# Supplementary material for: Comprehensive analysis of long noncoding RNA and mRNA in five colorectal cancer tissues and five normal tissues
Source: Biosci Rep. 2020 Feb 14;40(2):BSR20191139. doi: 10.1042/BSR20191139 (PMC7028436; doi:10.1042/BSR20191139)
Supplement: Supplementary Table S1 and S2 [file BSR-2019-1139_supp.zip]

Archive with 5 entries (5 files):
- BSR-2019-1139_suppSD1.xlsx
- BSR-2019-1139_suppSD2.xlsx
- BSR-2019-1139_suppSD3.xlsx
- BSR-2019-1139_suppST1.xlsx
- BSR-2019-1139_suppST2.xlsx
