# Supplementary material for: Comprehensive analysis of long noncoding RNA and mRNA in five colorectal cancer tissues and five normal tissues
Source: Biosci Rep. 2020 Feb 14;40(2):BSR20191139. doi: 10.1042/BSR20191139 (PMC7028436; doi:10.1042/BSR20191139)
Supplement: Supplementary Table S1 and S2 [file BSR-2019-1139_supp.zip › BSR-2019-1139_suppSD1.xlsx]

## Sheet: Sheet1
t_id	class_code	Known/Novel	CPC_Score	CNCI_Score	chr	strand	start	end	t_name	num_exons	length	gene_id	gene_name	cov.CRC1	FPKM.CRC1	cov.N1	FPKM.N1	cov.CRC2	FPKM.CRC2	cov.N2	FPKM.N2	cov.CRC3	FPKM.CRC3	cov.N3	FPKM.N3	cov.CRC4	FPKM.CRC4	cov.N4	FPKM.N4	cov.CRC5	FPKM.CRC5	cov.N5	FPKM.N5
44076	0	known	NA	NA	chr12	-	30997038	31006010	ENST00000222396	4	623	MSTRG.8042	RP11-551L14.4	0	0	0	0	0	0	0	0	0	0	0.944953	0.088256	0	0	0.054575	0.005532	0.082715	0.008622	0.853557	0.085721
61436	0	known	NA	NA	chr14	+	61570540	61658696	ENST00000229465	5	1655	MSTRG.11203	FLJ22447	46.2404	4.28874	30.6954	3.73451	34.4057	3.61885	0.098489	0.008354	0.458236	0.041855	0.567725	0.053024	0.417407	0.039605	0.713233	0.072299	34.3315	3.57847	45.1338	4.5327
55498	0	known	NA	NA	chr13	-	50043437	50081978	ENST00000235290	5	1743	MSTRG.10023	DLEU2	5.38373	0.499335	1.58102	0.192353	0.717296	0.075447	1.97435	0.167459	3.74237	0.341823	1.63909	0.153087	5.27905	0.500896	1.60604	0.162802	1.11938	0.116676	8.35583	0.839161
191352	0	known	NA	NA	chr7	-	26533121	26538788	ENST00000242109	2	4283	ENSG00000122548	KIAA0087	0.750409	0.0696	1.46253	0.177936	0.493579	0.051916	0.419332	0.035567	0.352557	0.032202	0.419799	0.039208	0	0	0.36353	0.036851	0.317301	0.033073	0.849638	0.085328
132915	0	known	NA	NA	chr2	-	237048599	237056167	ENST00000244820	7	2231	MSTRG.23530	AC105760.3	4.06066	0.376622	2.1378	0.260092	1.48688	0.156393	3.46764	0.294117	1.79527	0.163977	2.55523	0.238653	1.73726	0.164838	2.58718	0.262258	1.14679	0.119533	1.28387	0.128937
33046	0	known	NA	NA	chr11	-	61754029	61757655	ENST00000244906	4	927	MSTRG.6227	DKFZP434K028	5.52574	0.512506	0	0	4.23085	0.445009	1.09703	0.093048	1.09627	0.100131	1.75237	0.163667	0.713966	0.067744	0.761041	0.077146	9.27496	0.966755	0.562845	0.056526
224343	0	known	NA	NA	chrY	+	6390431	6411564	ENST00000250776	5	910	ENSG00000129816	TTTY1B	0	0	0	0	0.082967	0.008727	0.331868	0.028148	0	0	0	0	0	0	0	0	0.165934	0.017296	0	0
224486	0	known	NA	NA	chrY	-	9753156	9774289	ENST00000250805	5	910	ENSG00000129845	TTTY1	0	0	0	0	0.082967	0.008727	0.331868	0.028148	0	0	0	0	0	0	0	0	0.165934	0.017296	0	0
224907	0	known	NA	NA	chrY	-	22439593	22441458	ENST00000253838	3	491	ENSG00000131538	TTTY6	0.181367	0.016822	0	0	0.016293	0.001714	0.162605	0.013792	0	0	0	0	0	0	0	0	0	0	0.153768	0.015443
224889	0	known	NA	NA	chrY	+	22144966	22146831	ENST00000253848	3	491	ENSG00000131548	TTTY6B	0.181367	0.016822	0	0	0.016293	0.001714	0.162605	0.013792	0	0	0	0	0	0	0	0	0	0	0.153768	0.015443
136990	0	known	NA	NA	chr20	-	44656451	44663498	ENST00000255183	4	1001	MSTRG.24309	LINC01260	1.1739	0.108878	0.44732	0.054422	0	0	0	0	0	0	0	0	0	0	0	0	0.700773	0.073044	0	0
146740	0	known	NA	NA	chr22	+	50674642	50733210	ENST00000262795	25	7091	MSTRG.26170	SHANK3	0.027895	0.002587	0.627045	0.076288	0.020962	0.002205	0.071256	0.006044	0.021483	0.001962	0.022957	0.002144	0.052058	0.004939	0.720141	0.073	0.006352	0.000662	0.029695	0.002982
224346	0	known	NA	NA	chrY	+	6449468	6457906	ENST00000276770	7	1367	ENSG00000147753	TTTY7	0	0	0.040612	0.004941	0	0	0.152709	0.012952	0	0	0	0	0	0	0	0	0	0	0	0
224482	0	known	NA	NA	chrY	-	9706824	9715262	ENST00000276779	7	1367	ENSG00000147761	TTTY7B	0.331383	0.030735	0.040612	0.004941	0	0	0.014631	0.001241	0	0	0	0	0	0	0	0	0	0	0	0
138871	0	known	NA	NA	chr20	+	64290385	64303559	ENST00000279067	3	928	MSTRG.24613	LINC00266-1	2.78866	0.258645	0.823159	0.100148	1.71219	0.180092	2.12242	0.180019	2.08727	0.190648	1.04535	0.097633	1.08616	0.103059	1.10131	0.111638	0.92637	0.096558	1.92365	0.193188
5048	0	known	NA	NA	chr1	-	39249838	39257649	ENST00000289890	3	558	MSTRG.966	RP11-420K8.1	3.39068	0.314482	3.84946	0.468339	3.51792	0.370021	0.811828	0.068857	1.35305	0.123586	1.89427	0.17692	2.94803	0.27972	2.16487	0.21945	5.38351	0.561139	1.83333	0.184118
53244	0	known	NA	NA	chr12	-	130033454	130042342	ENST00000291374	3	3569	MSTRG.9541	RP11-474D1.3	20.9511	1.9432	0	0	1.46929	0.154543	0	0	1.50873	0.137806	0	0	2.49824	0.237042	0	0	6.92253	0.721555	0	0
10858	0	known	NA	NA	chr1	-	144245238	144250279	ENST00000294715	3	268	MSTRG.2155	RP11-14N7.2	8.18726	0.759359	4.38927	0.534014	3.99254	0.419943	1.11584	0.094643	4.1161	0.375959	1.37599	0.128514	3.78819	0.359438	0.985449	0.099894	2.94676	0.307149	1.25171	0.125707
127026	0	known	NA	NA	chr2	-	149767506	149859191	ENST00000295052	5	1832	MSTRG.22449	AC007364.1	1.09127	0.101214	1.11681	0.135875	0.247271	0.026008	2.49671	0.211765	1.07946	0.098596	1.47271	0.137547	0.329694	0.031283	0.9295	0.094222	2.3615	0.246146	1.41343	0.141948
128634	0	known	NA	NA	chr2	-	176629589	176637931	ENST00000295549	3	1407	ENSG00000163364	LINC01116	5.5113	0.511167	12.8735	1.56624	4.88628	0.513948	3.81673	0.323726	5.5143	0.503669	7.77323	0.726002	4.04361	0.383672	2.52984	0.256446	5.54798	0.578281	5.66596	0.569022
158982	0	known	NA	NA	chr3	+	185713292	185718167	ENST00000296270	2	1924	MSTRG.28309	IGF2BP2-AS1	19.6829	1.82556	0	0	10.9615	1.15295	0	0	18.0727	1.65074	0	0	0	0	0.46484	0.04712	0	0	0.386135	0.038779
175550	0	known	NA	NA	chr5	-	136129507	136134890	ENST00000297163	2	1816	MSTRG.31621	SMAD5-AS1	6.34471	0.588465	3.21586	0.391252	2.36949	0.249228	5.26487	0.446554	9.88106	0.902523	4.22136	0.394266	5.24449	0.497616	3.08645	0.312869	5.89207	0.614147	3.53304	0.354817
27100	0	known	NA	NA	chr10	-	133246910	133247885	ENST00000300167	3	384	ENSG00000166917	MIR202HG	0	0	0.552083	0.067168	0	0	0	0	0	0	0	0	0	0	0	0	0	0	0	0
94600	0	known	NA	NA	chr17	-	50761029	50767518	ENST00000300458	3	2763	MSTRG.17140	LINC00483	7.32661	0.679534	0	0	0.842407	0.088606	5.67283	0.481156	0	0	2.27475	0.212456	0.537298	0.050981	14.9152	1.51194	0.341028	0.035546	3.6786	0.369435
92527	0	known	NA	NA	chr17	-	42874670	42898704	ENST00000301683	6	1958	MSTRG.16802	LINC00671	0	0	3.65117	0.444214	0	0	0.616956	0.052329	0	0	0.37334	0.034869	0	0	0.154239	0.015635	0	0	0	0
124948	0	known	NA	NA	chr2	+	109933161	109968552	ENST00000303002	5	1208	MSTRG.22023	AC013271.3	0	0	2.71242	0.330002	0	0	0.169587	0.014384	1.31915	0.120489	1.33579	0.12476	1.96632	0.186572	2.62113	0.265701	1.97496	0.205856	0.79118	0.079457
201442	0	known	NA	NA	chr8	+	11576313	11581342	ENST00000304233	3	2150	ENSG00000170983	LINC00208	0.210698	0.019542	0	0	0	0	0	0	0	0	0	0	0	0	0	0	0	0	0	0
210511	0	known	NA	NA	chr9	-	21455642	21559669	ENST00000304425	4	745	MSTRG.38362	MIR31HG	0.702565	0.065162	0	0	0.380165	0.039986	0	0	1.02205	0.093353	0.161171	0.015053	1.48618	0.141014	0	0	5.22081	0.54418	0	0
42297	0	known	NA	NA	chr12	+	8235415	8238946	ENST00000304751	2	795	MSTRG.7647	RP11-266K4.9	3.91715	0.363311	0	0	0	0	0	0	0.493432	0.045069	0.386758	0.036122	0	0	0.194905	0.019757	2.80946	0.292838	0	0
211944	0	known	NA	NA	chr9	+	62897449	62900104	ENST00000305709	2	2541	MSTRG.38656	RP11-262H14.4	0.705515	0.065436	0	0	1.82064	0.191499	0.18791	0.015938	6.9533	0.635105	3.28542	0.30685	0.377656	0.035833	0.001672	0.000169	0.850037	0.088602	4.28884	0.43072
38976	0	known	NA	NA	chr11	+	115582297	115600339	ENST00000306533	3	376	ENSG00000255689	RP11-136I14.5	0.45805	0.042484	0	0	0.438423	0.046114	0	0	0	0	0	0	0	0	0	0	0	0	0	0
161261	0	known	NA	NA	chr4	+	6673451	6676047	ENST00000307533	2	2311	ENSG00000170846	AC093323.3	8.66874	0.804016	11.4079	1.38792	7.65296	0.804952	20.1429	1.70847	10.7197	0.979126	7.2535	0.67746	10.073	0.955759	7.55419	0.765758	8.87411	0.924974	1.36597	0.137182
35750	0	known	NA	NA	chr11	+	70862790	70865115	ENST00000307548	3	1683	MSTRG.6582	SHANK2-AS3	15.7421	1.46006	0.153298	0.018651	11.1396	1.17169	8.48188	0.719413	23.4682	2.14356	6.96197	0.650232	16.3827	1.55445	8.08497	0.819561	9.4997	0.990181	6.50683	0.653469
139813	0	known	NA	NA	chr21	+	29748938	29764002	ENST00000309331	3	813	MSTRG.24873	GRIK1-AS1	0	0	0	0	0	0	0	0	0.742927	0.067858	0	0	0	0	0	0	0.362359	0.03777	0.147568	0.01482
34324	0	known	NA	NA	chr11	+	65455313	65466720	ENST00000309775	3	800	MSTRG.6376	CMB9-22P13.1	6.5535	0.607829	2.71375	0.330164	1.07786	0.113372	2.83083	0.240105	2.5569	0.233544	3.38533	0.316182	3.4412	0.326514	1.93106	0.195749	1.68149	0.175267	1.61653	0.162346
67690	0	known	NA	NA	chr15	+	41892793	41895935	ENST00000309874	2	2900	MSTRG.12463	RP11-23P13.6	0.7262	0.067354	0.586423	0.071346	0.376326	0.039583	0	0	0	0	0	0	0	0	0.322897	0.032732	0.881121	0.091842	0	0
1968	0	known	NA	NA	chr1	-	15111815	15152464	ENST00000310916	6	7100	MSTRG.389	TMEM51-AS1	8.71503	0.808309	9.42591	1.14679	3.33822	0.351121	3.00535	0.254907	0.034763	0.003175	11.5089	1.0749	4.66074	0.442228	3.52721	0.357548	5.78448	0.602933	16.937	1.70095
4602	0	known	NA	NA	chr1	-	34975699	34978706	ENST00000311990	3	1887	MSTRG.866	RP11-244H3.1	1.04118	0.096568	1.29751	0.15786	1.24343	0.130786	1.58458	0.134401	0.725394	0.066257	0.807736	0.075441	0.659963	0.06262	1.32461	0.134274	0.491474	0.051228	1.13953	0.114441
76867	0	known	NA	NA	chr16	-	12086746	12090302	ENST00000312019	2	1974	MSTRG.14104	RP11-276H1.3	6.1464	0.570072	7.96707	0.969301	2.20314	0.23173	4.59321	0.389585	3.71429	0.339258	3.75583	0.350785	6.83525	0.648553	4.99949	0.506791	6.33435	0.660247	6.04053	0.606639
118837	0	known	NA	NA	chr2	-	25369136	25370687	ENST00000313031	1	1552	MSTRG.20916	AC012074.2	0	0	0	0	0	0	0	0	1.71521	0.156665	1.54687	0.144474	1.55735	0.147767	2.89755	0.293721	0.972938	0.101412	0	0
132405	0	known	NA	NA	chr2	-	231508426	231514339	ENST00000313064	3	1282	ENSG00000181798	LINC00471	0.910296	0.084429	0.903016	0.109864	0.923557	0.097141	0.622176	0.052772	1.82624	0.166806	2.87263	0.268297	2.74102	0.260078	1.15523	0.117104	1.59527	0.16628	1.70281	0.17101
171679	0	known	NA	NA	chr5	+	61686076	61706535	ENST00000313303	3	2895	ENSG00000178722	C5orf64	0	0	0	0	0	0	0	0	0	0	0.898269	0.083896	0	0	0	0	0	0	0	0
87903	0	known	NA	NA	chr17	+	12549782	12637187	ENST00000313495	4	2953	ENSG00000179136	LINC00670	0.017609	0.001633	2.42975	0.295612	0.306807	0.032271	0	0	0	0	0.714528	0.066735	0.510328	0.048422	0.051134	0.005183	0.14934	0.015566	0	0
44140	0	known	NA	NA	chr12	+	31324316	31325829	ENST00000313737	1	1514	MSTRG.8052	FLJ13224	35.2351	3.26802	8.48349	1.03213	23.4452	2.46601	0	0	34.3385	3.13643	19.8487	1.85383	27.6876	2.6271	15.5786	1.57918	26.2728	2.73849	17.6162	1.76917
68229	0	known	NA	NA	chr15	-	44533493	44536923	ENST00000313807	2	2863	MSTRG.12565	EIF3J-AS1	9.73483	0.902894	3.54816	0.431681	8.64439	0.909233	11.4187	0.968508	10.1195	0.924301	4.95748	0.463017	6.92694	0.657254	10.1199	1.02584	10.5365	1.09825	11.8577	1.19085
110167	0	known	NA	NA	chr19	+	35105969	35107237	ENST00000313865	1	1269	MSTRG.19714	CTD-2527I21.15	0	0	0	0	0	0	0	0	0.475965	0.043474	0	0	0	0	0.297478	0.030155	0	0	0	0
117248	0	known	NA	NA	chr19	+	58002894	58007206	ENST00000313957	4	1897	ENSG00000176593	CTD-2368P22.1	0.893638	0.082884	0	0	0	0	0	0	0	0	0	0	0	0	0.209241	0.02121	0	0	0	0
179676	0	known	NA	NA	chr6	+	1079929	1104946	ENST00000314040	3	3435	ENSG00000176515	RP5-856G1.2	1.23726	0.114755	0	0	1.07977	0.113572	0.439592	0.037285	0.422707	0.038609	0.703348	0.065691	0.426273	0.040446	0.087918	0.008912	0.059389	0.00619	0.255604	0.02567
104145	0	known	NA	NA	chr19	-	1952531	1954549	ENST00000314315	4	1252	MSTRG.18720	CSNK1G2-AS1	12.9076	1.19717	8.0939	0.984732	8.58968	0.903478	0	0	15.2916	1.39672	9.15637	0.855184	16.4602	1.56181	7.85859	0.796613	8.69409	0.90621	10.8226	1.08689
186825	0	known	NA	NA	chr6	+	113904138	113921642	ENST00000314481	4	2255	ENSG00000175967	RP11-544L8__B.4	0.647469	0.060052	2.46313	0.299673	0.267849	0.028173	2.81729	0.238956	0.245931	0.022463	1.47771	0.138014	1.18263	0.112212	2.065	0.209326	0.60098	0.062642	0.858089	0.086176
202214	0	known	NA	NA	chr8	+	22169338	22171710	ENST00000314927	1	2373	MSTRG.36798	CTD-2530N21.5	0	0	1.04557	0.127207	0	0	0	0	0	0	0	0	0	0	0	0	1.03757	0.108148	0.991888	0.099614
170965	0	known	NA	NA	chr5	-	43014414	43018724	ENST00000314957	2	2388	MSTRG.30604	CTD-2201E18.3	1.86376	0.172861	6.82312	0.830124	4.19807	0.441561	8.7495	0.742112	6.38653	0.583337	5.18257	0.48404	3.44662	0.327028	5.62667	0.570367	0	0	6.24121	0.626793
211952	0	known	NA	NA	chr9	-	63111255	63127100	ENST00000315293	4	3739	MSTRG.38658	RP11-381O7.3	4.39398	0.407537	16.8712	2.0526	16.5268	1.73832	17.6108	1.49371	16.967	1.54975	13.0507	1.2189	19.5443	1.85444	9.78522	0.991913	7.89787	0.823217	3.39424	0.340878
168627	0	known	NA	NA	chr4	-	182141650	182144466	ENST00000315302	4	2260	MSTRG.30143	AC108142.1	0	0	0.405179	0.049295	0	0	0.161001	0.013656	0.467699	0.042719	0.133628	0.012481	0.55601	0.052756	0	0	0.280918	0.029281	0.133628	0.01342
87514	0	known	NA	NA	chr17	-	8220642	8224043	ENST00000315707	3	2082	MSTRG.15917	LINC00324	5.64457	0.523528	8.6796	1.05599	4.93279	0.51884	13.5925	1.15289	6.26465	0.572205	11.7432	1.09679	5.30906	0.503743	10.2946	1.04355	2.23964	0.233444	12.2988	1.23515
33866	0	known	NA	NA	chr11	+	64449074	64451657	ENST00000316124	2	2340	ENSG00000181908	AP003774.4	0.533966	0.049525	0.75102	0.091372	0.503361	0.052944	0.763248	0.064737	0.580769	0.053047	0.260684	0.024347	0.532906	0.050564	0.494022	0.050078	0.516239	0.053809	0.279524	0.028072
72085	0	known	NA	NA	chr15	+	78978889	78985926	ENST00000316148	2	1900	ENSG00000177699	RP11-16K12.1	1.97848	0.183501	1.14053	0.13876	1.76431	0.185574	0.627368	0.053212	1.39263	0.127201	1.35105	0.126185	1.65	0.156558	1.11263	0.112786	0.794737	0.082838	1.25684	0.126222
215912	0	known	NA	NA	chr9	+	129321016	129324905	ENST00000316786	2	3145	ENSG00000179082	C9orf106	1.24965	0.115904	6.75576	0.821929	0.384102	0.040401	3.96119	0.335979	1.70301	0.155551	3.79196	0.35416	0.998092	0.094703	3.05326	0.309504	1.14569	0.119418	1.20316	0.120831
111025	0	known	NA	NA	chr19	-	37545470	37549171	ENST00000316807	2	3267	MSTRG.19825	CTD-3064H18.4	1.69085	0.156824	0.67738	0.082412	0	0	1.93275	0.163932	1.51209	0.138112	1.29464	0.120916	0.430058	0.040805	0.875655	0.088764	0.26079	0.027183	1.54331	0.154992
103287	0	known	NA	NA	chr18	-	79638928	79679745	ENST00000317008	5	1111	MSTRG.18598	RP11-567M16.3	0	0	0.270039	0.032854	0.024302	0.002556	0.018902	0.001603	0.682268	0.062317	0.187697	0.01753	0.454641	0.043138	0.601956	0.061019	0.135914	0.014167	0.276328	0.027751
40675	0	known	NA	NA	chr11	+	130672956	130717352	ENST00000317019	3	3547	ENSG00000175728	C11orf44	0	0	0.963452	0.117217	0.229479	0.024137	0	0	0.255427	0.02333	0	0	0.927969	0.088049	0	0	0.096138	0.010021	0	0
99720	0	known	NA	NA	chr18	+	3594114	3598352	ENST00000317114	3	1966	MSTRG.17960	DLGAP1-AS1	28.6694	2.65906	20.3144	2.47152	16.1213	1.69567	5.0763	0.43056	7.33621	0.670079	1.96004	0.183064	29.8328	2.83064	17.3274	1.75645	16.4126	1.71073	19.0041	1.90855
2104	0	known	NA	NA	chr1	-	15834474	15848147	ENST00000317122	2	2473	MSTRG.413	FLJ37453	7.00056	0.649294	9.75086	1.18632	9.14837	0.962242	13.4591	1.14157	9.52985	0.870444	12.7488	1.19071	9.55588	0.906697	0	0	8.63017	0.899548	9.19321	0.923258
104886	0	known	NA	NA	chr19	+	4769140	4772533	ENST00000317292	3	710	ENSG00000176840	MIR7-3HG	0.837574	0.077684	0	0	0	0	0	0	0	0	1.45059	0.135482	0	0	0	0	1.85778	0.193642	0.449655	0.045158
168737	0	known	NA	NA	chr4	-	184340756	184353977	ENST00000317596	3	2153	MSTRG.30172	RP11-290F5.2	4.57431	0.424262	0.826106	0.100507	0.27032	0.028433	2.04694	0.173616	2.50706	0.228992	2.15002	0.200807	0.378282	0.035893	5.18416	0.525511	2.59916	0.270918	1.21865	0.122387
138286	0	known	NA	NA	chr20	-	61717506	61719748	ENST00000317652	2	2000	ENSG00000179253	RP11-429E11.3	0	0	0.138	0.01679	0	0	0.151	0.012807	0.487	0.044482	0.105	0.009807	0	0	0	0	0.0755	0.00787	0.285	0.028622
164804	0	known	NA	NA	chr4	+	84966793	85007015	ENST00000318186	4	1594	MSTRG.29378	WDFY3-AS2	0.854757	0.079278	2.28935	0.27853	1.59795	0.168075	1.24341	0.105463	0	0	0.295931	0.027639	1.10207	0.104568	1.31744	0.133547	0.603099	0.062863	1.79799	0.180569
40972	0	known	NA	NA	chr12	+	642981	645415	ENST00000318291	2	2194	MSTRG.7452	RP11-218M22.1	12.6141	1.16995	12.341	1.50145	9.6481	1.0148	14.6256	1.24051	19.0076	1.73613	7.93888	0.741473	7.33573	0.69604	13.1921	1.33726	7.3268	0.763693	7.82632	0.785983
43010	0	known	NA	NA	chr12	-	13371089	13376711	ENST00000318426	3	2750	MSTRG.7827	LINC01559	3.28423	0.304609	0	0	6.0049	0.631606	8.93887	0.758174	6.23443	0.569445	16.409	1.53256	4.8719	0.462264	8.98735	0.911035	16.7747	1.74847	10.2978	1.03419
207103	0	known	NA	NA	chr8	-	104419512	104421500	ENST00000319051	1	1989	ENSG00000179577	KB-1552D7.2	0	0	0	0	0	0	0	0	0	0	0	0	0.075918	0.007203	0.227753	0.023087	0	0	0.072901	0.007321
135004	0	known	NA	NA	chr20	-	19242302	19284596	ENST00000319682	8	1789	MSTRG.23921	RP5-1027G4.3	2.68586	0.24911	3.42705	0.416947	3.5668	0.375162	5.99273	0.50829	4.52487	0.413296	4.20514	0.392751	2.66853	0.2532	4.11068	0.416693	3.82169	0.398346	7.23924	0.727024
15508	0	known	NA	NA	chr1	+	181236388	181238604	ENST00000319701	3	259	ENSG00000179452	GM140	2.4747	0.229526	0	0	0.241737	0.025426	0.378378	0.032093	0.250965	0.022923	0	0	2.50416	0.237604	0	0	0	0	0	0
39804	0	known	NA	NA	chr11	+	120168977	120171679	ENST00000319763	2	2081	MSTRG.7291	AP000679.2	2.58458	0.239716	0.290245	0.035312	6.33939	0.666789	5.00841	0.424802	1.37866	0.125925	3.70063	0.34563	2.63686	0.250195	9.11293	0.923764	1.62847	0.16974	4.05046	0.40678
32734	0	known	NA	NA	chr11	+	60615751	60687149	ENST00000320202	7	852	ENSG00000181995	LINC00301	0	0	0	0	0	0	0	0	0	0	0	0	0	0	0	0	0	0	0.17723	0.017799
58037	0	known	NA	NA	chr14	+	21108043	21116703	ENST00000320322	2	358	ENSG00000178107	RP11-998D10.4	1.07211	0.099437	0	0	0	0	0	0	0	0	0	0	0	0	0	0	0	0	0	0
143007	0	known	NA	NA	chr22	-	23462086	23486980	ENST00000320372	12	1578	ENSG00000178248	AP000345.1	0.478454	0.044376	0.287072	0.034926	0.478454	0.050325	0.382763	0.032465	0	0	0.330798	0.030896	0	0	0.095691	0.0097	0	0	0	0
216214	0	known	NA	NA	chr9	-	131498805	131500171	ENST00000321081	2	1362	MSTRG.39583	RP11-334J6.7	4.37508	0.405784	4.38751	0.533799	0	0	4.14109	0.351237	2.56792	0.234551	0.726153	0.067821	0	0	2.36077	0.239307	3.5164	0.366525	2.91701	0.29295
84942	0	known	NA	NA	chr16	+	89159220	89163675	ENST00000321214	4	2243	MSTRG.15546	LINC00304	0	0	0	0	0	0	0.26267	0.022279	0.262752	0.023999	0	0	0.458303	0.043485	0	0	0.381042	0.039717	0	0
895	0	known	NA	NA	chr1	-	3064072	3067769	ENST00000321336	2	664	MSTRG.152	LINC00982	0	0	16.7081	2.03276	5.40165	0.568156	1.20953	0.102589	0	0	3.37718	0.315421	0	0	0	0	0	0	0.157582	0.015826
213561	0	known	NA	NA	chr9	-	95870284	95875976	ENST00000321517	3	1269	MSTRG.39037	LINC00476	0.321065	0.029778	2.60888	0.317405	4.09738	0.43097	6.55945	0.556358	10.0564	0.918541	0.787437	0.073545	15.9051	1.50913	9.91898	1.00547	0.283351	0.029534	1.00766	0.101198
96714	0	known	NA	NA	chr17	-	73750330	73828520	ENST00000321800	4	708	ENSG00000177338	LINC00469	0.213277	0.019781	0	0	0	0	0.672316	0.057024	0	0	0	0	0	0	0	0	0	0	0	0
192421	0	known	NA	NA	chr7	+	43117896	43163187	ENST00000322220	7	1839	ENSG00000181211	HECW1-IT1	0.97445	0.090379	0	0	1.43677	0.151122	0.022295	0.001891	3.7462	0.342173	0.085372	0.007974	3.10805	0.294903	0.08211	0.008323	3.68508	0.384106	0	0
94103	0	known	NA	NA	chr17	+	49248239	49256449	ENST00000322227	4	2317	ENSG00000177369	FLJ40194	0	0	0.06517	0.007929	0	0	0.934167	0.079234	0	0	0.130341	0.012174	0	0	0.684665	0.069403	0.058265	0.006073	0	0
124855	0	known	NA	NA	chr2	-	108507515	108534196	ENST00000322353	3	558	MSTRG.22001	GCC2-AS1	0	0	1.58858	0.193273	2.38868	0.251245	0	0	3.6984	0.337807	1.98847	0.185718	6.92917	0.657465	0	0	6.58037	0.685891	1.09089	0.109556
54337	0	known	NA	NA	chr13	-	29476515	29490105	ENST00000323380	4	1992	MSTRG.9771	MTUS2-AS1	0.303213	0.028123	0	0	0	0	0.303213	0.025718	0.297624	0.027185	0	0	0.568273	0.05392	0	0	0.303213	0.031605	0.22741	0.022838
99487	0	known	NA	NA	chr18	-	649620	658340	ENST00000323813	2	844	MSTRG.17912	TYMSOS	2.83649	0.263081	1.96801	0.239435	17.5306	1.8439	17.8412	1.51325	5.81872	0.531474	7.86611	0.734677	6.03554	0.572674	6.47496	0.656357	9.56872	0.997375	4.891	0.491194
87396	0	known	NA	NA	chr17	-	7913324	7915953	ENST00000324348	2	2529	MSTRG.15902	AC025335.1	3.61727	0.335497	2.39898	0.291868	5.67062	0.596446	7.04191	0.597279	5.30725	0.484757	4.48793	0.419162	6.61273	0.62744	4.38667	0.44467	1.46449	0.152647	4.13681	0.415453
224754	0	known	NA	NA	chrY	-	18872501	18878228	ENST00000324446	2	1495	MSTRG.41133	TTTY14	1.34561	0.124804	3.62207	0.440674	0.332441	0.034967	10.8554	0.920731	0	0	0	0	0	0	0	0	1.25574	0.13089	7.43585	0.746769
35692	0	known	NA	NA	chr11	-	70358198	70358677	ENST00000324630	2	394	MSTRG.6570	AP000487.4	9.91377	0.919491	12.0408	1.46493	4.96954	0.522706	9.58122	0.812656	10.3528	0.94561	9.91878	0.926391	0	0	4.36294	0.442265	0.293754	0.030619	4.84518	0.486593
139672	0	known	NA	NA	chr21	+	28013363	28023233	ENST00000324988	2	607	ENSG00000178457	LINC00314	0.497529	0.046145	0.863262	0.105027	0	0	2.98517	0.253195	0	0	1.42669	0.133249	0.497529	0.047207	1.99012	0.201735	0	0	0.497529	0.049966
191043	0	known	NA	NA	chr7	-	22725395	22727620	ENST00000325042	2	1364	MSTRG.34588	AC073072.5	0	0	2.16866	0.263847	0.110704	0.011644	0.442815	0.037559	0.332111	0.030335	0.442815	0.041358	0.31784	0.030158	0.110704	0.011222	0.332111	0.034617	0.221408	0.022236
143715	0	known	NA	NA	chr22	-	29024999	29031476	ENST00000325660	3	2170	MSTRG.25598	ZNRF3-AS1	10.7689	0.998802	3.12396	0.380072	24.2714	2.55291	3.98295	0.337824	17.9502	1.63955	5.33641	0.498408	17.7207	1.68141	4.02489	0.407997	14.5424	1.5158	2.48157	0.249219
56074	0	known	NA	NA	chr13	-	74412957	74419115	ENST00000325811	2	2328	ENSG00000177596	RP11-512C24.3	0.389175	0.036096	1.07861	0.131227	0.121134	0.012741	0.25945	0.022006	0	0	0.5189	0.048464	0	0	0.648625	0.06575	0.064863	0.006761	1.42998	0.143611
143228	0	known	NA	NA	chr22	-	24429206	24494800	ENST00000326341	7	2557	MSTRG.25508	ADORA2A-AS1	2.95954	0.274494	3.42706	0.416948	2.87926	0.302846	4.21956	0.357893	4.49075	0.410179	3.59345	0.33562	2.7853	0.264279	3.29331	0.333838	3.7192	0.387663	3.74188	0.375791
137545	0	known	NA	NA	chr20	+	49278642	49289260	ENST00000326677	4	504	MSTRG.24408	ZFAS1	51.1266	4.74193	8.51714	1.03622	33.2138	3.49349	38.7473	3.28645	95.611	8.73298	20.4399	1.90904	51.1871	4.85682	16.2551	1.64776	46.1907	4.81459	4.34152	0.436011
137	0	known	NA	NA	chr1	+	817371	819837	ENST00000326734	2	1947	MSTRG.53	FAM87B	3.65723	0.339204	6.02741	0.733315	4.6546	0.489579	16.5267	1.40176	7.2301	0.660388	14.2071	1.32691	6.9741	0.661728	10.4086	1.0551	2.5131	0.261947	8.25449	0.828984
115094	0	known	NA	NA	chr19	+	50817681	50818878	ENST00000326989	3	936	ENSG00000180279	MGC45922	1.2906	0.119701	1.08013	0.131412	0.967949	0.101811	3.38782	0.287347	1.12927	0.103146	2.09195	0.195383	4.27564	0.405688	6.55662	0.664635	1.25214	0.130514	3.18376	0.319739
96789	0	known	NA	NA	chr17	+	74590502	74594209	ENST00000328023	2	2470	ENSG00000182352	C17orf77	0.392443	0.036399	0	0	0.037246	0.003918	0.493405	0.041849	0	0	0	0	0	0	0	0	0	0	0	0
141422	0	known	NA	NA	chr21	+	45234352	45258730	ENST00000328344	3	530	ENSG00000182586	LINC00334	0	0	0.58572	0.071261	0	0	0	0	0	0	0	0	1.01561	0.096365	0.879011	0.089104	0	0	0	0
149107	0	known	NA	NA	chr3	+	37399162	37435497	ENST00000328376	6	1859	MSTRG.26595	C3orf35	3.07147	0.284876	0.664433	0.080837	0.490735	0.051616	2.96847	0.251779	0.263529	0.02407	1.71559	0.160232	0.188702	0.017905	0.781662	0.079236	0.162453	0.016933	0.903591	0.090746
140894	0	known	NA	NA	chr21	-	42102134	42108534	ENST00000329015	2	2141	MSTRG.25045	UMODL1-AS1	0	0	0.141056	0.017161	0.282111	0.029673	0.551144	0.046747	0.070528	0.006442	0.830938	0.077608	0.493695	0.046844	0.987389	0.10009	0	0	0.141056	0.014166
140714	0	known	NA	NA	chr21	-	39605599	39612821	ENST00000329618	3	1357	MSTRG.25020	B3GALT5-AS1	0.471654	0.043745	0	0	0.777584	0.081788	13.5254	1.14719	2.27194	0.207516	30.1948	2.82012	0	0	0.18711	0.018967	0.202881	0.021147	15.4636	1.55298
141860	0	known	NA	NA	chr22	+	17159384	17165439	ENST00000329743	2	339	MSTRG.25259	CECR5-AS1	0	0	0.753375	0.091658	0	0	0	0	0	0	0	0	0	0	2.83277	0.287153	0	0	0	0
200883	0	known	NA	NA	chr8	-	375931	383174	ENST00000330148	4	4013	ENSG00000182366	FAM87A	0	0	0	0	0	0	0	0	0	0	0	0	1.05236	0.099852	1.76701	0.179119	0	0	0.075255	0.007558
224860	0	known	NA	NA	chrY	-	21583600	21594666	ENST00000330337	6	659	ENSG00000184991	TTTY13	0.177488	0.016462	0	0	0.217385	0.022865	0.33674	0.028561	0	0	0	0	0	0	0	0	0.218819	0.022808	0	0
30807	0	known	NA	NA	chr11	+	33880643	33881792	ENST00000330381	1	1150	MSTRG.5957	RP13-786C16.1	0	0	0.131304	0.015975	0	0	0	0	0	0	0.374783	0.035004	0	0	0	0	0	0	0	0
141279	0	known	NA	NA	chr21	+	44517216	44518756	ENST00000330490	3	823	MSTRG.25110	TSPEAR-AS2	12.5518	1.16416	0.951024	0.115705	2.59598	0.273049	0.7339	0.062248	2.64123	0.241247	2.10823	0.196904	12.3711	1.17381	0.128897	0.013066	0.734848	0.076595	0.070474	0.007078
203260	0	known	NA	NA	chr8	-	37734761	37737426	ENST00000330539	2	2086	MSTRG.36984	RP11-863K10.7	0.211889	0.019652	4.23106	0.514766	0.349473	0.036758	1.1582	0.098236	0.409396	0.037394	0.975664	0.091125	2.97172	0.281967	1.22148	0.123819	0.289549	0.030181	0.426654	0.042848
141384	0	known	NA	NA	chr21	-	44934725	44939845	ENST00000330551	4	1033	MSTRG.25140	LINC01547	2.33203	0.216294	6.86777	0.835557	5.224	0.54947	0.5619	0.047659	4.3877	0.400767	0.278319	0.025994	3.1577	0.299614	0.787443	0.079822	0.202398	0.021097	1.58321	0.158999
55190	0	known	NA	NA	chr13	+	45387585	45391475	ENST00000330825	3	2869	MSTRG.9959	TPT1-AS1	1.01987	0.094592	0	0	1.26845	0.133418	1.20269	0.102009	0.906617	0.082809	0.555287	0.051863	0.8463	0.0803	1.45273	0.147261	1.64755	0.171728	2.72033	0.273198
224762	0	known	NA	NA	chrY	-	18932699	19077416	ENST00000331787	2	515	MSTRG.41133	TTTY14	2.49755	0.231644	0	0	0	0	0	0	0	0	0	0	0	0	0	0	0	0	0	0
5080	0	known	NA	NA	chr1	-	39522280	39525685	ENST00000331856	3	2241	MSTRG.952	RP11-69E11.4	15.8865	1.47345	12.0459	1.46555	14.2404	1.49783	16.5364	1.40258	5.2186	0.47666	14.551	1.35903	6.20489	0.588742	13.0592	1.32379	8.50997	0.887019	16.1239	1.61929
123463	0	known	NA	NA	chr2	+	87455429	87521518	ENST00000331944	2	529	MSTRG.21769	LINC00152	38.6006	3.58016	0	0	38.745	4.07527	0	0	79.657	7.27577	7.77716	0.726369	50.5071	4.79229	0	0	0	0	0	0
98575	0	known	NA	NA	chr17	-	81303771	81309248	ENST00000332012	4	2023	MSTRG.17777	LINC00482	1.14049	0.10578	0	0	1.2431	0.130751	4.94513	0.419434	4.5466	0.415281	3.74539	0.349811	0.870838	0.082628	4.07296	0.41287	3.65933	0.381422	11.3996	1.14484
141086	0	known	NA	NA	chr21	-	43462094	43478223	ENST00000332440	4	579	ENSG00000185186	LINC00313	0.288631	0.02677	2.78146	0.338402	1.35652	0.142681	1.08413	0.091954	0.258451	0.023607	0.737478	0.068879	0.160999	0.015276	0.199231	0.020196	0.147116	0.015334	0	0
198727	0	known	NA	NA	chr7	+	132648794	132728769	ENST00000332558	5	1998	ENSG00000183470	FLJ40288	0	0	0	0	0	0	0	0	0.408408	0.037303	0	0	0.302302	0.028684	0	0	0	0	0	0
139570	0	known	NA	NA	chr21	-	25385820	25431701	ENST00000332587	5	1476	ENSG00000185433	LINC00158	0	0	0.689992	0.083947	0	0	0	0	0	0	0	0	0	0	0	0	0	0	0	0
28272	0	known	NA	NA	chr11	+	2989863	2991344	ENST00000332881	1	1482	MSTRG.5520	CTC-343N3.1	41.2132	3.82248	21.6694	2.63637	33.7112	3.54581	53.1802	4.51062	58.1248	5.30905	36.9393	3.45004	51.9298	4.92729	34.0682	3.45344	60.6694	6.32374	33.1923	3.33344
130031	0	known	NA	NA	chr2	+	200963299	200978982	ENST00000332935	2	820	MSTRG.23092	AC005037.3	0	0	3.1061	0.377898	0	0	5.4129	0.45911	2.67381	0.244222	4.83293	0.451384	0	0	0	0	0	0	0	0
145829	0	known	NA	NA	chr22	+	42269753	42274862	ENST00000332965	2	1242	MSTRG.26003	OGFRP1	12.7801	1.18534	4.28824	0.521722	14.4892	1.52401	9.31012	0.789663	24.8661	2.27123	4.04263	0.377572	25.4022	2.41025	5.15378	0.522432	18.0833	1.88487	5.60548	0.562948
35262	0	known	NA	NA	chr11	-	67602880	67606706	ENST00000333139	3	2431	MSTRG.6490	C11orf72	0	0	0	0	67.3784	7.08698	93.7993	7.95584	65.0546	5.942	74.3047	6.93988	72.5731	6.886	60.3242	6.11498	77.8703	8.11664	57.7935	5.8041
125367	0	known	NA	NA	chr2	+	113235540	113267004	ENST00000333145	6	2319	MSTRG.22108	PAX8-AS1	0.941038	0.08728	0	0	0	0	0	0	0	0	0	0	0	0	0	0	0	0	0	0
200659	0	known	NA	NA	chr7	-	156638363	156640654	ENST00000333319	1	2292	MSTRG.36487	LINC01006	19.2189	1.78254	3.62692	0.441264	12.3008	1.29382	5.67081	0.480985	9.39943	0.858532	12.1921	1.13871	5.82029	0.55225	5.51619	0.559168	11.8436	1.23449	7.00167	0.703166
174341	0	known	NA	NA	chr5	-	115691462	115692167	ENST00000333482	1	706	ENSG00000249021	CTC-505O3.3	3.75354	0.348137	0	0	3.20822	0.337446	11.4674	0.97264	6.42351	0.586715	5.98017	0.558534	6.8017	0.64537	7.88102	0.798887	4.71955	0.491932	8.39943	0.84354
145723	0	known	NA	NA	chr22	-	41831215	41834665	ENST00000333487	2	2989	MSTRG.25976	RP5-821D11.7	18.7193	1.73619	5.50029	0.669184	9.16159	0.963633	22.9311	1.94496	26.0676	2.38098	15.1566	1.41559	19.8016	1.87885	15.7334	1.59487	19.2205	2.0034	12.8622	1.29172
84845	0	known	NA	NA	chr16	+	88742767	88745748	ENST00000333666	3	2137	MSTRG.15530	RP5-1142A6.8	0	0	0	0	0	0	0	0	0	0	0	0	0.854628	0.08109	0	0	1.39872	0.145792	1.10381	0.110853
733	0	known	NA	NA	chr1	-	2181794	2183875	ENST00000333854	2	1253	MSTRG.127	RP11-181G12.2	13.1192	1.21679	4.77291	0.580688	15.9312	1.67567	9.96231	0.84498	17.8565	1.63099	15.7943	1.47515	8.04666	0.763496	15.021	1.52266	9.282	0.967489	9.48593	0.952655
85746	0	known	NA	NA	chr17	-	1711493	1716210	ENST00000334146	4	1383	MSTRG.15673	MIR22HG	0.325622	0.030201	0.725611	0.08828	0.799349	0.084077	0.356142	0.030207	0.034635	0.003164	0.099143	0.00926	0.432215	0.04101	0.008207	0.000832	0.766931	0.079939	1.16685	0.117185
139935	0	known	NA	NA	chr21	-	32572238	32575881	ENST00000334165	4	1778	MSTRG.24897	LINC00846	0.823986	0.076424	0.952981	0.115943	0	0	0.611955	0.051905	0	0	0	0	0	0	0	0	0	0	0.665177	0.066803
61471	0	known	NA	NA	chr14	+	62118624	62130962	ENST00000334389	3	3247	ENSG00000186369	LINC00643	0.084386	0.007827	0	0	0.093009	0.009783	0	0	0.194918	0.017804	0	0	0.232522	0.022063	0	0	0	0	0.380043	0.038167
60931	0	known	NA	NA	chr14	-	55576186	55580074	ENST00000335142	3	1465	MSTRG.11117	KTN1-AS1	2.38136	0.220868	0.952901	0.115933	3.21606	0.338271	1.44301	0.122393	4.08968	0.373546	2.87404	0.268429	4.42413	0.419778	2.84097	0.287985	2.19756	0.229058	1.89216	0.190026
48	0	known	NA	NA	chr1	-	287517	289370	ENST00000335577	2	510	ENSG00000228463	AP006222.2	0.296078	0.027461	1.84663	0.224667	0.468479	0.049275	1.91368	0.162314	0.03366	0.003074	0.037908	0.003541	0.155446	0.014749	0.050588	0.005128	0.152941	0.015941	0.174071	0.017482
81432	0	known	NA	NA	chr16	+	57810637	57816946	ENST00000335616	4	1317	MSTRG.14940	CTD-2600O9.1	1.3209	0.122512	0	0	0.724932	0.07625	0.229309	0.019449	0.229309	0.020945	0	0	0	0	0.229309	0.023245	0	0	0.229309	0.023029
2951	0	known	NA	NA	chr1	+	23369236	23371782	ENST00000335648	1	2547	MSTRG.577	ZNF436-AS1	2.68673	0.249192	7.29486	0.887518	5.08826	0.535192	5.27283	0.447229	0	0	12.819	1.19726	0	0	4.29908	0.435791	7.09266	0.739288	5.01105	0.503251
124965	0	known	NA	NA	chr2	+	109988272	109996140	ENST00000336905	2	2271	MSTRG.22024	LINC01123	1.11911	0.103797	0	0	5.95559	0.62642	1.46722	0.124446	3.67937	0.336069	0.957736	0.08945	3.46079	0.328373	0.543568	0.055101	3.58441	0.373614	1.23707	0.124236
77920	0	known	NA	NA	chr16	+	21300849	21317948	ENST00000338573	3	1661	MSTRG.14384	CRYM-AS1	3.66689	0.3401	4.56242	0.55508	2.58427	0.271818	5.65794	0.479893	5.03196	0.459613	9.64993	0.901281	8.15631	0.7739	1.8241	0.184906	12.9072	1.34536	4.3358	0.435437
74714	0	known	NA	NA	chr16	-	1305547	1309413	ENST00000339021	1	3867	MSTRG.13714	LA16c-358B7.4	0	0	0.351435	0.042757	0.494699	0.052033	0.914921	0.077601	0.626067	0.057184	0	0	0.830101	0.078763	0.55159	0.055914	0	0	0.862684	0.086638
128635	0	known	NA	NA	chr2	-	176630165	176637562	ENST00000339037	4	838	ENSG00000163364	LINC01116	0.982885	0.091161	1.00284	0.122009	0.930442	0.097866	0.957821	0.08124	1.1018	0.100637	0.732448	0.068409	1.90307	0.18057	1.01425	0.102814	0.488666	0.050935	0.507788	0.050996
77090	0	known	NA	NA	chr16	-	15110791	15125948	ENST00000340301	4	547	MSTRG.14156	PKD1P6	71.9519	6.67345	41.4384	5.04153	18.2562	1.92022	15.3503	1.30198	26.7752	2.44562	18.725	1.74887	18.8112	1.78488	18.7087	1.89648	34.5933	3.60576	22.9356	2.30338
118132	0	known	NA	NA	chr2	-	10003158	10006030	ENST00000340444	2	2412	ENSG00000188525	AC010969.1	0.271144	0.025148	0	0	0	0	0	0	0.292954	0.026758	0	0	0.213101	0.02022	0.119403	0.012104	0	0	0	0
192318	0	known	NA	NA	chr7	+	39733632	39793092	ENST00000340510	12	3049	MSTRG.34900	LINC00265	6.71175	0.622507	3.67673	0.447324	16.3192	1.71649	4.4862	0.380509	8.07496	0.737556	2.07702	0.193989	8.62062	0.817956	3.4699	0.351739	8.81993	0.919327	6.73523	0.676407
176655	0	known	NA	NA	chr5	-	143489855	143531350	ENST00000340585	2	560	ENSG00000249429	CTD-2050E21.1	0.0375	0.003478	0	0	0	0	0	0	0	0	0	0	0	0	0	0	0	0	0	0
193593	0	known	NA	NA	chr7	-	64888527	64890100	ENST00000340779	3	1062	MSTRG.35056	RP11-797H7.5	1.82203	0.168992	13.4341	1.63444	10.79	1.13491	10.2985	0.873494	1.51695	0.138556	10.7401	1.0031	3.07062	0.291352	15.3522	1.55623	1.56403	0.163023	17.338	1.74123
92717	0	known	NA	NA	chr17	-	43369845	43388545	ENST00000341011	6	2303	MSTRG.16819	LINC00910	1.89593	0.175845	2.44554	0.297533	2.1951	0.230885	7.42814	0.630037	4.35663	0.397929	5.10024	0.476351	1.6222	0.15392	6.73145	0.682357	1.11857	0.116592	4.04907	0.406641
27003	0	known	NA	NA	chr10	-	131772398	131790199	ENST00000341866	5	3384	ENSG00000189275	LINC01164	0	0	0.044622	0.005429	0	0	0	0	0.026596	0.002429	0	0	0.356974	0.033871	0	0	0	0	0	0
169254	0	known	NA	NA	chr5	-	470510	473098	ENST00000342584	2	1876	MSTRG.30246	PP7080	1.77917	0.165016	3.7098	0.451346	0.927948	0.097603	1.05781	0.089721	1.49105	0.136191	1.55806	0.145519	4.62303	0.43865	3.66322	0.371335	1.38393	0.14425	0.477042	0.047908
55769	0	known	NA	NA	chr13	+	52600042	52642501	ENST00000342657	4	558	MSTRG.10082	RP11-78J21.7	0.842819	0.078171	0	0	0.720014	0.075732	1.01979	0.086496	0	0	3.30593	0.308767	0	0	0	0	1.42813	0.148859	0	0
141084	0	known	NA	NA	chr21	+	43450024	43453893	ENST00000342757	3	3004	ENSG00000188660	LINC00319	0	0	0	0	0	0	0.246474	0.020905	0	0	0.670861	0.062657	0	0	0.408433	0.041402	0	0	0	0
127359	0	known	NA	NA	chr2	-	158658337	158735002	ENST00000342892	4	4067	MSTRG.22534	AC005042.4	13.765	1.27669	8.45559	1.02874	17.6206	1.85336	12.7761	1.08364	12.1101	1.10612	8.74625	0.81688	14.5209	1.37779	8.08458	0.819522	14.538	1.51534	9.08739	0.91263
190187	0	known	NA	NA	chr7	+	5419827	5420767	ENST00000342963	2	583	MSTRG.34398	AC093620.5	3.61729	0.335499	8.98971	1.09372	14.9442	1.57186	11.8249	1.00296	14.5088	1.32522	7.69897	0.719066	7.59732	0.720861	22.8862	2.31994	6.52566	0.680188	7.34112	0.737256
146997	0	known	NA	NA	chr3	+	6507781	6694798	ENST00000342990	2	246	MSTRG.26223	AC069277.2	0.935007	0.086721	0	0	0	0	0	0	0.970544	0.088648	0	0	1.26062	0.119613	0.698905	0.070847	0	0	0	0
22471	0	known	NA	NA	chr10	-	51062579	51068553	ENST00000343087	2	421	MSTRG.4413	RP11-96B5.3	1.33017	0.123371	1.43468	0.174548	0	0	0	0	0	0	1.83897	0.171755	0	0	1.07601	0.109074	0.553922	0.057737	1.72209	0.172946
130709	0	known	NA	NA	chr2	-	207821290	207822769	ENST00000343987	2	1262	MSTRG.23203	AC096772.6	13.5953	1.26095	16.0451	1.9521	9.0874	0.955829	19.38	1.64377	11.3629	1.03787	17.5939	1.64323	13.1188	1.24476	11.8306	1.19925	10.8136	1.12714	6.35274	0.637994
146423	0	known	NA	NA	chr22	-	49619642	49624920	ENST00000343999	5	2816	MSTRG.26108	C22orf34	14.0293	1.3012	0	0	2.69087	0.28303	3.48365	0.295475	0	0	11.7996	1.10206	0.382899	0.036331	4.13318	0.418975	2.69881	0.281305	0.713983	0.071704
79004	0	known	NA	NA	chr16	+	29455105	29464773	ENST00000344620	10	2424	MSTRG.14586	SLX1B-SULT1A4	7.83756	0.726924	1.71495	0.208647	2.48429	0.261302	9.2459	0.784215	6.02992	0.550765	5.69351	0.53176	4.55396	0.432097	5.55964	0.563573	5.08267	0.529781	4.85004	0.487081
106827	0	known	NA	NA	chr19	+	11639776	11686569	ENST00000344893	10	3383	MSTRG.19087	ZNF833P	9.59724	0.890133	2.67632	0.325611	5.88124	0.6186	3.80839	0.323019	6.89756	0.630014	3.33212	0.311212	16.8559	1.59935	2.303	0.233452	8.32971	0.86823	1.15258	0.115752
118865	0	known	NA	NA	chr2	+	25421117	25427643	ENST00000352271	3	414	MSTRG.20925	AC104699.1	0.687553	0.06377	1.34623	0.163787	2.53986	0.267147	5.57246	0.472643	3.90742	0.356898	3.41956	0.319379	1.53634	0.145774	2.01208	0.203961	0.892168	0.092993	5.39585	0.541896
64159	0	known	NA	NA	chr14	+	95663256	95679833	ENST00000352367	6	3398	ENSG00000187621	TCL6	0	0	0	0	0	0	0	0	0.048557	0.004435	0	0	0	0	0	0	0	0	0	0
141280	0	known	NA	NA	chr21	+	44517617	44520830	ENST00000354333	2	2422	MSTRG.25110	TSPEAR-AS2	0	0	0	0	0	0	0.062345	0.005288	0	0	0	0	0	0	0	0	0.303468	0.031631	0.623452	0.062612
216769	0	known	NA	NA	chr9	+	136483495	136486066	ENST00000354376	1	2572	MSTRG.39659	C9orf163	0.312014	0.028939	0.293546	0.035714	1.15358	0.121335	1.82212	0.154548	0	0	1.15494	0.107869	2.30521	0.218727	1.26672	0.128405	0	0	1.74028	0.174773
41150	0	known	NA	NA	chr12	+	2004666	2011392	ENST00000354425	2	629	MSTRG.7477	RP5-1096D14.6	0.007949	0.000737	1.17786	0.143303	0.720191	0.075751	0.369698	0.031357	0	0	0.182979	0.01709	0	0	0	0	0	0	0	0
88935	0	known	NA	NA	chr17	-	18951625	18954149	ENST00000354432	2	1489	MSTRG.16172	AC090286.4	0.158496	0.0147	0	0	0.10141	0.010666	0	0	0.202821	0.018525	0	0	0.202821	0.019244	0.1773	0.017973	0	0	0	0
78935	0	known	NA	NA	chr16	+	28985066	28990783	ENST00000354453	12	1713	MSTRG.14558	RP11-264B17.3	0	0	0.057796	0.007032	0	0	0	0	0	0	0	0	0	0	0	0	0	0	0	0
24262	0	known	NA	NA	chr10	-	87610163	87660003	ENST00000354527	4	744	MSTRG.4815	RP11-57C13.3	0.405914	0.037648	0	0	0	0	0	0	0.373656	0.034129	0	0	0	0	0	0	0	0	0	0
24387	0	known	NA	NA	chr10	+	89283765	89292125	ENST00000354541	3	495	MSTRG.4840	RP11-149I23.3	0.915152	0.084879	2.71717	0.33058	0	0	0	0	0	0	0.30505	0.028491	1.18384	0.112327	1.2202	0.12369	0	0	0	0
159113	0	known	NA	NA	chr3	-	186714448	186746130	ENST00000354642	7	742	MSTRG.28324	RP11-573D15.8	0.519411	0.048175	0	0	0.070081	0.007371	0	0	0.122102	0.011153	0	0	0	0	0	0	0	0	0	0
88581	0	known	NA	NA	chr17	+	17858227	17860041	ENST00000354746	1	1815	MSTRG.16130	RP1-253P7.4	17.2915	1.60376	13.9614	1.6986	14.654	1.54133	22.7967	1.93356	16.0623	1.46711	22.2843	2.0813	19.7091	1.87007	17.7152	1.79576	15.5311	1.61885	26.914	2.70293
15264	0	known	NA	NA	chr1	-	177928788	178022544	ENST00000354921	31	4998	MSTRG.2938	RP4-798P15.3	20.1482	1.86872	6.3768	0.775824	2.97841	0.313275	9.63297	0.817046	7.14839	0.652925	4.7668	0.445208	15.2422	1.44623	2.48093	0.251488	2.35614	0.245587	1.81477	0.182254
139468	0	known	NA	NA	chr21	-	18561615	18759804	ENST00000355189	5	673	MSTRG.24799	AL109763.2	4.02275	0.373105	0	0	0.736998	0.077519	0	0	0	0	0	0	0	0	0	0	0	0	0.332838	0.033426
20237	0	known	NA	NA	chr10	-	8050450	8053484	ENST00000355358	2	2214	ENSG00000197308	GATA3-AS1	0	0	0	0	0	0	0	0	0.247516	0.022608	0	0	0.136405	0.012943	0	0	0	0	0	0
38451	0	known	NA	NA	chr11	-	111293446	111299814	ENST00000355430	2	5442	ENSG00000196167	COLCA1	0.8445	0.078326	0.58567	0.071255	1.53922	0.161898	0	0	2.24432	0.204993	0	0	0.049614	0.004708	3.02919	0.307065	0	0	1.23253	0.123781
191738	0	known	NA	NA	chr7	-	30548357	30564617	ENST00000355837	2	14667	MSTRG.34741	AC005154.6	12.6946	1.17741	12.3016	1.49665	5.08549	0.534901	15.6452	1.32699	8.0832	0.738308	7.86973	0.735015	4.67766	0.443833	9.61504	0.974662	8.14898	0.849392	11.5118	1.15611
48278	0	known	NA	NA	chr12	-	65608471	65613229	ENST00000355869	2	874	MSTRG.8631	RP11-230G5.2	0	0	0	0	0	0	0.345538	0.029308	0.334096	0.030516	0	0	0.318078	0.03018	0	0	0	0	0	0
64302	0	known	NA	NA	chr14	-	97632647	97686658	ENST00000355909	4	1670	ENSG00000197176	RP11-76E12.1	0	0	0	0	0.027545	0.002897	0	0	0	0	0	0	0	0	0	0	0	0	0	0
13964	0	known	NA	NA	chr1	+	160932465	160949922	ENST00000356006	6	2136	ENSG00000198358	RP11-544M22.1	0	0	0	0	0	0	0	0	0	0	0	0	0	0	0	0	0	0	0.141386	0.014199
155198	0	known	NA	NA	chr3	-	128572000	128576086	ENST00000356020	3	2697	ENSG00000198685	LINC01565	0	0	0.050139	0.0061	0.104561	0.010998	0.111976	0.009498	0	0	0.111976	0.010458	0.111976	0.010625	0.071561	0.007254	0	0	0.02982	0.002995
148604	0	known	NA	NA	chr3	-	27997210	28028604	ENST00000356047	2	755	MSTRG.26500	AC092415.1	45.6336	4.23247	34.6855	4.21995	41.0712	4.31994	52.6538	4.46597	36.3291	3.31825	33.0816	3.08975	45.6106	4.3277	38.6524	3.91814	0	0	38.8168	3.8983
48298	0	known	NA	NA	chr12	-	65855947	65882041	ENST00000356215	3	4617	MSTRG.8637	RP11-366L20.2	10.0622	0.93326	0.697657	0.084879	0.995975	0.104759	13.2299	1.12213	19.7632	1.80515	16.5239	1.54329	23.6015	2.2394	14.3203	1.45163	16.6948	1.74015	15.1903	1.52553
165249	0	known	NA	NA	chr4	-	98251688	98261630	ENST00000356499	2	397	MSTRG.29460	RP11-323J4.1	0.544081	0.050463	0	0	0.110831	0.011657	0.035264	0.002991	0	0	0	0	0.289673	0.027485	0.002519	0.000255	0.1541	0.016062	0.198992	0.019984
47776	0	known	NA	NA	chr12	-	57612118	57618065	ENST00000356672	3	2355	MSTRG.8519	AC025165.8	3.10701	0.288171	14.0304	1.70698	4.37665	0.460344	5.04067	0.427538	4.21571	0.385058	5.82081	0.54365	3.4293	0.325384	5.13566	0.520594	3.93758	0.410425	6.16348	0.618987
17487	0	known	NA	NA	chr1	-	212852108	212858088	ENST00000356684	2	2525	MSTRG.3429	FLVCR1-AS1	1.86865	0.173315	0.813465	0.098969	1.25754	0.13227	1.91744	0.162632	1.47713	0.134919	3.0019	0.28037	2.73802	0.259793	1.13465	0.115018	0.540102	0.056296	1.89774	0.190586
213685	0	known	NA	NA	chr9	+	97250829	97377098	ENST00000357054	47	5881	MSTRG.39085	RP11-23J9.4	0	0	0.141823	0.017255	0	0	1.20487	0.102194	0	0	0	0	0	0	0	0	0	0	0	0
64151	0	known	NA	NA	chr14	+	95650498	95671560	ENST00000357168	9	1939	ENSG00000187621	TCL6	3.22248	0.298882	1.1375	0.138392	0.243757	0.025639	0.270999	0.022985	2.32335	0.212211	3.33268	0.311264	0.395187	0.037497	1.51779	0.153856	1.35757	0.141503	3.01237	0.302527
139642	0	known	NA	NA	chr21	+	26405943	26569252	ENST00000357401	4	3412	MSTRG.24824	CYYR1-AS1	1.13306	0.10509	8.32005	1.01225	1.04572	0.109991	3.1568	0.267752	1.91559	0.174968	2.75967	0.257747	1.75791	0.166797	2.34701	0.237913	0.657972	0.068582	4.65387	0.46738
84	0	known	NA	NA	chr1	-	594459	597498	ENST00000357876	2	498	ENSG00000239664	RP5-857K21.3	0	0	0	0	0	0	0	0	0.075803	0.006924	0	0	0	0	0	0	0	0	0	0
173561	0	known	NA	NA	chr5	+	95852232	95859020	ENST00000357880	3	804	ENSG00000236882	LINC01554	0	0	0	0	0	0	0.0199	0.001688	0	0	0	0	0	0	0	0	0	0	0	0
15485	0	known	NA	NA	chr1	-	180944042	180976482	ENST00000358073	2	2424	MSTRG.2997	RP11-46A10.5	9.45179	0.876643	8.4868	1.03253	1.9868	0.208975	7.0511	0.598057	3.84406	0.351111	6.53177	0.610052	11.5322	1.09421	5.28424	0.535656	6.30757	0.657456	4.75593	0.477629
114409	0	known	NA	NA	chr19	-	49331659	49340303	ENST00000358234	3	573	MSTRG.20295	CTC-301O7.4	12.2032	1.13183	11.8878	1.4463	1.56848	0.164976	4.48146	0.380107	3.8169	0.348631	3.41568	0.319016	3.09783	0.293933	8.50619	0.86226	7.3405	0.765122	5.33821	0.536106
138817	0	known	NA	NA	chr20	+	64038140	64039778	ENST00000358393	2	1466	MSTRG.24631	LINC00176	0.957162	0.088776	0	0	1.31709	0.138534	0	0	0.431787	0.039439	1.60711	0.1501	0.520281	0.049366	0	0	0.055252	0.005759	0	0
83473	0	known	NA	NA	chr16	-	73126637	73144447	ENST00000358463	4	1308	ENSG00000197445	C16orf47	0.214067	0.019854	2.34582	0.2854	0.04052	0.004262	0.34633	0.029375	0.425946	0.038905	1.31346	0.122674	0.230887	0.021907	0.177999	0.018043	0.230887	0.024066	0.34633	0.034781
216039	0	known	NA	NA	chr9	-	130140610	130144219	ENST00000358748	2	3258	MSTRG.39537	RP11-88G17.6	0	0	0.494475	0.06016	0.278085	0.029249	1.10129	0.093409	0.453039	0.04138	1.13413	0.105925	0.500614	0.0475	0.834254	0.084567	0.135359	0.014109	0.18539	0.018618
192015	0	known	NA	NA	chr7	-	34568252	34758272	ENST00000358772	4	550	ENSG00000197085	NPSR1-AS1	2.61786	0.242804	0	0	0	0	0	0	0	0	0	0	0	0	0	0	0.859989	0.089639	0	0
133200	0	known	NA	NA	chr2	+	239578301	239586094	ENST00000358775	2	3700	ENSG00000196758	AC079612.1	0.114324	0.010603	0	0	0.326486	0.03434	0	0	0.285676	0.026093	0	0	0	0	0	0	0.075676	0.007888	0.059459	0.005971
136598	0	known	NA	NA	chr20	+	38446710	38450921	ENST00000359074	5	1031	MSTRG.24216	SNHG11	12.8463	1.19148	4.83515	0.588261	18.1284	1.90678	7.82796	0.663949	11.0661	1.01076	1.61777	0.151096	3.79593	0.360172	7.96028	0.806921	12.7227	1.32612	6.56858	0.659671
61575	0	known	NA	NA	chr14	-	64335835	64338599	ENST00000359491	3	1717	MSTRG.11236	RP11-544I20.2	0.731325	0.06783	1.65448	0.20129	0.435045	0.045759	2.15993	0.1832	0.534773	0.048845	1.33378	0.124572	0.422585	0.040096	0.141576	0.014351	0.108357	0.011294	0.040766	0.004094
189397	0	known	NA	NA	chr6	-	167823876	167826709	ENST00000359760	2	2238	MSTRG.34261	MLLT4-AS1	7.63529	0.708164	1.0076	0.122588	6.3015	0.662804	7.65598	0.649362	3.4113	0.311584	7.2471	0.676862	4.50592	0.427538	5.98332	0.606521	5.42684	0.565655	2.0005	0.200906
145843	0	known	NA	NA	chr22	+	42500590	42512560	ENST00000359906	11	1346	MSTRG.25989	SERHL	5.98098	0.554729	0.618371	0.075233	0	0	0.618504	0.05246	3.83672	0.350441	1.38795	0.129631	0.144687	0.013728	1.25172	0.126885	1.5292	0.159393	1.45974	0.146599
195111	0	known	NA	NA	chr7	-	87325225	87345515	ENST00000359941	3	855	MSTRG.35416	TP53TG1	12.4742	1.15697	6.03771	0.734569	20.3985	2.14555	30.5298	2.58947	12.7298	1.16272	21.6855	2.02537	11.8558	1.12492	36.2852	3.67817	16.7504	1.74594	12.0189	1.20704
130912	0	known	NA	NA	chr2	-	213276552	213284205	ENST00000360083	3	1727	ENSG00000196096	AC079610.2	0.17487	0.016219	0	0	0.087435	0.009197	0.309653	0.026264	0.064273	0.005871	0.521714	0.048727	0.011002	0.001044	0	0	0	0	0.204401	0.020528
48454	0	known	NA	NA	chr12	-	68431846	68451385	ENST00000360485	4	471	MSTRG.8686	RP11-81H14.2	2.69073	0.249562	3.08418	0.375231	0	0	8.07579	0.684969	4.54472	0.415109	0	0	11.0353	1.04707	3.90585	0.395931	0	0	2.42775	0.243815
223827	0	known	NA	NA	chrX	-	154424380	154428479	ENST00000360656	2	598	MSTRG.41004	CH17-340M24.3	4.27425	0.396432	11.2274	1.36597	4.86288	0.511486	10.0619	0.853424	10.2458	0.93584	7.08188	0.661432	5.97659	0.56708	11.0368	1.11878	7.76756	0.809635	9.77926	0.982114
146261	0	known	NA	NA	chr22	+	46086003	46113928	ENST00000360737	5	4560	MSTRG.26079	MIRLET7BHG	0.470297	0.04362	0.767777	0.09341	0.18273	0.01922	0	0	3.11543	0.284559	2e-06	0	1.05494	0.100097	3.78883	0.384068	0	0	0	0
195899	0	known	NA	NA	chr7	+	99013165	99036477	ENST00000360902	6	3398	MSTRG.35568	AC004893.11	0.293947	0.027263	0	0	0	0	0	0	0.702547	0.06417	0.421879	0.039403	0	0	0.018273	0.001852	0.026355	0.002747	0.553323	0.055569
7031	0	known	NA	NA	chr1	+	54236440	54239063	ENST00000361350	1	2624	MSTRG.1332	SSBP3-AS1	13.8502	1.28459	15.0084	1.82597	24.1193	2.53691	0	0	0	0	0	0	16.8613	1.59986	0	0	0	0	27.9505	2.80701
27888	0	known	NA	NA	chr11	+	1074875	1110511	ENST00000361558	49	12667	MSTRG.5454	MUC2	678.023	62.8859	0.107776	0.013112	840.21	88.3749	3432.85	291.166	2473.24	225.903	2547.03	237.887	144.349	13.6964	2130.51	215.967	352.818	36.7752	8650.02	868.706
140217	0	known	NA	NA	chr21	+	34073592	34360033	ENST00000362077	6	641	MSTRG.24915	AP000320.7	0	0	0	0	0	0	0.437412	0.0371	0.278369	0.025426	0	0	0	0	0	0	0	0	0	0
11050	0	known	NA	NA	chr1	+	145941196	145942249	ENST00000366105	2	377	MSTRG.2210	RP11-315I20.1	0	0	0	0	0	0	0	0	0	0	0	0	0	0	1.55968	0.158103	0	0	0	0
213680	0	known	NA	NA	chr9	-	97237764	97238678	ENST00000366109	2	578	MSTRG.39079	RP11-498P14.5	0.865465	0.080271	0.517138	0.062917	1.44563	0.152054	1.10391	0.093631	1.81638	0.165906	1.83956	0.171811	1.95539	0.185535	0.023356	0.002368	3.10035	0.323158	0.705882	0.07089
143345	0	known	NA	NA	chr22	-	25102433	25112692	ENST00000366110	5	957	MSTRG.25526	CTA-221G9.12	11.884	1.10223	5.68339	0.69146	7.94044	0.83519	18.2354	1.54669	20.8171	1.90141	20.9212	1.95399	14.3208	1.35881	17.3532	1.75907	6.31836	0.65858	25.3605	2.54691
218257	0	known	NA	NA	chrX	-	23772992	23782956	ENST00000366134	3	672	MSTRG.39996	RP13-314C10.5	1.12508	0.10435	0.449405	0.054676	1.52677	0.160589	1.39678	0.118472	2.59912	0.2374	2.75194	0.257025	3.55355	0.337174	3.06207	0.310398	1.63804	0.170738	1.64621	0.165326
14561	0	known	NA	NA	chr1	+	166081183	166087483	ENST00000366136	3	594	ENSG00000203307	RP11-375H19.2	1.23569	0.114609	1.10735	0.134724	1.48939	0.156657	3.0505	0.258737	2.19346	0.200348	3.36813	0.314576	2.50463	0.237648	0.217172	0.022014	0.265634	0.027688	1.71347	0.172081
117927	0	known	NA	NA	chr2	-	6828514	6833531	ENST00000366140	3	799	MSTRG.20750	NRIR	3.96556	0.367801	4.84046	0.588906	0.433768	0.045625	4.69296	0.398046	0	0	0	0	0.368464	0.034961	1.06789	0.10825	1.91953	0.200079	2.16062	0.216987
4205	0	known	NA	NA	chr1	-	32052291	32073474	ENST00000366152	3	624	MSTRG.783	RP11-277A4.4	1.09153	0.101239	0.945172	0.114993	2.53365	0.266494	1.25882	0.10677	0.483974	0.044206	1.41335	0.132004	1.11218	0.105528	0.725962	0.07359	2.50791	0.261407	0.241987	0.024302
120963	0	known	NA	NA	chr2	-	55214387	55216126	ENST00000366153	2	916	MSTRG.21301	AC012358.7	9.54331	0.885131	1.88613	0.229473	5.64468	0.593718	4.81723	0.408586	3.82543	0.34941	5.20402	0.486044	9.56433	0.907498	11.6088	1.17676	8.69674	0.906486	4.7954	0.481594
38387	0	known	NA	NA	chr11	+	108957718	108959796	ENST00000366160	1	2079	ENSG00000203334	RP11-25I9.3	0	0	0	0	0.145262	0.015279	0.036316	0.00308	0.348244	0.031808	0	0	0	0	0	0	0.072631	0.007571	0	0
190383	0	known	NA	NA	chr7	+	6663974	6708901	ENST00000366167	4	564	MSTRG.34434	AC073343.13	1.04325	0.09676	0.328453	0.039961	3.64118	0.382986	0.752484	0.063824	0.797649	0.072856	0.541951	0.050617	0.611734	0.058044	0	0	0.371817	0.038756	0.271881	0.027305
6598	0	known	NA	NA	chr1	-	51195095	51235096	ENST00000366181	2	2366	ENSG00000203356	LINC01562	0	0	0.661454	0.080475	0.050296	0.00529	0.191462	0.016239	1.13694	0.103847	0.382925	0.035764	0.17836	0.016923	0.28022	0.028405	0	0	0.319104	0.032047
219672	0	known	NA	NA	chrX	+	53094157	53142707	ENST00000366185	3	1063	MSTRG.40233	KANTR	0	0	0	0	32.2569	3.39284	0	0	20.9167	1.91051	0	0	0	0	19.1136	1.93752	0	0	0	0
120152	0	known	NA	NA	chr2	+	39453839	39454726	ENST00000366187	2	523	MSTRG.21136	AC007246.3	3.19768	0.296581	0.994264	0.120966	6.12327	0.644057	4.52167	0.383517	4.92214	0.449582	2.03229	0.189811	4.78786	0.45429	1.33168	0.13499	3.22546	0.336198	6.03623	0.606208
213315	0	known	NA	NA	chr9	+	93147040	93148556	ENST00000366188	3	410	ENSG00000203364	RP11-370F5.4	0	0	0.368293	0.044808	0	0	0.082927	0.007034	0.160538	0.014663	0	0	0	0	0	0	0	0	0	0
178966	0	known	NA	NA	chr5	+	177951948	177960149	ENST00000366189	3	511	MSTRG.32193	RP11-423H2.3	0.172619	0.01601	0	0	0.198689	0.020898	0	0	0.084366	0.007706	0.052072	0.004863	0	0	0.57052	0.057833	0	0	0.998752	0.100303
119736	0	known	NA	NA	chr2	+	33706886	34297753	ENST00000366209	6	779	ENSG00000203386	LINC01317	0	0	0	0	0	0	0	0	0.24647	0.022512	0.163692	0.015288	0	0	0.623797	0.063233	0	0	0	0
121735	0	known	NA	NA	chr2	-	68361214	68365584	ENST00000366218	2	1416	MSTRG.21437	AC015969.3	0.213277	0.019781	1.3863	0.168662	0.213277	0.022433	0	0	0.426554	0.038961	0.213277	0.01992	0	0	0	0	0.106638	0.011115	0.106638	0.010709
523	0	known	NA	NA	chr1	+	1574975	1577075	ENST00000366221	1	2101	MSTRG.109	RP5-832C2.5	1.2218	0.11332	0	0	0	0	0	0	0.927653	0.084731	0.581628	0.054323	1.44836	0.137425	0	0	0	0	0	0
121970	0	known	NA	NA	chr2	-	70031433	70087000	ENST00000366234	5	884	MSTRG.21492	PCBP1-AS1	0	0	0.371384	0.045184	1.06252	0.111758	0	0	0	0	0.36997	0.034554	0	0	0.753368	0.076368	1.66518	0.173567	1.20261	0.120776
56725	0	known	NA	NA	chr13	-	99499727	99501052	ENST00000366259	2	872	MSTRG.10262	LINC00449	3.5257	0.327004	0.050459	0.006139	1.63991	0.172489	1.38532	0.1175	0.650229	0.059391	0.635321	0.059338	0.115826	0.01099	1.50163	0.152218	1.28316	0.133747	1.43002	0.143615
123287	0	known	NA	NA	chr2	+	85815130	85825391	ENST00000366278	3	1711	ENSG00000229498	AC105053.3	0	0	2.90757	0.353745	0.295364	0.031067	1.01125	0.085772	0	0	1.06225	0.099211	0.176505	0.016747	0.807727	0.081878	0	0	0	0
121011	0	known	NA	NA	chr2	+	55308492	55314661	ENST00000366287	2	1110	MSTRG.21308	AC012358.8	1.87568	0.173967	1.28875	0.156793	1.55135	0.163174	2.39923	0.203497	1.21802	0.111252	4.0008	0.373666	1.43416	0.136079	0.722078	0.073196	1.86847	0.194756	3.34234	0.335665
19461	0	known	NA	NA	chr1	-	246516039	246524287	ENST00000366308	3	964	ENSG00000242042	RP11-690C23.2	0	0	0	0	0	0	0	0	0.156639	0.014307	0	0	0	0	0	0	0	0	0	0
84402	0	known	NA	NA	chr16	+	85282958	85285963	ENST00000366314	2	1566	MSTRG.15423	LINC00311	5.96681	0.553415	4.40229	0.535598	6.28219	0.660772	3.13234	0.265678	3.24133	0.296059	1.12299	0.104884	2.29554	0.217809	2.11023	0.213911	4.97549	0.518609	2.40135	0.241163
148661	0	known	NA	NA	chr3	-	29615975	29642809	ENST00000366321	2	582	MSTRG.26526	RBMS3-AS2	2.51546	0.233306	8.18621	0.995962	3.13746	0.330004	4.85395	0.411701	0	0	0	0	0.467354	0.044344	2.58591	0.26213	0	0	6.71993	0.67487
31807	0	known	NA	NA	chr11	-	47513605	47514889	ENST00000366360	2	430	MSTRG.6098	RP11-750H9.7	3.09873	0.287404	0.822521	0.100071	3.31385	0.348557	2.5867	0.219398	2.50562	0.22886	3.30444	0.308627	1.57855	0.149779	2.23803	0.226866	1.60859	0.167668	2.52396	0.253476
97799	0	known	NA	NA	chr17	+	77088868	77090098	ENST00000366365	2	1028	MSTRG.17665	SNHG20	0.610535	0.056626	1.93854	0.23585	32.1269	3.37917	4.17548	0.354155	24.2911	2.21871	0.643173	0.060071	8.33822	0.79116	0.373157	0.037826	20.5802	2.14513	0.182	0.018278
220240	0	known	NA	NA	chrX	-	70163842	70165206	ENST00000366397	2	542	MSTRG.40378	IGBP1-AS1	0.833948	0.077348	0.835793	0.101685	1.80996	0.190375	3.42251	0.290289	2.71587	0.248064	2.76753	0.258481	4.94649	0.469341	2.78598	0.282411	0.813653	0.084809	4.49631	0.451556
14760	0	known	NA	NA	chr1	-	168903905	169087005	ENST00000366408	5	1129	MSTRG.2826	LINC00970	8.27549	0.767542	0.485966	0.059124	0	0	2.61523	0.221818	2.45084	0.223857	1.09001	0.101805	44.5682	4.22879	1.81606	0.184092	0	0	1.20787	0.121305
117676	0	known	NA	NA	chr2	-	1620510	1625419	ENST00000366424	2	1641	MSTRG.20732	AC144450.2	0.741012	0.068728	0.175503	0.021352	0.184034	0.019357	0	0	0.862373	0.078768	0.644119	0.060159	0.533508	0.050621	1.23008	0.124692	0.132846	0.013847	1.55714	0.156381
149138	0	known	NA	NA	chr3	-	37818277	37861765	ENST00000366441	4	895	MSTRG.26606	ITGA9-AS1	2.75184	0.25523	4.53576	0.551836	4.5651	0.480166	9.03639	0.766445	1.21062	0.110576	4.65137	0.434427	0	0	4.69041	0.47546	4.20893	0.438709	3.52423	0.353932
207479	0	known	NA	NA	chr8	+	118282242	118284963	ENST00000366457	2	781	MSTRG.37779	AC023590.1	14.04	1.30219	0.944942	0.114965	15.7978	1.66164	24.6537	2.09107	13.9374	1.27302	17.9341	1.675	10.6919	1.01449	6.26181	0.634751	19.9072	2.07498	14.027	1.40871
19381	0	known	NA	NA	chr1	-	244840638	244846903	ENST00000366527	2	5007	MSTRG.3793	HNRNPU-AS1	2.00492	0.185954	1.41942	0.172692	0.337961	0.035547	0.336935	0.028578	1.8951	0.173096	0.352868	0.032957	2.84222	0.26968	1.61376	0.163584	0.801131	0.083504	2.24017	0.224976
18480	0	known	NA	NA	chr1	-	228164086	228165512	ENST00000366713	2	446	MSTRG.3615	IBA57-AS1	4.40003	0.408098	0.383838	0.046699	0	0	7.79291	0.660976	2.71111	0.247629	4.04606	0.377893	0.684147	0.064914	3.00061	0.304167	0.069507	0.007245	0.047085	0.004729
189395	0	known	NA	NA	chr6	-	167786820	167796846	ENST00000366822	3	1173	ENSG00000146521	LINC01558	3.78156	0.350736	2.21313	0.269257	2.44023	0.256668	2.21718	0.188056	4.83578	0.441694	2.38435	0.222693	3.64948	0.346276	2.00597	0.203342	1.40105	0.146035	0	0
188985	0	known	NA	NA	chr6	+	158869939	158910257	ENST00000367072	3	464	ENSG00000203711	C6orf99	0	0	0	0	0.539839	0.056781	0	0	0	0	0	0	0	0	0	0	0	0	0	0
188986	0	known	NA	NA	chr6	+	158870169	158910353	ENST00000367073	4	769	ENSG00000203711	C6orf99	2.88056	0.267169	0.107717	0.013105	1.3609	0.143142	0.196359	0.016655	0.437018	0.039917	0.420621	0.039285	0.394885	0.037468	0.374605	0.037973	2.69258	0.280655	0.477754	0.04798
16994	0	known	NA	NA	chr1	-	206491116	206497728	ENST00000367119	2	2096	MSTRG.3325	C1orf147	41.9766	3.89328	4.68893	0.570471	15.5329	1.63378	20.5177	1.74026	23.6336	2.15866	12.1355	1.13343	25.1565	2.38694	8.07347	0.818396	5.51479	0.574822	12.8898	1.2945
16653	0	known	NA	NA	chr1	-	204032447	204041265	ENST00000367207	5	1891	ENSG00000176754	LINC00303	0.159704	0.014812	0	0	0	0	0	0	0	0	0	0	0	0	0	0	0	0	0	0
213158	0	known	NA	NA	chr9	+	92141298	92148306	ENST00000367276	2	738	ENSG00000225511	LINC00475	1.90198	0.176406	0	0	0	0	0.970841	0.082344	0.377269	0.034459	0	0	1.35801	0.128853	0.749152	0.07594	1.56775	0.163411	0.399029	0.040074
16164	0	known	NA	NA	chr1	-	200342544	200373792	ENST00000367355	5	1417	MSTRG.3168	LINC00862	1.72639	0.16012	0.338901	0.041232	0.482828	0.050785	0.747724	0.06342	2.54098	0.23209	0.930036	0.086863	0.93541	0.088755	0.246915	0.025029	1.86824	0.194732	1.02989	0.10343
16165	0	known	NA	NA	chr1	-	200342544	200374354	ENST00000367356	4	759	MSTRG.3168	LINC00862	2.64083	0.244934	0.894598	0.10884	0.318841	0.033536	0	0	0	0	0	0	0.762251	0.072325	0.631032	0.063967	4.91952	0.512776	2.30625	0.231612
188361	0	known	NA	NA	chr6	-	146843114	147204614	ENST00000367477	11	2927	MSTRG.33986	STXBP5-AS1	1.52436	0.141383	1.03614	0.126061	0.220352	0.023177	4.31779	0.366225	3.9808	0.363601	2.21503	0.206878	1.18271	0.11222	4.54295	0.460512	0.689508	0.071869	4.95176	0.497297
15550	0	known	NA	NA	chr1	+	182407621	182414815	ENST00000367563	4	740	ENSG00000203729	LINC00272	0	0	0	0	0	0	2.01588	0.170982	0	0	0.789275	0.073716	0.80557	0.076435	0.785056	0.07958	0	0	0.662464	0.06653
15301	0	known	NA	NA	chr1	+	178542752	178545500	ENST00000367638	3	576	ENSG00000213057	C1orf220	8.62365	0.799834	1.72478	0.209843	7.35296	0.773398	3.48801	0.295845	8.62981	0.788236	17.6272	1.64634	9.23323	0.876082	7.44427	0.754614	5.30514	0.55297	16.3863	1.64565
15048	0	known	NA	NA	chr1	-	173417793	173461362	ENST00000367716	2	1815	MSTRG.2894	RP11-296O14.3	11.5809	1.07412	15.1199	1.83954	8.67942	0.912918	24.4241	2.07159	11.6677	1.06571	26.1522	2.44255	7.63652	0.724581	13.2336	1.34147	7.27698	0.758501	26.1292	2.62411
186414	0	known	NA	NA	chr6	+	108759165	108769118	ENST00000368974	4	1117	ENSG00000203801	LINC00222	0	0	0	0	0.701698	0.073806	0	0	0	0	0	0	0	0	0	0	3.72702	0.388478	0.775367	0.077869
215036	0	known	NA	NA	chr9	-	124514938	124516056	ENST00000369027	2	266	MSTRG.39368	RP11-10J18.3	1.46772	0.136129	0	0	0.996892	0.104855	3.03409	0.257345	0.082112	0.0075	2.32175	0.216846	1.07249	0.101762	0.059715	0.006053	0	0	0.917004	0.092093
26427	0	known	NA	NA	chr10	+	120597949	120600124	ENST00000369071	1	2176	ENSG00000177234	LINC01561	0	0	0	0	0.196691	0.020688	0	0	0.659237	0.060214	0	0	0.813419	0.07718	0.069393	0.007034	0	0	0	0
186217	0	known	NA	NA	chr6	+	105137823	105159037	ENST00000369120	4	324	ENSG00000203808	BVES-AS1	0	0	0	0	0	0	0	0	0	0	0	0	0	0	0.061728	0.006257	0	0	0	0
186216	0	known	NA	NA	chr6	+	105137687	105169945	ENST00000369122	4	1716	ENSG00000203808	BVES-AS1	0.175991	0.016323	0	0	0	0	0.093845	0.00796	0	0	0.660508	0.06169	0	0	0.439977	0.0446	0	0	0	0
26020	0	known	NA	NA	chr10	-	112950646	112951875	ENST00000369391	2	460	MSTRG.5159	RP11-57H14.2	79.7301	7.39488	36.1435	4.39734	66.7717	7.02318	76.9807	6.52932	74.4587	6.80096	97.75	9.12962	35.4	3.35888	83.6196	8.47639	59.3565	6.1869	116.312	11.681
10489	0	known	NA	NA	chr1	-	116405509	116418536	ENST00000369491	3	773	MSTRG.2036	ATP1A1-AS1	0.055627	0.005159	9.87211	1.20107	0	0	0.183167	0.015536	0.115941	0.01059	0.449556	0.041987	0.474426	0.045015	0.065266	0.006616	0.440954	0.045962	12.8401	1.28951
10490	0	known	NA	NA	chr1	-	116405512	116418564	ENST00000369492	3	1011	MSTRG.2036	ATP1A1-AS1	0.373641	0.034655	3.19898	0.389199	0.974917	0.102544	2.02769	0.171984	0.323781	0.029574	1.79775	0.167906	1.44509	0.137115	3.33047	0.337605	0.886413	0.092393	8.21888	0.825408
185689	0	known	NA	NA	chr6	-	85676990	85678736	ENST00000369605	5	1032	MSTRG.33439	SNHG5	24.9979	2.31853	20.792	2.52962	37.8639	3.9826	71.4702	6.06193	45.139	4.12294	72.0953	6.73354	23.1588	2.19739	4.33115	0.439043	15.1035	1.57429	46.5845	4.6784
25813	0	known	NA	NA	chr10	-	109945572	110006040	ENST00000369655	5	1147	MSTRG.5122	ADD3-AS1	7.48883	0.694581	1.55828	0.189585	8.64325	0.909113	6.26369	0.531271	2.4986	0.228219	3.30428	0.308612	7.72975	0.733426	2.29256	0.232394	4.97332	0.518384	2.18835	0.219772
25812	0	known	NA	NA	chr10	-	109940104	109953891	ENST00000369657	3	1882	MSTRG.5122	ADD3-AS1	2.56762	0.238144	0.348804	0.042437	5.5376	0.582455	2.06472	0.175125	0.267114	0.024398	2.01805	0.188481	2.02024	0.191687	1.30495	0.132281	3.20491	0.334057	0.308956	0.031028
9717	0	known	NA	NA	chr1	-	109628417	109630305	ENST00000369843	3	688	MSTRG.1914	RP5-1160K1.6	14.6512	1.35888	3.89826	0.474275	14.0858	1.48157	13.2137	1.12075	16.843	1.53842	6.13372	0.572875	7.45494	0.707352	6.06977	0.615283	18.5419	1.93268	11.3576	1.14062
25546	0	known	NA	NA	chr10	+	102832721	102834516	ENST00000369884	2	491	ENSG00000203886	CYP17A1-AS1	1.24154	0.115151	1.53768	0.187079	0.615071	0.064694	1.23014	0.104338	0.455313	0.041588	0.307536	0.028723	0.922607	0.08754	0.323238	0.032766	0.676171	0.070479	1.26273	0.126814
9548	0	known	NA	NA	chr1	+	108857217	108858524	ENST00000369989	3	535	MSTRG.1890	SPATA42	0.103545	0.009604	0.639759	0.077835	0	0	0.61997	0.052584	0.522068	0.047685	0	0	0.269159	0.025539	0	0	0	0	0.048598	0.004881
138594	0	known	NA	NA	chr20	+	63359988	63371177	ENST00000370257	5	3264	ENSG00000203900	RP11-261N11.8	0.092525	0.008582	0	0	0.185049	0.019464	0	0	0	0	0	0	0	0	0	0	0.092525	0.009644	0	0
138516	0	known	NA	NA	chr20	-	63034217	63037028	ENST00000370341	3	1631	ENSG00000125514	LINC00029	0.185162	0.017174	0	0	0.147149	0.015477	1.29614	0.109935	0	0	0.092581	0.008647	0.185162	0.017569	0.185162	0.01877	0.179031	0.018661	0.092581	0.009298
132388	0	known	NA	NA	chr2	+	231452195	231453153	ENST00000370380	3	568	MSTRG.23460	AC017104.2	0.383803	0.035597	1.06338	0.129374	1.32923	0.13981	7.62676	0.646884	2.03169	0.185572	4.46303	0.416836	2.33506	0.221559	0.419014	0.042475	1.06338	0.110839	0.975352	0.097953
223060	0	known	NA	NA	chrX	-	149511509	149526264	ENST00000370438	2	655	MSTRG.40916	AF011889.2	1.71204	0.15879	5.91602	0.719764	0.304625	0.032041	32.6376	2.76824	0	0	15.2643	1.42565	0	0	0.21389	0.021682	0.148658	0.015495	6.66245	0.669098
138423	0	known	NA	NA	chr20	-	62640719	62643304	ENST00000370520	2	1933	MSTRG.24563	RP11-93B14.6	0	0	2.38315	0.289942	0	0	0	0	6.008	0.548763	0	0	2.03861	0.193431	0	0	3.82993	0.399205	0	0
222887	0	known	NA	NA	chrX	+	140709767	140714822	ENST00000370535	3	1381	MSTRG.40895	LINC00632	0.218682	0.020283	1.16735	0.142023	0	0	0.218682	0.018548	0.344678	0.031482	0.472793	0.044158	0.218682	0.020749	0	0	0	0	0.128637	0.012919
8431	0	known	NA	NA	chr1	-	84628230	84635020	ENST00000370624	3	2884	ENSG00000180869	LINC01555	2.7878	0.258565	0	0	0.376106	0.03956	0.254161	0.021557	0.456311	0.041679	0.301664	0.028175	0.724114	0.068707	0.488669	0.049536	1.59636	0.166393	0	0
7487	0	known	NA	NA	chr1	+	63547082	63550636	ENST00000371086	1	3555	MSTRG.1434	DLEU2L	0	0	3.88101	0.472177	6.49719	0.683386	0	0	0	0	0	0	0	0	0	0	0	0	4.60366	0.462337
125113	0	known	NA	NA	chr2	-	111237004	111239047	ENST00000371162	1	2044	MSTRG.22048	MIR4435-2HG	3.1602	0.293105	1.1633	0.141531	1.50488	0.158286	1.39156	0.118029	5.95729	0.544131	0	0	10.0218	0.950905	3.53037	0.357868	2.35389	0.245353	0	0
138014	0	known	NA	NA	chr20	-	57957126	57959660	ENST00000371169	2	1854	ENSG00000203971	RP13-379L11.2	0	0	0	0	0	0	0	0	0	0	0.152104	0.014206	0.22347	0.021204	0	0	0	0	0	0
217287	0	known	NA	NA	chr9	-	137867925	137892570	ENST00000371390	4	3222	MSTRG.39783	RP11-188C12.3	0	0	0.187461	0.022807	0.072005	0.007574	0.062694	0.005318	0	0	0	0	0.234326	0.022234	0.187461	0.019003	0.281192	0.029309	0.093731	0.009413
217246	0	known	NA	NA	chr9	-	137615332	137618813	ENST00000371417	3	1409	MSTRG.39774	ARRDC1-AS1	2.77303	0.257195	2.16774	0.263734	9.59752	1.00948	2.13671	0.181231	4.06034	0.370866	5.1723	0.483081	3.7125	0.352256	1.80583	0.183054	6.33356	0.660165	3.84122	0.385767
171288	0	known	NA	NA	chr5	-	55021299	55024542	ENST00000371487	3	923	MSTRG.30671	CTD-2313F11.1	0	0	0	0	0	0	0	0	0	0	0.208356	0.01946	0	0	0	0	0	0	0	0
216953	0	known	NA	NA	chr9	+	136969243	136971990	ENST00000371629	4	978	ENSG00000198454	PRR31	0	0	0.308793	0.037569	0	0	0	0	0	0	0.308793	0.028841	0.32491	0.030829	0	0	0	0	0	0
137644	0	known	NA	NA	chr20	+	50292720	50314922	ENST00000371639	5	2281	ENSG00000203999	LINC01270	0.810376	0.075161	1.91959	0.233544	3.67347	0.386383	0.330995	0.028074	1.39108	0.127059	0.033048	0.003087	2.09218	0.198514	0.712407	0.072216	1.68968	0.17612	0.052682	0.005291
137536	0	known	NA	NA	chr20	+	49278178	49289260	ENST00000371743	5	1008	MSTRG.24408	ZFAS1	16.8301	1.56097	2.79923	0.340564	12.1007	1.27278	1.94134	0.16466	4.8271	0.440901	5.86925	0.548175	4.42636	0.419989	5.93825	0.601952	35.676	3.71861	1.01959	0.102396
216542	0	known	NA	NA	chr9	-	134649385	134652843	ENST00000371813	2	336	MSTRG.39630	COL5A1-AS1	0	0	4.22024	0.513449	0.449405	0.047269	1.55357	0.13177	1.12202	0.102484	0.89881	0.083947	0.89881	0.085282	0	0	0	0	1.18155	0.118661
42279	0	known	NA	NA	chr12	+	8188485	8216035	ENST00000372173	4	678	MSTRG.7638	FAM66C	0	0	0	0	0	0	0	0	0	0	0.036136	0.003375	0	0	0	0	0	0	0	0
23792	0	known	NA	NA	chr10	+	77866875	77869610	ENST00000372387	2	1922	MSTRG.4718	RP11-126H7.4	17.8783	1.65819	13.2882	1.61669	18.6701	1.96376	15.6743	1.32946	8.94069	0.816631	13	1.21417	14.5073	1.3765	14.5864	1.4786	12.2565	1.27753	14.1285	1.4189
215905	0	known	NA	NA	chr9	+	129176771	129210548	ENST00000372490	2	2047	MSTRG.39514	RP11-247A12.2	0.516854	0.047938	0.948217	0.115363	49.8979	5.24835	4.23711	0.359381	16.7274	1.52786	5.44797	0.508828	13.678	1.29781	3.77235	0.382398	32.2995	3.36667	5.3331	0.535594
4786	0	known	NA	NA	chr1	+	36323734	36329221	ENST00000373137	2	1838	MSTRG.905	RP11-268J15.5	1.20766	0.112009	0	0	3.46552	0.36451	3.12686	0.265213	3.29012	0.300515	8.95601	0.83647	1.47569	0.140019	4.1921	0.424947	4.5144	0.470549	4.01816	0.403537
183674	0	known	NA	NA	chr6	+	40378337	40379885	ENST00000373170	2	1165	ENSG00000204091	TDRG1	1.16652	0.108194	0	0	0	0	0	0	0.129614	0.011839	0.518455	0.048423	2.52017	0.239123	0	0	0.129614	0.01351	1.03605	0.104049
183672	0	known	NA	NA	chr6	-	40344344	40346151	ENST00000373171	2	554	ENSG00000204092	LINC00951	0.785199	0.072826	0	0	0	0	0.545126	0.046236	0	0	0	0	2.99819	0.28448	0	0	0	0	0	0
4700	0	known	NA	NA	chr1	+	35739389	35743576	ENST00000373226	2	539	MSTRG.885	RP11-435D7.3	2.00742	0.186186	0	0	1.12059	0.117866	1.12059	0.095046	0	0	0	0	1.40074	0.132907	0.840445	0.085195	0.280148	0.029201	1.12059	0.112539
204576	0	known	NA	NA	chr8	+	60660820	60664530	ENST00000373384	2	529	ENSG00000255289	RP11-91I20.1	0	0	0	0	0	0	0	0	0.285267	0.026056	0	0	0	0	0	0	0	0	0	0
4239	0	known	NA	NA	chr1	-	32204769	32206185	ENST00000373604	2	642	MSTRG.791	RP4-622L5.7	17.2728	1.60204	14.7302	1.79212	11.863	1.24777	26.4815	2.2461	1.11832	0.102146	23.1609	2.16318	8.91187	0.845591	19.9561	2.02292	11.5138	1.20012	17.1249	1.71982
214604	0	known	NA	NA	chr9	-	115888169	115925207	ENST00000374014	3	769	ENSG00000204148	LINC00474	0.785436	0.072848	0	0	0	0	0	0	0	0	0	0	0	0	0	0	0	0	0	0
21923	0	known	NA	NA	chr10	+	43845306	43850622	ENST00000374432	3	1121	ENSG00000204187	LINC00619	5.02052	0.465647	1.48171	0.18027	0.793934	0.083507	0	0	0.538805	0.049214	1.05977	0.09898	0.269402	0.025562	0	0	0	0	0.249777	0.025085
219956	0	known	NA	NA	chrX	+	56729259	56818380	ENST00000374922	3	1529	MSTRG.40300	LINC01420	21.3659	1.98167	13.8293	1.68252	0.007848	0.000825	10.0202	0.849887	15.3784	1.40464	8.40416	0.78493	0.000256	2.4e-05	11.9228	1.2086	12.4572	1.29845	13.7162	1.37749
98027	0	known	NA	NA	chr17	-	78261349	78278492	ENST00000374945	7	2934	ENSG00000204277	RP11-219G17.4	2.6877	0.249281	1.18656	0.144361	2.53729	0.266877	1.98415	0.168291	0.879752	0.080355	1.38934	0.129761	0.820376	0.07784	0.728311	0.073828	0.985865	0.10276	1.59677	0.160361
97910	0	known	NA	NA	chr17	-	77879027	77884087	ENST00000374983	2	4678	ENSG00000204283	FLJ45079	0.042753	0.003965	0.322788	0.039271	0	0	0.091278	0.007742	0.316375	0.028897	0.355066	0.033162	0.064558	0.006125	0.096836	0.009816	0.064558	0.006729	0.129115	0.012967
213682	0	known	NA	NA	chr9	+	97238483	97297314	ENST00000375204	16	3161	MSTRG.39085	RP11-23J9.5	4.23498	0.39279	12.6907	1.54399	5.40815	0.56884	9.90338	0.839981	9.84699	0.899411	7.55917	0.706009	12.2106	1.15859	7.99555	0.810497	11.4034	1.18861	8.75079	0.878826
213683	0	known	NA	NA	chr9	+	97238497	97377287	ENST00000375206	49	6269	MSTRG.39085	RP11-23J9.4	0.107466	0.009967	9.22888	1.12282	3.72043	0.391322	5.78714	0.490851	0.40477	0.036971	0.074449	0.006953	3.8837	0.3685	0.336495	0.03411	0.039173	0.004083	0.786768	0.079014
21300	0	known	NA	NA	chr10	+	28846408	28881898	ENST00000375520	5	2149	ENSG00000204365	C10orf126	0.14053	0.013034	0	0	2.09872	0.220748	0	0	0.02094	0.001913	0.281061	0.02625	0.14053	0.013334	0	0	0.210796	0.021972	0	0
219563	0	known	NA	NA	chrX	+	52199840	52203235	ENST00000375625	2	2369	ENSG00000179028	RP11-363G10.2	0	0	0.03187	0.003877	0	0	0	0	0	0	0	0	0.150697	0.014299	0	0	0	0	0	0
219535	0	known	NA	NA	chrX	-	52050860	52054255	ENST00000375644	2	2369	ENSG00000182776	RP11-114H20.1	0	0	0.03187	0.003877	0	0	0	0	0	0	0	0	0.150697	0.014299	0	0	0	0	0	0
57213	0	known	NA	NA	chr13	+	111588291	111672608	ENST00000375713	4	443	ENSG00000204398	RP11-65D24.2	3.88248	0.360096	0	0	0	0	0	0	0	0	0.3188	0.029775	0.45358	0.043037	0	0	0	0	0.165047	0.016575
126026	0	known	NA	NA	chr2	-	129242173	129273848	ENST00000375987	5	2213	ENSG00000204460	AC079586.1	0	0	0	0	0	0	0	0	0	0	0.657027	0.061365	0	0	0	0	0	0	0	0
135402	0	known	NA	NA	chr20	+	26054655	26086917	ENST00000376398	5	5070	ENSG00000125804	FAM182A	1.21769	0.112939	0.883325	0.107468	0.439039	0.046179	0.455803	0.03866	0.206946	0.018902	0.556219	0.05195	0.7669	0.072766	0.268047	0.027172	0.430133	0.044834	0.25766	0.025876
135381	0	known	NA	NA	chr20	+	25751218	25752761	ENST00000376445	2	320	ENSG00000226465	RP13-401N8.1	0.791183	0.073381	0.473833	0.057648	0.321875	0.033855	1.05937	0.089854	2.10398	0.192175	0	0	1.16768	0.110793	0.204559	0.020736	0	0	0.361129	0.036268
196267	0	known	NA	NA	chr7	+	100130964	100140439	ENST00000376482	2	342	MSTRG.35612	AC073842.19	0	0	0	0	0	0	0	0	0	0	1.37061	0.128012	1.38586	0.131496	1.81308	0.183789	0.675037	0.070361	0	0
21020	0	known	NA	NA	chr10	-	23203816	23239816	ENST00000376501	4	664	ENSG00000204566	LINC01552	0	0	0	0	0	0	0	0	0.385542	0.035215	0	0	0	0	0	0	0	0	0	0
125072	0	known	NA	NA	chr2	-	111098345	111114185	ENST00000376593	3	3026	MSTRG.22045	AC096670.3	2.52611	0.234294	1.05352	0.128175	0.284222	0.029895	0.765512	0.064929	0.138136	0.012617	1.47044	0.137335	1.14772	0.1089	0.354464	0.035931	0.479929	0.050024	0.507531	0.05097
94241	0	known	NA	NA	chr17	+	49845910	49848837	ENST00000376609	3	2100	MSTRG.17099	RP11-304F15.3	16.4718	1.52774	16.6248	2.02263	7.87665	0.82848	21.6268	1.83433	6.89654	0.629921	13.7493	1.28415	5.48113	0.520069	7.14247	0.724021	5.42124	0.565071	12.4616	1.2515
53470	0	known	NA	NA	chr12	+	132275444	132278329	ENST00000376617	3	1766	ENSG00000256943	RP13-895J2.2	1.05856	0.09818	0	0	1.08988	0.114636	0.555493	0.047116	0.222537	0.020326	0.078239	0.007307	0	0	0.241258	0.024456	0.280002	0.029185	0.342016	0.034348
1713	0	known	NA	NA	chr1	-	11777077	11779619	ENST00000376620	3	1868	MSTRG.332	RP11-56N19.5	0	0	0	0	0	0	0	0	0	0	0.32334	0.030199	0	0	0	0	0	0	0.080835	0.008118
53336	0	known	NA	NA	chr12	+	131165011	131212931	ENST00000376678	5	2473	ENSG00000204603	LINC01257	4.6046	0.427072	0.122119	0.014857	0	0	0	0	0.454058	0.041473	0.122119	0.011406	0.093813	0.008901	0	0	0	0	0.225774	0.022674
219156	0	known	NA	NA	chrX	-	48568014	48574860	ENST00000376775	2	549	MSTRG.40171	RP11-1148L6.9	8.20687	0.761178	7.58288	0.922559	5.42805	0.570933	11.0382	0.936238	14.0692	1.28506	10.5722	0.987421	15.7602	1.49539	12.3934	1.25631	13.3679	1.39338	7.29204	0.732326
181487	0	known	NA	NA	chr6	-	30001011	30061144	ENST00000376797	12	3270	MSTRG.32708	ZNRD1-AS1	2.16172	0.200497	0.993984	0.120931	2.92372	0.307522	5.3324	0.452282	5.79279	0.529106	4.83859	0.451913	1.47587	0.140036	1.72449	0.174809	3.77841	0.393835	2.04417	0.205293
181481	0	known	NA	NA	chr6	+	29975112	29978410	ENST00000376800	3	663	MSTRG.32703	HCG9	1.53902	0.142742	1.11463	0.13561	0.705882	0.074246	3.57459	0.303188	0.266249	0.024319	1.8118	0.169218	0.588803	0.055868	6.85219	0.694596	1.46305	0.152498	5.76739	0.579209
135160	0	known	NA	NA	chr20	-	22400351	22420643	ENST00000377121	4	1666	ENSG00000204684	RP5-1004I9.1	0	0	0	0	0.154336	0.016233	0	0	0	0	0	0	0	0	0	0	0	0	0	0
212337	0	known	NA	NA	chr9	-	70153134	70175832	ENST00000377178	4	1504	MSTRG.38772	MAMDC2-AS1	2.3835	0.221067	1.00581	0.12237	1.04118	0.109514	0.75572	0.064098	0.356347	0.032548	7.70756	0.719868	1.04859	0.099494	1.71081	0.173422	0.600219	0.062563	6.06528	0.609125
181286	0	known	NA	NA	chr6	+	28943877	28944537	ENST00000377186	2	466	ENSG00000204709	LINC01556	4.14358	0.384312	0.648069	0.078846	0.648069	0.068165	0.727586	0.061712	1.91846	0.175229	0	0	1.4165	0.134403	0	0	0.358369	0.037354	0.648069	0.065084
1447	0	known	NA	NA	chr1	-	9652610	9654586	ENST00000377320	2	1823	MSTRG.279	PIK3CD-AS1	0.656061	0.060849	5.42732	0.660306	3.08612	0.324604	1.57378	0.133484	2.75974	0.252071	4.8305	0.451157	1.40812	0.133607	1.16127	0.117717	2.53374	0.264099	3.69446	0.371028
122769	0	known	NA	NA	chr2	+	74928239	74933024	ENST00000377469	2	3662	MSTRG.21575	LINC01291	0.143541	0.013313	0	0	0	0	0	0	0.666576	0.060884	17.7888	1.66143	15.3153	1.45317	0	0	16.7753	1.74853	0	0
211902	0	known	NA	NA	chr9	-	62374128	62376783	ENST00000377518	2	2541	ENSG00000204802	RP11-111F5.4	3.07891	0.285565	4.99764	0.60803	3.25899	0.342787	12.668	1.07447	6.22754	0.568815	6.63829	0.620001	5.8824	0.558143	9.59817	0.972952	4.41952	0.460659	6.48049	0.650824
211879	0	known	NA	NA	chr9	+	61854162	61855331	ENST00000377542	2	616	ENSG00000154537	FAM27C	3.57446	0.331527	10.4769	1.27466	3.09219	0.325242	4.48139	0.380101	7.53913	0.688614	1.2692	0.11854	4.10969	0.389943	5.5106	0.558601	12.9934	1.35434	10.6974	1.07432
211883	0	known	NA	NA	chr9	-	61865755	61866965	ENST00000377547	2	439	ENSG00000235659	RP11-374M1.5	3.13326	0.290606	1.08656	0.132195	3.30524	0.347651	0	0	5.70122	0.520741	4.79954	0.448266	7.16553	0.679891	4.23377	0.429171	3.44014	0.358575	7.95216	0.798621
211875	0	known	NA	NA	chr9	+	61659733	61662690	ENST00000377548	3	906	ENSG00000204814	RP11-160N1.10	0	0	0	0	0	0	0	0	2.16667	0.197901	0.833333	0.077831	0	0	0	0	0	0	0	0
20747	0	known	NA	NA	chr10	+	17386951	17410631	ENST00000377597	4	1811	ENSG00000204832	ST8SIA6-AS1	0	0	0.54942	0.066844	0.500276	0.05262	0.667035	0.056576	0.583655	0.05331	1.16731	0.109024	0	0	1.77029	0.179452	2.97184	0.309763	1.14964	0.115456
113578	0	known	NA	NA	chr19	+	46494508	46496502	ENST00000377652	1	1995	MSTRG.20167	CTB-158D10.3	0.893233	0.082846	13.0652	1.58955	1.8792	0.197658	0.756892	0.064198	3.48271	0.318106	1.21103	0.113107	2.29123	0.2174	3.54135	0.358982	1.7995	0.187567	1.92782	0.193607
211584	0	known	NA	NA	chr9	+	38621088	38624990	ENST00000377680	2	3437	MSTRG.38582	FAM201A	2.773	0.257192	0.016875	0.002053	1.99575	0.209917	3.5033	0.297142	6.28768	0.574309	1.09958	0.102699	5.16197	0.489787	0.984408	0.099788	0	0	2.05781	0.206662
218898	0	known	NA	NA	chrX	-	46887417	46899703	ENST00000377879	4	521	ENSG00000204904	LINC01545	1.87587	0.173985	1.39539	0.169768	2.38964	0.251346	0.948177	0.080422	0.733205	0.06697	0.238372	0.022263	0.932335	0.088463	1.40896	0.142824	0.579655	0.060419	0.487524	0.048961
121614	0	known	NA	NA	chr2	+	65436730	65692185	ENST00000377977	5	1266	ENSG00000204929	AC074391.1	0.168824	0.015658	1.44299	0.175559	0	0	0.89919	0.076267	0.872058	0.079653	0.67823	0.063345	0.760843	0.072192	0.834913	0.084634	0.109005	0.011362	0.477093	0.047914
36012	0	known	NA	NA	chr11	-	72163322	72209241	ENST00000378140	3	477	MSTRG.6604	RP11-807H22.7	0.09434	0.00875	4.44565	0.540873	0	0	3.8061	0.322825	0.310355	0.028347	3.4582	0.322988	0	0	4.96911	0.503711	0.199161	0.020759	1.92514	0.193338
134643	0	known	NA	NA	chr20	+	11027760	11029366	ENST00000378252	3	446	ENSG00000125899	C20orf187	0.795964	0.073825	0	0	0	0	0	0	0	0	0	0	0.053812	0.005106	0	0	0	0	0	0
84944	0	known	NA	NA	chr16	+	89166383	89169147	ENST00000378340	3	1326	ENSG00000205015	RP11-46C24.3	0	0	0	0	0	0	0.455505	0.038635	0	0	0.414096	0.038676	0.214178	0.020322	0	0	0	0	0.035126	0.003528
84915	0	known	NA	NA	chr16	+	88939789	88951524	ENST00000378347	2	1812	MSTRG.15543	RP11-830F9.6	1.8223	0.169016	5.12522	0.623551	1.86755	0.196432	3.63715	0.308495	1.91977	0.175349	2.20695	0.206124	0.854856	0.081112	3.18517	0.322876	1.09219	0.113842	6.89956	0.69291
84712	0	known	NA	NA	chr16	-	88088041	88100959	ENST00000378417	2	3468	MSTRG.15500	RP11-863P13.4	5.46069	0.506473	22.4048	2.72584	2.27855	0.239662	5.85408	0.496529	3.79895	0.346991	6.11182	0.57083	9.07436	0.861009	7.38062	0.748163	3.48702	0.363463	6.98645	0.701636
111849	0	known	NA	NA	chr19	-	40273489	40275479	ENST00000378432	2	1462	MSTRG.19926	CTC-425O23.2	29.1855	2.70692	17.9002	2.1778	17.3098	1.82068	21.4052	1.81554	20.3619	1.85983	18.6325	1.74023	35.0146	3.32232	23.4824	2.38038	19.6068	2.04367	18.9119	1.89928
120483	0	known	NA	NA	chr2	-	45174344	45254941	ENST00000378479	6	1095	ENSG00000205054	LINC01121	0	0	0	0	0.048856	0.005139	0.249869	0.021193	0	0	0.130594	0.012197	0.623522	0.059162	0	0	0	0	0	0
31337	0	known	NA	NA	chr11	+	45771432	45772358	ENST00000378779	2	649	ENSG00000205106	DKFZp779M0652	0.465331	0.043159	5.61633	0.683302	0	0	1.16333	0.098671	0.338983	0.030962	2.70878	0.252994	0	0	0.930663	0.09434	0.930663	0.097006	0.095532	0.009594
55193	0	known	NA	NA	chr13	+	45390745	45391548	ENST00000379050	2	631	MSTRG.9959	TPT1-AS1	0	0	0.204191	0.024843	0	0	0	0	0	0	0	0	0.046458	0.004408	0	0	0.567487	0.059151	0.201844	0.020271
134421	0	known	NA	NA	chr20	-	5496067	5504613	ENST00000379053	2	6113	MSTRG.23765	LINC00654	9.1358	0.847335	2.35841	0.286933	0.329789	0.034688	2e-06	0	1.89449	0.17304	8.93208	0.834236	33.8258	3.20951	4.70041	0.476474	0.13823	0.014408	20.7021	2.07908
20316	0	known	NA	NA	chr10	-	11316834	11319884	ENST00000379256	2	2468	MSTRG.3959	CELF2-AS1	9.07982	0.842143	63.5981	7.73756	25.2678	2.65771	47.9299	4.0653	24.2508	2.21504	27.2605	2.54607	40.3675	3.83021	30.8829	3.13055	29.0952	3.03268	32.4376	3.25765
266	0	known	NA	NA	chr1	-	1173056	1179555	ENST00000379317	2	3532	MSTRG.75	TTLL10-AS1	6.64779	0.616575	1.71561	0.208727	2.08069	0.218851	4.06144	0.344482	2.59485	0.23701	2.17441	0.203084	6.16336	0.584802	2.74397	0.278152	3.49604	0.364402	3.61489	0.363037
134324	0	known	NA	NA	chr20	-	4070152	4075165	ENST00000379526	3	686	ENSG00000205300	RP11-352D3.2	0	0	1.3207	0.160681	0	0	0	0	0.719158	0.065687	0	0	0	0	0	0	0	0	0	0
119350	0	known	NA	NA	chr2	-	27705786	27715732	ENST00000379677	2	2860	ENSG00000205334	LINC01460	2.51512	0.233275	0.105594	0.012847	0.733566	0.077158	0.306993	0.026038	1.06224	0.097024	0.158392	0.014793	0.158392	0.015029	0	0	0	0	0.263986	0.026512
54687	0	known	NA	NA	chr13	+	36346432	36368410	ENST00000379848	4	508	MSTRG.9839	SPG20-AS1	0	0	0.902535	0.109805	0	0	0	0	0	0	0	0	0	0	0	0	0	0	0	0
180044	0	known	NA	NA	chr6	+	7276031	7298872	ENST00000379928	3	500	MSTRG.32376	RP11-69L16.4	2.114	0.196071	0.854892	0.104009	1.208	0.12706	2.416	0.204919	1.51	0.137921	1.51	0.141031	0.604	0.05731	1.11258	0.112781	0.302	0.031478	2.94512	0.295773
80576	0	known	NA	NA	chr16	-	50606076	50613684	ENST00000379963	2	2469	MSTRG.14829	RP11-401P9.6	19.3548	1.79514	4.62049	0.562145	379.517	39.9183	3.4749	0.294732	22.4848	2.05373	2.43125	0.227073	48.9878	4.64815	1.81126	0.183605	48.4002	5.04489	2.98998	0.300278
141501	0	known	NA	NA	chr21	-	45827961	45836419	ENST00000380008	3	3466	MSTRG.25166	AL592528.1	1.24841	0.115789	4.32314	0.525968	1.08396	0.114013	1.78477	0.15138	1.77553	0.162175	1.17167	0.109431	3.78193	0.358843	1.89844	0.192442	0.603001	0.062853	2.36642	0.237655
179919	0	known	NA	NA	chr6	+	4610656	4611304	ENST00000380106	2	484	ENSG00000205444	RP4-529N6.1	0	0	0.541322	0.065859	0	0	0	0	0.850155	0.077652	0	0	0	0	0	0	0.545455	0.056854	0	0
119009	0	known	NA	NA	chr2	-	27011769	27014612	ENST00000380387	3	1966	MSTRG.20947	AC013472.3	2.15142	0.199542	2.12309	0.258303	1.30873	0.137655	3.51508	0.298141	3.61473	0.330164	7.69886	0.719056	3.21556	0.305104	4.73695	0.480178	2.03718	0.212341	4.6773	0.469733
44899	0	known	NA	NA	chr12	+	47882649	47901525	ENST00000380601	4	1287	MSTRG.8220	RP11-89H19.1	12.08	1.12041	4.64957	0.565683	5.41181	0.569224	32.6799	2.77183	10.7091	0.978158	32.4569	3.0314	20.7265	1.9666	26.0979	2.64551	25.6628	2.67491	31.1924	3.13259
140713	0	known	NA	NA	chr21	-	39605599	39612441	ENST00000380604	3	632	MSTRG.25020	B3GALT5-AS1	0.569284	0.0528	0	0	0.321562	0.033822	13.8537	1.17504	4.84756	0.442769	27.6707	2.58438	0	0	0	0	0	0	4.21149	0.422953
140712	0	known	NA	NA	chr21	-	39597147	39612441	ENST00000380612	3	1071	MSTRG.25020	B3GALT5-AS1	0	0	0	0	0.315304	0.033164	0.393182	0.033349	0.288744	0.026373	0.942215	0.088001	0	0	0	0	0	0	0.599092	0.060166
146721	0	known	NA	NA	chr22	+	50583026	50583877	ENST00000380711	2	578	MSTRG.26167	CHKB-AS1	3.19884	0.296688	3.91978	0.476893	3.48037	0.366072	0.988595	0.08385	4.16725	0.380632	3.04358	0.284264	2.3283	0.220918	1.77696	0.180128	3.9537	0.412106	2.5486	0.255951
63282	0	known	NA	NA	chr14	-	85524432	85529988	ENST00000380722	2	2448	MSTRG.11551	RP11-497E19.1	0.340394	0.031571	1.58417	0.192735	0.131997	0.013884	0.246732	0.020927	0.223856	0.020447	0.36519	0.034108	0	0	0.33701	0.034162	0.123366	0.012859	0.254085	0.025517
135460	0	known	NA	NA	chr20	-	30278906	30286537	ENST00000380888	2	3328	ENSG00000205611	LINC01597	3.68627	0.341898	0.974034	0.118504	0.226863	0.023862	1.02216	0.086697	0	0	0	0	0	0	0.090745	0.009199	0.090745	0.009459	0.468336	0.047034
140580	0	known	NA	NA	chr21	-	38876087	38938429	ENST00000380931	4	5027	MSTRG.24993	AF064858.6	5.91949	0.549026	0	0	1.33376	0.140287	1.13505	0.096272	1.47694	0.134901	0.877652	0.081971	6.46044	0.61299	0.614084	0.062249	0.970722	0.101181	1.79467	0.180236
193139	0	known	NA	NA	chr7	-	53655509	53811931	ENST00000380970	6	3484	ENSG00000205628	LINC01446	11.3048	1.04851	0.260046	0.031638	0	0	0	0	0.220774	0.020165	0.119678	0.011178	0	0	0.158439	0.016061	0	0	0	0
146400	0	known	NA	NA	chr22	+	48892917	48898386	ENST00000380981	4	3426	ENSG00000205632	LINC01310	0	0	0	0	0	0	0	0	0	0	0	0	0	0	0	0	0.044075	0.004594	0	0
146370	0	known	NA	NA	chr22	-	47621043	47631569	ENST00000380990	6	4185	MSTRG.26100	LINC00898	0.199809	0.018532	0	0	0	0	0	0	0	0	0.036081	0.00337	0	0	0	0	0	0	0	0
210162	0	known	NA	NA	chr9	+	13927971	13945610	ENST00000381010	3	387	ENSG00000205636	LINC00583	0	0	0.186047	0.022635	0	0	0	0	0	0	0	0	0	0	0	0	0	0	0	0
146248	0	known	NA	NA	chr22	+	46053869	46106023	ENST00000381051	5	875	MSTRG.26079	MIRLET7BHG	0.461474	0.042801	1.86094	0.226408	1.91603	0.201532	0.947736	0.080385	3.55763	0.32495	0.991157	0.092572	0.650091	0.061683	0.558255	0.056589	3.79546	0.395612	1.68807	0.16953
217597	0	known	NA	NA	chrX	-	3929869	3937855	ENST00000381105	2	2118	MSTRG.39856	RP11-706O15.7	17.6382	1.63592	2.19799	0.267414	0.498741	0.052459	0.212465	0.018021	15.5217	1.41773	5.40273	0.504603	30.2876	2.8738	7.59138	0.769527	15.695	1.63593	6.42303	0.645053
217596	0	known	NA	NA	chrX	-	3905687	3920746	ENST00000381106	2	1099	MSTRG.39852	RP11-706O15.5	0	0	0	0	5.96917	0.627848	3.02563	0.256627	27.2008	2.48448	6.98645	0.652518	27.1181	2.57307	2.34356	0.237563	5.87407	0.612272	2.29823	0.230807
217589	0	known	NA	NA	chrX	-	3853010	3863574	ENST00000381108	3	2198	MSTRG.39854	RP11-706O15.3	8.68536	0.805557	3.41969	0.416051	1.41899	0.149252	0.568506	0.048219	22.4886	2.05408	7.58761	0.708666	24.6787	2.3416	4.76294	0.482812	6.6595	0.694139	3.39024	0.340475
140207	0	known	NA	NA	chr21	+	33948926	33963958	ENST00000381181	2	2261	MSTRG.24937	LINC00649	7.63638	0.708266	1.48464	0.180627	1.90434	0.200302	0	0	1.8906	0.172685	4.35379	0.406633	2.85704	0.271086	1.84345	0.186868	4.49756	0.468794	8.35105	0.838681
163539	0	known	NA	NA	chr4	-	61420246	61428221	ENST00000381217	3	2079	MSTRG.29164	RP11-798L4.1	1.47347	0.136662	2.02645	0.246545	4.03271	0.424168	4.86917	0.412991	1.01739	0.092927	2.91582	0.272331	0.609909	0.05787	6.69937	0.679106	0.290524	0.030282	3.96556	0.398254
19829	0	known	NA	NA	chr10	+	1526763	1535673	ENST00000381301	3	625	ENSG00000205696	ADARB2-AS1	1.1568	0.107292	0	0	0	0	0	0	0	0	0	0	0	0	0	0	0.2416	0.025183	0	0
28115	0	known	NA	NA	chr11	+	2140517	2148666	ENST00000381361	3	2063	MSTRG.5495	IGF2-AS	1.27259	0.118032	0	0	0	0	0	0	12.0731	1.10275	0	0	0	0	0	0	0	0	0.292778	0.029403
28116	0	known	NA	NA	chr11	+	2140644	2147807	ENST00000381363	2	1867	MSTRG.5495	IGF2-AS	1.12757	0.104581	0	0	0.161757	0.017014	0	0	0.161757	0.014775	0	0	0.776452	0.073673	0.080878	0.008198	0.190055	0.01981	0	0
19789	0	known	NA	NA	chr10	-	971146	988341	ENST00000381466	2	1886	MSTRG.3876	RP11-363N22.3	1.17364	0.108854	0.91961	0.111883	1.96446	0.206626	0.002474	0.00021	0.66362	0.060614	1.20095	0.112166	0.385605	0.036588	2.27755	0.230872	0	0	0.921527	0.092547
118161	0	known	NA	NA	chr2	+	10141382	10211725	ENST00000381786	4	1897	MSTRG.20791	C2orf48	30.7347	2.85061	1.07268	0.130506	3.54695	0.373075	6.57756	0.557894	2.84002	0.259404	1.56767	0.146416	5.96581	0.566058	4.22011	0.427786	1.5227	0.158716	0.318397	0.031976
156133	0	known	NA	NA	chr3	+	139539916	139583254	ENST00000381790	3	494	MSTRG.27802	RP11-319G6.1	1.20664	0.111914	2.53102	0.307932	1.11154	0.116913	0	0	0	0	0.23433	0.021886	1.15789	0.109865	0	0	0	0	0	0
104863	0	known	NA	NA	chr19	+	4679282	4685948	ENST00000381796	3	3071	MSTRG.18840	DPP9-AS1	14.4201	1.33744	8.45908	1.02916	10.097	1.06202	18.4296	1.56316	14.7945	1.35131	15.9551	1.49017	18.6206	1.76679	19.5939	1.98621	7.89417	0.822832	19.2784	1.9361
42882	0	known	NA	NA	chr12	-	12355406	12357067	ENST00000381800	2	1540	MSTRG.7800	LOH12CR2	0.046753	0.004336	2.35325	0.286304	0.588312	0.06188	0.686364	0.058216	1.37273	0.125383	0.686364	0.064105	1.47078	0.139553	0.006494	0.000658	0.196104	0.02044	0.588312	0.059083
162263	0	known	NA	NA	chr4	-	27207505	27218404	ENST00000382007	2	2509	ENSG00000205830	AC024132.1	0	0	0.149497	0.018188	0	0	0	0	0.120367	0.010994	0	0	0	0	0	0	0	0	0	0
117926	0	known	NA	NA	chr2	-	6729168	6770311	ENST00000382045	6	2131	ENSG00000205837	LINC00487	0.354294	0.03286	0.070859	0.008621	0.589395	0.061994	0.222862	0.018903	0.359837	0.032867	0.69801	0.065193	0.399783	0.037933	0.323624	0.032805	0	0	0.23557	0.023658
54029	0	known	NA	NA	chr13	+	23888889	23892104	ENST00000382133	4	805	MSTRG.9701	C1QTNF9B-AS1	2.06734	0.191744	0	0	2.53913	0.26707	0.613268	0.052016	3.71273	0.339116	1.41317	0.131987	7.30093	0.692739	1.17985	0.119599	1.90925	0.199006	0.150752	0.01514
42096	0	known	NA	NA	chr12	+	7108571	7121027	ENST00000382215	8	2086	MSTRG.7614	C1RL-AS1	33.0329	3.06377	7.92176	0.963789	21.6353	2.27564	11.3439	0.962167	16.6971	1.52509	5.4984	0.513538	12.5472	1.19053	10.6855	1.08317	10.7612	1.12167	8.71052	0.874782
75675	0	known	NA	NA	chr16	+	3032481	3039133	ENST00000382225	8	3061	MSTRG.13895	RP11-473M20.5	25.6014	2.3745	0.04933	0.006002	26.2444	2.76043	44.1101	3.74131	29.0199	2.65064	29.8906	2.79171	35.362	3.35527	50.0709	5.07561	34.6357	3.61018	37.6617	3.7823
12114	0	known	NA	NA	chr1	+	152249003	152271094	ENST00000382265	3	1794	MSTRG.2433	FLG-AS1	2.5764	0.238958	2.08082	0.25316	2.0412	0.214697	1.38457	0.117436	0.006968	0.000636	0.168339	0.015722	0.374204	0.035506	0.657748	0.066675	1.83055	0.190803	1.62111	0.162805
75469	0	known	NA	NA	chr16	-	2737091	2740804	ENST00000382313	2	3523	MSTRG.13874	SRRM2-AS1	2.49521	0.231428	0.682731	0.083063	0	0	0	0	0.665886	0.060821	0.121487	0.011347	1.26199	0.119742	0.112972	0.011452	0.674141	0.070268	2.10872	0.211775
139980	0	known	NA	NA	chr21	+	32772100	32798969	ENST00000382375	4	2453	MSTRG.24903	C21orf62-AS1	1.32021	0.122448	0.410586	0.049953	1.07124	0.112675	7.53219	0.638862	1.71142	0.156319	1.44864	0.1353	2.61769	0.248376	3.05161	0.309337	1.35269	0.140995	5.11914	0.514106
139984	0	known	NA	NA	chr21	+	32772162	32797168	ENST00000382378	4	602	MSTRG.24903	C21orf62-AS1	0.954612	0.088539	2.96318	0.36051	0.736066	0.077421	3.98341	0.337864	1.02089	0.093247	9.44016	0.881689	0	0	2.30832	0.233991	0.664405	0.069253	2.72611	0.273778
161417	0	known	NA	NA	chr4	+	8506828	8512610	ENST00000382488	4	3204	MSTRG.28703	RP11-689P11.2	4.49033	0.416473	3.4611	0.42109	0.828451	0.087138	3.62592	0.307542	0.224462	0.020502	1.30659	0.122033	0.643265	0.061035	0.872677	0.088462	0.222483	0.02319	1.69552	0.170278
143534	0	known	NA	NA	chr22	-	26667693	26672654	ENST00000382641	3	2613	MSTRG.25553	CTA-373H7.7	10.8997	1.01094	18.1768	2.21145	27.4945	2.89192	39.6498	3.363	15.1975	1.38812	16.9382	1.58199	17.8749	1.69603	16.5671	1.67938	27.2644	2.84185	42.4849	4.26668
160875	0	known	NA	NA	chr4	+	2418974	2429245	ENST00000382849	3	2790	MSTRG.28611	RP11-503N18.1	1.16456	0.108011	0.602614	0.073316	0.36016	0.037882	2.12872	0.180553	0.667168	0.060938	4.05104	0.378358	0.488226	0.046325	4.29201	0.435075	0.649933	0.067744	1.98494	0.199344
102276	0	known	NA	NA	chr18	-	56003613	56191262	ENST00000382897	9	2558	ENSG00000206129	CTD-2008L17.2	0	0	0.236122	0.028727	0.472244	0.049672	0.230649	0.019563	0	0	0.346755	0.032386	0	0	0.265637	0.026927	0	0	0.118061	0.011857
141759	0	known	NA	NA	chr22	+	15784968	15819165	ENST00000383038	8	1394	MSTRG.25240	DUXAP8	26.5999	2.46711	10.1844	1.23907	4.98313	0.524135	2.3268	0.197354	7.19509	0.65719	2.15022	0.200825	1.66702	0.158173	0	0	4.28087	0.446207	0	0
141802	0	known	NA	NA	chr22	+	16619615	16653692	ENST00000383140	8	971	MSTRG.25252	TPTEP1	0	0	0.779756	0.094868	0.133997	0.014094	0.049434	0.004193	1.88208	0.171906	0.990365	0.092498	0.718092	0.068135	0	0	0	0	0	0
155323	0	known	NA	NA	chr3	+	129318106	129326225	ENST00000383461	4	2600	MSTRG.27662	H1FX-AS1	0.646772	0.059987	4.20058	0.511057	1.68938	0.177692	0	0	1.66533	0.152109	2.22754	0.208047	0	0	2.88199	0.292143	1.54276	0.160806	0	0
153798	0	known	NA	NA	chr3	-	110892123	110893476	ENST00000383686	2	820	MSTRG.27350	RP11-553A10.1	0	0	0	0	0.07561	0.007953	1.82483	0.154777	0	0	1.31642	0.122951	0	0	2.20366	0.223382	0.736585	0.076776	0.78666	0.079003
147419	0	known	NA	NA	chr3	-	10006418	10011095	ENST00000383808	4	1897	MSTRG.26281	AC022007.5	1.90772	0.176939	0	0	2.30998	0.242968	4.08706	0.346654	0	0	0.873714	0.081603	10.5625	1.00221	0	0	3.95418	0.412156	0.574681	0.057714
82313	0	known	NA	NA	chr16	-	67614381	67616146	ENST00000388909	2	1326	MSTRG.15069	AC009095.4	17.54	1.62681	8.24887	1.00358	12.2677	1.29034	15.003	1.27252	14.9947	1.3696	13.2044	1.23326	17.7602	1.68515	13.7006	1.38881	9.92986	1.03502	13.6373	1.36956
135403	0	known	NA	NA	chr20	+	26057398	26073859	ENST00000389261	3	583	ENSG00000125804	FAM182A	0	0	0	0	0	0	0	0	0.194181	0.017736	0.940804	0.087869	0.031567	0.002995	0.094722	0.009602	0.00594	0.000619	0	0
61770	0	known	NA	NA	chr14	+	66486354	66498552	ENST00000389594	10	1142	MSTRG.11261	LINC00238	1.58669	0.147164	0.771308	0.09384	0.426445	0.044854	1.20423	0.10214	0.542907	0.049588	1.3634	0.127338	2.54774	0.241739	0.89317	0.090539	0.576121	0.060051	0.469352	0.047136
22727	0	known	NA	NA	chr10	+	61452639	61481956	ENST00000389640	3	863	ENSG00000237233	TMEM26-AS1	4.34067	0.402592	1.13673	0.138299	4.63384	0.487395	1.55156	0.1316	8.10892	0.740658	3.88423	0.362778	1.57474	0.149417	4.1993	0.425677	5.36616	0.559331	6.1993	0.622585
12075	0	known	NA	NA	chr1	+	151790842	151794402	ENST00000389897	2	992	MSTRG.2421	RP11-98D18.9	1.49211	0.138392	0.913306	0.111116	2.7752	0.291901	3.9369	0.333919	0.474798	0.043367	0	0	2.57313	0.244148	2.99899	0.304003	1.1063	0.115313	2.94153	0.295413
65576	0	known	NA	NA	chr14	-	105601472	105605357	ENST00000390540	2	577	MSTRG.11980	RP11-731F5.1	0	0	1.92868	0.23465	0	0	0.261698	0.022197	0.506066	0.046223	2.4022	0.22436	0	0	1.30849	0.13264	1.00467	0.10472	1.58059	0.158736
217873	0	known	NA	NA	chrX	-	13980066	13988820	ENST00000391359	2	544	ENSG00000212663	RP1-122K4.3	0.240809	0.022335	0.896587	0.109082	0.347729	0.036575	0.277574	0.023543	0	0	1.53224	0.143108	0	0	0.515494	0.052255	0	0	0.696691	0.069967
146418	0	known	NA	NA	chr22	+	49548681	49556473	ENST00000391625	2	3894	MSTRG.26121	RP1-29C18.10	27.1138	2.51477	23.6628	2.8789	5.36595	0.5644	11.0105	0.933887	12.8202	1.17098	12.5103	1.16843	3.14115	0.298044	6.8734	0.696746	1.68053	0.175167	7.88059	0.791433
117848	0	known	NA	NA	chr2	+	5970973	5974241	ENST00000391666	1	3269	ENSG00000232044	LINC01105	0	0	0	0	0	0	0.023096	0.001959	0	0	0.046191	0.004314	0	0	0	0	0	0	0	0
217368	0	known	NA	NA	chrX	+	320990	321851	ENST00000391707	2	428	MSTRG.39787	LINC00685	1.00701	0.093399	0.060748	0.007391	0.507009	0.053328	1.15888	0.098293	0.560748	0.051218	5.02474	0.469299	0.523366	0.049659	4.69571	0.475997	0.892523	0.09303	0.348131	0.034962
14805	0	known	NA	NA	chr1	+	169486076	169486986	ENST00000392097	1	911	MSTRG.2838	RP1-206D15.6	0	0	0	0	0	0	7.88282	0.668602	0	0	0	0	0	0	0	0	0	0	0	0
110165	0	known	NA	NA	chr19	-	35059059	35106304	ENST00000392227	4	1124	MSTRG.19713	HPN-AS1	4.45018	0.412749	0.537367	0.065378	2.28381	0.240215	0.268683	0.022789	1.42171	0.129857	0.268683	0.025094	0	0	0	0	0.258007	0.026893	0	0
188737	0	known	NA	NA	chr6	+	153231320	153347488	ENST00000392385	3	1212	MSTRG.34105	RP11-306O13.1	340.495	31.5805	185.092	22.5189	238.905	25.1285	318.879	27.0466	240.61	21.977	277.763	25.9424	285.031	27.0447	259.759	26.3314	195.13	20.339	274.982	27.616
96788	0	known	NA	NA	chr17	+	74584918	74594209	ENST00000392620	3	2525	ENSG00000182352	C17orf77	0.618185	0.057336	0	0	1.65682	0.174267	0	0	0	0	0	0	0	0	0	0	0.119604	0.012467	0	0
27061	0	known	NA	NA	chr10	+	132445189	132449408	ENST00000392630	3	1846	ENSG00000180066	C10orf91	0	0	0.096867	0.011785	0.937069	0.098563	0.981455	0.083245	4.56067	0.416566	3.50163	0.327044	5.35093	0.507716	1.79794	0.182255	0	0	1.1676	0.11726
12116	0	known	NA	NA	chr1	+	152313459	152365575	ENST00000392688	7	2995	MSTRG.2433	FLG-AS1	0	0	2.67987	0.326042	2.65801	0.279575	0.744564	0.063152	0	0	0.100835	0.009418	0.244109	0.023162	0.433111	0.043904	1.221	0.127268	0.985587	0.098981
146420	0	known	NA	NA	chr22	-	49572264	49575426	ENST00000393264	2	2379	MSTRG.26123	RP1-29C18.9	34.3081	3.18204	25.9872	3.16169	3.87714	0.407804	12.6946	1.07673	12.4145	1.13392	14.2089	1.32708	3.50018	0.33211	6.9303	0.702515	3.24363	0.338093	10.7228	1.07687
93247	0	known	NA	NA	chr17	-	45240315	45241197	ENST00000393507	2	377	MSTRG.16910	CTD-2020K17.3	0	0	2.23453	0.27186	0.801061	0.084257	3.41379	0.28955	0	0	0	0	0	0	1.1565	0.117233	0	0	5.25995	0.528247
31140	0	known	NA	NA	chr11	+	43390283	43395495	ENST00000394183	2	183	MSTRG.6012	RP11-484D2.4	20.6063	1.91121	13.8467	1.68464	14.9357	1.57096	18.0176	1.52821	27.7808	2.53747	11.3981	1.06455	14.0412	1.33228	10.0083	1.01452	6.8324	0.712161	12.7018	1.27562
42384	0	known	NA	NA	chr12	-	8819816	8820713	ENST00000394240	2	386	MSTRG.7664	A2ML1-AS2	0.095855	0.00889	0	0	0	0	0	0	0	0	0.710322	0.066342	0	0	0	0	0	0	0	0
42965	0	known	NA	NA	chr12	+	12947151	12953957	ENST00000394742	3	400	MSTRG.7816	RP11-392P7.6	7.10458	0.658942	3.08723	0.375602	6.67569	0.702161	3.04358	0.258149	5.96045	0.54442	2.68215	0.250507	3.89708	0.369769	2.75604	0.279376	1.10711	0.115397	0.332712	0.033414
28670	0	known	NA	NA	chr11	-	5572322	5624896	ENST00000394793	4	535	MSTRG.5563	AC015691.13	0	0	0.541242	0.065849	1.19929	0.126143	0.311169	0.026393	0	0	0.346785	0.032389	0	0	0.19923	0.020196	0.707696	0.073765	0.205883	0.020676
23390	0	known	NA	NA	chr10	+	73253169	73254349	ENST00000394864	2	635	MSTRG.4624	RP11-152N13.5	0	0	0.175404	0.02134	0.080315	0.008448	0.268504	0.022774	0.588147	0.053721	0.1132	0.010573	0.086471	0.008205	0.669291	0.067845	0.347834	0.036256	0	0
208705	0	known	NA	NA	chr8	+	143039262	143054303	ENST00000395172	6	1875	ENSG00000177335	C8orf31	0.451029	0.041832	0.099092	0.012056	0.305774	0.032162	0	0	2.17136	0.198329	0	0	0	0	0.825533	0.083683	0.33735	0.035163	0	0
79006	0	known	NA	NA	chr16	+	29456448	29464663	ENST00000395400	9	2380	MSTRG.14586	SLX1B-SULT1A4	36.4544	3.3811	7.34593	0.89373	18.9871	1.9971	27.5946	2.34051	43.1718	3.94325	18.636	1.74056	34.9018	3.31161	15.7356	1.59509	55.3335	5.76757	27.3148	2.74317
222014	0	known	NA	NA	chrX	-	119466034	119469095	ENST00000395539	1	3062	MSTRG.40732	SLC25A5-AS1	4.07936	0.378356	3.60941	0.439133	0	0	9.10418	0.772195	4.48334	0.409503	6.75702	0.63109	6.27923	0.595796	5.96473	0.604636	4.30111	0.448317	1.74804	0.175552
30662	0	known	NA	NA	chr11	+	32435579	32441404	ENST00000395900	2	3828	MSTRG.5912	WT1-AS	0	0	2.28512	0.278015	0	0	0	0	0.058516	0.005345	0	0	0	0	0	0	0	0	0	0
132073	0	known	NA	NA	chr2	-	227245710	227325186	ENST00000396588	10	2214	MSTRG.23410	AC097662.2	0.340822	0.031611	0.008582	0.001044	1.17841	0.123948	2.12305	0.180072	2.47415	0.225985	1.12609	0.105174	0.831254	0.078872	0.771509	0.078207	0.00428	0.000446	0.827615	0.083116
173024	0	known	NA	NA	chr5	+	81991995	81992481	ENST00000396880	1	487	MSTRG.31044	ATG10-IT1	0	0	4.1543	0.505427	0	0	0	0	7.67967	0.701451	0	0	7.33192	0.695679	8.41963	0.853485	0	0	0	0
5635	0	known	NA	NA	chr1	-	43447776	43448644	ENST00000396885	2	699	MSTRG.1078	SZT2-AS1	2.2976	0.2131	23.9392	2.91253	19.9135	2.09454	12.3569	1.04808	7.66281	0.699911	25.8987	2.41888	11.5068	1.0918	30.6613	3.1081	0.458102	0.047749	5.72309	0.57476
128682	0	known	NA	NA	chr2	-	177283508	177392687	ENST00000397057	9	5202	MSTRG.22804	AC074286.1	0.210432	0.019517	0.14069	0.017117	0.916534	0.096403	0.445303	0.03777	0.198287	0.018111	3.47514	0.32457	0.187204	0.017763	0.470256	0.047669	0.506055	0.052748	2.58173	0.259278
109513	0	known	NA	NA	chr19	-	23259961	23262634	ENST00000397094	2	1989	MSTRG.19573	RP11-15H20.6	5.35739	0.496891	0.86402	0.10512	4.01193	0.421982	6.91317	0.586359	7.44341	0.679871	13.2831	1.24061	11.3473	1.07667	7.94048	0.804914	2.15252	0.224364	14.6882	1.47511
20071	0	known	NA	NA	chr10	-	5934270	5945900	ENST00000397264	2	3486	MSTRG.3923	RP11-536K7.3	24.1938	2.24395	0	0	26.8101	2.81994	30.7598	2.60897	10.0006	0.913445	27.2276	2.54299	20.3437	1.93028	31.5488	3.19806	26.9102	2.80493	31.6992	3.18349
53121	0	known	NA	NA	chr12	+	126442481	126472790	ENST00000397346	12	2458	ENSG00000214043	RP5-944M2.3	0	0	0	0	0	0	0.430024	0.036474	0.204165	0.018648	0.211026	0.019709	0	0	0	0	0	0	0	0
107886	0	known	NA	NA	chr19	+	15828961	15836320	ENST00000397381	3	2299	MSTRG.19283	UCA1	90.2928	8.37456	5.83981	0.710491	3.56024	0.374473	1.93809	0.164384	19.3241	1.76504	0.958685	0.089539	2.05759	0.195232	0.987168	0.100068	15.5733	1.62325	6.22359	0.625024
200564	0	known	NA	NA	chr7	+	154928517	154945398	ENST00000397551	3	1692	MSTRG.36427	PAXIP1-AS2	16.6448	1.54379	7.34095	0.893125	8.89578	0.935675	14.018	1.18898	10.1143	0.923827	9.79919	0.915222	14.9123	1.41493	7.34873	0.74493	6.14325	0.640329	5.97057	0.599613
159530	0	known	NA	NA	chr3	-	193957372	194003659	ENST00000397645	3	1615	ENSG00000214146	RP11-699L21.1	1.85747	0.172279	0	0	0.186997	0.019669	1.04211	0.088389	1.56578	0.143016	0.544014	0.05081	2.36173	0.22409	1.68297	0.1706	0	0	0.38086	0.038249
197817	0	known	NA	NA	chr7	+	116953899	116959817	ENST00000397750	5	1576	MSTRG.35903	ST7-OT4	1.13127	0.104924	0.655468	0.079746	2.17508	0.228779	0.60422	0.051249	0.685917	0.062651	0.810413	0.075691	2.62456	0.249028	0.095812	0.009712	1.26672	0.132034	0.577085	0.057956
197824	0	known	NA	NA	chr7	+	116954974	116968574	ENST00000397751	4	754	MSTRG.35903	ST7-OT4	1.28502	0.119184	0	0	9.60766	1.01055	0.999164	0.084747	0	0	0.392882	0.036694	0.647227	0.061411	0	0	0.889256	0.09269	2.6387	0.265
197656	0	known	NA	NA	chr7	-	113116718	113118613	ENST00000397764	3	1070	MSTRG.35873	LINC00998	7.58254	0.703272	16.181	1.96864	32.7183	3.44137	17.3866	1.47469	25.2369	2.30511	14.43	1.34773	6.99544	0.663752	10.9806	1.11308	8.63058	0.89959	4.84567	0.486642
141453	0	known	NA	NA	chr21	-	45419716	45425040	ENST00000397787	3	3425	MSTRG.25159	COL18A1-AS1	16.9752	1.57443	80.3276	9.77293	15.5014	1.63047	11.1069	0.942062	23.0443	2.10484	7.92581	0.740252	12.3084	1.16787	8.1024	0.821329	22.4847	2.34365	10.1976	1.02413
141383	0	known	NA	NA	chr21	-	44932814	44939913	ENST00000397841	4	2303	MSTRG.25140	LINC01547	3.76607	0.349299	0	0	2.28984	0.24085	3.45606	0.293135	0	0	3.90771	0.364971	0	0	6.0625	0.614547	1.93365	0.20155	1.42047	0.142655
212697	0	known	NA	NA	chr9	-	80869758	80871295	ENST00000397864	3	791	ENSG00000226798	RP11-289F5.1	0	0	0.983565	0.119664	0	0	0	0	0	0	0	0	0.30847	0.029269	0	0	0	0	0.381795	0.038343
55772	0	known	NA	NA	chr13	+	52600138	52642515	ENST00000398039	6	825	MSTRG.10082	RP11-78J21.7	2.28845	0.212251	0	0	1.73663	0.182662	0	0	1.2634	0.115397	0.199233	0.018608	1.97588	0.187479	0	0	0	0	0	0
194770	0	known	NA	NA	chr7	-	77684221	77696265	ENST00000398043	3	528	MSTRG.35366	APTR	32.9153	3.05286	7.02104	0.854204	31.2542	3.28738	36.8821	3.12825	29.2651	2.67303	36.0487	3.36686	24.912	2.36374	23.4712	2.37924	57.9745	6.04285	21.6342	2.17268
161	0	known	NA	NA	chr1	+	914171	914971	ENST00000398216	2	443	MSTRG.44	RP11-54O7.2	0.434537	0.040303	0	0	0	0	0	0	0	0	0	0	0	0	0	0	0	0	0	0
93441	0	known	NA	NA	chr17	+	46193576	46196721	ENST00000398275	2	517	MSTRG.16953	KANSL1-AS1	4.82399	0.447419	3.32851	0.404958	5.28662	0.556056	9.40512	0.79772	1.88304	0.171994	2.66718	0.249109	1.1412	0.108281	1.39155	0.141059	0.591911	0.061697	6.05341	0.607933
64593	0	known	NA	NA	chr14	+	100857245	100861018	ENST00000398460	2	3382	MSTRG.11721	MEG3	5.28262	0.489957	2.21069	0.26896	0.977864	0.102854	0	0	1.55293	0.141842	5.05518	0.472142	0.856099	0.08123	3.64362	0.369348	7.14032	0.744256	4.65637	0.467631
64586	0	known	NA	NA	chr14	+	100832969	100861021	ENST00000398461	4	3452	MSTRG.11721	MEG3	0.062904	0.005834	0.038765	0.004716	0.090458	0.009515	8.10704	0.68762	11.3644	1.03801	0.032458	0.003032	2.40862	0.228538	0.126994	0.012873	0.188805	0.01968	20.702	2.07906
64583	0	known	NA	NA	chr14	+	100830605	100861021	ENST00000398474	6	1721	MSTRG.11721	MEG3	0	0	0.450183	0.054771	0.082191	0.008645	0	0	0.44669	0.0408	0	0	0	0	0	0	0	0	1e-06	0
64573	0	known	NA	NA	chr14	+	100826127	100860994	ENST00000398518	8	1674	MSTRG.11721	MEG3	0	0	1.10128	0.133985	0	0	0	0	0	0	0	0	0	0	0	0	0.393466	0.041012	0.46002	0.046199
91495	0	known	NA	NA	chr17	+	39619613	39622513	ENST00000398554	4	616	MSTRG.16671	AC087491.2	2.85938	0.265204	0.75867	0.092302	0.689707	0.072545	6.35227	0.538785	1.22565	0.111949	4.9026	0.457891	3.84558	0.364883	4.65747	0.472121	0.73539	0.076652	1.63601	0.164302
120243	0	known	NA	NA	chr2	+	41877555	41894046	ENST00000398796	3	1810	ENSG00000214691	AC104654.1	0	0	5.15801	0.627541	0.417127	0.043874	1.05801	0.089738	0.250276	0.02286	0.277348	0.025904	0.333702	0.031663	0.166851	0.016913	0.333702	0.034783	0.500552	0.05027
5682	0	known	NA	NA	chr1	-	43699765	43708138	ENST00000398804	5	592	MSTRG.1085	KDM4A-AS1	0	0	1.50134	0.182659	3.49842	0.36797	1.06917	0.090684	0	0	16.5678	1.54739	2.23973	0.212514	3.22559	0.326974	2.38409	0.248501	0	0
90495	0	known	NA	NA	chr17	-	32141226	32143135	ENST00000398832	2	1599	MSTRG.16455	AC090616.2	0.661038	0.061311	0.094434	0.011489	0.377736	0.039731	1.69718	0.14395	0.325203	0.029704	0.932458	0.087089	0.626016	0.059399	2.13258	0.216177	0.352095	0.0367	0.538593	0.05409
90265	0	known	NA	NA	chr17	+	30576508	30634323	ENST00000398849	9	1411	MSTRG.16362	AC005562.1	1.75078	0.162383	1.7968	0.218604	2.06574	0.217278	2.78815	0.236485	2.00353	0.183	1.79165	0.167336	1.96562	0.186505	4.57989	0.464256	4.20521	0.438321	0.427151	0.042898
79181	0	known	NA	NA	chr16	+	29863834	29868047	ENST00000398859	6	756	MSTRG.14606	CDIPT-AS1	0.443481	0.041132	0.693122	0.084328	0.357143	0.037565	0.343915	0.02917	1.10614	0.101033	0	0	0.931137	0.08835	0	0	0	0	0	0
150236	0	known	NA	NA	chr3	-	47601715	47604677	ENST00000398957	2	1428	MSTRG.26787	RP11-717D12.1	23.5504	2.18427	7.17244	0.872623	17.7325	1.86513	13.4413	1.14006	27.8019	2.53939	14.9832	1.3994	28.6874	2.72196	9.02078	0.914423	9.14492	0.953202	14.239	1.42999
32550	0	known	NA	NA	chr11	-	59268876	59284033	ENST00000399003	2	2805	ENSG00000214797	RP11-1036E20.9	0.322995	0.029957	1.22805	0.149409	0.180392	0.018974	8.1389	0.690322	1.06916	0.097656	8.17831	0.763835	0	0	1.60464	0.16266	0	0	2.85847	0.287071
88977	0	known	NA	NA	chr17	-	19157781	19159111	ENST00000399083	2	1173	MSTRG.16183	AC007952.6	1.57885	0.146436	0	0	4.79465	0.50431	1.06844	0.090622	0	0	0	0	1.73103	0.164247	2.3062	0.233776	1.78346	0.185895	0	0
88976	0	known	NA	NA	chr17	-	19155727	19158893	ENST00000399087	3	553	MSTRG.16183	AC007952.6	0.516472	0.047902	2.02357	0.246194	3.26673	0.343601	0.899794	0.076318	3.02228	0.276051	2.40176	0.224319	0.182037	0.017272	0	0	0.496685	0.051771	0.976078	0.098026
88963	0	known	NA	NA	chr17	+	19092974	19094307	ENST00000399091	2	1176	MSTRG.16178	AC007952.5	0	0	5.34129	0.64984	0.115646	0.012164	2.5542	0.216641	6.53408	0.596814	2.07823	0.194102	1.78061	0.168951	1.62642	0.164868	2.18645	0.2279	2.24065	0.225024
88964	0	known	NA	NA	chr17	+	19093192	19096361	ENST00000399093	3	556	MSTRG.16178	AC007952.5	0	0	1.37643	0.167461	17.6078	1.85202	1.19565	0.101412	1.99845	0.182536	0	0	0	0	0	0	1.34878	0.140587	0	0
212971	0	known	NA	NA	chr9	-	87857015	87859399	ENST00000399186	2	2014	ENSG00000214888	XXyac-YM21GA2.7	0.552135	0.05121	0.14995	0.018243	0	0	1.05329	0.089338	0.426018	0.038912	3.57865	0.334238	0	0	2.85279	0.289183	0	0	0.144985	0.014561
181752	0	known	NA	NA	chr6	-	30812866	30830659	ENST00000399196	2	2052	ENSG00000214894	LINC00243	1.11046	0.102994	2.49743	0.303845	0.44152	0.04644	2.32713	0.197381	1.17836	0.10763	1.41469	0.132129	2.06747	0.196169	1.9654	0.19923	1.01462	0.105757	2.43519	0.244561
60449	0	known	NA	NA	chr14	-	49981712	50007520	ENST00000399206	4	2686	MSTRG.11019	LINC01588	0	0	0	0	0	0	3.94178	0.334333	0	0	16.716	1.56123	0	0	6.13497	0.621893	0	0	0	0
157055	0	known	NA	NA	chr3	-	155742142	155743726	ENST00000399242	1	1585	MSTRG.27972	RP11-674E16.4	1.78233	0.165309	0	0	0	0	0	0	0	0	1.38107	0.128989	0	0	0	0	0	0	0	0
181426	0	known	NA	NA	chr6	-	29726601	29749049	ENST00000399247	6	1905	MSTRG.32688	HLA-F-AS1	6.15074	0.570474	9.90441	1.205	1.26968	0.133547	8.51882	0.722547	2.54363	0.232332	2.13722	0.199611	3.49683	0.331792	6.56901	0.665891	7.59316	0.791457	6.8564	0.688576
87770	0	known	NA	NA	chr17	+	10383132	10537862	ENST00000399342	4	583	ENSG00000272736	RP11-799N11.1	0.087479	0.008114	0	0	0	0	0	0	0	0	0	0	0	0	0	0	0	0	0	0
59431	0	known	NA	NA	chr14	+	28772704	28793234	ENST00000399387	3	1581	MSTRG.10778	LINC01551	2.61753	0.242773	3.25093	0.395519	2.36346	0.248593	3.14474	0.26673	1.98872	0.181647	2.35742	0.220178	2.06783	0.196203	2.25865	0.228956	1.52327	0.158774	2.06971	0.207857
87443	0	known	NA	NA	chr17	+	8079482	8081565	ENST00000399413	2	1804	MSTRG.15907	AC129492.6	5.25665	0.487548	0.568182	0.069127	5.36696	0.564507	13.9519	1.18337	2.06818	0.188905	8.84558	0.826156	0.769664	0.073029	3.14006	0.318303	1.95344	0.203612	4.2581	0.427634
180342	0	known	NA	NA	chr6	-	13273391	13283441	ENST00000399446	3	382	MSTRG.32423	RP1-257A7.4	1.99922	0.185425	0.384817	0.046818	0	0	0.902269	0.076528	2.18486	0.199562	1.61853	0.151167	0	0	1.6882	0.17113	0.836764	0.087218	1.25249	0.125785
126563	0	known	NA	NA	chr2	+	136000413	136016517	ENST00000399447	6	962	MSTRG.22371	DARS-AS1	0	0	0	0	0.438326	0.046104	0	0	0.185583	0.016951	0	0	0.038394	0.003643	0.121166	0.012282	0.579064	0.060358	0	0
23484	0	known	NA	NA	chr10	-	73674295	73730466	ENST00000399449	19	3810	MSTRG.4644	RP11-464F9.1	4.20787	0.390275	1.84789	0.224821	1.51439	0.159287	5.78986	0.491082	3.34275	0.305323	1.57499	0.147101	1.5267	0.144859	3.21227	0.325623	1.01173	0.105455	2.64335	0.265466
142080	0	known	NA	NA	chr22	+	18985702	18986428	ENST00000399539	1	727	MSTRG.25285	DGCR5	0	0	0	0	10.7626	1.13203	0	0	0	0	0.415406	0.038798	0	0	2.49243	0.252654	0.830812	0.086598	0	0
86775	0	known	NA	NA	chr17	-	7001132	7012342	ENST00000399540	3	1730	MSTRG.15839	ALOX12-AS1	3.32951	0.308808	3.75978	0.457428	6.67194	0.701767	1.98348	0.168234	2.28812	0.208994	1.5913	0.148624	2.57687	0.244503	1.40788	0.142715	6.4253	0.669728	10.1288	1.01722
86764	0	known	NA	NA	chr17	-	6985109	7012334	ENST00000399541	3	665	MSTRG.15839	ALOX12-AS1	3.26354	0.30269	3.70961	0.451323	6.12772	0.644525	4.34417	0.368462	1.86681	0.170512	2.37933	0.222224	0.829892	0.078743	4.49283	0.455431	2.73306	0.284874	1.6636	0.167072
170976	0	known	NA	NA	chr5	+	43042093	43045390	ENST00000399543	2	2423	MSTRG.30608	AC025171.1	3.7288	0.345842	4.74865	0.577737	1.03499	0.108862	4.58321	0.388737	0	0	1.15151	0.107548	0	0	0	0	3.02469	0.315272	0	0
220204	0	known	NA	NA	chrX	+	69179557	69209924	ENST00000399711	5	2173	ENSG00000215162	LINC00269	0	0	0	0	0.138978	0.014618	0	0	0	0	0	0	0	0	0	0	0	0	0	0
184898	0	known	NA	NA	chr6	-	57946078	57961380	ENST00000399751	6	1621	MSTRG.33246	LINC00680	7.83024	0.726246	0	0	1.9808	0.208344	5.41241	0.459068	0	0	2.49148	0.232699	2.8859	0.273824	1.75213	0.177611	2.98882	0.311533	0	0
169962	0	known	NA	NA	chr5	-	17130028	17217047	ENST00000399760	3	2941	MSTRG.30369	AC091878.1	23.9139	2.21799	0	0	0	0	0	0	0	0	0	0	0	0	0	0	0	0	0	0
42298	0	known	NA	NA	chr12	+	8235882	8238173	ENST00000399866	2	517	MSTRG.7647	RP11-266K4.9	26.8036	2.486	0	0	1.42864	0.150266	3.21144	0.272387	1.64008	0.149802	0.584139	0.054557	1.41579	0.134335	2.64755	0.268378	0.724064	0.075471	4.15441	0.41722
20147	0	known	NA	NA	chr10	+	6277687	6335982	ENST00000399868	7	3086	MSTRG.3933	RP11-563J2.2	14.4153	1.33701	16.5663	2.01551	6.27086	0.659581	11.1654	0.947027	6.37892	0.582642	6.86051	0.640756	5.65192	0.536275	6.65581	0.674689	7.37846	0.769078	6.34182	0.636897
169336	0	known	NA	NA	chr5	-	987180	997308	ENST00000399869	2	3482	ENSG00000215246	RP11-43F13.3	8.83048	0.819017	2.52527	0.307233	3.24901	0.341736	2.222	0.188465	1.22652	0.112029	1.68208	0.157102	1.49585	0.141931	3.32707	0.33726	1.68983	0.176136	1.49945	0.150587
58810	0	known	NA	NA	chr14	-	23940363	23953369	ENST00000399886	2	857	MSTRG.10724	DHRS4-AS1	0.594766	0.055164	0.148625	0.018082	0	0	0.443166	0.037588	0	0	0.959263	0.089593	1.66638	0.158112	1.24949	0.126659	0	0	0	0
224099	0	known	NA	NA	chrX	-	156014623	156016837	ENST00000399966	2	1054	MSTRG.41065	WASIR1	1.12951	0.10476	0	0	0.190834	0.020072	0.20351	0.017261	0.178843	0.016335	0.143264	0.013381	0	0	0.071632	0.007261	0.646939	0.067432	0.071632	0.007194
146424	0	known	NA	NA	chr22	-	49619644	49657542	ENST00000400023	4	1469	MSTRG.26108	C22orf34	0.160382	0.014875	1.20417	0.146504	0	0	0	0	0	0	0	0	0	0	0	0	0	0	0	0
56397	0	known	NA	NA	chr13	+	91347820	91354579	ENST00000400282	4	931	MSTRG.10190	MIR17HG	0.197482	0.018316	0	0	11.3725	1.19618	0	0	1.42951	0.13057	2.10727	0.196814	0.401832	0.038127	0	0	0.645331	0.067265	0	0
48398	0	known	NA	NA	chr12	+	67520082	67567126	ENST00000400306	3	1766	ENSG00000203585	RP11-542B15.1	0.13337	0.01237	0	0	0.513024	0.053961	3.54453	0.300639	0.342016	0.031239	1.49051	0.139211	0.568965	0.053985	0.085504	0.008667	0.342016	0.035649	3.52557	0.354067
141440	0	known	NA	NA	chr21	+	45288062	45291738	ENST00000400362	3	1460	MSTRG.25154	BX322557.10	0	0	0.395277	0.048091	0.58613	0.06165	0.286224	0.024277	0.504428	0.046074	0	0	0.339351	0.032199	0.39863	0.040409	0.321189	0.033478	0.927372	0.093134
141135	0	known	NA	NA	chr21	-	43805758	43812567	ENST00000400385	2	4598	MSTRG.25085	AATBC	8.0685	0.748345	7.38299	0.898239	5.97764	0.628739	3.06583	0.260037	10.0135	0.914618	6.49263	0.606397	7.94842	0.754175	4.94318	0.501083	6.51904	0.679499	4.46633	0.448545
54870	0	known	NA	NA	chr13	-	40450994	40481006	ENST00000400430	5	702	MSTRG.9867	LINC00598	0	0	0	0	0	0	0	0	0	0	0	0	0	0	0.139756	0.014167	0	0	0	0
54871	0	known	NA	NA	chr13	-	40452657	40460409	ENST00000400431	2	183	MSTRG.9867	LINC00598	2.30693	0.213965	1.74789	0.212654	0	0	1.68986	0.14333	0	0	0.020328	0.001899	0.884075	0.083884	2.95397	0.29944	2.24694	0.234205	2.75996	0.277178
54866	0	known	NA	NA	chr13	-	40343957	40350303	ENST00000400432	2	444	MSTRG.9866	RP11-172E9.2	1.83346	0.170051	7.1952	0.875392	0.68018	0.071543	2.39683	0.203293	1.37223	0.125337	0	0	3.68335	0.349489	1.7177	0.17412	1.29136	0.134602	0.853604	0.085726
136593	0	known	NA	NA	chr20	+	38446654	38450921	ENST00000400436	3	2652	MSTRG.24216	SNHG11	3.00598	0.278801	0.903875	0.109969	2.12066	0.223055	2.73876	0.232295	1.69297	0.154633	1.18486	0.110663	1.72446	0.163623	1.47485	0.149504	2.3924	0.249367	0.655718	0.065853
54352	0	known	NA	NA	chr13	+	29935905	29950488	ENST00000400540	6	1031	ENSG00000122043	LINC00544	0	0	0.166828	0.020297	0.096258	0.010125	0.13579	0.011517	0	0	0	0	0.395159	0.037494	0	0	0.126091	0.013143	0.378274	0.037989
141796	0	known	NA	NA	chr22	+	16601911	16648830	ENST00000400593	9	1430	MSTRG.25252	TPTEP1	0.133263	0.01236	6.0609	0.73739	0	0	0.538602	0.045683	0.117812	0.010761	0.580637	0.05423	0.237406	0.022526	1.08637	0.110124	0	0	1.14191	0.11468
133726	0	known	NA	NA	chr2	-	241734715	241735498	ENST00000400768	2	472	MSTRG.23631	AC114730.8	31.6589	2.93633	41.6506	5.06736	19.8567	2.08856	77.0879	6.53842	66.4122	6.06601	75.9576	7.09427	43.7282	4.14909	121.485	12.3148	102.659	10.7005	71.2392	7.15443
189392	0	known	NA	NA	chr6	-	167679626	167683787	ENST00000400831	4	2557	ENSG00000203688	RP11-351J23.1	4.08835	0.379189	0.817315	0.099437	6.81716	0.717042	3.42225	0.290267	4.10393	0.374848	2.4381	0.227713	15.8222	1.50127	2.55305	0.258799	2.28109	0.237764	2.1814	0.219074
116303	0	known	NA	NA	chr19	+	54724496	54798285	ENST00000400864	6	1294	ENSG00000215765	CTB-61M7.1	0	0	0	0	0.226659	0.02384	0	0	0	0	0.504317	0.047102	0	0	0	0	0	0	0.46677	0.046877
1739	0	known	NA	NA	chr1	+	11843861	11848079	ENST00000400892	3	936	MSTRG.334	NPPA-AS1	0	0	1.09172	0.132823	0.843704	0.088742	1.93525	0.164143	0.173051	0.015806	1.31662	0.12297	0.84805	0.080466	2.34363	0.23757	0	0	0	0
33165	0	known	NA	NA	chr11	-	62336911	62338090	ENST00000400902	2	485	MSTRG.6242	RP11-703H8.7	0	0	0	0	0	0	0.569197	0.048278	0	0	0.619296	0.057841	0	0	0	0	0	0	0	0
19123	0	known	NA	NA	chr1	-	238480384	238486023	ENST00000400946	2	1537	ENSG00000215808	LINC01139	7.58751	0.703733	2.14822	0.261359	0	0	0.379961	0.032227	0	0	0	0	0	0	0	0	0.490566	0.051133	0.491217	0.049332
36212	0	known	NA	NA	chr11	-	73214998	73215913	ENST00000400985	2	262	MSTRG.6645	RP11-800A3.2	2.27577	0.211075	0	0	0	0	0.748376	0.063475	1.85954	0.169848	0.038168	0.003565	1.56651	0.148636	0.734828	0.074488	0.305344	0.031827	2.0651	0.207394
11211	0	known	NA	NA	chr1	-	147993862	148012099	ENST00000401008	9	3498	MSTRG.2253	RP6-74O6.2	13.3335	1.23666	3.24694	0.395034	4.55276	0.478868	2.59949	0.220482	4.46672	0.407984	8.96072	0.83691	3.18411	0.302119	4.94634	0.501403	3.43345	0.357879	5.51202	0.553562
10219	0	known	NA	NA	chr1	-	112820174	112850643	ENST00000401018	7	1819	ENSG00000215866	LINC01356	3.36636	0.312226	0.031886	0.003879	2.9308	0.308267	0.445034	0.037747	1.91473	0.174888	0.959194	0.089587	2.99791	0.284453	0.474277	0.048077	0.66561	0.069378	1.6729	0.168006
57214	0	known	NA	NA	chr13	+	111596009	111642079	ENST00000401043	2	374	ENSG00000215881	RP11-65D24.1	6.99866	0.649118	0	0	0	0	0.387196	0.032841	0.425567	0.038871	0.526622	0.049185	0.308745	0.029295	0	0	0	0	0	0
200602	0	known	NA	NA	chr7	+	155382076	155396356	ENST00000401499	2	1551	ENSG00000218672	AC008060.7	0.194713	0.018059	0	0	0	0	0	0	0	0	0	0	0	0	0	0	0	0	0	0
200610	0	known	NA	NA	chr7	-	155611231	155644401	ENST00000401694	3	512	MSTRG.36475	AC009403.2	0	0	0.583423	0.070981	1.04463	0.109876	2.03519	0.17262	0	0	1.69085	0.157922	0.826742	0.078444	0.306956	0.031116	0.532232	0.055476	1.1001	0.110481
122465	0	known	NA	NA	chr2	+	74134472	74135395	ENST00000401851	1	924	MSTRG.21532	RP11-287D1.4	0	0	1.74567	0.212384	0.32684	0.034378	0	0	0	0	3.43723	0.321029	0	0	2.12554	0.215463	0.980519	0.102202	1.46429	0.147056
190051	0	known	NA	NA	chr7	-	3140500	3158571	ENST00000402115	4	988	ENSG00000217455	AC091801.1	1.07137	0.099368	0	0	0	0	0	0	0	0	0.115445	0.010782	0	0	0	0	0	0	0	0
189899	0	known	NA	NA	chr7	+	1838586	1849931	ENST00000402221	2	2967	MSTRG.34339	AC110781.3	6.59387	0.611574	0.58812	0.071553	0.614344	0.064618	2.07853	0.176296	0.627139	0.057282	5.73896	0.536006	2.06897	0.196311	0.529757	0.053701	0.455977	0.047528	0.70994	0.071298
126922	0	known	NA	NA	chr2	-	147899401	147902956	ENST00000402410	3	412	MSTRG.22415	AC009480.3	0.366505	0.033993	0.431429	0.052489	0.366505	0.03855	3.37864	0.286568	1.46602	0.133904	1.60437	0.149844	1.09952	0.104326	3.66505	0.371521	1.46602	0.152807	0.621359	0.062402
190052	0	known	NA	NA	chr7	-	3140917	3158571	ENST00000403226	3	806	ENSG00000217455	AC091801.1	0.338981	0.03144	0	0	0	0	0	0	0	0	0	0	0	0	0	0	0	0	0	0
220239	0	known	NA	NA	chrX	-	70148582	70149654	ENST00000403371	2	513	MSTRG.40377	IGBP1-AS2	3.82651	0.354905	2.37622	0.289099	5.48343	0.576757	8.40546	0.712931	4.18324	0.382091	6.38986	0.596799	6.98441	0.662706	6.95517	0.705035	0.883041	0.092042	4.65692	0.467686
133786	0	known	NA	NA	chr2	-	241893985	241900448	ENST00000404031	3	595	MSTRG.23639	AC131097.4	0	0	3.94286	0.479701	1.68235	0.176953	0.761345	0.064575	2.7916	0.254981	0.761345	0.071108	3.04538	0.288957	0.253782	0.025726	2.03025	0.211619	0.761345	0.076461
133239	0	known	NA	NA	chr2	-	240449418	240456714	ENST00000404327	3	934	MSTRG.23583	PP14571	1.07241	0.099465	2.6e-05	3e-06	0	0	2.76798	0.234774	0.282156	0.025772	0	0	0	0	1.95613	0.19829	0	0	0.858571	0.086225
118188	0	known	NA	NA	chr2	+	10452319	10455552	ENST00000404616	4	494	MSTRG.20799	AC007249.3	7.49357	0.69502	3.70172	0.450364	4.04523	0.425485	3.81916	0.323932	2.60301	0.237756	3.88788	0.363119	4.2841	0.406491	2.30172	0.233322	0.994044	0.103612	1.38684	0.139278
190054	0	known	NA	NA	chr7	-	3146992	3174654	ENST00000404626	4	557	ENSG00000217455	AC091801.1	3.15815	0.292914	0	0	0	0	0	0	0	0	0	0	0	0	0	0	0	0	0	0
1969	0	known	NA	NA	chr1	-	15115952	15152402	ENST00000404665	5	2780	MSTRG.389	TMEM51-AS1	6.71808	0.623095	0	0	13.4307	1.41267	11.0348	0.935945	7.3367	0.670124	0.060207	0.005623	8.44259	0.801063	8.18173	0.82937	6.25097	0.651556	0	0
185980	0	known	NA	NA	chr6	-	92723003	92723829	ENST00000404689	2	593	ENSG00000220908	RP11-127B16.1	0	0	0	0	0	0	0	0	0	0	0	0	0	0	2.90388	0.294362	0.509275	0.053083	1.94941	0.195776
133240	0	known	NA	NA	chr2	-	240449419	240456700	ENST00000404891	2	2017	MSTRG.23583	PP14571	1.79041	0.166058	0.702794	0.085504	0	0	1.70383	0.144515	0	0	0.844536	0.078878	0	0	0.82729	0.083861	0.132375	0.013798	0.854744	0.08584
146368	0	known	NA	NA	chr22	-	47461299	47487111	ENST00000405369	3	984	ENSG00000218357	LL22NC03-75H12.2	1.66972	0.154864	0.033537	0.00408	0.460366	0.048422	10.2997	0.873592	2.24401	0.204965	8.04539	0.751421	0	0	2.18845	0.22184	0.329325	0.034326	9.13363	0.917274
146425	0	known	NA	NA	chr22	-	49620471	49657430	ENST00000405854	5	1593	MSTRG.26108	C22orf34	21.7167	2.0142	6.83217	0.831225	0	0	1.85178	0.157064	2.68326	0.245085	1.63584	0.152784	0	0	0	0	0	0	0	0
143140	0	known	NA	NA	chr22	-	23894426	23898930	ENST00000406213	3	1476	MSTRG.25492	MIF-AS1	56.16	5.20878	0.373931	0.045494	0	0	20.4867	1.73764	0	0	0	0	2.23534	0.212097	4.88534	0.49522	39.2215	4.08817	3.43865	0.345338
190515	0	known	NA	NA	chr7	+	7772361	7879223	ENST00000406829	3	2111	MSTRG.34470	UMAD1	6.54046	0.60662	13.4942	1.64175	0.315554	0.033191	9.87545	0.837612	0.337753	0.03085	0.372712	0.03481	18.3778	1.74375	7.48016	0.758253	3.78867	0.394904	5.8968	0.592204
106890	0	known	NA	NA	chr19	+	11987617	12027194	ENST00000406892	3	1257	MSTRG.19112	CTD-2006C1.2	0	0	0	0	0	0	0	0	0	0	0	0	0	0	0	0	0	0	2.2272	0.223674
146038	0	known	NA	NA	chr22	+	44365551	44366284	ENST00000406912	2	606	ENSG00000220702	RP1-32I10.10	0	0	0	0	0	0	0	0	0	0	0	0	0.249175	0.023643	0	0	0	0	0.249175	0.025024
142849	0	known	NA	NA	chr22	+	22559343	22566602	ENST00000407120	3	3111	MSTRG.25425	LL22NC03-63E9.3	0.558984	0.051845	0	0	0.097075	0.010211	0	0	0	0	0	0	0	0	0	0	0	0	0	0
133203	0	known	NA	NA	chr2	+	239762860	239802883	ENST00000407524	3	3238	ENSG00000220256	AC093802.1	0.093267	0.00865	0	0	0	0	0	0	0	0	0	0	0	0	0	0	0	0	0	0
133344	0	known	NA	NA	chr2	+	240686334	240690414	ENST00000407635	3	3398	ENSG00000219159	AC011298.2	30.0982	2.79157	0.266627	0.032439	2.6495	0.278679	2.17245	0.184262	5.20571	0.475483	2.65656	0.248117	1.15539	0.109627	1.53796	0.155901	0.177752	0.018528	0.14332	0.014393
3380	0	known	NA	NA	chr1	-	26169947	26171665	ENST00000407889	4	694	MSTRG.658	RP11-96L14.7	20.7523	1.92475	0	0	27.1057	2.85102	18.6603	1.58272	0	0	0	0	28.0224	2.65887	18.2093	1.84585	16.2696	1.69582	4.41819	0.443711
85340	0	known	NA	NA	chr16	-	90028908	90029342	ENST00000408886	1	435	MSTRG.15590	GAS8-AS1	0	0	1.66437	0.202493	4.25241	0.447276	5.1908	0.440272	9.49133	0.866926	0	0	0	0	0	0	0	0	1.90919	0.191737
48079	0	known	NA	NA	chr12	-	62601751	62603690	ENST00000408887	1	1940	MSTRG.8566	LINC01465	0	0	8.19845	0.997452	3.89175	0.409342	0	0	0	0	10.6227	0.992134	0	0	7.25593	0.735523	3.91823	0.408409	7.68479	0.77177
169235	0	known	NA	NA	chr5	-	441530	443143	ENST00000408966	1	1614	MSTRG.30244	EXOC3-AS1	0	0	4.31506	0.524984	1.56939	0.165072	4.41357	0.374349	2.99752	0.27379	3.22181	0.30091	2.50372	0.237562	3.7912	0.384309	3.27788	0.341663	1.76394	0.177149
192946	0	known	NA	NA	chr7	+	47655244	47661648	ENST00000408988	3	2911	ENSG00000221845	C7orf65	0	0	0.103744	0.012622	0	0	0	0	0	0	0	0	0	0	0	0	0	0	0	0
123462	0	known	NA	NA	chr2	+	87455368	87584075	ENST00000409054	2	1096	MSTRG.21769	LINC00152	0	0	0	0	0	0	0	0	0	0	2.03635	0.190191	0	0	0	0	3e-06	0	1.32727	0.133296
123464	0	known	NA	NA	chr2	+	87455429	87606805	ENST00000409139	3	519	MSTRG.21769	LINC00152	13.3727	1.24031	5.80215	0.705909	9.5625	1.0058	2.88759	0.244918	10.2427	0.935551	2.10872	0.196949	15.7826	1.49751	1.92905	0.195545	12.0365	1.25459	3.03119	0.304417
132947	0	known	NA	NA	chr2	-	237421420	237425276	ENST00000409162	3	588	MSTRG.23535	AC112721.1	0.545764	0.050619	0	0	1.25082	0.131563	0.008503	0.000721	2.56914	0.234662	0.224912	0.021006	0.685739	0.065065	0	0	0.763605	0.079593	0	0
133104	0	known	NA	NA	chr2	-	238225113	238231370	ENST00000409376	4	892	ENSG00000186235	AC016757.3	0	0	1.08131	0.131556	0.525985	0.055324	0.38462	0.032623	0	0	0	0	0.465468	0.044165	0.169283	0.01716	0	0	0.387592	0.038925
124217	0	known	NA	NA	chr2	-	98331389	98333971	ENST00000409490	4	561	ENSG00000222000	AC092675.3	0	0	0	0	0	0	0	0	1.07665	0.09834	0.035651	0.00333	0	0	1.6631	0.168586	0	0	0	0
120581	0	known	NA	NA	chr2	+	46816688	46822657	ENST00000409518	3	834	ENSG00000222005	LINC01118	1.83776	0.17045	2.4519	0.298307	0	0	0	0	0	0	0	0	0.889086	0.08436	2.05462	0.208274	0	0	0	0
133197	0	known	NA	NA	chr2	+	239401436	239402357	ENST00000409526	2	384	MSTRG.23578	AC062017.1	0.888863	0.082441	1.07361	0.13062	0	0	6.27732	0.532427	0	0	2.19271	0.204794	0	0	0	0	0	0	0	0
125129	0	known	NA	NA	chr2	-	111429309	111495086	ENST00000409569	2	514	MSTRG.22048	MIR4435-2HG	0.206801	0.019181	0	0	0.444872	0.046792	0	0	0.335059	0.030604	1.84084	0.17193	1.62508	0.154194	0	0	1.7416	0.181532	0	0
121144	0	known	NA	NA	chr2	+	59217708	59279400	ENST00000409590	3	2036	ENSG00000222030	AC007131.1	0	0	0	0	0	0	0	0	0.116896	0.010677	0	0	0	0	0.074165	0.007518	0	0	0	0
200781	0	known	NA	NA	chr7	+	157614023	157618765	ENST00000409610	2	3456	MSTRG.36501	AC005481.5	3.0816	0.285815	0.989873	0.120431	3.71181	0.390415	3.14298	0.26658	2.96644	0.27095	3.34201	0.312136	1.118	0.106079	2.04022	0.206814	2.83941	0.29596	3.90278	0.391949
132873	0	known	NA	NA	chr2	-	235773855	235775794	ENST00000409661	3	441	MSTRG.23526	AC064874.1	2.0068	0.186129	2.01587	0.245258	1.51247	0.159085	3.25397	0.275994	5.03515	0.459904	1.63605	0.152804	0	0	3.60544	0.365478	0.943311	0.098324	1.36961	0.137548
139565	0	known	NA	NA	chr21	-	25169431	25333825	ENST00000409758	4	763	ENSG00000222042	AP000233.4	0	0	0	0	0.042054	0.004423	0	0	0	0	0.079948	0.007467	0.14055	0.013336	0	0	0	0	0	0
128107	0	known	NA	NA	chr2	-	170712451	170714567	ENST00000409786	1	2117	ENSG00000222033	LINC01124	0	0	1.43836	0.174995	0	0	1.6684	0.14151	1.61077	0.147126	1.58762	0.14828	0.356637	0.033839	0	0	0	0	2.41852	0.242887
130264	0	known	NA	NA	chr2	-	202113626	202117058	ENST00000409819	2	3093	ENSG00000222035	AC079354.3	0.469447	0.043541	0.115422	0.014043	0.28904	0.030402	0.09764	0.008282	0.114371	0.010446	0	0	0.14646	0.013897	0	0	0	0	0.09764	0.009806
129747	0	known	NA	NA	chr2	+	197693106	197774823	ENST00000409845	4	1032	MSTRG.23044	AC011997.1	1.91014	0.177164	0.045266	0.005507	0.310548	0.032664	0.555621	0.047126	0.017926	0.001637	0.675368	0.063078	0	0	0	0	0.791134	0.082462	0.041746	0.004192
123465	0	known	NA	NA	chr2	+	87455476	87606739	ENST00000409898	4	560	MSTRG.21769	LINC00152	1.99581	0.185109	0.438718	0.053376	1.04069	0.109461	0.67068	0.056885	4.0286	0.367967	0.652326	0.060926	1.67877	0.159287	0.356438	0.036132	3.23276	0.33696	0.847603	0.085123
132639	0	known	NA	NA	chr2	+	233012614	233015885	ENST00000409905	3	643	MSTRG.23497	AC106876.2	10.4673	0.970834	1.00933	0.122799	19.3758	2.03798	17.4411	1.47931	35.427	3.23585	24.8945	2.32509	26.1016	2.47662	23.6611	2.39849	19.9596	2.08044	30.9145	3.10468
132948	0	known	NA	NA	chr2	-	237428920	237434822	ENST00000409910	3	541	MSTRG.23536	AC112721.2	0.221811	0.020573	0.432532	0.052623	1.85853	0.195484	0	0	4.05688	0.37055	0.496794	0.046399	2.05248	0.194746	0	0	2.61124	0.272177	0.147874	0.014851
120580	0	known	NA	NA	chr2	+	46816683	46822655	ENST00000409912	4	1023	ENSG00000222005	LINC01118	0	0	0	0	0.59042	0.062101	2.61237	0.221575	1.11046	0.101428	0.59042	0.055144	0	0	0	0	0.29521	0.030771	0.29521	0.029647
133106	0	known	NA	NA	chr2	-	238225116	238231525	ENST00000409942	3	691	ENSG00000186235	AC016757.3	0	0	0	0	0	0	0	0	0	0	0	0	0	0	1.589	0.161075	0	0	0	0
145051	0	known	NA	NA	chr22	-	38032165	38034228	ENST00000410099	2	1055	MSTRG.25834	RP5-1039K5.16	1.85513	0.172062	2.12607	0.258664	0.286256	0.030109	2.40853	0.204286	0.71564	0.065366	2.43317	0.227253	0.269194	0.025542	2.52133	0.255583	0.286256	0.029837	1.65877	0.166587
197601	0	known	NA	NA	chr7	-	112328257	112350541	ENST00000411413	3	288	MSTRG.35863	AC004112.4	0	0	0	0	0	0	0	0	0	0	0	0	0.149306	0.014167	0	0	0	0	0	0
140810	0	known	NA	NA	chr21	-	41441056	41445708	ENST00000411427	3	1116	MSTRG.25034	AP001610.5	2.40143	0.22273	3.13083	0.380907	4.39462	0.462235	11.9606	1.01447	1.03763	0.094776	2.37814	0.222112	1.80645	0.171403	4.07258	0.412831	2.02688	0.211268	4.65412	0.467405
16483	0	known	NA	NA	chr1	+	202632428	202632911	ENST00000411431	2	365	MSTRG.3234	RP11-569A11.2	0.082192	0.007623	0.213699	0.025999	0	0	0	0	0	0	0.555024	0.051838	0	0	0.130511	0.01323	0	0	0	0
131268	0	known	NA	NA	chr2	-	218326889	218357966	ENST00000411433	4	535	MSTRG.23291	CATIP-AS2	1.11028	0.102977	0	0	3.66916	0.385929	7.23364	0.613541	1.41122	0.128899	2.82243	0.263608	2.54019	0.241022	1.69346	0.171663	1.9757	0.205933	2.88411	0.289646
130474	0	known	NA	NA	chr2	+	204090457	204109849	ENST00000411436	5	570	ENSG00000234714	AC009965.2	0	0	0	0	0	0	0	0	0	0	0	0	0.270056	0.025624	0	0	0	0	0	0
21847	0	known	NA	NA	chr10	-	42674197	42691723	ENST00000411439	4	519	ENSG00000233515	LINC01518	0	0	0	0	0	0	0	0	0	0	0	0	0	0	0	0	0.290944	0.030326	0	0
197146	0	known	NA	NA	chr7	-	104768669	104804086	ENST00000411448	4	856	MSTRG.35773	LHFPL3-AS1	0	0	0	0	0	0	1.59405	0.135203	0	0	0.311285	0.029073	0	0	0.338785	0.034342	0	0	0.463021	0.0465
137635	0	known	NA	NA	chr20	+	50172590	50176671	ENST00000411453	3	685	ENSG00000231742	LINC01273	2.45119	0.227345	1.32263	0.160915	2.96341	0.311697	1.51556	0.128547	0.770803	0.070404	0	0	0.73683	0.069913	0.081752	0.008287	0.705109	0.073496	0.433093	0.043495
223238	0	known	NA	NA	chrX	-	151904431	151911455	ENST00000411474	3	850	ENSG00000229967	RP11-366F6.2	1.70905	0.158512	0	0	0	0	0	0	0	0	0	0	0.68413	0.064913	0	0	0	0	0	0
191577	0	known	NA	NA	chr7	+	28987028	28988899	ENST00000411479	2	578	MSTRG.34706	AC005162.5	3.11173	0.288609	0.261246	0.031784	2.33391	0.245485	2.79913	0.237416	0	0	1.12131	0.104728	1.3737	0.130342	4.95381	0.502161	0	0	2.30616	0.231604
15525	0	known	NA	NA	chr1	-	182062677	182069253	ENST00000411509	3	2463	ENSG00000224810	RP11-538D16.2	0.763576	0.070821	0	0	0.490459	0.051587	0.995128	0.084404	2.59119	0.236676	1.34876	0.125971	0.103938	0.009862	0.453856	0.046007	0.122615	0.012781	0.860451	0.086414
143355	0	known	NA	NA	chr22	-	25279529	25282291	ENST00000411511	2	428	ENSG00000233577	RP3-462D8.2	0	0	0	0	0	0	0	0	0	0	0.091121	0.00851	0	0	0	0	0	0	0	0
20025	0	known	NA	NA	chr10	-	5712174	5744067	ENST00000411512	2	736	MSTRG.3914	RP11-336A10.2	17.8535	1.65589	14.7011	1.78858	17.0204	1.79024	18.1698	1.54112	20.0666	1.83285	0.077447	0.007233	0	0	9.98098	1.01176	24.9789	2.60363	1.36005	0.136588
53932	0	known	NA	NA	chr13	-	21325625	21348721	ENST00000411525	5	664	MSTRG.9672	LINC00539	0	0	0.561663	0.068334	0.68402	0.071946	0.376312	0.031918	0	0	1.10333	0.103048	0.22741	0.021577	0.330103	0.033462	0.10926	0.011388	0	0
200563	0	known	NA	NA	chr7	+	154928498	154946836	ENST00000411526	5	1264	MSTRG.36427	PAXIP1-AS2	4.07023	0.377509	15.871	1.93092	0.330087	0.034719	12.8713	1.09172	0.378114	0.034536	8.20919	0.76672	2.25555	0.214015	7.47115	0.75734	5.2669	0.548984	11.155	1.12027
190690	0	known	NA	NA	chr7	+	13101472	13704149	ENST00000411542	5	526	MSTRG.34514	AC011288.2	0	0	0	0	28.4577	2.99323	0	0	0	0	0	0	0	0	0	0	0.237444	0.024749	0	0
181028	0	known	NA	NA	chr6	+	26523450	26526579	ENST00000411553	1	3130	ENSG00000228223	HCG11	0	0	0	0	0	0	0	0	0	0	0	0	4.84153	0.459382	0	0	0	0	0	0
209999	0	known	NA	NA	chr9	-	6415145	6449558	ENST00000411561	2	638	MSTRG.38209	RP11-307L3.4	6.10658	0.566379	4.95455	0.602787	4.65987	0.490134	5.91693	0.50186	5.16301	0.471582	5.0721	0.473722	8.46709	0.803388	4.21944	0.427718	9.47492	0.987598	6.89812	0.692766
93719	0	known	NA	NA	chr17	-	47898785	47941359	ENST00000411573	3	1738	MSTRG.17010	SP2-AS1	13.642	1.26528	2.21657	0.269675	7.86929	0.827707	16.1071	1.36616	15.9985	1.46128	15.5344	1.45088	11.0015	1.04387	15.3677	1.5578	9.76234	1.01756	0	0
213974	0	known	NA	NA	chr9	-	103140523	103325034	ENST00000411575	10	3738	ENSG00000225564	LINC01492	0.02809	0.002605	0	0	0	0	0	0	0	0	0	0	0	0	0	0	0	0	0	0
135190	0	known	NA	NA	chr20	+	23187975	23190307	ENST00000411595	2	709	ENSG00000230387	RP4-737E23.2	0	0	0.634999	0.077256	0	0	0	0	0	0	0	0	0	0	0	0	0	0	1.41237	0.141842
139900	0	known	NA	NA	chr21	-	32080316	32086295	ENST00000411605	3	438	ENSG00000230323	LINC00159	0.013699	0.001271	0	0	0	0	0.210046	0.017816	2.01227	0.183798	1.24277	0.116072	0.823696	0.078155	0	0	0.237295	0.024734	0.843251	0.084686
187961	0	known	NA	NA	chr6	-	137730170	137738983	ENST00000411615	3	737	ENSG00000234956	RP11-356I2.1	1.63908	0.152023	0	0	0.409769	0.0431	0	0	0.409769	0.037428	0	0	0.108015	0.010249	0	0	0.819539	0.085423	0.317503	0.031886
163174	0	known	NA	NA	chr4	+	52712404	52714137	ENST00000411630	3	904	MSTRG.29088	DANCR	44.9794	4.17179	3.38163	0.411421	29.187	3.06995	43.5459	3.69347	46.3282	4.23155	41.6474	3.88977	35.4622	3.36478	34.1769	3.46446	42.1253	4.39084	64.0187	6.42928
183421	0	known	NA	NA	chr6	+	36386831	36391994	ENST00000411643	2	319	MSTRG.32967	RP1-50J22.4	0.312097	0.028947	0	0	0.917006	0.096452	0.876587	0.07435	1.71841	0.156957	0.763475	0.071307	0.260188	0.024688	0.622109	0.063062	0.575776	0.060015	0.203762	0.020463
26301	0	known	NA	NA	chr10	+	118357545	118359203	ENST00000411666	3	318	ENSG00000232139	LINC00867	0	0	0	0	0	0	0.736694	0.062485	0	0	0	0	0.303586	0.028805	0	0	0	0	0	0
8945	0	known	NA	NA	chr1	-	93324706	93345803	ENST00000411670	8	675	MSTRG.1782	RP4-717I23.3	0	0	0	0	0	0	0	0	0	0	0	0	0	0	0	0	1.0554	0.110007	0	0
119004	0	known	NA	NA	chr2	-	26984776	27013973	ENST00000411685	5	401	MSTRG.20947	AC013472.3	0	0	0.176049	0.021419	2.63871	0.277544	0.002494	0.000212	0	0	2.02005	0.188668	0	0	1.94264	0.196923	0	0	0	0
141199	0	known	NA	NA	chr21	-	44158740	44160072	ENST00000411694	2	863	MSTRG.25094	AP001055.6	3.61182	0.334992	11.2839	1.37284	5.5423	0.582949	11.9305	1.01191	3.46234	0.316246	4.93859	0.461253	7.55504	0.71685	6.18888	0.627357	4.72146	0.492131	2.0314	0.20401
121678	0	known	NA	NA	chr2	+	66921694	66958920	ENST00000411701	3	386	ENSG00000230525	AC007403.2	0	0	0	0	0	0	0	0	0	0	0.391192	0.036536	0.243523	0.023106	0	0	0	0	0.170984	0.017172
1278	0	known	NA	NA	chr1	-	7388183	7389419	ENST00000411708	2	391	MSTRG.229	RP3-453P22.2	0.386189	0.035819	0.386189	0.046985	0.772379	0.08124	0.772379	0.065511	0	0	0.772379	0.072138	1.54476	0.146572	0	0	0.386189	0.040254	0.772379	0.077569
124874	0	known	NA	NA	chr2	-	108676795	108678601	ENST00000411710	3	477	MSTRG.22003	LIMS1-AS1	8.2935	0.769213	7.41719	0.902401	8.02306	0.84388	5.7631	0.488813	10.2306	0.93445	9.26205	0.865054	10.0922	0.957589	3.7044	0.37551	7.05451	0.735312	8.23061	0.826585
7906	0	known	NA	NA	chr1	+	71250999	71252119	ENST00000411721	2	518	MSTRG.1543	RP11-386O9.2	0.147372	0.013669	0.748489	0.091064	0.055985	0.005889	1.7068	0.144767	0.009653	0.000882	1.2619	0.117859	0.498713	0.04732	1.56895	0.159043	0	0	0	0
158116	0	known	NA	NA	chr3	-	178333539	178385396	ENST00000411727	2	2100	MSTRG.28187	RP11-33A14.1	0	0	7.98533	0.971522	0	0	0	0	0	0	0	0	0	0	0	0	0	0	0	0
195692	0	known	NA	NA	chr7	+	95609796	95613541	ENST00000411728	2	558	MSTRG.35528	AC002451.3	0	0	0	0	0	0	0.348382	0.029549	0	0	0.221108	0.020651	0.18457	0.017513	0	0	0	0	0	0
91973	0	known	NA	NA	chr17	+	41500983	41502409	ENST00000411759	2	476	MSTRG.16738	AC019349.5	0	0	0	0	7.41676	0.780109	0	0	0	0	0	0	0	0	0	0	1.26891	0.132262	0	0
121640	0	known	NA	NA	chr2	-	66235377	66236213	ENST00000411785	2	366	ENSG00000227293	AC118345.1	0	0	0	0	0	0	0	0	0	0	0	0	0	0	0	0	0.825137	0.086006	0	0
214828	0	known	NA	NA	chr9	-	121884636	121963719	ENST00000411790	2	1052	MSTRG.39329	TTLL11-IT1	1.59264	0.147715	3.71838	0.452391	1.89786	0.199621	3.24892	0.275566	2.20993	0.201852	5.36482	0.501061	5.32136	0.50491	2.10432	0.213312	0.254466	0.026524	2.79685	0.280883
190879	0	known	NA	NA	chr7	-	18429062	18430738	ENST00000411797	2	546	MSTRG.34558	AC010082.2	0	0	0.82967	0.10094	0	0	0	0	1.3315	0.121618	0	0	0	0	0	0	0.553114	0.057653	1.10623	0.111096
9122	0	known	NA	NA	chr1	+	95510340	95515464	ENST00000411798	3	1440	ENSG00000228971	RP11-286B14.1	0	0	0	0	0	0	0	0	0	0	0.183333	0.017123	0	0	0	0	0	0	0	0
12122	0	known	NA	NA	chr1	+	152373954	152445456	ENST00000411804	2	707	MSTRG.2433	FLG-AS1	0	0	0	0	0.411167	0.043247	0	0	0	0	0	0	0	0	0	0	0	0	0	0
138437	0	known	NA	NA	chr20	-	62663019	62666724	ENST00000411824	2	809	MSTRG.24566	SLCO4A1-AS1	0.491689	0.045604	0	0	0.074578	0.007844	0	0	0.733998	0.067042	2.86403	0.267494	0.616482	0.058494	0	0	37.8559	3.94584	0	0
188906	0	known	NA	NA	chr6	-	157829143	157830573	ENST00000411838	2	681	MSTRG.34148	RP11-52J3.3	22.025	2.04279	22.6696	2.75806	5.51101	0.579659	21.5991	1.83199	27.862	2.54488	19.6138	1.83188	8.84141	0.838905	16.1043	1.63247	15.1806	1.58232	14.7151	1.47781
134057	0	known	NA	NA	chr20	+	2207227	2213151	ENST00000411839	2	536	ENSG00000226644	RP11-128M1.1	5.73931	0.532314	0	0	1.28172	0.134813	0.451493	0.038295	0.39262	0.035861	1.97202	0.184182	2.83197	0.268708	0.171642	0.017399	1.03385	0.107762	0.711705	0.071475
168910	0	known	NA	NA	chr4	+	185587909	185594003	ENST00000411847	4	1789	MSTRG.30210	RP11-301L8.2	8.20112	0.760645	11.3004	1.37485	3.5961	0.378244	7.95061	0.674352	10.1291	0.925181	4.30259	0.401852	7.27874	0.690633	4.59394	0.46568	0.313811	0.032709	3.26886	0.328286
198170	0	known	NA	NA	chr7	+	125917871	125933832	ENST00000411856	5	837	ENSG00000197462	AC005276.1	4.86061	0.450816	1.76643	0.21491	2.57826	0.271186	2.00139	0.169754	2.15591	0.196918	1.37216	0.128157	3.57268	0.338989	1.50657	0.152719	0.780167	0.081319	1.65472	0.16618
28075	0	known	NA	NA	chr11	-	1995176	1997217	ENST00000411861	4	1771	MSTRG.5487	H19	2.74954	0.255016	11.7551	1.43016	0.607825	0.063932	1.2461	0.105691	15.1423	1.38307	0.044563	0.004162	23.618	2.24096	0.106194	0.010765	3.1726	0.33069	0.632941	0.063565
119044	0	known	NA	NA	chr2	+	27061038	27061815	ENST00000411862	2	339	MSTRG.20953	AGBL5-IT1	1.13252	0.10504	0.880375	0.107109	2.07375	0.21812	3.20059	0.271466	3.91576	0.35766	1.34808	0.125908	3.41999	0.324501	1.46475	0.14848	0	0	1.61908	0.162601
218776	0	known	NA	NA	chrX	+	42252459	42699291	ENST00000411879	8	895	MSTRG.40098	RP1-154K9.2	0.501238	0.046489	0	0	0.654083	0.068798	0	0	0	0	0.023464	0.002191	0.239706	0.022744	0	0	0	0	0	0
186644	0	known	NA	NA	chr6	-	111360641	111361607	ENST00000411895	2	382	MSTRG.33645	REV3L-IT1	2.87063	0.266248	5.16184	0.628007	2.20103	0.231509	3.76778	0.319574	3.64095	0.33256	5.02294	0.469131	5.41514	0.513809	4.70289	0.476726	3.11002	0.324167	6.19928	0.622582
216786	0	known	NA	NA	chr9	-	136648610	136660421	ENST00000411904	2	557	MSTRG.39660	RP11-251M1.1	0.54219	0.050288	4.60862	0.5607	3.14564	0.330865	0.271095	0.022994	0.54219	0.049523	1.64273	0.153427	0	0	2.35907	0.239135	0.54219	0.056514	0.813285	0.081677
25635	0	known	NA	NA	chr10	+	103452846	103462695	ENST00000411906	2	657	ENSG00000234699	RP11-225H22.4	0.459665	0.042633	3.60122	0.438136	0	0	1.39157	0.11803	0	0	2.30137	0.214943	0	0	0.75545	0.076579	0	0	0.496195	0.049832
195576	0	known	NA	NA	chr7	-	94071759	94077157	ENST00000411946	3	446	ENSG00000236938	AC003092.2	0	0	0	0	0	0	0	0	0	0	0	0	0.122419	0.011616	0	0	0	0	0	0
129431	0	known	NA	NA	chr2	-	190677035	190708716	ENST00000411949	3	717	MSTRG.22984	AC006460.2	0	0	0	0	0	0	0.202232	0.017153	0	0	0	0	0	0	0.001395	0.000141	0	0	0	0
141201	0	known	NA	NA	chr21	+	44175489	44176453	ENST00000411956	2	821	ENSG00000237604	AP001056.1	0.007917	0.000734	7.15365	0.870338	11.2008	1.17812	10.1715	0.862724	7.99894	0.730612	12.6274	1.17937	6.25148	0.593164	11.1131	1.12652	6.01578	0.627042	6.88216	0.691163
143828	0	known	NA	NA	chr22	-	29513889	29535390	ENST00000411969	2	289	MSTRG.25615	CTA-256D12.11	0	0	0.58826	0.07157	0.33218	0.034939	0.41135	0.03489	0.973624	0.08893	0.778251	0.072687	0.158732	0.015061	0.776554	0.078718	0.079585	0.008295	0.192969	0.01938
213748	0	known	NA	NA	chr9	-	97986551	97987656	ENST00000411981	2	402	MSTRG.39098	RP11-535C21.3	3.75622	0.348385	1.71393	0.208523	5.82214	0.612383	9.01492	0.764625	9.81841	0.8968	3.82338	0.357095	14.1493	1.34253	1.87811	0.190381	6.61691	0.6897	2.97512	0.298786
140567	0	known	NA	NA	chr21	-	38739021	38742517	ENST00000411989	4	1790	ENSG00000223806	LINC00114	6.28276	0.582719	0.168715	0.020526	1.33988	0.140931	0.842327	0.071444	0.767733	0.070124	1.3162	0.12293	6.61965	0.628096	0.82913	0.084048	0.422905	0.044081	0.664775	0.066762
212970	0	known	NA	NA	chr9	-	87848113	87853442	ENST00000411992	4	981	ENSG00000233884	XXyac-YM21GA2.3	0	0	0	0	0	0	0.095821	0.008127	0	0	0.587555	0.054876	0	0	0.639749	0.06485	0	0	0	0
140023	0	known	NA	NA	chr21	-	33263873	33266260	ENST00000411998	2	2228	MSTRG.24911	IL10RB-AS1	48.2989	4.47967	35.0911	4.26931	47.8824	5.03636	30.9452	2.6247	37.018	3.38117	41.1755	3.8457	35.8797	3.4044	26.6351	2.69996	29.7801	3.10406	36.868	3.70259
15093	0	known	NA	NA	chr1	-	173863901	173867987	ENST00000412059	10	979	MSTRG.2906	GAS5	23.3609	2.16669	2.05923	0.250533	8.10647	0.852654	7.61464	0.645856	20.8051	1.90031	6.61604	0.617923	28.9583	2.74767	12.5676	1.27396	13.7164	1.4297	4.76524	0.478564
145837	0	known	NA	NA	chr22	-	42364402	42369208	ENST00000412060	2	475	ENSG00000229891	LINC01315	0	0	0	0	0.229234	0.024111	0.648502	0.055004	0	0	1.02307	0.095552	0	0	0	0	0	0	0.002105	0.000211
130834	0	known	NA	NA	chr2	+	210171518	210230383	ENST00000412065	3	506	MSTRG.23227	AC006994.2	0	0	0.614319	0.07474	0.204086	0.021466	0	0	0.560675	0.051211	0.559714	0.052276	0	0	0	0	0.049407	0.00515	0	0
145230	0	known	NA	NA	chr22	-	38675814	38681787	ENST00000412067	2	738	MSTRG.25858	RP3-508I15.9	0.093496	0.008672	2.09621	0.255032	1.082	0.113806	1.53117	0.12987	2.57391	0.235098	4.01829	0.375299	2.78635	0.264379	0.937842	0.095068	1.39073	0.14496	1.7019	0.170918
4065	0	known	NA	NA	chr1	+	31518435	31524245	ENST00000412068	3	2741	ENSG00000223907	LINC01226	0.499777	0.046354	0.514688	0.062619	0.192078	0.020203	1.08371	0.091918	0	0	1.70643	0.159377	0.413162	0.039202	0.165268	0.016753	0	0	1.09046	0.109513
26252	0	known	NA	NA	chr10	-	117473215	117477173	ENST00000412075	2	1025	ENSG00000229847	EMX2OS	0	0	1.81363	0.220652	0	0	0.140967	0.011956	0.441951	0.040367	0.294634	0.027518	0.589268	0.055912	0.147317	0.014933	0	0	0	0
42554	0	known	NA	NA	chr12	-	9936579	9943495	ENST00000412084	5	979	ENSG00000225231	AC091814.2	3.52683	0.327109	0.831267	0.101135	0.39718	0.041776	0.925434	0.078493	0.693962	0.063386	0.252169	0.023552	0.925434	0.087809	0.699376	0.070895	1.72682	0.179991	2.05628	0.206509
21489	0	known	NA	NA	chr10	+	32346499	32347179	ENST00000412085	2	383	MSTRG.4192	RP11-135A24.4	32.6997	3.03286	71.4804	8.69655	48.5483	5.1064	90.8016	7.70158	59.2637	5.41307	69.9765	6.53564	49.8277	4.72783	70.188	7.11485	56.5326	5.89256	78.9608	7.92989
193740	0	known	NA	NA	chr7	-	66492009	66493566	ENST00000412091	2	682	MSTRG.35096	GS1-124K5.3	5.39857	0.500711	6.24966	0.760355	3.05655	0.321493	0.010017	0.00085	9.31405	0.850733	0.535218	0.049988	3.4674	0.328999	0.533307	0.054061	10.6822	1.11343	3.52493	0.354002
182779	0	known	NA	NA	chr6	+	32844134	32845695	ENST00000412095	2	1015	MSTRG.32855	PSMB8-AS1	19.1776	1.7787	18.3506	2.2326	5.44092	0.572286	27.1948	2.3066	14.9714	1.36746	21.031	1.96424	28.4245	2.69702	21.1847	2.14747	17.6127	1.83582	21.7618	2.1855
19011	0	known	NA	NA	chr1	+	235839483	235840182	ENST00000412098	2	521	MSTRG.3731	LYST-AS1	6.73129	0.624319	1.8906	0.230016	2.87908	0.302827	2.99232	0.253802	5.78119	0.528046	9.28983	0.867648	2.02879	0.192499	5.23224	0.530385	1.73896	0.181257	3.48944	0.350438
140835	0	known	NA	NA	chr21	-	41711520	41715775	ENST00000412102	6	2033	ENSG00000236384	LINC00479	1.18268	0.109692	0	0	0.181086	0.019047	0.148549	0.0126	0.472823	0.043187	0.39103	0.036521	0.256763	0.024363	0.879459	0.089149	0.047713	0.004973	0	0
21121	0	known	NA	NA	chr10	+	26589865	26594330	ENST00000412114	4	1091	ENSG00000233261	LINC00264	0	0	2.84628	0.346289	0.138405	0.014558	3.60255	0.30556	0	0	1.32332	0.123595	0.206265	0.019571	1.39899	0.141813	0	0	0.335472	0.033691
134	0	known	NA	NA	chr1	+	804932	810060	ENST00000412115	3	581	MSTRG.49	RP11-206L10.9	12.2873	1.13963	6.72575	0.818277	0.097246	0.010229	0.048182	0.004087	16.4079	1.49868	17.3527	1.62071	0.035726	0.00339	18.7487	1.90053	6.14978	0.641009	10.7367	1.07827
57216	0	known	NA	NA	chr13	+	111899988	111900936	ENST00000412119	2	347	ENSG00000226903	LINC00354	5.91687	0.548783	0	0	0	0	0	0	0	0	0	0	1.09492	0.10389	0	0	0	0	0.014409	0.001447
213574	0	known	NA	NA	chr9	-	96019732	96021760	ENST00000412122	2	1726	MSTRG.39046	LINC00092	0.524913	0.048685	4.1898	0.509746	0.78737	0.082817	7.54287	0.639769	0.73175	0.066837	0	0	1.65933	0.157443	3.48793	0.353566	0.159907	0.016668	5.71407	0.573854
180304	0	known	NA	NA	chr6	+	11810602	11811248	ENST00000412132	2	554	ENSG00000234427	RP3-413H6.2	0.733979	0.068076	0.054152	0.006588	1.1597	0.121979	0	0	0.241877	0.022093	1.25477	0.117193	0	0	0	0	1.1802	0.123016	0.034296	0.003444
128712	0	known	NA	NA	chr2	+	177698429	177723289	ENST00000412133	4	741	MSTRG.22818	AC012499.1	2.42578	0.224988	1.22267	0.148754	0	0	0.407557	0.034568	0.203779	0.018613	0.815115	0.07613	0	0	1.426	0.144552	0	0	0	0
117831	0	known	NA	NA	chr2	-	4628222	4656215	ENST00000412134	5	2663	ENSG00000231532	LINC01249	0	0	0	0	0	0	0	0	0	0	0	0	0	0	0	0	0.983213	0.102483	0	0
23721	0	known	NA	NA	chr10	-	76437408	76438775	ENST00000412137	2	381	MSTRG.4704	RP11-369F10.2	3.03412	0.281411	2.77428	0.337528	0	0	2.98163	0.252895	1.18898	0.108599	0.666667	0.062265	1.43307	0.135975	1.78215	0.180654	0.396325	0.04131	0.792651	0.079605
215948	0	known	NA	NA	chr9	+	129503002	129513517	ENST00000412141	4	739	MSTRG.39522	LINC00963	0.987924	0.091629	0	0	2.21792	0.233285	0.196129	0.016635	0.536783	0.049029	0	0	0.025309	0.002401	1.88957	0.191543	0	0	0	0
181924	0	known	NA	NA	chr6	-	31173735	31177899	ENST00000412143	3	593	MSTRG.32762	PSORS1C3	1.35098	0.125302	0	0	0	0	0.04573	0.003879	1.64696	0.150431	0.422476	0.039458	0	0	0.022131	0.002243	8.54454	0.890623	1.84351	0.18514
142799	0	known	NA	NA	chr22	+	22293733	22294794	ENST00000412149	2	524	MSTRG.25412	LL22NC03-2H8.4	7.45801	0.691722	13.5153	1.64431	10.374	1.09116	10.4771	0.888643	10.1718	0.929075	12.9771	1.21203	8.35687	0.79293	17.9447	1.81902	21.6698	2.25871	18.7061	1.87862
128631	0	known	NA	NA	chr2	-	176506245	176507702	ENST00000412153	2	495	ENSG00000229434	AC017048.1	0	0	0	0	0.915151	0.096257	0	0	0	0	0	0	0	0	0	0	0.610101	0.063593	0	0
188688	0	known	NA	NA	chr6	+	152380546	152381564	ENST00000412161	2	553	MSTRG.34112	SYNE1-AS1	3.27667	0.303908	0.01085	0.00132	8.57504	0.901939	9.10307	0.772101	7.60398	0.694537	9.26944	0.865744	4.13743	0.392575	6.2432	0.632864	3.71067	0.386774	9.38156	0.942173
16129	0	known	NA	NA	chr1	-	198807493	198827216	ENST00000412162	2	942	MSTRG.3160	MIR181A1HG	1.28238	0.118939	0.181389	0.022068	0	0	0	0	0.396137	0.036183	0.223022	0.02083	0.316796	0.030059	0	0	0.000147	1.5e-05	0	0
150567	0	known	NA	NA	chr3	+	48847937	48849454	ENST00000412171	2	940	MSTRG.26826	PRKAR2A-AS1	0	0	0	0	11.2214	1.18029	3.12747	0.265264	0	0	0	0	0	0	1.22	0.12367	0.958126	0.099868	0	0
15527	0	known	NA	NA	chr1	-	182127297	182128665	ENST00000412174	3	628	ENSG00000232309	GS1-122H1.1	0.822222	0.07626	0.221392	0.026935	0	0	1.78128	0.151084	0.326181	0.029793	0.480892	0.044914	0.893596	0.084788	0.039809	0.004035	0	0	0.318471	0.031983
135539	0	known	NA	NA	chr20	-	31567707	31573263	ENST00000412178	3	489	MSTRG.24028	HM13-AS1	12.9632	1.20232	2.36457	0.287682	3.56686	0.375169	2.93122	0.248619	4.09409	0.373949	5.89435	0.550518	9.2638	0.878983	4.16769	0.422473	4.85134	0.50567	3.7362	0.375219
216516	0	known	NA	NA	chr9	+	134054290	134058805	ENST00000412181	3	2112	MSTRG.39623	RP11-374P20.4	8.01989	0.743835	6.90909	0.840584	7.90672	0.831644	15.4096	1.307	15.1108	1.3802	10.1989	0.95255	13.0573	1.23892	12.4476	1.26179	11.2666	1.17435	13.0455	1.31013
133798	0	known	NA	NA	chr2	-	242025183	242026176	ENST00000412193	2	565	MSTRG.23645	AC093642.4	0	0	0.80177	0.097546	0	0	1.54336	0.130904	0.534513	0.048822	2.40531	0.22465	0	0	1.75752	0.178157	0	0	1.8531	0.186103
191292	0	known	NA	NA	chr7	-	25547762	25551062	ENST00000412197	2	209	ENSG00000227386	AC091705.1	0.621151	0.057611	0.057416	0.006985	0	0	0.315789	0.026784	0	0	0.627276	0.058586	0	0	0.499721	0.050656	0	0	0	0
159385	0	known	NA	NA	chr3	+	190120964	190144846	ENST00000412203	4	730	MSTRG.28368	P3H2-AS1	2.82237	0.261772	1.49931	0.182412	1.70959	0.179818	1.92489	0.163264	1.92603	0.175921	2.35753	0.220188	1.34498	0.127616	2.55548	0.259045	0.504587	0.052595	0.364527	0.036609
144522	0	known	NA	NA	chr22	+	34017473	34188425	ENST00000412218	8	757	ENSG00000236052	LL22NC03-86D4.1	0.216294	0.020061	0	0	0	0	0	0	0	0	0	0	0	0	0	0	0.367239	0.038278	0	0
60929	0	known	NA	NA	chr14	-	55557972	55580110	ENST00000412224	4	2185	MSTRG.11117	KTN1-AS1	6.56336	0.608744	0.441619	0.053729	1.52831	0.16075	4.14414	0.351496	0.256391	0.023418	3.13887	0.293163	7.67628	0.728353	4.12988	0.41864	6.16048	0.642125	3.5249	0.353999
676	0	known	NA	NA	chr1	+	1891471	1892658	ENST00000412228	2	906	MSTRG.111	RP1-140A9.1	3.17408	0.294392	3.26348	0.397045	3.04464	0.320241	4.64126	0.39366	2.95982	0.270346	5.67641	0.530163	7.25948	0.688805	3.63986	0.368967	9.48985	0.989155	5.34177	0.536465
11031	0	known	NA	NA	chr1	+	145926875	145941203	ENST00000412239	3	570	MSTRG.2210	RP11-315I20.1	0	0	0.138596	0.016862	0	0	0	0	0	0	0	0	0	0	0	0	0	0	0	0
140300	0	known	NA	NA	chr21	-	35713139	35732942	ENST00000412240	2	349	MSTRG.24944	AF015720.3	0.911175	0.08451	0	0	0.386561	0.040659	1.42765	0.12109	0	0	0.227267	0.021226	0	0	0	0	0	0	0.206304	0.020719
219694	0	known	NA	NA	chrX	-	53212408	53214679	ENST00000412242	2	755	MSTRG.40241	KDM5C-IT1	8.3549	0.774907	1.13114	0.137618	5.61519	0.590616	5.88473	0.499129	13.0529	1.19224	1.91788	0.179126	16.0058	1.51869	7.35289	0.745352	1.05359	0.109819	6.50424	0.653209
214878	0	known	NA	NA	chr9	+	122471358	122475817	ENST00000412262	3	259	ENSG00000231465	RP11-542K23.9	3.61353	0.33515	0	0	2.32284	0.244321	0.196911	0.016702	2.69549	0.246202	1.41268	0.131941	0.649817	0.061657	1.1583	0.117415	0.59055	0.061555	0	0
129186	0	known	NA	NA	chr2	+	187003274	187554393	ENST00000412276	7	829	MSTRG.22931	AC007319.1	3.97695	0.368858	6.04946	0.735998	1.09288	0.114951	2.04704	0.173626	4.04496	0.369462	1.20612	0.112649	1.38963	0.131853	1.98174	0.200886	5.57901	0.581516	2.69893	0.271048
118324	0	known	NA	NA	chr2	+	12007128	12578348	ENST00000412294	6	2183	ENSG00000224184	AC096559.1	0	0	0	0	0	0	0.138342	0.011734	0.088869	0.008117	0	0	0.126813	0.012032	0	0	0	0	0.160788	0.016148
179613	0	known	NA	NA	chr5	+	181281375	181283652	ENST00000412295	2	549	MSTRG.32274	CTC-338M12.9	0.765781	0.071025	1.3525	0.164549	0.825137	0.086789	1.48087	0.125604	1.09465	0.099984	0.275046	0.025689	0.933272	0.088552	0	0	0.647863	0.067529	0.917933	0.092186
121411	0	known	NA	NA	chr2	-	63045176	63046609	ENST00000412297	2	396	MSTRG.21372	AC009501.4	0	0	0	0	0	0	0	0	0.010101	0.000923	0	0	0	0	0	0	0	0	0	0
23935	0	known	NA	NA	chr10	-	80046860	80078895	ENST00000412298	6	3121	MSTRG.4744	TMEM254-AS1	4.69694	0.435636	2.05572	0.250106	3.12051	0.328221	1.61061	0.136608	5.17223	0.472425	5.13927	0.479996	3.57877	0.339567	7.60729	0.77114	1.25898	0.131227	2.84329	0.285546
211675	0	known	NA	NA	chr9	+	40499081	40503239	ENST00000412301	4	476	MSTRG.38600	AC129778.2	0.220067	0.020411	1.54624	0.188121	1.28008	0.134641	0.955182	0.081016	0.252801	0.023091	0.366378	0.034219	0.78125	0.074128	0.105742	0.010719	0.105742	0.011022	0.117541	0.011804
19158	0	known	NA	NA	chr1	-	240177839	240179644	ENST00000412311	3	497	ENSG00000233735	RP11-567G24.3	0	0	0	0	0	0	0	0	0	0	1.21529	0.113505	0	0	0.466801	0.047319	0	0	0	0
126024	0	known	NA	NA	chr2	-	128580491	128581576	ENST00000412312	2	357	ENSG00000237532	AC012451.1	0.422969	0.03923	0	0	0	0	0	0	0	0	0	0	0	0	0	0	0	0	0	0
121641	0	known	NA	NA	chr2	+	66327349	66328643	ENST00000412313	2	1024	ENSG00000225815	AC092669.6	0	0	0	0	0	0	0	0	0	0	0	0	0	0	0	0	0.294922	0.030741	0	0
137925	0	known	NA	NA	chr20	+	57266797	57282998	ENST00000412321	2	1166	MSTRG.24489	RP4-813D12.3	0.428698	0.039761	0.51801	0.063023	1.52887	0.160809	0	0	0	0	0.259005	0.02419	0	0	0	0	0.668085	0.069636	0.51801	0.052023
210021	0	known	NA	NA	chr9	+	6704471	6707780	ENST00000412339	2	422	ENSG00000229611	RP11-390F4.10	0	0	1.36166	0.165664	0.296376	0.031173	0.545249	0.046247	0.676714	0.06181	0.545675	0.050965	0.07346	0.00697	0.945498	0.095844	0.255924	0.026676	0	0
18647	0	known	NA	NA	chr1	-	230710698	230795492	ENST00000412344	2	536	MSTRG.3661	RP11-99J16__A.2	0	0	0	0	0	0	0	0	5.6791	0.518722	0	0	0	0	0	0	0	0	0	0
7511	0	known	NA	NA	chr1	-	64094442	64112205	ENST00000412349	6	1574	MSTRG.1450	ROR1-AS1	0.475222	0.044076	6.69568	0.814619	0.47967	0.050453	1.28208	0.108743	1.78669	0.163194	4.15502	0.388069	0.383736	0.03641	2.87802	0.29174	1.32401	0.138006	1.89009	0.189818
25384	0	known	NA	NA	chr10	+	101819078	101828779	ENST00000412353	3	850	MSTRG.5041	KCNIP2-AS1	3.93294	0.364776	1.71059	0.208116	4.19085	0.440801	4.40943	0.373998	4.11175	0.375562	3.84	0.358647	2.72945	0.25898	4.13856	0.41952	5.26226	0.5485	1.83846	0.184633
148341	0	known	NA	NA	chr3	+	21542816	21579959	ENST00000412369	3	705	MSTRG.26436	ZNF385D-AS1	0.214184	0.019865	0.642553	0.078175	0.021828	0.002296	0	0	0	0	0	0	0	0	0.428369	0.043423	0	0	0.214184	0.02151
5743	0	known	NA	NA	chr1	-	43944374	43946551	ENST00000412378	2	494	MSTRG.1090	RP11-7O11.3	0	0	0	0	0.245225	0.025793	1.56824	0.133014	2.17156	0.198347	0.366595	0.034239	0	0	0	0	0	0	0	0
118409	0	known	NA	NA	chr2	-	16085222	16105841	ENST00000412381	4	642	ENSG00000236989	AC142119.1	0	0	0	0	0.208398	0.02192	0	0	0	0	0.227414	0.02124	0.833101	0.079048	0	0	0	0	0	0
130649	0	known	NA	NA	chr2	-	207240121	207529795	ENST00000412387	5	533	MSTRG.23187	AC007879.5	0	0	0	0	0	0	0.047683	0.004044	0	0	0	0	0	0	0	0	0	0	0	0
20550	0	known	NA	NA	chr10	+	13710415	13712054	ENST00000412388	2	373	MSTRG.4010	RP11-295P9.6	0.404826	0.037547	0.410188	0.049905	0	0	3.23861	0.274691	0.404826	0.036976	0.729223	0.068108	0.812332	0.077077	0	0	0	0	0.404826	0.040656
123844	0	known	NA	NA	chr2	-	95807118	95814776	ENST00000412393	5	654	MSTRG.21854	LINC00342	4.87582	0.452226	1.59399	0.19393	3.86254	0.406269	6.69747	0.568063	2.99989	0.274006	0.437804	0.04089	1.07808	0.102292	0.927361	0.094005	1.07777	0.112339	1.94051	0.194882
90428	0	known	NA	NA	chr17	+	31571142	31575659	ENST00000412403	3	459	MSTRG.16416	AC003101.1	7.34348	0.681099	10.4587	1.27244	2.14299	0.225404	2.55734	0.216907	4.49864	0.410899	1.11988	0.104594	11.6017	1.10082	2.94944	0.29898	1.45605	0.151768	2.07759	0.208648
121150	0	known	NA	NA	chr2	-	59240942	59733396	ENST00000412409	5	707	ENSG00000233891	AC007131.2	0	0	0	0	0.115983	0.012199	0	0	0	0	0	0	0	0	0.132956	0.013478	0	0	0.268285	0.026943
191495	0	known	NA	NA	chr7	+	27361843	27409938	ENST00000412413	5	567	ENSG00000224322	AC004009.3	0.038045	0.003529	0	0	1.86073	0.195715	2.01835	0.171191	0.081421	0.007437	1.80661	0.168733	0	0	0.57951	0.058744	1.69718	0.176902	0.335755	0.033719
221977	0	known	NA	NA	chrX	+	118839556	118857886	ENST00000412422	7	2289	ENSG00000203650	LINC01285	3.12797	0.290116	0.263871	0.032103	4.74551	0.499142	0.20658	0.017522	1.07208	0.097923	0.304063	0.028399	3.88379	0.368508	0.359983	0.036491	0.150284	0.015665	0.119703	0.012022
118615	0	known	NA	NA	chr2	-	21638431	21649563	ENST00000412424	3	548	ENSG00000228538	AC009411.1	0	0	0	0	0	0	0	0	0	0	0.275547	0.025735	0	0	0	0	0	0	0	0
139330	0	known	NA	NA	chr21	-	14837182	14881910	ENST00000412426	4	991	MSTRG.24755	AF127936.7	2.73358	0.253537	0.771072	0.093811	2.5582	0.269077	1.69391	0.143673	0.728033	0.066498	2.23594	0.208832	3.32454	0.315444	0.761978	0.077241	0.701399	0.073109	1.0699	0.107448
2362	0	known	NA	NA	chr1	+	17189783	17197617	ENST00000412427	3	4676	ENSG00000204362	RP11-380J14.1	0.064585	0.00599	0	0	0.31095	0.032706	0	0	0	0	0	0	0.032293	0.003064	0	0	0.064585	0.006732	0	0
224063	0	known	NA	NA	chrX	-	155347137	155351957	ENST00000412436	2	1329	MSTRG.41049	RP13-228J13.1	14.6107	1.35513	2.9873	0.363446	7.5608	0.795259	5.1376	0.435759	5.64677	0.515768	4.82156	0.450323	9.81042	0.930848	2.29416	0.232556	4.49355	0.468375	5.03875	0.506033
17842	0	known	NA	NA	chr1	-	221913648	221978523	ENST00000412445	4	605	MSTRG.3504	RP11-815M8.1	0	0	0	0	0	0	0.490713	0.041621	0	0	0.254252	0.023747	0	0	0	0	0.271975	0.028349	0	0
213553	0	known	NA	NA	chr9	-	95813293	95875977	ENST00000412446	3	809	MSTRG.39037	LINC00476	8.63906	0.801263	0.751038	0.091374	4.08697	0.429876	11.75	0.996606	4.56384	0.416855	10.0013	0.934096	13.35	1.26669	10.7735	1.0921	1.69567	0.176745	2.36034	0.237045
18854	0	known	NA	NA	chr1	-	234212606	234215088	ENST00000412483	2	1723	ENSG00000233332	RP4-799P18.2	0	0	0	0	0	0	0	0	0	0	0	0	0	0	0.262914	0.026651	0.087638	0.009135	0	0
217818	0	known	NA	NA	chrX	-	13266048	13303392	ENST00000412485	3	1497	ENSG00000235385	GS1-600G8.5	0.60521	0.056133	0.187041	0.022756	0.595858	0.062673	0.201737	0.017111	0.749499	0.068458	0.403474	0.037684	0	0	0	0	0.392786	0.040941	0	0
138410	0	known	NA	NA	chr20	-	62544343	62551526	ENST00000412495	7	2302	ENSG00000174403	C20orf166-AS1	0.845028	0.078375	1.44391	0.175671	1.11444	0.117219	3.61033	0.30622	0.171209	0.015638	1.78361	0.166586	0	0	0.27979	0.028362	0.818182	0.085281	1.94297	0.195129
133958	0	known	NA	NA	chr20	+	1361622	1362585	ENST00000412497	2	480	MSTRG.23679	RP11-314N13.3	10.749	0.996962	3.67771	0.447442	7.10715	0.747543	16.6403	1.41139	2.90347	0.265199	9.81398	0.916603	7.91289	0.750803	5.06067	0.512993	3.75137	0.391016	4.70792	0.472808
138454	0	known	NA	NA	chr20	-	62774128	62775412	ENST00000412500	2	540	MSTRG.24562	LINC00659	3.27723	0.303959	0.594444	0.072322	4.51481	0.474877	0.4	0.033927	5.98519	0.546679	0.085185	0.007956	0	0	0.559259	0.056691	0.317114	0.033054	0.559259	0.056165
65572	0	known	NA	NA	chr14	-	105597887	105600039	ENST00000412518	2	357	MSTRG.11980	AL928742.12	1.02929	0.095466	0.417956	0.05085	3.80672	0.400398	0	0	0.845938	0.077267	3.80672	0.355539	1.69711	0.161028	3.25377	0.32983	3.38375	0.352698	2.13236	0.214149
136813	0	known	NA	NA	chr20	+	42968743	42971492	ENST00000412519	2	1586	ENSG00000227599	RP4-753D4.2	0	0	0.47604	0.057917	0.095208	0.010014	0.190416	0.016151	0	0	0	0	0	0	0	0	0	0	0.952081	0.095616
139686	0	known	NA	NA	chr21	+	28539318	28540355	ENST00000412526	2	870	ENSG00000226935	LINC00161	0	0	2.42989	0.295628	1.21494	0.12779	1.73563	0.147212	0.173563	0.015853	1.41724	0.132367	0.335632	0.031846	0.347126	0.035188	0.173563	0.018091	1.73563	0.174306
117924	0	known	NA	NA	chr2	-	6728177	6731322	ENST00000412528	4	424	ENSG00000205837	LINC00487	0	0	1.26849	0.154328	0	0	0	0	0	0	0	0	0	0	0	0	0	0	0	0
198881	0	known	NA	NA	chr7	+	135198401	135200305	ENST00000412549	2	1810	MSTRG.36100	AC009542.2	2.14199	0.198667	4.27348	0.519926	1.89337	0.199148	4.44404	0.376933	2.41766	0.220826	2.79241	0.260804	2.13315	0.202401	1.14254	0.115818	3.22873	0.33654	1.94586	0.195419
134992	0	known	NA	NA	chr20	-	18786065	18793993	ENST00000412553	3	3299	ENSG00000179935	LINC00652	1.13156	0.10495	0.201576	0.024524	0.183086	0.019257	0.3204	0.027176	0.183086	0.016723	0.137314	0.012825	0.183086	0.017372	0.228857	0.023199	0	0	0	0
135018	0	known	NA	NA	chr20	+	19758148	19809282	ENST00000412571	3	415	MSTRG.23925	RP1-122P22.2	3.2285	0.29944	4.62157	0.562275	6.25271	0.657672	11.9494	1.01352	4.12169	0.37647	11.6995	1.09271	10.2933	0.976668	13.5283	1.37135	3.51887	0.366782	17.4426	1.75173
139815	0	known	NA	NA	chr21	+	29758831	29764002	ENST00000412579	4	818	MSTRG.24873	GRIK1-AS1	0.061125	0.005669	0.548797	0.066769	0.121027	0.01273	0.192136	0.016297	0	0	0.376317	0.035147	0	0	0	0	0	0	0.212714	0.021362
126611	0	known	NA	NA	chr2	+	138470656	138473932	ENST00000412593	3	826	MSTRG.22374	AC114763.1	1.64528	0.152598	0.182809	0.022241	3.00121	0.315673	1.98668	0.168506	4.55932	0.416442	4.71913	0.440756	3.24697	0.308085	4.6368	0.470026	3.73244	0.389043	0.731235	0.073437
187727	0	known	NA	NA	chr6	-	134606299	134609437	ENST00000412602	2	479	ENSG00000229722	RP11-557H15.5	0	0	0	0	0.45929	0.048309	0.295868	0.025095	0	0	0.415698	0.038825	0	0	0.595167	0.060331	0	0	0	0
118329	0	known	NA	NA	chr2	+	12314317	12561265	ENST00000412606	4	578	ENSG00000224184	AC096559.1	0	0	0	0	0	0	0	0	0.186851	0.017067	0.020761	0.001939	0	0	0	0	0	0	0	0
8979	0	known	NA	NA	chr1	+	93594385	93600762	ENST00000412628	2	172	MSTRG.1791	RP5-1033H22.2	4.12753	0.382824	0	0	11.0861	1.16606	30.0691	2.55039	8.42891	0.769886	16.0429	1.49837	16.8313	1.59701	14.7184	1.49198	18.4333	1.92135	18.5052	1.85844
211904	0	known	NA	NA	chr9	-	62375328	62376126	ENST00000412631	2	256	ENSG00000204802	RP11-111F5.4	0	0	0	0	1.32944	0.139833	0	0	0	0	2.04826	0.191303	0	0	0	0	0	0	0	0
1421	0	known	NA	NA	chr1	+	9182204	9192089	ENST00000412639	3	985	MSTRG.266	RP3-510D11.2	1.89465	0.175727	3.54032	0.430728	5.79413	0.609437	4.80755	0.407765	1.89253	0.172861	2.60083	0.242912	2.78645	0.264388	1.23301	0.124989	1.47913	0.154174	2.61983	0.263105
96578	0	known	NA	NA	chr17	-	72037314	72057719	ENST00000412640	5	635	MSTRG.17507	SOX9-AS1	0	0	0	0	0	0	0	0	0	0	0.00315	0.000294	0	0	0	0	0	0	0	0
146253	0	known	NA	NA	chr22	-	46067356	46069891	ENST00000412643	3	867	MSTRG.26081	RP6-109B7.4	1.57737	0.146299	1.9158	0.233083	2.53172	0.266291	3.4815	0.295293	2.00853	0.183457	17.421	1.62708	2.02076	0.191737	3.15381	0.319697	2.08785	0.217622	3.78201	0.37982
18634	0	known	NA	NA	chr1	-	230592660	230595583	ENST00000412647	2	403	MSTRG.3657	RP11-543E8.1	1.91563	0.177673	0	0	2.32365	0.244406	5.15499	0.437234	1.13934	0.104066	2.772	0.258898	2.07792	0.197161	0.588868	0.059693	0	0	0	0
218510	0	known	NA	NA	chrX	-	34206725	34415537	ENST00000412652	3	526	MSTRG.40056	RP11-545D19.1	0.180608	0.016751	0	0	4.42313	0.465233	0	0	0	0	0	0	0	0	0	0	0	0	0	0
212582	0	known	NA	NA	chr9	+	76764436	76787569	ENST00000412654	4	3922	MSTRG.38846	PCA3	0.059153	0.005486	5.73151	0.697315	6.18963	0.651037	0.192504	0.016328	0	0	0.038501	0.003596	0	0	1.21987	0.123657	0.077002	0.008026	0.154003	0.015466
195311	0	known	NA	NA	chr7	-	90590623	90597353	ENST00000412669	3	449	MSTRG.35455	AC002456.2	0	0	0	0	0	0	0	0	0	0	0	0	0	0	0	0	0	0	0.325167	0.032656
136660	0	known	NA	NA	chr20	-	39213777	39224748	ENST00000412672	4	1518	MSTRG.24234	RP4-705O1.1	5.2108	0.483296	0.179183	0.0218	0	0	0	0	0	0	0.099473	0.009291	0	0	0	0	0	0	0	0
1019	0	known	NA	NA	chr1	+	3940617	3955262	ENST00000412674	3	3242	ENSG00000233304	LINC01346	0	0	0	0	0	0	0.093152	0.007901	0.093152	0.008508	0	0	0.186305	0.017677	0.069721	0.007068	0.093152	0.00971	0	0
181584	0	known	NA	NA	chr6	-	30291375	30326866	ENST00000412685	5	2552	MSTRG.32723	HCG18	4.73056	0.438754	0.900716	0.109584	0	0	4.01166	0.34026	4.07155	0.37189	2.91025	0.271811	5.55638	0.52721	2.82389	0.286254	4.83673	0.504147	0	0
125479	0	known	NA	NA	chr2	+	113979569	114007302	ENST00000412690	2	844	MSTRG.22134	LINC01191	1.39211	0.129117	2.37246	0.288642	1.52161	0.160046	0	0	1.02084	0.093242	2.37334	0.221664	0.530806	0.050365	0.652833	0.066177	0.284448	0.029649	1.29589	0.130144
19773	0	known	NA	NA	chr10	+	743992	744958	ENST00000412695	2	424	ENSG00000231601	RP11-164C1.2	0.712264	0.066062	0	0	0	0	0	0	0	0	0	0	0	0	0	0	0	0	0	0
183884	0	known	NA	NA	chr6	+	42030053	42031382	ENST00000412701	2	161	MSTRG.33067	RP11-533O20.2	0.012422	0.001152	0	0	0	0	0	0	0	0	0	0	0.006211	0.000589	0	0	1.35404	0.141135	0	0
117992	0	known	NA	NA	chr2	-	8666636	8678334	ENST00000412712	4	953	MSTRG.20768	ID2-AS1	2.75666	0.255677	2.67373	0.325295	0.099381	0.010453	4.81624	0.408502	0	0	0.121533	0.011351	0.347363	0.032959	0.309814	0.031405	0	0	2.18262	0.219196
142319	0	known	NA	NA	chr22	-	20110821	20111875	ENST00000412713	2	526	MSTRG.25335	AC006547.8	6.77511	0.628383	1.53886	0.187223	10.823	1.13838	3.3405	0.283334	11.0791	1.01195	9.36338	0.874518	2.93692	0.278665	0	0	0	0	1.49	0.149638
53731	0	known	NA	NA	chr13	-	18610298	18611675	ENST00000412714	2	663	ENSG00000229788	LINC00388	0	0	0	0	0	0	0	0	0	0	0.683258	0.063815	0	0	0	0	0	0	0	0
54368	0	known	NA	NA	chr13	-	30316360	30319903	ENST00000412722	2	430	ENSG00000236463	LINC00427	1.68815	0.156574	0.618605	0.075262	0.433789	0.045627	3.25439	0.276029	0	0	1.15916	0.108263	0.992948	0.094215	1.05349	0.106791	1.1496	0.119826	2.27257	0.22823
192948	0	known	NA	NA	chr7	+	47761476	47766772	ENST00000412730	3	1188	MSTRG.34984	LINC00525	1.77892	0.164993	1.11159	0.135239	3.47643	0.365657	1.14394	0.097026	0.936027	0.085495	0.725589	0.067768	6.14393	0.582958	0.960241	0.097338	1.32491	0.1381	1.01683	0.102119
64577	0	known	NA	NA	chr14	+	100826148	100860977	ENST00000412736	8	1615	MSTRG.11721	MEG3	1.27845	0.118574	0	0	0	0	0	0	0.556966	0.050873	0	0	0	0	0.231649	0.023482	0.446671	0.046558	0.383467	0.038511
187654	0	known	NA	NA	chr6	+	133837184	133851800	ENST00000412745	3	775	MSTRG.33857	LINC01312	0	0	0.389677	0.047409	0	0	0	0	0.215068	0.019644	0	0	0	0	0	0	0	0	0.174194	0.017494
119222	0	known	NA	NA	chr2	+	27357188	27367622	ENST00000412749	3	399	MSTRG.20967	AC074117.10	0	0	0.002506	0.000305	1.67683	0.176372	0.246305	0.020891	0.327031	0.029871	0	0	0	0	0.522335	0.052948	1.60648	0.167448	0	0
185114	0	known	NA	NA	chr6	-	71251358	71310576	ENST00000412751	4	465	MSTRG.33316	RP11-154D6.1	0	0	0	0	0	0	0	0	0	0	0.187073	0.017472	0	0	0	0	0	0	0.862832	0.086653
196566	0	known	NA	NA	chr7	-	100837314	100852616	ENST00000412754	2	369	MSTRG.35654	RP11-126L15.4	2.59642	0.240815	2.34688	0.28553	6.31256	0.663967	2.78571	0.236277	5.9656	0.54489	0.051491	0.004809	7.71423	0.731954	1.17185	0.118789	3.53659	0.368628	6.70988	0.673861
16581	0	known	NA	NA	chr1	+	203287152	203288801	ENST00000412772	3	775	ENSG00000231507	LINC01353	0	0	0.488655	0.059451	0.366452	0.038544	0	0	1.45838	0.133206	2.7966	0.261196	1.39627	0.132483	0.818573	0.082978	1.08258	0.112841	0.492903	0.049501
143386	0	known	NA	NA	chr22	-	25561117	25564462	ENST00000412773	2	488	MSTRG.25539	CTA-407F11.8	3.71312	0.344387	0.617828	0.075167	0	0	0.528689	0.044842	0	0	1.85656	0.173398	0	0	1.85656	0.188196	0.407443	0.042469	0	0
127324	0	known	NA	NA	chr2	+	158166650	158236169	ENST00000412781	5	795	MSTRG.22527	CCDC148-AS1	0.189937	0.017616	0	0	0	0	0	0	0	0	0	0	0	0	0	0	0	0	0	0
28077	0	known	NA	NA	chr11	-	1995176	1997814	ENST00000412788	5	2281	MSTRG.5487	H19	40.4153	3.74848	104.701	12.7383	2.71949	0.286041	2.72731	0.231324	74.8238	6.8343	3.24901	0.30345	205.541	19.5025	0.615783	0.062421	15.2637	1.59098	0	0
21750	0	known	NA	NA	chr10	+	37976825	37992467	ENST00000412789	3	444	ENSG00000226447	RP11-393J16.4	0.149932	0.013906	0	0	0	0	0	0	0	0	0	0	0	0	0	0	0	0	0	0
3284	0	known	NA	NA	chr1	+	25581478	25590356	ENST00000412797	2	483	MSTRG.630	RP11-70P17.1	3.16304	0.293368	1.50559	0.183175	1.06222	0.111727	4.92815	0.417994	2.91437	0.266194	4.91357	0.458916	2.3195	0.220082	2.36742	0.239982	2.00683	0.209177	6.75749	0.678643
146919	0	known	NA	NA	chr3	-	4490891	4493163	ENST00000412804	2	858	ENSG00000231249	ITPR1-AS1	0.527972	0.048969	1.19001	0.144781	0.630611	0.066329	0.921634	0.078171	3.75581	0.343051	1.25607	0.117314	0.703963	0.066795	2.08352	0.211204	2.05441	0.214137	2.64569	0.265702
57037	0	known	NA	NA	chr13	-	109101261	109101919	ENST00000412809	2	436	ENSG00000229938	MYO16-AS2	0	0	0	0	0	0	0.34633	0.029375	0	0	0	0	0	0	0	0	0	0	0	0
149472	0	known	NA	NA	chr3	+	40766207	40862626	ENST00000412811	3	500	MSTRG.26651	RP11-761N21.1	0.302	0.02801	2.76696	0.336637	0.81246	0.085456	0	0	0	0	0	0	0	0	0.604	0.061227	0.604	0.062957	0	0
44419	0	known	NA	NA	chr12	-	40186009	40223803	ENST00000412812	4	585	MSTRG.8125	AC079630.4	0	0	0	0	0	0	0	0	0	0	0	0	0.355677	0.033748	0	0	0	0	0	0
99558	0	known	NA	NA	chr18	-	1268311	1407180	ENST00000412816	5	2031	MSTRG.17925	LINC00470	5.77011	0.535172	0.426655	0.051908	0	0	0	0	0	0	0	0	0	0	0	0	0.090023	0.009383	0	0
183579	0	known	NA	NA	chr6	+	38481692	38482531	ENST00000412822	2	560	MSTRG.33004	BTBD9-AS1	5.38865	0.499791	3.71071	0.451458	4.9375	0.519335	10.1196	0.858324	5.56429	0.508235	12.0429	1.12478	6.15	0.583534	8.45536	0.857107	10.7018	1.11548	8.66786	0.870497
128457	0	known	NA	NA	chr2	+	174547374	174665689	ENST00000412835	3	1405	MSTRG.22754	AC018890.6	26.1346	2.42396	8.35995	1.0171	5.26491	0.553773	6.26548	0.531423	22.646	2.06845	5.50942	0.514567	3.40925	0.323482	3.58932	0.363845	3.2242	0.336068	6.28043	0.630732
11753	0	known	NA	NA	chr1	+	150973123	150975534	ENST00000412838	3	368	MSTRG.2368	RP11-316M1.3	0	0	0	0	0	0	0	0	0.906059	0.082758	0.271739	0.02538	0	0	0	0	0.480978	0.050134	0	0
18235	0	known	NA	NA	chr1	+	226083951	226090292	ENST00000412855	4	423	ENSG00000225518	RP11-396C23.2	0	0	0.148936	0.01812	0	0	0.439353	0.037265	0	0	0.242559	0.022654	0.699567	0.066377	0.097743	0.009908	0.066194	0.0069	0	0
192068	0	known	NA	NA	chr7	-	35755146	35800588	ENST00000412856	6	587	MSTRG.34830	SEPT7-AS1	0.495753	0.045981	0.410195	0.049906	0	0	0.449408	0.038118	0.480761	0.043912	0	0	0	0	1.4999	0.152042	1.16867	0.121813	0.399451	0.040116
17355	0	known	NA	NA	chr1	+	211639695	211654581	ENST00000412871	2	1204	ENSG00000227764	RP11-354K1.1	0	0	0.250831	0.030517	0	0	0	0	0	0	0	0	0.250831	0.0238	0	0	0	0	0	0
223062	0	known	NA	NA	chrX	-	149527591	149532941	ENST00000412882	4	618	MSTRG.40916	LINC00893	0	0	1.19738	0.145678	0	0	0	0	0	0	0.32127	0.030006	0	0	6.71022	0.680205	7.22268	0.752841	0	0
130929	0	known	NA	NA	chr2	-	214250040	214684246	ENST00000412896	4	442	MSTRG.23236	AC107218.3	0	0	0	0	0	0	0.078238	0.006636	0	0	0.569837	0.053221	0.305026	0.028942	0	0	0	0	0	0
194952	0	known	NA	NA	chr7	-	81528403	81561783	ENST00000412900	4	612	ENSG00000234113	AC008163.4	0	0	0	0	0	0	0.246732	0.020927	0	0	0	0	0	0	0	0	0	0	0	0
140881	0	known	NA	NA	chr21	+	42009194	42024866	ENST00000412906	2	952	MSTRG.25043	ZNF295-AS1	3.99573	0.3706	7.19538	0.875414	3.4895	0.367032	5.54933	0.470681	5.15057	0.470446	3.64811	0.340725	5.33298	0.506013	3.27731	0.332216	5.32353	0.554887	1.19748	0.120261
18274	0	known	NA	NA	chr1	-	226656680	226675067	ENST00000412918	2	746	MSTRG.3586	ITPKB-IT1	5.65781	0.524755	17.3779	2.11426	0.187511	0.019723	0.994993	0.084393	1.02596	0.09371	1.79263	0.167427	0.668595	0.063439	0.60952	0.061786	3.92234	0.408837	1.03861	0.104305
214356	0	known	NA	NA	chr9	-	112433816	112484626	ENST00000412934	3	584	MSTRG.39245	C9orf147	0.408888	0.037924	1.75907	0.214014	2.41781	0.25431	6.21233	0.526915	3.93903	0.359786	1.92123	0.179439	6.13878	0.58247	3.49336	0.354117	5.24006	0.546187	1.48792	0.149429
121670	0	known	NA	NA	chr2	+	66691446	66730157	ENST00000412944	5	528	MSTRG.21426	AC007392.3	0	0	0.101362	0.012332	0	0	0.529285	0.044893	0	0	0	0	0	0	0.628788	0.063739	0.193182	0.020136	0.36366	0.036522
55162	0	known	NA	NA	chr13	+	45341419	45369916	ENST00000412946	5	744	MSTRG.9959	TPT1-AS1	0	0	0	0	0.391189	0.041146	0.243612	0.020663	0	0	0	0	0	0	0	0	0	0	0	0
131023	0	known	NA	NA	chr2	+	215436253	215436992	ENST00000412951	2	131	ENSG00000230695	AC012462.1	0	0	0	0	0	0	0.773049	0.065568	0	0	0.922137	0.086125	0	0	0	0	0	0	0	0
187640	0	known	NA	NA	chr6	-	133435077	133439464	ENST00000412954	2	631	MSTRG.33851	RP1-283K11.3	1.33597	0.12391	0.478605	0.058229	0	0	1.97687	0.167673	0	0	1.79648	0.167787	0	0	0.546408	0.055389	0	0	0.833597	0.083717
122544	0	known	NA	NA	chr2	+	74385524	74392896	ENST00000412957	3	1273	MSTRG.21546	DCTN1-AS1	0	0	0.221524	0.026951	0	0	0.385507	0.032698	0.355852	0.032503	0	0	0	0	0	0	0	0	0	0
135557	0	known	NA	NA	chr20	+	31686216	31716825	ENST00000412972	2	374	MSTRG.24032	RP11-243J16.7	22.7273	2.10793	8.09284	0.984603	14.6604	1.54201	10.3663	0.879246	13.139	1.2001	10.0084	0.934761	20.8233	1.97579	10.5615	1.0706	9.84759	1.02644	6.77102	0.680002
192915	0	known	NA	NA	chr7	-	47000621	47079128	ENST00000412996	4	432	ENSG00000229192	AC004870.3	0	0	0	0	0	0	0.13414	0.011377	0	0	0	0	0	0	0	0	0	0	0.185185	0.018598
3907	0	known	NA	NA	chr1	-	29144494	29146994	ENST00000413004	3	279	MSTRG.753	RP11-242O24.3	1.22791	0.113887	7.32897	0.891668	0.786997	0.082778	9.1235	0.773833	1.99407	0.182135	8.66841	0.80961	4.1342	0.392268	6.44937	0.653763	1.76617	0.184093	5.76037	0.578503
14884	0	known	NA	NA	chr1	+	170598854	170647339	ENST00000413005	3	1923	ENSG00000235303	RP1-79C4.1	0	0	0	0	0	0	0.018721	0.001588	0	0	0	0	0.471659	0.044753	0	0	0	0	0	0
133199	0	known	NA	NA	chr2	+	239401805	239402364	ENST00000413029	2	455	MSTRG.23578	AC062017.1	0	0	2.01332	0.244948	0.907718	0.095475	0	0	4.01907	0.367097	2.08486	0.194721	0	0	1.94952	0.19762	3.20183	0.333736	1.4858	0.149216
121516	0	known	NA	NA	chr2	+	64206975	64251355	ENST00000413030	4	498	MSTRG.21375	AC074289.1	0	0	0.08478	0.010315	0	0	0	0	0	0	0	0	5.11887	0.485697	0.619006	0.062748	0.770743	0.080337	0	0
16331	0	known	NA	NA	chr1	-	201688259	201829559	ENST00000413035	3	839	MSTRG.3198	IPO9-AS1	0.280838	0.026047	0	0	2.87962	0.302884	0.226537	0.019214	0	0	0	0	0.860191	0.081618	0	0	2.51967	0.262632	0.008455	0.000849
182777	0	known	NA	NA	chr6	+	32844133	32845986	ENST00000413039	3	937	MSTRG.32855	PSMB8-AS1	1.14908	0.106576	0.207193	0.025208	0.905455	0.095237	1.70592	0.144692	0.641805	0.058622	0.332952	0.031097	1.5823	0.150134	1.91625	0.194247	2.17896	0.22712	1.19603	0.120115
191110	0	known	NA	NA	chr7	+	23206013	23208045	ENST00000413042	1	2033	MSTRG.34605	AC005082.12	1.04427	0.096855	0	0	0	0	0	0	0.749139	0.068425	2.42253	0.226259	1.53714	0.145849	0	0	0	0	0.725529	0.072864
212714	0	known	NA	NA	chr9	+	81747943	81755452	ENST00000413050	2	548	ENSG00000233926	RP11-154D17.1	0.551095	0.051113	2.64526	0.321831	0	0	1.28747	0.1092	0	0	0	0	0.236184	0.02241	1.58073	0.160236	0.518248	0.054018	0	0
34010	0	known	NA	NA	chr11	-	64889560	64893449	ENST00000413053	2	3647	MSTRG.6341	AP001187.9	0.082314	0.007635	0	0	0.386412	0.040644	0.682072	0.057852	0.084732	0.007739	1.37936	0.12883	0	0	0.832056	0.084344	0.096247	0.010032	1.67145	0.16786
54183	0	known	NA	NA	chr13	-	26638109	26641364	ENST00000413063	2	696	MSTRG.9730	WASF3-AS1	0.969828	0.08995	0.818965	0.099638	0	0	0	0	1.60058	0.146194	0.376437	0.035158	0	0	0	0	0.867816	0.090455	0.433908	0.043577
210056	0	known	NA	NA	chr9	-	7930827	7935137	ENST00000413066	3	196	ENSG00000226376	RP11-29B9.1	0	0	0	0	0	0	0	0	0.683673	0.062446	0	0	0	0	0	0	0	0	0	0
137767	0	known	NA	NA	chr20	+	52674411	52681578	ENST00000413070	4	465	ENSG00000232294	RP4-715N11.2	0	0	0	0	0	0	0	0	0	0	0	0	0.08172	0.007754	0	0	0	0	0	0
17874	0	known	NA	NA	chr1	+	222589962	222593032	ENST00000413074	2	1313	MSTRG.3511	TAF1A-AS1	3.15537	0.292657	0.461538	0.056152	0.532369	0.055996	0.614623	0.052131	1.78218	0.162782	1.41028	0.131717	1.38385	0.131305	1.71973	0.174326	0.993907	0.103598	1.08835	0.109301
223153	0	known	NA	NA	chrX	+	150016082	150017644	ENST00000413076	4	403	MSTRG.40924	LINC00894	5.40991	0.501763	3.23522	0.393608	2.0261	0.213109	3.38228	0.286877	2.44112	0.222969	15.6213	1.45899	3.70357	0.351408	3.75283	0.380419	2.76858	0.288577	2.70801	0.27196
86501	0	known	NA	NA	chr17	+	5111932	5114377	ENST00000413077	3	474	MSTRG.15803	AC012146.7	2.15413	0.199793	3.97218	0.483269	5.14103	0.540743	2.20346	0.186892	0.751055	0.0686	3.47709	0.324753	0	0	4.29672	0.435553	4.70999	0.490935	1.83966	0.184754
189534	0	known	NA	NA	chr6	-	169725091	169725854	ENST00000413088	3	403	MSTRG.34280	RP1-266L20.2	7.90704	0.733369	3.38846	0.412252	2.92367	0.307517	1.98169	0.168082	5.60709	0.512144	1.2369	0.115524	2.95382	0.280269	1.06824	0.108286	2.68063	0.27941	3.73697	0.375297
132124	0	known	NA	NA	chr2	-	227616998	227617790	ENST00000413096	2	540	ENSG00000236116	AC064853.2	0	0	0	0	0.53418	0.056186	0	0	0.524074	0.047868	0	0	0.324074	0.030749	0	0	0	0	0.114815	0.011531
9020	0	known	NA	NA	chr1	+	94247908	94249492	ENST00000413103	2	212	MSTRG.1799	RP11-148B18.1	0	0	0	0	0	0	0	0	0	0	0	0	0	0	0	0	1.2508	0.130375	0	0
53965	0	known	NA	NA	chr13	-	21872770	21875566	ENST00000413124	2	654	ENSG00000226722	LINC00424	0	0	0	0	0	0	0.230887	0.019583	0	0	0.923547	0.086257	0	0	0	0	0	0	0.461774	0.046375
180173	0	known	NA	NA	chr6	-	10511036	10514546	ENST00000413129	2	1475	MSTRG.32392	RP11-360O19.4	0	0	0	0	0	0	0	0	0	0	0	0	0	0	0	0	0	0	0.066441	0.006673
139816	0	known	NA	NA	chr21	+	29760394	29764002	ENST00000413131	2	499	MSTRG.24873	GRIK1-AS1	0	0	0.166136	0.020213	0	0	0	0	0	0	0.407573	0.038066	0	0	0	0	0	0	0	0
210015	0	known	NA	NA	chr9	+	6645956	6670635	ENST00000413145	3	526	MSTRG.38214	RP11-390F4.6	1.37989	0.127983	0	0	11.3375	1.1925	0.79403	0.067348	1.26449	0.115496	2.14316	0.200166	0	0	2.32636	0.23582	0	0	2.25153	0.226117
1488	0	known	NA	NA	chr1	+	9983141	9984568	ENST00000413148	2	436	MSTRG.287	RP11-807G9.2	2.32194	0.215357	0	0	0	0	2.36411	0.200519	0	0	6.52505	0.609425	1.49975	0.142302	0.707552	0.071724	0.15425	0.016078	0	0
124732	0	known	NA	NA	chr2	-	105959084	105962006	ENST00000413151	2	424	ENSG00000234162	AC009505.4	0.356132	0.033031	0	0	0.712264	0.074917	0	0	0.712264	0.065057	0	0	1.42453	0.135164	0.356132	0.036101	0	0	0	0
190381	0	known	NA	NA	chr7	+	6663974	6665521	ENST00000413182	2	548	MSTRG.34434	AC073343.13	0	0	0	0	0.074818	0.007869	1.08029	0.091628	0.314911	0.028764	0.990238	0.092486	0.331826	0.031485	0.358667	0.036358	0	0	0.550275	0.055263
120652	0	known	NA	NA	chr2	-	47331380	47344989	ENST00000413185	4	1046	MSTRG.21225	AC073283.4	9.72259	0.901759	0	0	3.77568	0.397133	3.74138	0.317335	4.04721	0.369667	2.33344	0.217938	2.99471	0.284149	3.17409	0.321753	3.75884	0.391794	7.22123	0.725215
123476	0	known	NA	NA	chr2	+	87509214	87521514	ENST00000413202	2	422	MSTRG.21769	LINC00152	8.70454	0.807336	13.2522	1.61231	9.3136	0.979622	4.6417	0.393698	16.5404	1.51078	1.46675	0.136991	13.5757	1.28811	5.5537	0.56297	1.74121	0.181492	3.07833	0.309151
23056	0	known	NA	NA	chr10	-	69265342	69268148	ENST00000413220	2	434	MSTRG.4545	RP11-227H15.5	26.6106	2.4681	0.585253	0.071204	10.947	1.15143	0	0	6.87558	0.628006	4.74654	0.443316	4.58525	0.435066	2.08756	0.211613	5.39631	0.562473	2.08756	0.20965
174177	0	known	NA	NA	chr5	+	112160526	112164276	ENST00000413221	3	2969	MSTRG.31338	EPB41L4A-AS1	21.3591	1.98103	25.2649	3.07381	34.8322	3.66372	49.619	4.20857	23.3252	2.13049	34.7183	3.24261	26.03	2.46982	25.6054	2.59558	29.417	3.06622	24.3735	2.44779
10238	0	known	NA	NA	chr1	+	113008254	113047055	ENST00000413231	2	377	MSTRG.1986	RP11-389O22.1	4.52527	0.419713	5.96432	0.72564	6.84063	0.719511	3.43394	0.291259	4.64292	0.424078	4.26181	0.398043	7.45828	0.707668	3.21168	0.325564	12.2435	1.27618	5.40762	0.543077
123539	0	known	NA	NA	chr2	+	88538720	88575610	ENST00000413234	3	1747	MSTRG.21793	AC104134.2	1.69262	0.156988	0.705209	0.085798	0.598168	0.062916	2.89639	0.245665	1.18718	0.108435	1.90155	0.1776	1.03427	0.098135	3.18432	0.322789	1.26445	0.131798	2.28449	0.229427
200847	0	known	NA	NA	chr7	+	159017408	159030195	ENST00000413238	4	4684	MSTRG.36521	LINC00689	0.064475	0.00598	0.938087	0.114131	0.064475	0.006782	0.096712	0.008203	0.064475	0.005889	0.354611	0.03312	0.043126	0.004092	0.187233	0.01898	0.032237	0.00336	0.700008	0.070301
221998	0	known	NA	NA	chrX	-	119356301	119393595	ENST00000413240	3	635	ENSG00000226661	RP5-1139I1.2	0	0	0.122835	0.014945	0.70431	0.074081	0	0	0.629243	0.057474	0	0	1.06197	0.100764	0.475591	0.04821	0	0	0	0
54983	0	known	NA	NA	chr13	-	42043727	42044247	ENST00000413246	2	363	MSTRG.9906	RP11-187A9.3	0.787879	0.073075	1.18833	0.144576	3.32748	0.349991	2.7395	0.232358	7.85399	0.717373	5.38573	0.503015	3.71171	0.35218	2.64887	0.268512	13.2901	1.38526	4.13223	0.414993
134426	0	known	NA	NA	chr20	+	5533628	5535889	ENST00000413249	3	473	MSTRG.23769	RP5-1022P6.5	2.2928	0.212655	0.830867	0.101086	0	0	0.319239	0.027077	0	0	1.27696	0.119265	0.957717	0.090872	0	0	0	0	0	0
118719	0	known	NA	NA	chr2	+	24214381	24216294	ENST00000413254	2	240	MSTRG.20896	AC009228.1	0.629167	0.058355	1.70857	0.20787	1.92868	0.202862	0.838889	0.071153	0	0	0.420833	0.039305	0	0	0.891376	0.090357	0.008333	0.000869	1.9029	0.191105
212234	0	known	NA	NA	chr9	+	68541036	68644442	ENST00000413269	5	1739	MSTRG.38754	RP11-274B18.4	0.396374	0.036763	0.29062	0.035358	0.086832	0.009133	0.166839	0.014151	0	0	0.17777	0.016603	0.486221	0.046134	0.714361	0.072414	0	0	0	0
213858	0	known	NA	NA	chr9	+	99531696	99536924	ENST00000413271	2	419	ENSG00000234860	RP11-547C13.1	0	0	0.720764	0.087691	0	0	0	0	0	0	0.360382	0.033659	0.360382	0.034194	0	0	0	0	0.720764	0.072385
124222	0	known	NA	NA	chr2	+	98346995	98351140	ENST00000413274	2	541	ENSG00000227987	AC092675.4	0	0	0	0	0	0	0	0	0	0	0	0	0	0	0.276643	0.028043	0	0	0	0
129567	0	known	NA	NA	chr2	+	195448532	195478925	ENST00000413290	4	989	ENSG00000224099	AC064834.1	15.3377	1.42256	0	0	3.6936	0.388499	0	0	0.579925	0.05297	0.277048	0.025876	0.79272	0.075216	0.152679	0.015477	2.05056	0.213735	0	0
129519	0	known	NA	NA	chr2	+	191793425	191820250	ENST00000413304	4	543	ENSG00000225884	AC098872.3	0.022099	0.00205	0.556169	0.067665	0	0	0	0	0	0	0	0	0	0	0	0	0	0	0	0
131041	0	known	NA	NA	chr2	-	215939308	215941719	ENST00000413311	2	379	MSTRG.23241	AC093382.1	1.08659	0.10078	1.49454	0.18183	0.583802	0.061405	2.84729	0.2415	1.39403	0.127329	2.73176	0.25514	5.48481	0.520419	2.40969	0.244267	1.57224	0.16388	3.58435	0.359969
126697	0	known	NA	NA	chr2	-	143640768	143656179	ENST00000413315	3	587	MSTRG.22395	AC092652.1	0	0	0	0	0	0	0.591436	0.050164	0	0	0.174669	0.016314	0.008518	0.000808	7.61029	0.771444	0	0	0	0
189487	0	known	NA	NA	chr6	+	169067818	169069416	ENST00000413324	2	393	ENSG00000234519	RP3-495K2.1	3.55514	0.329735	0	0	0	0	0.610687	0.051797	0	0	0	0	0.679093	0.064435	1.0276	0.104167	0.912159	0.095077	0.267176	0.026832
1014	0	known	NA	NA	chr1	+	3900372	3905532	ENST00000413332	3	634	MSTRG.183	LINC01134	1.04989	0.097376	0.259648	0.03159	1.35084	0.142084	5.6232	0.476946	4.10182	0.374655	3.58836	0.335145	2.75183	0.261103	6.4604	0.654881	0.640147	0.066724	5.51915	0.554278
18366	0	known	NA	NA	chr1	-	227743831	227747191	ENST00000413347	2	1708	MSTRG.3608	SNAP47-AS1	5.23653	0.485683	1.1493	0.139827	1.94497	0.204575	4.18384	0.354864	4.61241	0.421292	4.23419	0.395464	4.94906	0.469585	2.37998	0.241255	3.93618	0.41028	3.78571	0.380192
212650	0	known	NA	NA	chr9	-	79515643	79532342	ENST00000413352	2	2932	ENSG00000233086	RP11-375O18.2	0.309004	0.02866	0	0	0	0	0.103001	0.008736	0	0	0.103001	0.00962	0	0	0.206003	0.020882	0.103001	0.010736	0.309004	0.031033
132907	0	known	NA	NA	chr2	+	236391074	236392388	ENST00000413353	2	489	ENSG00000232893	IQCA1-AS1	2.50159	0.232019	1.38953	0.169055	0.400597	0.042136	0	0	0	0	0	0	1.42772	0.135467	0	0	0	0	0.834356	0.083793
132913	0	known	NA	NA	chr2	+	236752774	236754363	ENST00000413385	2	880	ENSG00000232328	AC011286.1	0	0	1.25856	0.153121	0	0	0	0	0	0	0	0	0	0	0	0	0	0	0	0
55886	0	known	NA	NA	chr13	+	60685199	60694068	ENST00000413402	3	403	ENSG00000225249	LINC00378	0	0	0	0	0	0	0.45149	0.038294	0.848471	0.077498	0	0	0	0	0	0	0	0	0	0
21307	0	known	NA	NA	chr10	+	29409539	29487745	ENST00000413405	3	767	MSTRG.4161	SVIL-AS1	7.87634	0.730521	6.90007	0.839486	3.81391	0.401155	9.6673	0.819957	4.88983	0.446631	6.59607	0.616057	7.48109	0.709833	4.31376	0.437279	8.11995	0.846366	9.26206	0.930172
7893	0	known	NA	NA	chr1	+	71081361	71268230	ENST00000413421	8	826	MSTRG.1541	ZRANB2-AS2	0.182809	0.016955	0.182809	0.022241	0.862568	0.090727	0.624485	0.052967	0.303969	0.027764	0.768898	0.071813	1.5656	0.148549	0	0	0	0	1.31408	0.131971
148645	0	known	NA	NA	chr3	-	29264194	29290726	ENST00000413430	2	613	MSTRG.26522	RBMS3-AS3	0.492659	0.045694	0	0	0.24633	0.025909	0.492659	0.041786	0	0	1.44125	0.134609	0	0	0	0	0.985318	0.102703	0.001631	0.000164
23622	0	known	NA	NA	chr10	-	75003055	75025174	ENST00000413431	2	189	MSTRG.4676	RP11-77G23.2	0	0	0	0	0	0	0	0	0	0	0	0	0	0	0	0	0	0	0.005291	0.000531
121922	0	known	NA	NA	chr2	-	69963463	70087812	ENST00000413436	7	602	MSTRG.21492	PCBP1-AS1	1.65154	0.153178	2.17799	0.264982	0	0	0	0	0.00368	0.000336	0	0	3.31584	0.314619	0	0	0	0	0	0
122451	0	known	NA	NA	chr2	-	73958016	73981361	ENST00000413452	2	419	MSTRG.21528	DGUOK-AS1	1.03711	0.09619	0	0	0	0	0	0	0	0	0	0	0	0	0	0	0	0	0	0
224385	0	known	NA	NA	chrY	+	7804924	7810683	ENST00000413466	2	979	ENSG00000237048	TTTY12	0.308478	0.028611	0	0	0	0	0	0	0	0	0	0	0	0	0	0	0	0	0	0
890	0	known	NA	NA	chr1	-	3059617	3061751	ENST00000413472	4	561	MSTRG.152	LINC00982	0	0	5.44302	0.662216	0	0	0	0	0	0	0	0	0	0	0	0	0	0	0	0
120226	0	known	NA	NA	chr2	+	40220143	40254763	ENST00000413479	4	800	MSTRG.21140	SLC8A1-AS1	3.66577	0.339996	3.13427	0.381326	1.73713	0.182715	1.91085	0.162074	3.6565	0.33398	3.13934	0.293207	4.02438	0.381848	4.11356	0.416986	3.31277	0.345299	3.06613	0.307925
28167	0	known	NA	NA	chr11	-	2328749	2377992	ENST00000413483	3	1460	MSTRG.5501	CD81-AS1	3.8417	0.356314	5.77187	0.702226	1.45562	0.153105	3.48142	0.295286	2.15236	0.196594	1.63934	0.15311	1.03329	0.098042	1.59069	0.161246	2.51925	0.262589	4.16047	0.417828
143392	0	known	NA	NA	chr22	-	25580241	25581382	ENST00000413494	2	660	MSTRG.25541	CTA-407F11.7	4.70151	0.43606	4.29545	0.5226	4.43939	0.466944	1.9803	0.167965	0.915152	0.083589	1.37273	0.12821	1.14394	0.108541	1.37273	0.139151	5.51364	0.574702	3.88939	0.390605
115980	0	known	NA	NA	chr19	-	53874626	53876049	ENST00000413496	2	423	MSTRG.20490	AC008440.5	49.1726	4.5607	137.142	16.6851	26.974	2.83717	36.9149	3.13103	71.3522	6.51722	61.4823	5.7423	47.4113	4.49856	48.5106	4.91745	29.6667	3.09224	50.8794	5.10973
55565	0	known	NA	NA	chr13	+	50807856	50849905	ENST00000413510	5	1806	MSTRG.10046	DLEU7-AS1	4.81923	0.446979	0.680033	0.082735	8.76708	0.922137	2.81805	0.23902	2.1727	0.198451	4.13588	0.386281	2.7258	0.258634	2.17208	0.22018	2.10381	0.219286	1.72597	0.173336
117340	0	known	NA	NA	chr19	+	58305319	58315663	ENST00000413518	4	1469	MSTRG.20669	ERVK3-1	25.9659	2.4083	39.1658	4.76505	51.2978	5.3956	21.4967	1.8233	16.0929	1.4699	21.9853	2.05337	16.5969	1.57477	16.7786	1.70083	32.7929	3.4181	43.3872	4.3573
8228	0	known	NA	NA	chr1	+	78229622	78369464	ENST00000413519	6	1170	MSTRG.1618	MGC27382	0	0	0.172521	0.020989	0	0	0.942424	0.079934	0	0	0	0	0	0	0.118669	0.012029	0	0	0	0
126781	0	known	NA	NA	chr2	+	144566435	144579434	ENST00000413525	2	362	ENSG00000232606	LINC01412	0	0	0.834254	0.101498	0	0	0.19337	0.016401	0	0	0.515721	0.048167	0	0	0	0	0	0	0	0
221348	0	known	NA	NA	chrX	-	102937770	102940561	ENST00000413528	2	628	MSTRG.40588	LL0XNC01-237H1.3	6.17516	0.572739	12.1608	1.47953	8.79459	0.925031	5.53026	0.469063	4.50159	0.411169	8.85191	0.826748	9.75955	0.926022	7.78503	0.789157	7.32643	0.763655	5.71338	0.573784
10628	0	known	NA	NA	chr1	+	119140730	119234181	ENST00000413531	5	1154	MSTRG.2071	RP11-418J17.1	2.28277	0.211724	2.67104	0.324968	1.62142	0.170544	3.3047	0.280297	1.65853	0.151488	3.30663	0.308831	1.47209	0.139677	3.77884	0.383056	1.31954	0.13754	2.05432	0.206311
9041	0	known	NA	NA	chr1	-	94585556	94592297	ENST00000413541	2	2171	ENSG00000223675	RP11-86H7.6	0.660576	0.061268	0	0	0.046983	0.004942	0.657761	0.05579	0.139106	0.012706	0.765085	0.071457	0.278213	0.026398	0.680264	0.068957	0.128973	0.013443	0.20866	0.020955
131033	0	known	NA	NA	chr2	-	215624123	215827441	ENST00000413563	5	570	ENSG00000235770	LINC00607	0	0	0	0	0.119298	0.012548	0	0	0	0	0	0	0	0	0	0	0	0	0	0
23763	0	known	NA	NA	chr10	+	77313941	77315694	ENST00000413564	2	418	MSTRG.4709	RP11-328K22.1	0	0	4.69617	0.571352	0	0	2.16746	0.183839	0.679426	0.062058	2.16746	0.202436	0.361244	0.034276	2.11962	0.214862	0	0	2.16746	0.217674
199024	0	known	NA	NA	chr7	+	138163440	138164637	ENST00000413567	2	457	ENSG00000225559	AC083867.4	1.46333	0.135722	0	0	1.04143	0.109539	0	0	2.64333	0.241438	0	0	0.045952	0.00436	0	0	0	0	0	0
159924	0	known	NA	NA	chr3	-	195836334	195837045	ENST00000413586	2	574	ENSG00000223783	AC124944.5	0	0	0	0	0.446444	0.046958	0	0	0	0	0	0	0	0	0	0	0	0	0	0
54355	0	known	NA	NA	chr13	-	30103178	30108868	ENST00000413591	2	2618	ENSG00000224511	LINC00365	3.09697	0.287241	0.497138	0.060484	0.749427	0.078826	0.922464	0.078241	3.40289	0.310815	1.14839	0.107257	0	0	0.849503	0.086113	1.0818	0.112759	0.97097	0.097513
125619	0	known	NA	NA	chr2	+	119476448	119487346	ENST00000413602	2	2019	MSTRG.22165	AC013275.2	2.57148	0.238502	1.27142	0.154685	0.07479	0.007867	0.299158	0.025374	0.299158	0.027325	0.603115	0.05633	0.149579	0.014193	0.897474	0.090976	0	0	0	0
7746	0	known	NA	NA	chr1	+	67832309	68202987	ENST00000413628	9	2058	MSTRG.1511	GNG12-AS1	0	0	0.090238	0.010979	0.237391	0.024969	2.66071	0.225675	0	0	0	0	1.03472	0.098178	0.028757	0.002915	0	0	0.386364	0.038802
139403	0	known	NA	NA	chr21	+	16630827	16640633	ENST00000413645	2	550	ENSG00000228798	AP000473.5	0	0	1.40504	0.170942	0.274545	0.028877	1.22625	0.104008	0.063636	0.005812	0	0	0.616364	0.058483	0	0	1.54115	0.160638	1.39518	0.140116
143524	0	known	NA	NA	chr22	+	26657458	26666180	ENST00000413665	3	1041	MSTRG.25552	MIAT	1.79727	0.166695	0.59499	0.072389	6.47852	0.681422	3.68744	0.31276	0.361564	0.033025	0.617895	0.05771	2.136	0.202672	1.25166	0.126879	0.23222	0.024205	2.7956	0.280757
120482	0	known	NA	NA	chr2	-	45174340	45175211	ENST00000413669	2	345	ENSG00000205054	LINC01121	0	0	0	0	0	0	0	0	0	0	0	0	0.703956	0.066794	0	0	0	0	0	0
9181	0	known	NA	NA	chr1	-	98043352	98045458	ENST00000413670	1	2107	ENSG00000225206	MIR137HG	0.429995	0.039882	0	0	0	0	0.358329	0.030393	0.286664	0.026184	0.540104	0.050444	0	0	0.644993	0.065382	0.143332	0.01494	0.966303	0.097044
85882	0	known	NA	NA	chr17	-	2215482	2216015	ENST00000413674	2	323	MSTRG.15699	AC130689.5	2.65749	0.246479	8.33735	1.01435	9.24324	0.972222	15.9526	1.35306	7.43426	0.679036	11.9091	1.11228	8.23098	0.780985	13.9759	1.41671	8.64663	0.901263	13.8531	1.39125
189811	0	known	NA	NA	chr7	+	1160591	1163491	ENST00000413706	5	674	MSTRG.34333	AC091729.9	5.04026	0.467478	1.51429	0.184233	8.02383	0.843962	7.55045	0.640412	2.90444	0.265287	10.6284	0.992666	19.0326	1.80589	5.4105	0.548455	7.49837	0.781577	4.01671	0.403391
124787	0	known	NA	NA	chr2	+	107362319	107407329	ENST00000413708	4	616	ENSG00000225588	AC096669.1	0.582792	0.054053	0	0	0	0	0	0	0	0	0	0	0	0	0	0	0	0	0	0
140834	0	known	NA	NA	chr21	+	41679181	41697336	ENST00000413718	3	575	ENSG00000227702	LINC00111	0.067826	0.006291	0	0	0	0	1.05044	0.089095	0	0	0	0	0	0	0.455652	0.046189	0	0	1.10051	0.110522
141087	0	known	NA	NA	chr21	-	43462112	43464816	ENST00000413721	3	525	ENSG00000185186	LINC00313	0	0	0.359537	0.043742	1.58255	0.166455	0.527051	0.044703	0	0	0.250383	0.023385	0	0	0.379762	0.038496	0.263347	0.027449	0	0
24226	0	known	NA	NA	chr10	-	87287957	87342287	ENST00000413722	4	732	MSTRG.4799	NUTM2A-AS1	14.5968	1.35383	6.8709	0.835938	7.47427	0.786157	17.9669	1.52391	11.4837	1.04891	8.69893	0.81246	6.15804	0.584297	12.5887	1.2761	7.09433	0.739462	7.3003	0.733155
197658	0	known	NA	NA	chr7	-	113117257	113118534	ENST00000413744	2	818	MSTRG.35873	LINC00998	2.7433	0.254438	0.895793	0.108985	1.46093	0.153663	1.06985	0.090742	3.20817	0.29303	0.886534	0.0828	2.30641	0.21884	1.48166	0.150194	1.60539	0.167334	1.14303	0.114793
187850	0	known	NA	NA	chr6	-	136044464	136064638	ENST00000413745	3	898	MSTRG.33887	RP13-143G15.4	1.85078	0.171658	4.15145	0.505079	2.07016	0.217743	1.29844	0.110131	0.924276	0.084422	3.01091	0.281212	0.616927	0.058536	1.83853	0.186369	0.168151	0.017527	2.7706	0.278247
136582	0	known	NA	NA	chr20	-	38422192	38435353	ENST00000413755	5	648	MSTRG.24215	SNHG17	5.28916	0.490563	2.36965	0.2883	9.66414	1.01649	3.64356	0.309038	3.11232	0.284275	4.48997	0.419353	18.3295	1.73917	0	0	0	0	0	0
19888	0	known	NA	NA	chr10	-	3535112	3536857	ENST00000413757	2	372	ENSG00000236892	RP11-482E14.2	0	0	0	0	0	0	1.13101	0.095929	0	0	0	0	0	0	0	0	0	0	0	0
220709	0	known	NA	NA	chrX	+	75903105	75904858	ENST00000413763	2	1234	ENSG00000226854	RP11-212D3.4	0	0	0	0	0	0	0.12903	0.010944	0	0	0.461978	0.043148	0	0	0.436256	0.044223	0	0	0	0
141757	0	known	NA	NA	chr22	+	15784959	15827434	ENST00000413768	8	2102	MSTRG.25240	DUXAP8	8.96332	0.831338	2.0628	0.250967	3.81404	0.401168	0.663786	0.056301	1.96763	0.179721	0.569067	0.05315	0.10146	0.009627	0.073501	0.007451	0.706396	0.07363	0	0
121991	0	known	NA	NA	chr2	-	70048687	70087421	ENST00000413791	5	743	MSTRG.21492	PCBP1-AS1	7.58546	0.703543	3.10701	0.378009	4.24564	0.446564	8.23829	0.698752	0	0	2.82107	0.263481	0	0	5.05995	0.512919	2.45565	0.255959	3.47739	0.349228
119929	0	known	NA	NA	chr2	-	37826247	37829432	ENST00000413792	3	1923	ENSG00000237803	LINC00211	0.892095	0.082741	1.79252	0.218084	0	0	0.235569	0.01998	0.408736	0.037333	0.157046	0.014668	0.157046	0.014901	0	0	0.157046	0.016369	0.157046	0.015772
43553	0	known	NA	NA	chr12	+	22699859	22888043	ENST00000413794	4	565	ENSG00000256995	RP11-114G22.1	3.4885	0.323554	0	0	0	0	0.534513	0.045336	0.467204	0.042674	0	0	0.941382	0.089322	1.90044	0.192645	0.493639	0.051453	0	0
19177	0	known	NA	NA	chr1	+	240765557	240768680	ENST00000413801	2	572	ENSG00000226919	RP11-80B9.1	0	0	0	0	0	0	0	0	0.527972	0.048224	0	0	0.045455	0.004313	0	0	0	0	0	0
26283	0	known	NA	NA	chr10	+	118241564	118242074	ENST00000413810	2	411	ENSG00000238276	RP11-245J24.1	0	0	0	0	0	0	0	0	1.23034	0.112378	0	0	0	0	0	0	0	0	0	0
198194	0	known	NA	NA	chr7	+	127215127	127229921	ENST00000413812	3	1912	MSTRG.35973	AC000099.1	1.2636	0.117197	0	0	0.627615	0.066014	2.43881	0.206854	14.3944	1.31476	0.394874	0.03688	14.1266	1.34038	0.594142	0.060227	0.394874	0.041159	0.003661	0.000368
137424	0	known	NA	NA	chr20	+	47352561	47354633	ENST00000413818	2	1809	MSTRG.24388	RP4-569M23.2	0.922609	0.085571	11.6263	1.4145	33.052	3.47647	28.3445	2.40412	66.1354	6.04072	28.3051	2.64364	42.2405	4.00793	19.3405	1.96052	29.5721	3.08239	25.8104	2.59209
133752	0	known	NA	NA	chr2	-	241808312	241810637	ENST00000413820	2	1228	MSTRG.23637	AC114730.3	0	0	0	0	0	0	0	0	0	0	56.814	5.30629	0	0	0	0	0	0	57.8566	5.81043
119992	0	known	NA	NA	chr2	+	38108073	38181855	ENST00000413828	4	1781	MSTRG.21102	CYP1B1-AS1	3.50624	0.3252	6.93956	0.844291	0.006429	0.000676	5.72971	0.485981	0.827723	0.075603	4.18825	0.391173	0.353133	0.033507	3.75421	0.380559	0.571601	0.05958	2.80723	0.281925
53772	0	known	NA	NA	chr13	+	19345049	19346749	ENST00000413833	2	1054	ENSG00000236834	LINC00421	0.286528	0.026575	0	0	0	0	0	0	0	0	0.273245	0.02552	0	0	0.286528	0.029045	0	0	0	0
132470	0	known	NA	NA	chr2	-	231978488	232015720	ENST00000413841	2	391	MSTRG.23476	AC105461.1	4.32737	0.401358	0.388747	0.047296	2.01023	0.21144	5.40665	0.458579	3.42967	0.313261	4.17136	0.389595	4.58824	0.435348	4.12532	0.418178	0.772379	0.080507	3.95652	0.397346
132839	0	known	NA	NA	chr2	-	234882279	234888802	ENST00000413842	4	1652	ENSG00000235726	AC010148.1	1.40291	0.130118	0	0	3.81822	0.401607	1.13578	0.096334	3.33575	0.304683	1.27767	0.119332	3.16491	0.300298	1.18608	0.120232	0.747881	0.077954	1.03378	0.103821
188434	0	known	NA	NA	chr6	-	148955628	148964684	ENST00000413845	3	714	MSTRG.34026	RP11-162J8.2	0	0	4.05602	0.49347	0.211485	0.022244	0.422969	0.035875	1.19888	0.109504	1.79832	0.167959	1.16247	0.110299	2.11485	0.214379	2.47899	0.258392	3.35714	0.337152
130030	0	known	NA	NA	chr2	+	200963263	201009102	ENST00000413848	2	485	MSTRG.23092	AC005037.3	10.4732	0.971378	0	0	8.44335	0.888087	0.697346	0.059147	0.16701	0.015254	0	0	8.86814	0.841441	8.15459	0.826619	9.15201	0.95394	12.0722	1.21239
140341	0	known	NA	NA	chr21	-	36131786	36156295	ENST00000413862	4	1543	MSTRG.24958	CBR3-AS1	0	0	0	0	0.29177	0.030689	0	0	0.097212	0.008879	0	0	0	0	0	0	0	0	0	0
142648	0	known	NA	NA	chr22	+	21467620	21469267	ENST00000413877	5	771	ENSG00000206140	TMEM191C	0	0	0	0	0	0	0.021712	0.001842	0	0	0	0	0.136736	0.012974	0	0	0	0	0	0
1033	0	known	NA	NA	chr1	-	5587368	5668295	ENST00000413887	2	363	ENSG00000236948	RP11-154H17.1	0	0	0.258953	0.031505	0	0	0	0	0	0	0	0	0	0	0	0	0	0	0	0
180803	0	known	NA	NA	chr6	-	25245356	25261411	ENST00000413898	4	745	ENSG00000235733	RP3-522P13.3	0.907803	0.084198	5.37854	0.654371	0.191974	0.020192	1.0317	0.087506	1.21573	0.111043	2.34024	0.218573	0.892929	0.084724	1.55876	0.158009	0.714094	0.074432	2.74469	0.275644
4844	0	known	NA	NA	chr1	-	37262739	37325100	ENST00000413901	4	596	ENSG00000223944	RP5-1180C18.1	0	0	0	0	0	0	0	0	0.231544	0.021149	0	0	0	0	0	0	0	0	0	0
129433	0	known	NA	NA	chr2	-	190880797	190882059	ENST00000413911	2	919	MSTRG.22985	AC005540.3	4.08215	0.378615	4.40102	0.535444	6.55415	0.689378	6.14995	0.521625	5.74581	0.524815	2.15842	0.201592	2.60936	0.247585	2.05623	0.208437	0.387378	0.040378	4.58678	0.460642
216954	0	known	NA	NA	chr9	+	136975094	136976981	ENST00000413913	3	686	MSTRG.39670	RP11-229P13.19	0.827332	0.076734	2.70424	0.329008	0	0	0.220117	0.01867	0.010204	0.000932	0.935946	0.087415	0	0	0.945748	0.095869	0.306958	0.031995	0.734606	0.073775
211496	0	known	NA	NA	chr9	+	37509150	37510299	ENST00000413915	2	289	MSTRG.38567	RP11-613M10.6	41.56	3.85464	29.2956	3.5642	27.8429	2.92857	18.9159	1.6044	46.0289	4.20422	12.7107	1.18715	57.1889	5.42629	20.1312	2.04067	30.6615	3.19594	17.4284	1.7503
7842	0	known	NA	NA	chr1	-	70359562	70360437	ENST00000413943	2	575	MSTRG.1531	RP11-180O5.2	3.0313	0.28115	0	0	0.525217	0.055243	2.62609	0.222739	2.10087	0.191891	1.52	0.141964	2.01044	0.190757	1.40174	0.142092	2.02783	0.211366	0.787826	0.07912
194954	0	known	NA	NA	chr7	-	81576387	81625226	ENST00000413944	10	4571	ENSG00000233491	AC010091.1	0.165172	0.01532	0.429447	0.052248	0	0	0	0	0	0	0	0	0.462481	0.043882	0	0	0	0	0	0
185142	0	known	NA	NA	chr6	-	71344344	71420103	ENST00000413945	4	662	MSTRG.33316	LINC00472	2.04625	0.189787	3.44136	0.418688	0	0	2.72103	0.230791	1.84928	0.168911	1.51291	0.141302	0.693064	0.06576	3.5512	0.35998	0.714963	0.074523	1.76386	0.177142
129064	0	known	NA	NA	chr2	-	183095423	183107703	ENST00000413954	2	382	ENSG00000224643	AC064871.3	0	0	0	0	0	0	1.18586	0.100582	0	0	0.790576	0.073838	0	0	0.395288	0.04007	0	0	0	0
24231	0	known	NA	NA	chr10	-	87320553	87342330	ENST00000413961	5	501	MSTRG.4799	NUTM2A-AS1	0.440041	0.040813	0	0	0	0	1.84546	0.156528	0.452845	0.041362	0.430196	0.040179	0	0	1.40036	0.141952	0	0	0	0
126443	0	known	NA	NA	chr2	-	134867318	134918678	ENST00000413962	3	636	MSTRG.22346	CCNT2-AS1	5.55775	0.515475	2.73264	0.332462	0	0	4.17921	0.354471	0	0	3.55809	0.332317	11.0266	1.04624	0	0	0	0	2.54545	0.255635
128609	0	known	NA	NA	chr2	-	176176456	176188958	ENST00000413969	3	545	MSTRG.22790	HAGLR	0	0	1.72919	0.210379	0	0	3.1966	0.271129	2.27172	0.207496	2.35234	0.219703	0	0	0.822417	0.083367	0	0	2.29063	0.230044
147957	0	known	NA	NA	chr3	+	15257451	15258953	ENST00000413977	2	564	MSTRG.26366	SH3BP5-AS1	1.0847	0.100605	3.49541	0.425263	0.445961	0.046907	2.74248	0.232611	0.89766	0.081991	3.13642	0.292935	0.522396	0.049567	0.582384	0.059035	1.92964	0.201132	1.36553	0.137138
135676	0	known	NA	NA	chr20	+	32561093	32573888	ENST00000413983	3	469	MSTRG.24064	RP11-410N8.3	4.43393	0.411242	0	0	0.965885	0.101594	0	0	0.643923	0.058815	0	0	0.321962	0.030549	0	0	0	0	0.965885	0.097002
3802	0	known	NA	NA	chr1	+	28505980	28510892	ENST00000413987	3	2201	MSTRG.736	SNHG3	3.73543	0.346457	8.61357	1.04796	85.7693	9.02138	33.8121	2.86786	42.0919	3.84462	1.53717	0.143568	4.53429	0.43023	1.56692	0.158836	56.1714	5.8549	1.49215	0.149854
118720	0	known	NA	NA	chr2	+	24214381	24221506	ENST00000413989	2	232	MSTRG.20896	AC009228.1	0.648707	0.060167	0	0	0	0	0	0	0	0	0	0	0	0	0	0	0	0	0	0
125695	0	known	NA	NA	chr2	-	120542909	120544326	ENST00000413991	2	528	ENSG00000237614	AC073257.2	1.91711	0.17781	0.778836	0.094756	1.25758	0.132274	0	0	0	0	0	0	0	0	1.14394	0.115959	0.334663	0.034883	0	0
19886	0	known	NA	NA	chr10	-	3486894	3502838	ENST00000413993	5	832	ENSG00000233321	RP11-482E14.1	0	0	0	0	0	0	0	0	0	0	0.155758	0.014547	0	0	0	0	0	0	0	0
19193	0	known	NA	NA	chr1	+	241424398	241433492	ENST00000413994	2	473	ENSG00000225554	RP11-527D7.1	0.570825	0.052943	0	0	0	0	0	0	0	0	0	0	0	0	0	0	0	0	0	0
185698	0	known	NA	NA	chr6	-	85677084	85678733	ENST00000414002	6	430	MSTRG.33439	SNHG5	12.7292	1.18062	5.71881	0.69577	136.922	14.4018	51.6263	4.37882	177.523	16.2148	42.825	3.99976	11.3946	1.08116	27.8619	2.82432	117.615	12.2594	25.1645	2.52723
65655	0	known	NA	NA	chr14	+	105890084	105896109	ENST00000414005	2	241	MSTRG.12008	AL122127.25	0.426753	0.039581	7.13209	0.867715	2.1498	0.22612	0	0	1.10852	0.101251	3.52199	0.328945	2.16232	0.205168	6.26253	0.634824	1.14404	0.119246	0.640524	0.064327
24789	0	known	NA	NA	chr10	-	95875526	95907863	ENST00000414006	4	591	MSTRG.4931	ENTPD1-AS1	2.35299	0.218237	0.040498	0.004927	6.38056	0.671119	0.777332	0.065931	5.00021	0.456712	1.4975	0.139863	4.15911	0.394632	1.36491	0.138359	4.61737	0.481282	3.58723	0.360259
142481	0	known	NA	NA	chr22	+	20702973	20704254	ENST00000414022	5	466	ENSG00000226287	TMEM191A	0.041216	0.003823	0	0	0	0	0	0	0.420085	0.03837	0.227035	0.021205	0	0	0.603942	0.061221	0.536815	0.055954	0	0
123471	0	known	NA	NA	chr2	+	87469950	87480692	ENST00000414030	3	718	MSTRG.21769	LINC00152	0	0	27.9655	3.40238	4.80517	0.505416	2.71923	0.230639	0	0	0	0	0.363677	0.034507	0	0	0	0	6.01564	0.604139
9022	0	known	NA	NA	chr1	-	94318479	94324569	ENST00000414039	2	592	ENSG00000236098	RP11-148B18.4	0	0	0	0	0.255068	0.026829	0	0	0.210894	0.019263	0	0	0	0	0	0	0	0	0	0
138365	0	known	NA	NA	chr20	-	62305432	62306325	ENST00000414042	2	681	MSTRG.24556	RP11-157P1.4	7.55103	0.70035	0	0	0	0	0	0	0	0	0	0	8.4304	0.799907	1.87986	0.190558	8.20868	0.855615	2.14013	0.214929
181976	0	known	NA	NA	chr6	+	31400702	31465809	ENST00000414046	3	2658	MSTRG.32775	HCP5	0.152173	0.014114	0.125431	0.01526	0.079072	0.008317	0	0	0	0	0.248898	0.023246	0.000779	7.4e-05	0.130633	0.013242	0	0	0.066892	0.006718
217544	0	known	NA	NA	chrX	+	2904904	2906081	ENST00000414053	2	816	MSTRG.39844	ARSD-AS1	32.7647	3.03889	17.1569	2.08736	42.3468	4.45412	98.4706	8.35204	58.7721	5.36816	138.999	12.9822	78.8284	7.47953	132.076	13.3883	25.6581	2.67442	43.7292	4.39164
119681	0	known	NA	NA	chr2	+	32825443	32926693	ENST00000414054	5	1794	ENSG00000230876	LINC00486	0.431516	0.040023	0.124476	0.015144	0.015608	0.001642	0.360701	0.030594	0	0	0.119272	0.01114	0.101122	0.009595	0.364644	0.036963	0.075808	0.007902	0.060248	0.006051
117713	0	known	NA	NA	chr2	-	2641989	2656630	ENST00000414065	2	547	ENSG00000234929	AC018685.1	3.54435	0.328734	0	0	1.54429	0.162431	0	0	0.065814	0.006011	0	0	0	0	0	0	0	0	0	0
217577	0	known	NA	NA	chrX	+	3659487	3668192	ENST00000414074	3	516	MSTRG.39847	PRKX-AS1	1.75581	0.16285	1.92054	0.23366	3.96512	0.417058	2.92636	0.248207	1.90504	0.174004	1.91667	0.179012	5.07752	0.481773	3.03682	0.307838	1.46318	0.152511	2.92636	0.293889
15088	0	known	NA	NA	chr1	-	173863901	173866206	ENST00000414075	7	413	MSTRG.2906	GAS5	36.4349	3.37929	6.743	0.820376	6.36608	0.669597	2.99558	0.254078	13.5856	1.24089	2.58525	0.241456	4.76646	0.452259	2.95699	0.299746	15.2001	1.58435	5.90219	0.592746
137380	0	known	NA	NA	chr20	-	46901143	46901726	ENST00000414085	2	423	MSTRG.24381	RP11-323C15.2	0	0	4.69503	0.571214	1.78487	0.187736	2.02956	0.172142	1.40426	0.128263	5.64066	0.526825	0	0	0	0	0.666351	0.069456	1.71868	0.172604
98525	0	known	NA	NA	chr17	+	81165507	81183164	ENST00000414089	6	1577	MSTRG.17776	AATK-AS1	0.760062	0.070495	0	0	0.934092	0.09825	0	0	0.837842	0.076527	0	0	0.191503	0.018171	0.095751	0.009706	0	0	0.191503	0.019232
43785	0	known	NA	NA	chr12	+	26623369	26649479	ENST00000414098	3	876	MSTRG.7984	RP11-666F17.1	23.7614	2.20384	11.2603	1.36996	10.9007	1.14655	16.8402	1.42834	9.3148	0.850802	11.3779	1.06266	11.3342	1.07543	13.8847	1.40747	13.5502	1.41238	9.13014	0.916923
27025	0	known	NA	NA	chr10	-	132181225	132184999	ENST00000414106	3	481	ENSG00000235010	RP11-140A10.3	0	0	0	0	0	0	0	0	0	0	0	0	1.00962	0.095797	0	0	0	0	0	0
191042	0	known	NA	NA	chr7	-	22649960	22665533	ENST00000414116	5	2592	MSTRG.34587	AC002480.2	0.867015	0.080415	1.43439	0.174513	0.845222	0.088902	0.079882	0.006775	0.517099	0.047231	0.291281	0.027205	0.865837	0.082154	0.116512	0.011811	0.255401	0.026621	0.436055	0.043792
159579	0	known	NA	NA	chr3	-	194301199	194312800	ENST00000414120	4	2880	ENSG00000214145	LINC00887	0	0	0.209722	0.025515	0	0	0	0	0	0	0	0	0	0	0.090155	0.009139	0	0	0.263926	0.026506
190055	0	known	NA	NA	chr7	-	3196626	3198256	ENST00000414126	3	418	ENSG00000231892	AC073316.2	0	0	0.090909	0.01106	0	0	0.471049	0.039953	0.96188	0.087857	0.361244	0.033739	0	0	0	0	0	0	0.759125	0.076238
191290	0	known	NA	NA	chr7	-	25321302	25326815	ENST00000414127	3	362	ENSG00000233824	AC003985.1	0.417127	0.038688	0	0	0	0	0	0	0	0	0	0	0	0	0	0	0	0	0	0
2297	0	known	NA	NA	chr1	+	16855407	16859284	ENST00000414128	3	882	MSTRG.469	RP11-108M9.2	0	0	0	0	1.67007	0.175661	0	0	0.014739	0.001346	0	0	0.156463	0.014846	0	0	0	0	0	0
131095	0	known	NA	NA	chr2	-	216483032	216487196	ENST00000414135	2	976	MSTRG.23254	AC098820.4	1.15484	0.10711	1.22696	0.149276	0.994877	0.104643	0.935605	0.079356	0.434663	0.039702	1.70671	0.159403	0.283944	0.026942	0.58982	0.059789	0.129098	0.013456	0.99331	0.099756
122038	0	known	NA	NA	chr2	-	70124036	70125317	ENST00000414141	2	662	ENSG00000231327	AC016700.5	4.47981	0.415497	1.54194	0.187597	2.48943	0.261842	2.53172	0.214735	6.29263	0.574761	2.29909	0.21473	6.18051	0.586429	3.97651	0.403093	2.4577	0.256174	2.96497	0.297766
136579	0	known	NA	NA	chr20	-	38420593	38435273	ENST00000414142	8	2102	MSTRG.24215	SNHG17	4.72096	0.437864	0	0	5.83994	0.614256	0	0	8.22001	0.750805	0	0	4.10972	0.389945	1.71111	0.173452	4.05002	0.422145	1.85665	0.186459
5879	0	known	NA	NA	chr1	-	44243408	44244273	ENST00000414156	2	619	MSTRG.1100	ERI3-IT1	14.0099	1.2994	10.9046	1.32668	20.9231	2.20073	20.1147	1.70608	17.8325	1.62879	17.1018	1.59726	20.5289	1.94786	21.263	2.1554	23.6248	2.46248	20.8	2.08891
21544	0	known	NA	NA	chr10	+	32982541	33082102	ENST00000414157	3	1041	MSTRG.4206	RP11-462L8.1	0	0	0	0	0	0	0	0	0	0	0	0	0	0	0	0	0.584062	0.060878	0.472826	0.047485
125060	0	known	NA	NA	chr2	-	110709575	110716595	ENST00000414159	2	4395	ENSG00000235881	AC114776.3	0	0	0	0	0	0	0	0	0	0	0.048237	0.004505	0	0	0	0	0	0	0	0
140547	0	known	NA	NA	chr21	-	38323635	38333364	ENST00000414189	5	608	ENSG00000231231	LINC01423	0.092105	0.008543	0	0	0	0	0.388618	0.032962	0	0	0	0	0	0	0	0	0	0	0	0
126862	0	known	NA	NA	chr2	+	145023228	145182649	ENST00000414195	4	674	ENSG00000226674	TEX41	0	0	0	0	0	0	0	0	0	0	0	0	0	0	0	0	0.090793	0.009464	0	0
148198	0	known	NA	NA	chr3	+	18445024	18526508	ENST00000414198	5	737	MSTRG.26431	SATB1-AS1	0.001357	0.000126	0.44687	0.054368	0.584058	0.061432	0	0	3.35112	0.306087	1.61876	0.151188	0	0	0	0	0	0	1.16961	0.117462
55892	0	known	NA	NA	chr13	+	60917042	60920319	ENST00000414201	2	704	ENSG00000227510	LINC01442	0	0	0.406789	0.049491	0	0	0	0	0	0	0	0	0	0	0	0	0	0	0	0
144814	0	known	NA	NA	chr22	+	37080068	37082847	ENST00000414203	3	464	MSTRG.25800	RP5-1170K4.7	3.74569	0.347409	0	0	0	0	0.650862	0.055205	0.976293	0.089173	0	0	0	0	0	0	0.325431	0.033921	0	0
212214	0	known	NA	NA	chr9	+	68323607	68330626	ENST00000414223	4	3372	MSTRG.38746	RP11-561O23.5	1.15392	0.107024	0	0	0	0	0	0	0	0	0	0	0	0	0	0	0	0	0	0
195387	0	known	NA	NA	chr7	-	92200014	92206857	ENST00000414227	2	1589	MSTRG.35469	AC000120.7	29.0955	2.69857	15.0533	1.83143	20.7022	2.1775	23.5954	2.00131	18.7361	1.71133	19.6124	1.83175	25.8663	2.45429	20.3214	2.05995	15.8098	1.6479	13.2491	1.33058
126808	0	known	NA	NA	chr2	+	144668019	144890214	ENST00000414256	4	604	ENSG00000226674	TEX41	0	0	0.306931	0.037342	0	0	0	0	0	0	0.281818	0.026321	0	0	0	0	0	0	0	0
145505	0	known	NA	NA	chr22	-	40372664	40388290	ENST00000414261	2	432	MSTRG.25927	RP5-1042K10.10	3.36594	0.312187	1.41122	0.171694	1.39815	0.14706	8.99074	0.762573	4.83333	0.44147	3.84491	0.359106	1.93056	0.183178	0	0	0	0	4.5463	0.456576
216809	0	known	NA	NA	chr9	-	136721366	136728184	ENST00000414282	6	2357	MSTRG.39667	SNHG7	7.74414	0.71826	17.2935	2.10398	19.0355	2.00218	1.65073	0.140011	0.887935	0.081103	6.31395	0.589708	1.74657	0.165721	7.39208	0.749324	9.58148	0.998706	4.81294	0.483354
146403	0	known	NA	NA	chr22	-	49414524	49657504	ENST00000414287	5	2197	MSTRG.26108	C22orf34	11.8014	1.09456	10.7809	1.31164	1.3603	0.143078	7.0453	0.597565	2.69704	0.246344	4.02811	0.376216	0.465062	0.044127	3.19704	0.32408	0.991877	0.103386	1.83069	0.183853
22546	0	known	NA	NA	chr10	-	54864674	54869122	ENST00000414295	2	207	ENSG00000236958	RP11-264A11.1	0	0	1.21197	0.147452	0	0	0	0	0.638285	0.0583	0	0	0	0	0	0	0	0	0	0
124789	0	known	NA	NA	chr2	-	107385632	107542649	ENST00000414300	5	609	ENSG00000237880	AC096669.2	2.75036	0.255093	0	0	0	0	0	0	0	0	0	0	0	0	0	0	0	0	0	0
21549	0	known	NA	NA	chr10	-	33096257	33116672	ENST00000414308	2	552	ENSG00000233387	RP11-342D11.3	1.49078	0.138268	1.27247	0.154813	1.0942	0.11509	0	0	0.547101	0.049971	0	0	0	0	0	0	0.421414	0.043925	0	0
159533	0	known	NA	NA	chr3	-	194001857	194003636	ENST00000414309	2	772	ENSG00000214146	RP11-699L21.1	5.47856	0.50813	0.391192	0.047594	4.67604	0.491835	3.49334	0.296297	3.93135	0.359085	0	0	10.2393	0.971538	2.54446	0.257928	2.1904	0.228311	1.93368	0.194196
176586	0	known	NA	NA	chr5	+	142581848	142627190	ENST00000414314	2	521	MSTRG.31783	AC005592.2	0	0	1.11858	0.13609	1.95969	0.206124	0	0	0.771872	0.070502	0	0	0	0	0	0	0.40691	0.042413	0.291255	0.02925
5466	0	known	NA	NA	chr1	+	42678735	42681659	ENST00000414339	2	601	MSTRG.1050	RP5-994D16.3	3.82785	0.355028	1.34073	0.163117	2.42929	0.255517	0.347086	0.029439	2.54243	0.232222	3.00025	0.280217	6.26832	0.594761	3.85885	0.391166	0.502496	0.052377	3.84134	0.385779
2295	0	known	NA	NA	chr1	-	16851257	16852799	ENST00000414340	3	554	MSTRG.468	RP11-108M9.1	0	0	0.336987	0.040999	0	0	0	0	0	0	0	0	0	0	0	0	0	0	0	0
160149	0	known	NA	NA	chr3	+	197003750	197004740	ENST00000414354	2	468	MSTRG.28476	MFI2-AS1	0	0	3.59402	0.43726	0	0	0.62463	0.05298	0	0	0.95786	0.089462	2.08588	0.197916	1.58032	0.160195	1.78063	0.1856	1.48802	0.149439
189439	0	known	NA	NA	chr6	-	167994172	167997077	ENST00000414364	4	1420	ENSG00000229921	KIF25-AS1	0	0	0.552594	0.06723	0	0	0	0	0	0	0	0	0	0	0	0	0	0	0.482049	0.048411
56946	0	known	NA	NA	chr13	+	105729501	105731708	ENST00000414368	3	864	ENSG00000226620	LINC00343	1.92245	0.178305	0	0	0	0	0	0	0	0	0	0	0	0	0	0	0	0	0	0
15702	0	known	NA	NA	chr1	+	184408337	184412360	ENST00000414377	2	423	MSTRG.3031	GS1-115G20.1	0.970033	0.089969	16.9541	2.0627	8.69311	0.914358	43.5231	3.69152	15.7006	1.43407	21.5141	2.00936	2.24292	0.212817	24.7325	2.5071	14.5537	1.51698	40.5957	4.07695
148601	0	known	NA	NA	chr3	+	27821488	27891301	ENST00000414382	3	543	ENSG00000225548	AC098973.2	0	0	0	0	0.278085	0.029249	0.417127	0.03538	0	0	0.139042	0.012986	0	0	0.100368	0.010174	0.999136	0.104143	0.004297	0.000432
22663	0	known	NA	NA	chr10	+	60055874	60060743	ENST00000414383	2	1546	MSTRG.4443	RP11-388P9.2	8.8577	0.821541	2.0511	0.249544	10.7872	1.13462	16.903	1.43367	9.45213	0.863346	0.150712	0.014076	7.51164	0.712732	0	0	7.71345	0.803995	12.5938	1.26477
183754	0	known	NA	NA	chr6	-	41523895	41546176	ENST00000414386	2	419	MSTRG.33026	FOXP4-AS1	0	0	0	0	3.669	0.385912	0	0	0	0	5.30812	0.495766	0	0	0	0	0	0	1.38016	0.138607
135367	0	known	NA	NA	chr20	+	25624045	25678074	ENST00000414393	5	4666	MSTRG.23994	ZNF337-AS1	9.0725	0.841464	1.57512	0.191634	7.99807	0.841252	3.76582	0.319408	3.46695	0.316666	2.61367	0.24411	5.07717	0.48174	1.22849	0.12453	1.98937	0.207358	1.4748	0.148111
141837	0	known	NA	NA	chr22	+	17037212	17056558	ENST00000414401	4	546	ENSG00000237438	CECR7	0	0	2.39306	0.291148	1.45804	0.153359	0.864745	0.073346	0.676523	0.061793	1.45803	0.136176	0	0	1.44974	0.146958	0	0	1.16379	0.116878
121684	0	known	NA	NA	chr2	-	67175423	67215277	ENST00000414404	5	571	ENSG00000236780	AC078941.1	0	0	0	0	0	0	0.741798	0.062918	0	0	0	0	0	0	0	0	0	0	0	0
54403	0	known	NA	NA	chr13	+	30803206	30810645	ENST00000414407	2	906	ENSG00000237879	LINC00398	2.4339	0.225741	3.45824	0.420741	1.63797	0.172285	0.93275	0.079114	1.98344	0.181165	1.44642	0.135092	1.43016	0.135698	0.968006	0.098125	0.891989	0.092975	0.997758	0.100203
193125	0	known	NA	NA	chr7	+	51614251	51630870	ENST00000414409	2	588	ENSG00000229403	RP4-718N17.2	0.435374	0.04038	0	0	0.342404	0.036015	0	0	0.513605	0.046912	0.104631	0.009772	0.589177	0.055903	0.181973	0.018446	0.513605	0.053535	0	0
222008	0	known	NA	NA	chrX	+	119422917	119423547	ENST00000414435	2	433	MSTRG.40727	RP3-404F18.5	16.1789	1.50058	9.57158	1.16451	11.6935	1.22994	13.1754	1.11751	9.71042	0.886937	0	0	23.8924	2.267	15.0401	1.52459	7.80262	0.81329	12.4705	1.25239
146995	0	known	NA	NA	chr3	+	6490734	6584090	ENST00000414438	3	761	MSTRG.26222	AC069277.2	5.98093	0.554724	4.46347	0.543041	7.49429	0.788263	8.81883	0.747993	3.0872	0.281981	4.12874	0.385615	3.62642	0.344088	8.17486	0.828674	4.68495	0.488326	6.22775	0.625442
17700	0	known	NA	NA	chr1	-	218344196	218345678	ENST00000414452	3	557	MSTRG.3467	TGFB2-AS1	0.271095	0.025144	0.54219	0.065965	0	0	0.271095	0.022994	0	0	0	0	0	0	0	0	0	0	0.782765	0.078612
21311	0	known	NA	NA	chr10	+	29409558	29483918	ENST00000414457	3	1243	MSTRG.4161	SVIL-AS1	22.3269	2.0708	41.1866	5.0109	13.0923	1.37707	20.6806	1.75408	14.7668	1.34878	23.6958	2.21313	12.5789	1.19353	12.4015	1.25712	10.1762	1.0607	11.7296	1.17798
40710	0	known	NA	NA	chr11	-	131533857	131540867	ENST00000414466	8	4335	MSTRG.7417	AP003025.2	0	0	1.04198	0.126771	0	0	0.297809	0.025259	0.069666	0.006363	0.78316	0.073145	0	0	0.348328	0.03531	0	0	0.049366	0.004958
158113	0	known	NA	NA	chr3	-	178202050	178385309	ENST00000414475	3	573	MSTRG.28187	RP11-33A14.1	0	0	1.31763	0.160307	0	0	0	0	0	0	0	0	0.527051	0.050009	0	0	0	0	0	0
54762	0	known	NA	NA	chr13	-	37481467	37484769	ENST00000414480	4	511	ENSG00000230390	LINC01048	0	0	1.36399	0.165948	0	0	0.590998	0.050127	0.908529	0.082984	0	0	0	0	0	0	0	0	0	0
139641	0	known	NA	NA	chr21	+	26393635	26518593	ENST00000414486	4	422	MSTRG.24824	CYYR1-AS1	0	0	1.07346	0.130601	0	0	0.198614	0.016846	0	0	0	0	0	0	0	0	0	0	0	0
64631	0	known	NA	NA	chr14	+	100948978	100958550	ENST00000414488	8	800	MSTRG.11765	SNHG23	6.16761	0.572039	22.0679	2.68486	3.335	0.350782	4.04727	0.343279	7.36551	0.672756	1.9633	0.183367	1.54094	0.14621	4.25779	0.431606	11.1048	1.15749	7.26743	0.729854
55992	0	known	NA	NA	chr13	+	70107213	70139429	ENST00000414504	5	1148	ENSG00000230223	ATXN8OS	0	0	0	0	0	0	0	0	0	0	0	0	0	0	0.263066	0.026667	0	0	0.526132	0.052838
183679	0	known	NA	NA	chr6	-	40501631	40502393	ENST00000414505	2	292	MSTRG.33015	RP11-121P10.1	1.90348	0.176546	0	0	0	0	0.364263	0.030896	6.28254	0.573838	1.12657	0.105219	9.96438	0.945456	0.775685	0.07863	0	0	0.564186	0.05666
131857	0	known	NA	NA	chr2	+	220450679	220704566	ENST00000414512	5	2062	ENSG00000236451	AC067956.1	0	0	0.397672	0.048382	0	0	0	0	0	0	0.14646	0.013679	0	0	0	0	0	0	0	0
212330	0	known	NA	NA	chr9	-	70085816	70113860	ENST00000414515	3	2097	MSTRG.38772	MAMDC2-AS1	0.683655	0.063408	2.42497	0.29503	0	0	1.7364	0.147277	0.786922	0.071876	10.7568	1.00466	0	0	0	0	0.133524	0.013918	9.66776	0.970915
160190	0	known	NA	NA	chr3	+	197298252	197302781	ENST00000414529	3	499	MSTRG.28479	DLG1-AS1	0	0	0	0	0	0	0	0	0	0	2.82221	0.263588	0	0	0	0	0	0	0	0
3966	0	known	NA	NA	chr1	+	30718504	30726744	ENST00000414532	4	3925	ENSG00000186056	MATN1-AS1	1.44164	0.133711	0.534557	0.065036	1.3213	0.138977	6.86721	0.582461	0.849222	0.077567	4.35457	0.406707	5.02935	0.477203	4.74851	0.48135	1.94177	0.202397	0.213503	0.021442
118194	0	known	NA	NA	chr2	+	10589166	10604830	ENST00000414538	4	565	MSTRG.20803	AC092687.5	0	0	0	0	0	0	0	0	0.534513	0.048822	0	0	0.895575	0.084975	0	0	0.267257	0.027857	0.534513	0.05368
214769	0	known	NA	NA	chr9	-	121280768	121285530	ENST00000414544	1	4763	MSTRG.39319	GSN-AS1	19.1757	1.77852	54.0801	6.57957	29.8885	3.14373	48.5228	4.11559	37.7448	3.44756	16.3632	1.52829	17.7805	1.68708	52.876	5.35996	32.7024	3.40867	85.7384	8.61056
148668	0	known	NA	NA	chr3	-	29926811	29934156	ENST00000414547	3	554	MSTRG.26528	RBMS3-AS1	2.56318	0.237732	5.76534	0.701431	2.66426	0.280232	1.33754	0.113447	1.09025	0.099582	0.81769	0.07637	0	0	1.09025	0.110517	1.87184	0.195107	1.63538	0.164238
107023	0	known	NA	NA	chr19	+	12552597	12553644	ENST00000414548	2	543	MSTRG.19151	CTD-2192J16.11	1.61085	0.149404	2.21597	0.269602	0.385774	0.040576	1.98495	0.168359	1.65193	0.150885	0.969904	0.090587	1.65912	0.157423	2.80729	0.284571	0	0	1.88899	0.189708
125752	0	known	NA	NA	chr2	+	121649650	121651535	ENST00000414554	3	1411	MSTRG.22210	NIFK-AS1	1.65675	0.153661	0.001351	0.000164	0.261325	0.027487	0	0	0	0	0	0	0.060723	0.005762	1.39658	0.14157	0.340754	0.035518	3.23327	0.324712
55116	0	known	NA	NA	chr13	-	44799503	44809630	ENST00000414562	3	2036	ENSG00000235097	LINC00330	0.284872	0.026422	0	0	0.14833	0.015602	0	0	0	0	0.222495	0.020781	0.128684	0.01221	0	0	0	0	0	0
19432	0	known	NA	NA	chr1	-	245673732	245676478	ENST00000414565	2	447	MSTRG.3807	RP11-522M21.3	0.340045	0.031539	0.912498	0.111018	1.82359	0.191808	0.760313	0.064488	2.75313	0.251467	1.43037	0.133594	0	0	0	0	1.76411	0.183878	0.874106	0.087785
139469	0	known	NA	NA	chr21	-	18612062	18753028	ENST00000414582	3	615	MSTRG.24799	AL109763.2	32.452	3.00988	0.239455	0.029133	0	0	0	0	0	0	0	0	0	0	0	0	0	0	0	0
123467	0	known	NA	NA	chr2	+	87455496	87521518	ENST00000414584	4	772	MSTRG.21769	LINC00152	7.40625	0.686921	48.2442	5.86956	10.223	1.07527	14.8764	1.26178	11.9403	1.09061	1.5621	0.145897	19.1347	1.81557	12.9149	1.30917	6.4951	0.677003	11.0018	1.10489
96590	0	known	NA	NA	chr17	-	72090459	72141780	ENST00000414600	2	742	MSTRG.17507	SOX9-AS1	3.25491	0.301889	0	0	1.73181	0.182155	0	0	4.91838	0.449238	1.75605	0.164011	4.36199	0.413882	2.21342	0.224371	4.73608	0.493655	1.00836	0.101267
146996	0	known	NA	NA	chr3	+	6490803	6557959	ENST00000414603	2	517	MSTRG.26222	AC069277.2	4.90566	0.454994	0	0	0	0	0	0	1.46035	0.133386	1.48129	0.138349	0.377147	0.035785	0	0	0	0	0	0
159747	0	known	NA	NA	chr3	+	195681603	195696524	ENST00000414625	5	729	MSTRG.28496	LINC00969	0	0	1.2674	0.154197	1.18483	0.124623	0	0	1.03911	0.094911	0	0	0	0	2.73225	0.276964	0.841575	0.08772	0	0
147100	0	known	NA	NA	chr3	+	9014123	9015979	ENST00000414633	2	428	MSTRG.26253	SRGAP3-AS1	0.705607	0.065444	0	0	0.626168	0.065862	1.76402	0.14962	0.705607	0.064449	0.705607	0.065902	1.90654	0.1809	0	0	0	0	0.593458	0.0596
18629	0	known	NA	NA	chr1	-	230280312	230281893	ENST00000414640	2	1029	MSTRG.3655	RP5-956O18.3	111.168	10.3107	83.7794	10.1929	93.8902	9.87554	85.4218	7.24527	133.175	12.164	63.5374	5.93425	113.356	10.7556	74.5413	7.55614	57.8571	6.03062	61.2255	6.14876
117968	0	known	NA	NA	chr2	-	7671604	7672246	ENST00000414654	2	469	ENSG00000230515	AC092580.3	0	0	0.257996	0.031389	0	0	1.93177	0.163848	0.643923	0.058815	0.979238	0.091459	0	0	0.433132	0.043906	0	0	0	0
216867	0	known	NA	NA	chr9	-	136803927	136808848	ENST00000414656	5	2386	MSTRG.39675	CCDC183-AS1	1.09636	0.101686	0.69912	0.085057	4.12935	0.434332	6.28005	0.532659	1.0154	0.092746	1.14922	0.107334	1.10301	0.104658	2.80983	0.284828	1.95096	0.203355	1.76895	0.177652
141573	0	known	NA	NA	chr21	+	46229231	46251701	ENST00000414659	4	2539	MSTRG.25185	MCM3AP-AS1	26.8453	2.48988	2.84164	0.345724	8.27882	0.870782	4.31176	0.365714	1.58808	0.145053	0.70723	0.066054	2.14444	0.203472	0.361582	0.036653	5.58861	0.582517	1.05373	0.105825
118341	0	known	NA	NA	chr2	-	13003231	13007000	ENST00000414661	2	851	ENSG00000225649	AC064875.2	0.887192	0.082286	0.887192	0.107939	0.354877	0.037327	0.177438	0.01505	1.56091	0.142572	1.00169	0.093556	0.693302	0.065783	0	0	0.515919	0.053776	0.354877	0.03564
133834	0	known	NA	NA	chr20	-	320313	325234	ENST00000414676	3	750	MSTRG.23657	NRSN2-AS1	14.4559	1.34077	9.15611	1.11396	13.8687	1.45873	5.55649	0.471288	10.0266	0.915819	2.37106	0.221451	4.94869	0.46955	9.44277	0.9572	12.9547	1.35031	21.3405	2.14318
9325	0	known	NA	NA	chr1	+	100995473	100996260	ENST00000414686	2	671	MSTRG.1869	RP11-421L21.2	2.70319	0.250718	4.60696	0.560498	5.17586	0.544406	5.17838	0.439218	4.63892	0.423713	3.43797	0.321099	5.45609	0.517694	2.87997	0.291939	0.675112	0.070369	0.655041	0.065785
100	0	known	NA	NA	chr1	-	711342	720200	ENST00000414688	2	750	MSTRG.27	RP5-857K21.4	7.60306	0.705175	2.94837	0.358709	4.19965	0.441727	4.65681	0.394979	3.38402	0.309091	2.90361	0.27119	3.52699	0.334653	3.85733	0.391012	4.43267	0.46203	1.64935	0.165641
26274	0	known	NA	NA	chr10	+	118046279	118206659	ENST00000414722	4	679	MSTRG.5208	CASC2	2.11373	0.196046	1.40353	0.170759	1.02946	0.10828	0.231518	0.019637	2.24409	0.204972	0.554876	0.051824	0.100271	0.009514	0.667158	0.067629	1.01399	0.105691	1.10733	0.111207
180420	0	known	NA	NA	chr6	-	14597514	14599690	ENST00000414740	2	146	ENSG00000229646	RP11-330A16.1	0	0	0.726027	0.088331	0.977833	0.10285	0	0	0	0	0	0	0	0	0	0	0	0	1.42884	0.143496
56250	0	known	NA	NA	chr13	+	78012883	78037219	ENST00000414743	5	459	MSTRG.10170	LINC00446	0.067538	0.006264	0.015251	0.001855	0.650953	0.068468	0	0	0.252723	0.023083	0.141612	0.013226	0.052288	0.004961	0.760918	0.077133	0	0	0	0
89740	0	known	NA	NA	chr17	+	28598790	28617377	ENST00000414744	2	2143	MSTRG.16301	SPAG5-AS1	3.57475	0.331554	2.44797	0.297828	2.62529	0.276133	4.59344	0.389604	2.39513	0.218768	7.1262	0.665571	2.96475	0.281307	1.02333	0.103734	1.40527	0.146476	4.43714	0.445614
128944	0	known	NA	NA	chr2	+	181101932	181192053	ENST00000414750	5	391	MSTRG.22839	AC104820.2	0.265846	0.024657	0.477909	0.058144	0	0	0.655429	0.055592	0	0	0.314501	0.029374	0	0	0	0	0.246982	0.025744	0.134126	0.01347
131025	0	known	NA	NA	chr2	+	215476667	215480248	ENST00000414756	2	391	ENSG00000228618	AC012462.3	0	0	0.162606	0.019783	0	0	0	0	0	0	0	0	0	0	0	0	0	0	0	0
3381	0	known	NA	NA	chr1	-	26170180	26170813	ENST00000414762	2	447	MSTRG.658	RP11-96L14.7	0	0	0	0	0	0	0	0	0	0	0	0	0	0	0	0	0.458986	0.047841	1.05274	0.105725
3968	0	known	NA	NA	chr1	+	30718782	30721723	ENST00000414763	2	887	ENSG00000186056	MATN1-AS1	5.24925	0.486862	3.22879	0.392826	5.69376	0.59888	4.86333	0.412496	3.04251	0.277899	2.95549	0.276036	4.86073	0.461204	2.5259	0.256046	2.54756	0.26554	0	0
213117	0	known	NA	NA	chr9	+	91170673	91182717	ENST00000414768	4	561	ENSG00000229694	RP11-305L7.6	0	0	0.205319	0.02498	0	0	0	0	0	0	0.003565	0.000333	0	0	0	0	0	0	0	0
222558	0	known	NA	NA	chrX	-	134543443	134546630	ENST00000414769	3	720	MSTRG.40844	MIR503HG	2.37051	0.219862	3.63077	0.441732	0	0	0.464514	0.039399	0.775077	0.070795	0	0	0.653317	0.061989	0.393473	0.039886	0.468467	0.04883	0	0
26459	0	known	NA	NA	chr10	-	120925547	120980700	ENST00000414774	2	943	ENSG00000227307	RP11-95I16.2	0	0	0	0	0	0	0.480382	0.040745	0.254507	0.023246	0.00106	9.9e-05	0.320255	0.030387	0.103924	0.010535	0	0	0.640509	0.064325
85884	0	known	NA	NA	chr17	+	2232680	2233610	ENST00000414776	2	710	MSTRG.15700	AL450226.2	6.9507	0.64467	12.6	1.53296	11.0592	1.16322	19.8254	1.68154	9.9354	0.907486	16.5718	1.54777	12.0239	1.14088	15.6859	1.59006	7.59296	0.791436	16.2479	1.63175
125256	0	known	NA	NA	chr2	+	112589040	112614431	ENST00000414784	2	425	MSTRG.22092	AC012442.5	0.002012	0.000187	0.338824	0.041222	0	0	8.7e-05	7e-06	0	0	0.630588	0.058895	1.57367	0.149316	0.006481	0.000657	1.3377	0.139432	1.16182	0.116679
146737	0	known	NA	NA	chr22	+	50674415	50733298	ENST00000414786	23	7394	MSTRG.26170	SHANK3	0.000372	3.5e-05	4.18497	0.509158	0.078368	0.008243	0	0	0.320258	0.029252	0	0	0	0	0.641841	0.065062	1.06276	0.110774	0.284798	0.028602
28073	0	known	NA	NA	chr11	-	1995163	1997875	ENST00000414790	5	2361	MSTRG.5487	H19	666.863	61.8508	2118.4	257.732	34.5333	3.63227	8.71808	0.739447	667.552	60.9734	21.6031	2.01768	1252.49	118.841	7.93071	0.803925	68.5263	7.14269	8.13707	0.817192
117928	0	known	NA	NA	chr2	-	6828880	6840464	ENST00000414795	4	506	MSTRG.20750	NRIR	0.795784	0.073808	3.0288	0.368494	0.529738	0.055719	3.12552	0.265099	0.501191	0.045778	0.445356	0.041595	0.303409	0.028789	0.498527	0.050535	2.46957	0.257411	1.13687	0.114174
194852	0	known	NA	NA	chr7	+	79453960	79471208	ENST00000414797	5	1072	MSTRG.35398	MAGI2-AS3	0	0	6.48884	0.789454	0	0	0	0	0	0	1.0597	0.098973	1.53493	0.14564	1.48779	0.150815	0.529757	0.055218	1.38645	0.139239
5511	0	known	NA	NA	chr1	-	42834681	42846422	ENST00000414798	2	514	MSTRG.1061	RP11-342M1.3	8.36219	0.775584	2.8268	0.343918	4.46272	0.469397	6.1339	0.520263	4.29782	0.392557	4.09267	0.382246	3.1864	0.302337	0.053502	0.005423	1.85188	0.193027	9.11417	0.91532
121632	0	known	NA	NA	chr2	+	65731675	65770104	ENST00000414811	5	556	ENSG00000204929	AC074391.1	0	0	1.14536	0.139349	0	0	0	0	0	0	0	0	0	0	0	0	0	0	0	0
78402	0	known	NA	NA	chr16	-	24661422	24671062	ENST00000414816	3	2907	ENSG00000224310	LINC01567	0	0	0.949776	0.115553	0	0	0	0	0	0	0	0	0	0	0.207774	0.021062	0	0	0.051944	0.005217
148123	0	known	NA	NA	chr3	-	17042742	17044192	ENST00000414844	2	311	MSTRG.26394	PLCL2-AS1	0	0	0	0	0	0	0.971061	0.082363	0	0	0	0	0.681672	0.06468	0.485531	0.049218	4.77492	0.497704	0	0
13583	0	known	NA	NA	chr1	-	158132044	158140639	ENST00000414848	3	834	ENSG00000231666	RP11-404O13.1	0.571942	0.053047	4.2875	0.521632	0	0	0	0	0	0	0	0	0.181055	0.017179	0.118794	0.012042	0	0	0.724221	0.072732
183548	0	known	NA	NA	chr6	+	37545145	37550860	ENST00000414875	5	998	ENSG00000227920	RP1-153P14.5	0.81656	0.075735	1.68253	0.204703	1.38606	0.145789	0.778538	0.066034	0.614995	0.056173	1.02179	0.095433	1.47688	0.140132	1.96258	0.198944	0.559211	0.058288	1.45058	0.145679
132327	0	known	NA	NA	chr2	-	230984368	230996031	ENST00000414876	6	3508	ENSG00000238062	SPATA3-AS1	3.85034	0.357115	0.516534	0.062843	0.752851	0.079186	0.820125	0.069561	2.78463	0.254344	0.29504	0.027556	3.22493	0.305993	0.469498	0.047592	0.043044	0.004487	0.70553	0.070855
139901	0	known	NA	NA	chr21	-	32080316	32197813	ENST00000414877	4	428	ENSG00000230323	LINC00159	0.545837	0.050626	0.221963	0.027005	0.370346	0.038954	0.065421	0.005549	0.145602	0.013299	0.126168	0.011784	0	0	0.304074	0.030824	0	0	0	0
127692	0	known	NA	NA	chr2	+	164840749	164849334	ENST00000414885	2	567	MSTRG.22609	AC019181.2	1.78051	0.16514	2.59744	0.316014	1.78103	0.187332	0.532628	0.045176	3.17813	0.290286	0.532628	0.049746	0	0	1.22727	0.124406	0.942615	0.098251	0.532628	0.053491
125570	0	known	NA	NA	chr2	-	118132128	118186386	ENST00000414886	4	778	ENSG00000226856	AC093901.1	1.84084	0.170736	0.280608	0.03414	0.346084	0.036402	1.09468	0.092848	0.576594	0.052665	1.0053	0.093892	0.684086	0.064909	0.165761	0.016803	1.51144	0.157541	0.096923	0.009734
15173	0	known	NA	NA	chr1	+	174896958	174897996	ENST00000414890	2	737	MSTRG.2924	RABGAP1L-IT1	37.4678	3.47509	14.7618	1.79597	31.4599	3.30901	52.3154	4.43727	24.1346	2.20443	41.6477	3.8898	30.6223	2.90556	42.7147	4.32993	21.7412	2.26615	35.1876	3.53382
20161	0	known	NA	NA	chr10	+	6583676	6585679	ENST00000414894	2	365	MSTRG.3940	PRKCQ-AS1	0	0	0.82879	0.100833	6.22256	0.654501	1.11149	0.094274	0	0	2.52359	0.235698	0	0	0	0	0	0	4.97782	0.499914
133581	0	known	NA	NA	chr2	-	241351340	241353104	ENST00000414896	2	442	MSTRG.23612	AC005104.3	8.45023	0.783749	11.8462	1.44124	18.0701	1.90065	15.4615	1.31141	19.3484	1.76726	14.5385	1.35786	12.8665	1.22082	11.4299	1.15863	19.9864	2.08324	20.3891	2.04764
7747	0	known	NA	NA	chr1	+	67955405	68026762	ENST00000414904	4	796	MSTRG.1511	GNG12-AS1	1.90781	0.176947	1.66447	0.202505	2.70335	0.284343	2.05103	0.173964	1.77082	0.161744	2.75324	0.257146	3.08616	0.292827	1.59141	0.161319	2.52204	0.262879	0.647579	0.065035
126610	0	known	NA	NA	chr2	-	138434375	138501674	ENST00000414911	5	867	MSTRG.22373	AC097721.2	4.97684	0.461596	2.44606	0.297597	11.0454	1.16178	3.77612	0.320282	16.2187	1.4814	5.65246	0.527927	12.977	1.2313	5.18988	0.52609	14.5125	1.51268	9.28593	0.932569
159469	0	known	NA	NA	chr3	+	192238630	192283097	ENST00000414920	5	580	ENSG00000231383	FGF12-AS1	0	0	0.174138	0.021186	0	0	0	0	0	0	0	0	0	0	0	0	0	0	0	0
216019	0	known	NA	NA	chr9	+	129933536	129936541	ENST00000414926	2	266	MSTRG.39543	RP11-409K20.6	2.83835	0.263253	3.40602	0.414387	2.27068	0.238834	9.76692	0.828407	4.47744	0.408964	6.66917	0.622885	4.94361	0.469068	6.81203	0.690526	1.13534	0.11834	4.72556	0.47458
16356	0	known	NA	NA	chr1	+	201893842	201899978	ENST00000414927	3	494	MSTRG.3205	RP11-307B6.3	1.12798	0.104619	2.04608	0.248933	0	0	0	0	0.521466	0.04763	0.919136	0.085845	0	0	0	0	0	0	0.804724	0.080817
146933	0	known	NA	NA	chr3	-	4749192	4751590	ENST00000414938	2	1464	MSTRG.26212	EGOT	1.36002	0.12614	4.03757	0.491224	9.17923	0.965488	6.74453	0.572056	6.56311	0.599466	4.83948	0.451996	0	0	5.5403	0.561612	9.73286	1.01448	5.43584	0.545911
1385	0	known	NA	NA	chr1	-	8875788	8878007	ENST00000414948	2	744	MSTRG.249	ENO1-IT1	10.6066	0.983751	10.8913	1.32507	5.27928	0.555285	6.71662	0.569688	10.9999	1.00471	4.49452	0.419778	3.73286	0.354187	2.62964	0.266562	18.6337	1.94224	5.21843	0.524077
124436	0	known	NA	NA	chr2	-	100669892	100676038	ENST00000414965	2	562	ENSG00000234169	AC092168.3	0.337416	0.031295	0	0	0	0	0	0	1.02506	0.093628	0	0	1.11333	0.105637	0	0	0	0	0	0
126895	0	known	NA	NA	chr2	+	145915090	145931146	ENST00000414967	4	747	ENSG00000233842	AC062031.1	0	0	0	0	0	0	0	0	0	0	0.738962	0.069017	0	0	0.318608	0.032297	0	0	0.056225	0.005647
147546	0	known	NA	NA	chr3	-	11006098	11019224	ENST00000414969	3	584	ENSG00000232287	SLC6A1-AS1	0.258562	0.023981	0.775685	0.094372	1.46233	0.15381	0	0	1.03425	0.094467	0.431507	0.040302	0	0	0	0	0	0	0	0
215484	0	known	NA	NA	chr9	-	128039135	128057362	ENST00000414976	2	380	ENSG00000230848	RP11-379C10.1	0	0	0	0	0	0	0	0	0.786415	0.07183	0	0	0	0	0	0	0.571033	0.05952	1.1921	0.119721
57403	0	known	NA	NA	chr13	+	113468901	113476135	ENST00000414992	2	330	MSTRG.10471	DCUN1D2-AS	8.23636	0.763913	3.5683	0.434132	3.20303	0.336901	4.11818	0.349295	13.2606	1.21121	8.90909	0.832088	4.57576	0.434165	3.15534	0.319852	11.4667	1.1952	2.8803	0.289264
14497	0	known	NA	NA	chr1	-	165499012	165527658	ENST00000415000	3	368	ENSG00000237463	RP11-280O1.2	0.000987	9.2e-05	0	0	0	0	0	0	0	0	0	0	0	0	0	0	0	0	0	0
209679	0	known	NA	NA	chr9	-	454304	492248	ENST00000415004	4	1081	MSTRG.38120	RP11-165F24.3	0.488798	0.045335	0.308107	0.037485	0.043478	0.004573	2.72726	0.23132	0.001233	0.000113	0.102683	0.00959	0.528478	0.050144	1.4812	0.150147	0.210299	0.02192	0.245239	0.024629
13587	0	known	NA	NA	chr1	-	158197922	158203877	ENST00000415019	2	1999	ENSG00000176320	RP11-404O13.5	0.151076	0.014012	0.439396	0.053458	0.3343	0.035162	0	0	0.189595	0.017317	0.436979	0.040813	0.453227	0.043004	0.951888	0.096491	0.075538	0.007874	0.84199	0.08456
141556	0	known	NA	NA	chr21	+	46185079	46188941	ENST00000415026	2	557	MSTRG.25182	AP001468.58	0	0	0.230431	0.028035	0.364807	0.038371	0	0	0	0	0.54219	0.050639	0.54219	0.051445	0.265709	0.026935	0	0	0	0
6640	0	known	NA	NA	chr1	+	51518309	51560961	ENST00000415031	2	255	MSTRG.1246	RP11-191G24.1	8.52292	0.790491	7.76863	0.945158	10.2004	1.0729	36.6148	3.10558	10.0141	0.914677	36.7695	3.43419	14.5462	1.3802	33.199	3.36534	13.5476	1.41211	32.7171	3.28572
55240	0	known	NA	NA	chr13	+	46052902	46113332	ENST00000415033	4	747	MSTRG.9965	CPB2-AS1	0	0	0	0	0	0	0	0	0	0	0	0	0	0	0.158498	0.016067	0	0	0	0
145596	0	known	NA	NA	chr22	-	41169190	41183144	ENST00000415054	3	357	MSTRG.25935	RP1-85F18.6	2.11485	0.19615	0.422969	0.05146	2.54062	0.267227	2.32321	0.197049	3.33988	0.305061	8.97353	0.838107	4.90015	0.464944	4.08443	0.414033	1.3412	0.139797	0.146599	0.014723
216613	0	known	NA	NA	chr9	-	135503273	135506447	ENST00000415062	3	1117	MSTRG.39635	RP11-426A6.5	2.97404	0.275839	1.08147	0.131575	3.68756	0.387864	3.63921	0.308669	4.68666	0.428073	2.27305	0.212298	4.6786	0.443923	1.71083	0.173425	7.35542	0.766676	1.26947	0.127491
11007	0	known	NA	NA	chr1	+	145892847	145893483	ENST00000415065	2	408	MSTRG.2207	RP11-315I20.3	1.45586	0.13503	0	0	0	0	0	0	0.370098	0.033804	0	0	0	0	0	0	0	0	0	0
182781	0	known	NA	NA	chr6	+	32844138	32846078	ENST00000415067	2	886	MSTRG.32855	PSMB8-AS1	0.145673	0.013511	1.91079	0.232474	0.412962	0.043436	0.877056	0.07439	0.530135	0.048422	0.162654	0.015192	1.0364	0.098337	0.739176	0.074929	0.337744	0.035204	1.01703	0.102138
55075	0	known	NA	NA	chr13	-	44146470	44158222	ENST00000415082	3	478	MSTRG.9924	SMIM2-IT1	0	0	0	0	0.3159	0.033227	0.914226	0.077542	0.947699	0.086562	4.71967	0.440806	0.3159	0.029974	1.42678	0.14463	0	0	1.2636	0.126901
207387	0	known	NA	NA	chr8	+	115509602	115511325	ENST00000415088	2	402	MSTRG.37763	AF178030.2	0	0	0.751244	0.091399	3.3806	0.355577	1.50249	0.127438	4.80846	0.439198	5.63433	0.526233	1.50249	0.142562	1.12687	0.114229	2.25373	0.234913	1.89304	0.190114
214565	0	known	NA	NA	chr9	-	114656304	114662374	ENST00000415101	2	404	MSTRG.39284	RP11-402G3.5	0	0	0	0	0	0	0	0	0	0	0	0	1.86881	0.17732	0	0	0	0	0	0
212368	0	known	NA	NA	chr9	+	70726040	70730856	ENST00000415119	2	337	MSTRG.38784	RP11-141J10.2	0	0	0	0	0	0	0	0	0	0	0.448071	0.041849	0.224036	0.021257	0	0	0	0	0.116888	0.011739
55956	0	known	NA	NA	chr13	+	67372387	67379976	ENST00000415120	3	611	ENSG00000230040	LINC00364	0	0	0	0	0	0	0	0	0	0	0	0	0	0	0.726678	0.073662	0	0	0	0
87214	0	known	NA	NA	chr17	-	7581964	7584072	ENST00000415124	2	352	MSTRG.15889	AC113189.5	0	0	1.50283	0.182839	1.82954	0.192435	1.05025	0.08908	0	0	0	0	1.95717	0.185703	2.52871	0.256332	0.778556	0.081151	0.759261	0.076251
132381	0	known	NA	NA	chr2	+	231388976	231394984	ENST00000415129	3	720	MSTRG.23459	AC017104.6	0.336495	0.03121	0	0	0	0	0.104255	0.008843	0.217303	0.019848	0.28997	0.027083	0.491861	0.04667	0	0	0.0625	0.006515	0.138957	0.013955
121769	0	known	NA	NA	chr2	+	68832044	68837708	ENST00000415138	2	436	ENSG00000237576	AC097495.2	0	0	0	0	0	0	0	0	0	0	0.926606	0.086543	0	0	0	0	0	0	0	0
215472	0	known	NA	NA	chr9	+	127939736	127940952	ENST00000415141	2	1105	MSTRG.39449	RP11-203J24.8	12.7829	1.1856	0	0	5.13039	0.539624	0	0	0	0	15.6199	1.45886	11.9267	1.13165	18.5657	1.88197	3.50663	0.365506	0	0
179871	0	known	NA	NA	chr6	-	4018843	4021215	ENST00000415144	2	209	MSTRG.32332	RP3-406P24.3	4.08821	0.379177	2.27389	0.276649	0.778122	0.081844	4.31266	0.36579	2.3689	0.216372	1.14867	0.107283	0	0	0	0	1.34344	0.14003	0.679192	0.06821
197672	0	known	NA	NA	chr7	-	114414244	114419875	ENST00000415146	2	582	MSTRG.35882	AC073626.2	0	0	0.42268	0.051425	0	0	1.89691	0.160891	2.0756	0.189583	3.37285	0.315017	0	0	1.81615	0.184101	1.48454	0.154737	0.778351	0.078168
140336	0	known	NA	NA	chr21	-	36074881	36075602	ENST00000415147	2	159	MSTRG.24953	AP000688.14	0	0	0	0	0	0	0	0	0.72357	0.06609	0	0	0	0	0	0	0	0	0.899414	0.090327
8930	0	known	NA	NA	chr1	-	93264647	93324691	ENST00000415150	5	448	MSTRG.1782	RP4-717I23.3	1.89175	0.175457	0.995498	0.121116	0.844555	0.088832	0	0	1.62414	0.148346	4.24101	0.396101	1.34157	0.127293	2.24876	0.227954	1.44873	0.151005	0	0
9795	0	known	NA	NA	chr1	-	109884176	109886264	ENST00000415166	2	450	ENSG00000235005	RP11-195M16.1	0.086667	0.008038	0	0	0	0	0.177778	0.015079	0.126667	0.01157	0	0	0	0	0	0	0	0	0	0
212596	0	known	NA	NA	chr9	-	77176756	77177994	ENST00000415172	2	519	MSTRG.38848	VPS13A-AS1	1.16378	0.107939	1.70978	0.208018	3.74374	0.393773	3.98459	0.337963	6.08285	0.5556	3.73796	0.349117	1.16378	0.110423	5.23699	0.530866	6.93256	0.722601	1.89403	0.190214
132294	0	known	NA	NA	chr2	-	230690921	230700529	ENST00000415174	4	2609	ENSG00000226125	AC098823.3	0.121502	0.011269	0.402245	0.048938	0.405136	0.042613	0.505514	0.042877	0.497013	0.045397	0.471445	0.044032	0	0	0.879647	0.089169	0.44557	0.046443	0.110387	0.011086
74859	0	known	NA	NA	chr16	-	1625628	1626160	ENST00000415176	2	329	MSTRG.13770	LA16c-395F10.1	11.31	1.04899	3.21277	0.390876	8.31915	0.875024	13.5076	1.14568	20.1945	1.84454	11.5684	1.08046	17.1793	1.63004	10.0365	1.01738	8.18845	0.853506	7.20365	0.723449
139553	0	known	NA	NA	chr21	+	24428781	24547942	ENST00000415182	3	2176	ENSG00000237484	AP000476.1	0	0	0.860723	0.104718	0	0	0	0	0	0	0	0	0.138787	0.013169	0.138787	0.014069	0	0	0	0
181627	0	known	NA	NA	chr6	+	30516266	30519217	ENST00000415195	2	851	ENSG00000235781	XXbac-BPG249D20.9	3.55099	0.32935	1.61325	0.196273	0.354877	0.037327	2.06345	0.175017	1.27038	0.116035	1.23207	0.115073	0.795944	0.075522	0.730074	0.074007	0.591069	0.061609	1.57122	0.157795
122933	0	known	NA	NA	chr2	+	79158374	79185523	ENST00000415201	3	491	MSTRG.21674	AC011754.1	3.00611	0.278813	0	0	1.76782	0.185943	0	0	0	0	0	0	0	0	0	0	0	0	0	0
145830	0	known	NA	NA	chr22	+	42269760	42275196	ENST00000415205	2	475	MSTRG.26003	OGFRP1	0	0	1.07296	0.13054	0	0	2.54427	0.215799	0.069101	0.006312	5.98417	0.558907	0	0	2.35796	0.239023	1.9017	0.198219	5.29503	0.53177
220597	0	known	NA	NA	chrX	+	73944367	73947430	ENST00000415215	4	475	MSTRG.40452	JPX	0	0	0.837383	0.101879	0	0	0.493984	0.041899	1.86189	0.170063	1.11166	0.103826	2.36891	0.224771	3.78156	0.383332	0	0	0	0
15402	0	known	NA	NA	chr1	-	179816184	179818191	ENST00000415218	2	544	ENSG00000229407	RP11-12M5.3	1.92004	0.178081	0	0	0.555147	0.058391	1.38787	0.117716	0.555147	0.050706	0.231618	0.021633	0	0	1.5625	0.158388	0	0	0.555147	0.055752
132889	0	known	NA	NA	chr2	+	236167447	236294927	ENST00000415226	4	552	ENSG00000233611	AC079135.1	0.71558	0.066369	0	0	0	0	0.635569	0.053907	0.635947	0.058087	0	0	0.510286	0.048418	0	0	0	0	0	0
128746	0	known	NA	NA	chr2	+	178414023	178432282	ENST00000415236	4	662	MSTRG.22824	AC009948.5	0.221719	0.020564	0.074018	0.009005	0.259201	0.027263	0.169805	0.014402	0.6676	0.060978	0	0	0.193537	0.018363	0	0	0	0	0.273408	0.027458
192355	0	known	NA	NA	chr7	-	40538127	40546928	ENST00000415237	2	1771	MSTRG.34915	AC004988.1	0.852626	0.07908	1.01694	0.123724	0.61773	0.064974	5.85375	0.496502	1.97859	0.180722	5.51155	0.514766	1.01468	0.096277	8.76736	0.888735	2.72389	0.283918	1.95596	0.196433
160146	0	known	NA	NA	chr3	+	197002906	197004744	ENST00000415244	4	951	MSTRG.28476	MFI2-AS1	4.00987	0.371911	7.3067	0.888958	6.76481	0.711535	6.47828	0.549473	0.97466	0.089024	3.61821	0.337933	8.28685	0.786287	4.79679	0.486243	10.299	1.07349	6.0614	0.608735
118631	0	known	NA	NA	chr2	+	23347654	23351864	ENST00000415245	2	892	ENSG00000233714	AC012506.2	1.18498	0.109905	0	0	0	0	0	0	0	0	0	0	0	0	0	0	0	0	0	0
190831	0	known	NA	NA	chr7	-	17286279	17298459	ENST00000415246	4	596	MSTRG.34541	AC003075.4	0	0	0.04698	0.005716	0.007989	0.00084	0.78422	0.066516	0	0	0.861413	0.080454	0.002402	0.000228	0	0	0	0	1.53242	0.153898
195333	0	known	NA	NA	chr7	-	91638847	91643512	ENST00000415249	2	536	ENSG00000223665	CTB-111F10.1	1.52803	0.141723	5.23682	0.637129	0.281716	0.029631	0.716131	0.060741	0.735634	0.067192	0.42273	0.039482	0.630597	0.059833	0.644965	0.065379	0.280707	0.029259	0.993431	0.099768
221579	0	known	NA	NA	chrX	-	107512983	107545821	ENST00000415252	2	457	ENSG00000227610	FRMPD3-AS1	0	0	0.660832	0.080399	0.660832	0.069508	0	0	0	0	0.660832	0.06172	0	0	0	0	0	0	0	0
5112	0	known	NA	NA	chr1	+	39565160	39573203	ENST00000415255	4	551	MSTRG.955	RP11-69E11.8	6.94918	0.644529	2.43829	0.296651	4.35935	0.458524	6.76407	0.573712	4.49743	0.410789	3.46279	0.323417	4.62069	0.438428	4.09074	0.414673	4.35027	0.453441	4.88203	0.490294
130599	0	known	NA	NA	chr2	-	206606497	206609812	ENST00000415275	3	440	ENSG00000228577	AC010731.2	0.343182	0.03183	0.686364	0.083505	0	0	0.531818	0.045108	0	0	0.847727	0.079176	0	0	2.975	0.301571	0.586573	0.06114	0.656818	0.065963
56825	0	known	NA	NA	chr13	+	101717564	101723106	ENST00000415285	3	429	MSTRG.10291	RP11-397O8.7	0	0	3.55934	0.433041	0	0	0	0	0.368085	0.03362	0.855478	0.0799	0.351981	0.033397	0	0	0.703963	0.073376	0	0
56943	0	known	NA	NA	chr13	+	105707476	105764440	ENST00000415294	5	1320	ENSG00000226620	LINC00343	1.71591	0.159149	0	0	0.228788	0.024064	0	0	0	0	0	0	0	0	0	0	0	0	0	0
153	0	known	NA	NA	chr1	+	831605	842020	ENST00000415295	2	894	MSTRG.55	LINC01128	0.496034	0.046007	0.61834	0.075229	0.219395	0.023076	0.423746	0.035941	3.61849	0.330508	0.110089	0.010282	0.867246	0.082287	4.27462	0.433312	0.365875	0.038136	0.818138	0.082164
136955	0	known	NA	NA	chr20	-	44448777	44450092	ENST00000415299	2	411	ENSG00000237907	LINC01430	1.83698	0.170378	0	0	0	0	2.46472	0.209052	0	0	1.22063	0.114004	0	0	0.734793	0.074485	0	0	0	0
214110	0	known	NA	NA	chr9	-	107427240	107428402	ENST00000415302	2	207	ENSG00000226825	LINC01509	0	0	0.549247	0.066823	0	0	0	0	0	0	0	0	0	0	0.578395	0.058631	0	0	0	0
26785	0	known	NA	NA	chr10	+	125683243	125709677	ENST00000415305	5	3149	MSTRG.5305	RP11-383C5.3	0.425214	0.039438	0.147912	0.017995	0.815179	0.085742	1.1229	0.095241	0.903461	0.082521	1.26548	0.118193	0.98825	0.093769	0.575421	0.05833	0	0	0.375992	0.03776
121577	0	known	NA	NA	chr2	+	65030727	65037497	ENST00000415327	3	495	MSTRG.21416	AC007386.4	0.459186	0.042589	5.66847	0.689645	0.10101	0.010624	5.57484	0.472845	8.22043	0.750843	1.85278	0.173045	10.2114	0.968894	13.7567	1.3945	4.05395	0.422555	9.65136	0.969268
1449	0	known	NA	NA	chr1	-	9672426	9687555	ENST00000415330	3	939	MSTRG.281	PIK3CD-AS2	1.12567	0.104404	4.82428	0.586938	3.44622	0.36248	4.70464	0.399036	2.21393	0.202218	4.89883	0.457539	2.35113	0.223084	5.26092	0.533291	3.80405	0.396507	3.53272	0.354785
200609	0	known	NA	NA	chr7	+	155510283	155518623	ENST00000415333	2	468	ENSG00000227365	AC008060.5	0.967949	0.089776	0	0	0	0	0	0	0	0	0	0	0	0	0	0	0	0	0	0
7096	0	known	NA	NA	chr1	+	54886875	54888001	ENST00000415336	2	575	MSTRG.1339	RP11-67L3.5	3.80322	0.352745	5.10956	0.621647	0.417391	0.043902	16.4991	1.39941	26.3142	2.4035	30.2817	2.82824	0	0	24.7677	2.51067	27.1286	2.82769	7.10885	0.713929
10839	0	known	NA	NA	chr1	-	143877731	143885076	ENST00000415338	2	3540	MSTRG.2146	RP5-998N21.4	0.936841	0.086891	0.868974	0.105722	1.94553	0.204634	0.869068	0.073712	0.847269	0.077388	0.809604	0.075615	1.0596	0.100539	1.06408	0.107864	0.334134	0.034828	0.239642	0.024067
121830	0	known	NA	NA	chr2	-	69700192	69713847	ENST00000415342	2	420	MSTRG.21459	AC092431.3	0.892857	0.082811	0.87381	0.106311	0	0	0	0	0	0	0.359524	0.033579	0	0	0	0	0	0	0.359524	0.036106
192158	0	known	NA	NA	chr7	+	36781008	36782789	ENST00000415356	2	872	ENSG00000235728	AC007349.5	1.21216	0.112426	1.03899	0.126407	0	0	1.21216	0.102812	0	0	0.692661	0.064693	0.173165	0.016431	0.34633	0.035107	0.692661	0.072198	0.692661	0.069563
19890	0	known	NA	NA	chr10	+	3767915	3768751	ENST00000415358	2	313	ENSG00000228353	RP11-184A2.2	0	0	0	0	0.421725	0.044358	1.09328	0.092729	0.482428	0.044064	0.42492	0.039687	0	0	0.27476	0.027852	0	0	0.964856	0.096899
130888	0	known	NA	NA	chr2	-	212581357	213021545	ENST00000415387	5	433	ENSG00000273118	AC079610.1	0	0	0	0	0.331924	0.034912	0	0	0	0	0.533904	0.049865	0	0	0	0	0	0	0	0
216146	0	known	NA	NA	chr9	-	131136469	131167505	ENST00000415391	3	884	MSTRG.39579	RP11-544A12.4	9.12168	0.846025	2.16176	0.263008	4.16403	0.43798	3.26605	0.277019	2.98247	0.272415	4.56674	0.426523	7.47833	0.709571	5.0526	0.512175	5.31081	0.55356	4.77828	0.479874
198714	0	known	NA	NA	chr7	+	131910220	131948953	ENST00000415393	6	1229	ENSG00000224865	AC009518.4	0	0	0	0	0	0	0	0	0.122864	0.011222	0	0	0	0	0	0	0	0	0	0
189888	0	known	NA	NA	chr7	-	1738983	1742291	ENST00000415399	2	636	ENSG00000236081	ELFN1-AS1	11.8175	1.09606	2.95992	0.360114	10.5815	1.11298	0.734512	0.0623	9.43419	0.861706	0.589085	0.055019	16.7433	1.58866	0.474843	0.048134	1.93759	0.201961	0	0
26302	0	known	NA	NA	chr10	+	118357559	118365103	ENST00000415417	3	488	ENSG00000232139	LINC00867	1.7418	0.16155	0	0	0	0	0	0	0	0	0	0	0	0	0	0	0	0	0	0
216229	0	known	NA	NA	chr9	-	131516558	131522229	ENST00000415423	2	473	MSTRG.39585	RP11-334J6.6	1.28936	0.119587	1.54123	0.187511	2.11628	0.222594	2.30609	0.195597	1.54968	0.141546	2.29656	0.214494	0.978858	0.092878	5.7759	0.585494	2.26479	0.236065	5.10782	0.512969
133782	0	known	NA	NA	chr2	+	241881366	242078722	ENST00000415434	4	573	MSTRG.23638	LINC01237	0	0	0	0	0	0	0.492301	0.041756	0.013779	0.001259	0.412543	0.038531	0	0	0	0	0	0	0	0
14408	0	known	NA	NA	chr1	+	163161675	163213023	ENST00000415437	4	2633	MSTRG.2737	RP11-267N12.1	0.939992	0.087183	0.673756	0.081971	0	0	0.57349	0.048642	0.665401	0.060777	0.887201	0.082863	1.59286	0.151136	0.744398	0.075459	0.329662	0.034362	0.679833	0.068274
121770	0	known	NA	NA	chr2	-	68832816	68837192	ENST00000415448	2	1017	ENSG00000228329	AC097495.3	0.296952	0.027542	0	0	0.562439	0.059158	0	0	0	0	0	0	0	0	0	0	0	0	0	0
159701	0	known	NA	NA	chr3	+	195546601	195547467	ENST00000415451	2	439	MSTRG.28411	AC091633.3	0	0	0.150342	0.018291	0	0	0	0	0.070615	0.00645	0.070615	0.006595	0.05467	0.005187	0.143508	0.014547	0.04328	0.004511	0	0
214137	0	known	NA	NA	chr9	-	108701370	108703092	ENST00000415465	2	400	ENSG00000231678	RP11-339N8.1	0	0	3.96408	0.482283	0	0	0.25	0.021204	0	0	0	0	1.49498	0.141849	1.65458	0.167723	0.542131	0.056508	0	0
24080	0	known	NA	NA	chr10	+	84279980	84294659	ENST00000415469	6	2685	ENSG00000229404	LINC00858	12.4116	1.15116	0	0	2.35303	0.247496	0.03203	0.002717	0.428305	0.039121	1.32927	0.124151	7.90942	0.750474	0	0	9.01726	0.939895	0	0
188606	0	known	NA	NA	chr6	-	151088103	151228447	ENST00000415477	5	853	MSTRG.34082	RP1-292B18.4	1.06213	0.098512	0	0	0.531067	0.055859	0.354045	0.030029	1.47362	0.134599	0.297773	0.027811	1.8347	0.174083	0	0	1.39508	0.145413	0.177022	0.017778
131036	0	known	NA	NA	chr2	+	215718043	215719424	ENST00000415479	2	648	ENSG00000230838	AC093850.2	1.00154	0.092892	3.49537	0.425259	0.466049	0.04902	0.233025	0.019765	0.973765	0.088942	0	0	1.41512	0.134272	0.466049	0.047243	0.17827	0.018582	0	0
190930	0	known	NA	NA	chr7	-	19931071	20125162	ENST00000415499	6	743	MSTRG.34563	AC005062.2	2.78708	0.258499	0	0	1.20887	0.127151	0.787887	0.066827	0.80624	0.073641	1.16323	0.108643	1.66389	0.157876	0.714066	0.072384	2.19085	0.228359	0.356795	0.035832
197747	0	known	NA	NA	chr7	-	116283841	116286195	ENST00000415502	2	650	MSTRG.35891	AC073130.1	1.50383	0.139478	6.26267	0.761938	0.792098	0.083314	0	0	1.73121	0.158126	1.00499	0.093864	1.11023	0.105343	1.85846	0.188389	0	0	0.592575	0.059511
142292	0	known	NA	NA	chr22	-	20062980	20066077	ENST00000415503	3	508	MSTRG.25326	AC006547.13	7.68419	0.7127	6.95656	0.846359	0	0	8.38651	0.711324	0	0	6.45786	0.603149	0	0	1.36614	0.138484	2.34368	0.244289	7.68549	0.77184
70539	0	known	NA	NA	chr15	+	69072926	69095807	ENST00000415504	5	2214	ENSG00000212766	EWSAT1	0	0	0.963003	0.117162	0	0	0	0	0	0	0	0	0.545619	0.05177	0	0	0	0	0.136405	0.013699
132536	0	known	NA	NA	chr2	-	232580948	232611971	ENST00000415506	6	1162	MSTRG.23486	AC073254.1	0.33715	0.03127	0	0	0.000861	9.1e-05	0.1179	0.01	0	0	0.000861	8e-05	1.49794	0.14213	0	0	0	0	0	0
26662	0	known	NA	NA	chr10	-	123425713	123427640	ENST00000415509	2	416	ENSG00000225152	RP11-338O1.2	3.20433	0.297198	1.45192	0.176646	0	0	1.08894	0.092362	0.310096	0.028324	0	0	0	0	1.31731	0.133534	0	0	1.32692	0.13326
197161	0	known	NA	NA	chr7	+	104941063	104962060	ENST00000415513	2	685	MSTRG.35784	RP11-325F22.2	0.829476	0.076933	14.6666	1.78439	0	0	16.3264	1.38476	4.04292	0.369275	25.5688	2.38806	9.69097	0.919515	17.5396	1.77796	14.9705	1.56042	28.1965	2.83172
117956	0	known	NA	NA	chr2	-	7062727	7077880	ENST00000415520	3	530	MSTRG.20756	AC019048.1	0.729765	0.067685	2.84906	0.346626	0	0	1.89937	0.1611	2.83585	0.259023	3.03036	0.283029	1.49623	0.141967	0.613728	0.062213	1.07736	0.112296	1.99434	0.200288
189612	0	known	NA	NA	chr6	-	170736173	170737777	ENST00000415530	3	439	ENSG00000225532	XX-C2158C6.3	0.577032	0.053519	0.343964	0.041848	0.728815	0.076658	0	0	1.00683	0.091963	0	0	1.61503	0.15324	2.34215	0.237421	1.21262	0.126395	0	0
9349	0	known	NA	NA	chr1	+	101723742	101729614	ENST00000415532	2	478	ENSG00000226715	RP11-411H5.1	0	0	0	0	0.700837	0.073715	0	0	0.631799	0.057708	0	0	0	0	0	0	0.631799	0.065854	0	0
195574	0	known	NA	NA	chr7	+	94022833	94064723	ENST00000415536	4	639	ENSG00000236453	AC003092.1	0	0	0	0	0	0	0	0	0.928496	0.084808	0	0	0	0	0	0	0	0	0	0
7978	0	known	NA	NA	chr1	-	74341579	74378802	ENST00000415549	4	791	MSTRG.1557	RP11-439H8.4	1.73357	0.160787	0.381795	0.04645	0	0	0.381795	0.032383	0	0	0.381795	0.035659	0	0	0.381795	0.038702	0.190898	0.019898	0.190898	0.019172
98912	0	known	NA	NA	chr17	+	81941869	81947601	ENST00000415556	2	691	MSTRG.17829	AC137723.5	0	0	0	0	0.437048	0.04597	0	0	1.27996	0.11691	0.030391	0.002838	7.72625	0.733094	0.684515	0.069388	0.437048	0.045555	0	0
180106	0	known	NA	NA	chr6	-	8341937	8343021	ENST00000415575	2	746	ENSG00000234763	RP11-203H2.2	0	0	0	0	0.404826	0.04258	0.386059	0.032745	0	0	0	0	0	0	0	0	0	0	0	0
16387	0	known	NA	NA	chr1	-	202000101	202001283	ENST00000415582	2	500	MSTRG.3211	RP11-465N4.4	19.9034	1.84601	2.00188	0.243556	4.99381	0.525258	6.96343	0.590622	15.601	1.42498	4.07643	0.380729	9.19555	0.872507	5.44876	0.552333	7.38816	0.770089	9.00398	0.904253
8686	0	known	NA	NA	chr1	-	89624850	89632894	ENST00000415584	3	788	MSTRG.1725	FLJ27354	0.850466	0.07888	5.38542	0.655208	0.958122	0.100777	1.14975	0.097519	0.972863	0.08886	1.14975	0.107384	1.50816	0.1431	1.49827	0.151877	1.31091	0.13664	0.891742	0.089556
171465	0	known	NA	NA	chr5	-	56842016	56862164	ENST00000415589	4	619	MSTRG.30703	AC008937.2	13.0856	1.21368	15.042	1.83006	23.4685	2.46846	20.3635	1.72718	10.685	0.975952	21.1691	1.97714	15.5929	1.47951	14.1082	1.43013	22.1955	2.3135	20.3425	2.04296
20271	0	known	NA	NA	chr10	-	10784437	10794967	ENST00000415590	4	627	ENSG00000225383	SFTA1P	0.871451	0.080826	0	0	0	0	1.8627	0.15799	2.98554	0.272695	5.1604	0.481969	0.200456	0.01902	3.51596	0.356408	0.242994	0.025328	3.59804	0.361344
191063	0	known	NA	NA	chr7	+	22854178	22859487	ENST00000415611	4	1099	MSTRG.34591	AC005682.5	9.93375	0.921344	22.2065	2.70172	2.6585	0.279626	9.51929	0.807404	7.9093	0.722425	6.86357	0.641041	6.1751	0.585916	6.39268	0.648016	2.93866	0.306305	5.00843	0.502988
55011	0	known	NA	NA	chr13	-	42842414	42842887	ENST00000415620	2	227	ENSG00000229546	LINC00428	0	0	0.070485	0.008575	0	0	0.07489	0.006352	0	0	0	0	0	0	0	0	0	0	0	0
182556	0	known	NA	NA	chr6	-	32032713	32036258	ENST00000415626	2	2095	MSTRG.32849	C4B-AS1	3.08902	0.286503	6.80859	0.828356	1.01217	0.106462	0.909785	0.077166	1.19546	0.109192	1.48819	0.138994	2.75394	0.261304	2.74487	0.278243	2.76348	0.288046	7.16062	0.719128
132318	0	known	NA	NA	chr2	+	230886546	230897091	ENST00000415628	3	1765	ENSG00000232520	AC012507.3	0	0	0.256657	0.031226	0	0	1.08159	0.091738	0.156374	0.014283	1.17098	0.109367	0.171105	0.016235	0.757514	0.076788	0.251558	0.026221	1.23116	0.123643
14767	0	known	NA	NA	chr1	+	169104124	169104907	ENST00000415637	2	568	MSTRG.2839	RP5-1018K9.1	0.975839	0.090508	0	0	0.304577	0.032036	0	0	0	0	0.629633	0.058806	0.33051	0.03136	0.8471	0.085869	0	0	1.16029	0.116526
120160	0	known	NA	NA	chr2	+	39518639	39665343	ENST00000415640	3	458	MSTRG.21136	AC007246.3	0	0	0	0	0	0	2.09629	0.177803	0	0	0	0	0	0	3.76171	0.381319	0	0	1.06369	0.106824
15486	0	known	NA	NA	chr1	-	180949699	180954887	ENST00000415647	2	1440	MSTRG.2998	KIAA1614-AS1	19.6102	1.81882	16.8611	2.05138	6.3188	0.664623	13.4428	1.14018	11.2779	1.03011	15.2245	1.42193	21.5156	2.04148	9.79986	0.993398	12.9278	1.3475	9.87431	0.991659
200796	0	known	NA	NA	chr7	+	158590629	158591120	ENST00000415652	2	394	MSTRG.36511	LINC01022	0	0	0	0	0	0	3.90516	0.331226	0.682969	0.062381	2.58863	0.241772	0	0	2.00951	0.203701	0	0	0.939086	0.094311
143575	0	known	NA	NA	chr22	-	27563839	27573573	ENST00000415655	3	577	ENSG00000224027	RP1-231P7P.1	0.625582	0.058022	0	0	0.261698	0.027526	0	0	0	0	0	0	0	0	0	0	0	0	0	0
189787	0	known	NA	NA	chr7	+	1080863	1082178	ENST00000415656	2	302	MSTRG.34327	AC091729.8	7	0.649242	0.880795	0.107161	8	0.841455	0	0	4	0.365355	0.506622	0.047317	1	0.094884	2	0.202737	2.40728	0.250918	3	0.301285
13686	0	known	NA	NA	chr1	-	159194325	159202512	ENST00000415675	4	5044	MSTRG.2625	CADM3-AS1	0.897441	0.083237	34.7145	4.22348	0.319164	0.03357	8.12886	0.689471	0.723037	0.066041	7.17994	0.670589	0.838224	0.079534	5.23985	0.531156	0.874174	0.091118	10.8281	1.08745
146040	0	known	NA	NA	chr22	+	44443327	44444788	ENST00000415702	3	630	ENSG00000232655	CTA-397C4.2	0	0	0.95873	0.116642	0	0	0.479365	0.040659	0	0	0	0	0.95873	0.090968	0	0	0	0	0	0
186294	0	known	NA	NA	chr6	-	106747085	106772293	ENST00000415714	2	260	ENSG00000235142	RP1-60O19.1	0	0	0	0	0	0	0	0	0	0	0.427604	0.039937	0	0	0	0	0	0	0	0
198158	0	known	NA	NA	chr7	+	124993008	125102050	ENST00000415715	6	663	MSTRG.35954	POT1-AS1	0	0	0	0	0.348416	0.036647	0.421904	0.035785	0	0	0	0	0.369532	0.035063	0.015083	0.001529	0.057315	0.005974	0.25765	0.025875
13127	0	known	NA	NA	chr1	+	155991390	156001787	ENST00000415726	2	401	MSTRG.2574	RP11-336K24.5	3.36409	0.312016	0	0	1.45137	0.152658	0	0	2	0.182677	3.01247	0.281358	3.7207	0.353033	2.17955	0.220938	2.25935	0.235499	1.40648	0.141251
21475	0	known	NA	NA	chr10	+	32266289	32269474	ENST00000415731	2	696	MSTRG.4189	RP11-166N17.1	0.08331	0.007727	0.025862	0.003146	0	0	0	0	1.73419	0.158399	0.053142	0.004963	0.113378	0.010758	0.038304	0.003883	5.04598	0.525957	0	0
121964	0	known	NA	NA	chr2	-	70015540	70086098	ENST00000415742	6	564	MSTRG.21492	PCBP1-AS1	0	0	0	0	0	0	0	0	0	0	1.36725	0.127698	0	0	0	0	0	0	0	0
17204	0	known	NA	NA	chr1	+	208728688	208733184	ENST00000415754	4	527	ENSG00000232812	RP11-459K23.2	0	0	0	0	0	0	0.859583	0.072908	0	0	0	0	0	0	0	0	0	0	0.933586	0.093758
142644	0	known	NA	NA	chr22	+	21467262	21469933	ENST00000415764	5	1791	ENSG00000206140	TMEM191C	1.23189	0.114256	0.931586	0.11334	3.00811	0.316398	2.31681	0.196507	1.57546	0.143901	1.63148	0.152376	1.43614	0.136266	1.39887	0.141801	0.000135	1.4e-05	0.276299	0.027748
149480	0	known	NA	NA	chr3	-	41162287	41168547	ENST00000415774	4	610	ENSG00000233919	RP11-372H2.1	0.247541	0.022959	0	0	0	0	0	0	0	0	0	0	0	0	0	0	0	0	0	0
7903	0	known	NA	NA	chr1	+	71093130	71237198	ENST00000415780	3	249	MSTRG.1541	ZRANB2-AS2	0	0	0	0	0	0	0	0	0	0	0	0	0	0	1.32968	0.134788	0	0	0	0
184385	0	known	NA	NA	chr6	+	46492052	46532758	ENST00000415787	3	622	ENSG00000236466	RP11-795J1.1	0	0	1.59063	0.193522	0	0	0	0	0	0	0	0	0.628617	0.059645	1.47513	0.149531	0	0	0.967888	0.097203
106957	0	known	NA	NA	chr19	+	12195015	12207697	ENST00000415793	2	495	MSTRG.19126	CTD-2666L21.1	0	0	0	0	0	0	3.65015	0.309597	0	0	0.28751	0.026853	4.68349	0.444387	0.213357	0.021628	0	0	0	0
212923	0	known	NA	NA	chr9	+	86948699	87002033	ENST00000415801	7	4387	ENSG00000226237	RP11-276H19.1	0.06884	0.006385	3.55627	0.432667	0	0	0	0	0	0	0.614886	0.057429	0.198804	0.018863	0.25793	0.026146	0	0	0.239453	0.024048
28468	0	known	NA	NA	chr11	-	3854318	3855509	ENST00000415809	2	494	MSTRG.5551	AC090587.5	0.414047	0.038402	0.548583	0.066742	0.184211	0.019376	2.93522	0.248959	0.442163	0.040387	1.22267	0.114195	1.73046	0.164192	1.21457	0.12312	0	0	0.285425	0.028665
140830	0	known	NA	NA	chr21	-	41559125	41562958	ENST00000415820	3	422	MSTRG.25025	AP001610.9	2.30886	0.214145	0	0	3.23063	0.339804	15.5194	1.31632	2.27014	0.207352	12.1256	1.13251	2.97642	0.282414	9.62514	0.975687	2.44272	0.254611	20.3113	2.03983
140581	0	known	NA	NA	chr21	-	38880307	38956467	ENST00000415824	4	407	MSTRG.24993	AF064858.6	6.061	0.562151	0	0	0	0	1.74048	0.147623	2.89021	0.263988	0	0	2.61876	0.248478	0.108108	0.010959	1.57679	0.164353	0.685107	0.068804
7544	0	known	NA	NA	chr1	-	64979577	65002476	ENST00000415842	6	1157	ENSG00000226891	LINC01359	7.19264	0.667109	9.76801	1.18841	4.21716	0.443568	11.9649	1.01483	5.33643	0.487422	8.69623	0.812208	5.17337	0.490869	13.0682	1.32471	6.11653	0.637543	6.16897	0.619539
192369	0	known	NA	NA	chr7	+	41693916	41779388	ENST00000415848	4	3005	MSTRG.34923	INHBA-AS1	0.251248	0.023303	0.197671	0.024049	1.25624	0.132134	0.100499	0.008524	0.100499	0.009179	0	0	0.429123	0.040717	0	0	0.292939	0.030534	0	0
159573	0	known	NA	NA	chr3	-	194203016	194250153	ENST00000415869	3	910	ENSG00000225742	RP11-513G11.4	0.108779	0.010089	0	0	1.45792	0.153347	0	0	1.08445	0.099052	0	0	0	0	0.608754	0.061709	0	0	0	0
182829	0	known	NA	NA	chr6	+	32970232	32970886	ENST00000415875	2	338	MSTRG.32865	BRD2-IT1	0	0	0	0	0	0	0	0	2.191	0.200123	0	0	0	0	0	0	0	0	0	0
186815	0	known	NA	NA	chr6	+	113531118	113543793	ENST00000415883	3	597	ENSG00000236347	RP11-346D19.1	0.919598	0.085292	0	0	0.252654	0.026575	0	0	0.409349	0.037389	0	0	3.85269	0.365557	0	0	1.15074	0.119945	0	0
136991	0	known	NA	NA	chr20	-	44656451	44696096	ENST00000415889	6	1416	MSTRG.24309	LINC01260	6.60107	0.612241	2.84191	0.345756	3.11289	0.327419	2.16001	0.183207	0.966934	0.088318	0.366561	0.034236	1.3863	0.131537	0.38382	0.038907	0.819581	0.085427	0.772276	0.077558
183562	0	known	NA	NA	chr6	-	37815777	37819218	ENST00000415890	3	419	MSTRG.32996	RP3-441A12.1	1.92746	0.17877	0.493569	0.060049	0.307258	0.032318	0.414249	0.035136	0.685741	0.062635	0.904404	0.084469	0.756665	0.071795	0.22822	0.023134	0.83828	0.087376	0.296364	0.029763
23491	0	known	NA	NA	chr10	-	73703735	73713509	ENST00000415917	3	1031	MSTRG.4644	RP11-574K11.29	34.9818	3.24452	16.5612	2.01489	23.6938	2.49216	31.6129	2.68134	24.3679	2.22573	25.9493	2.4236	18.2831	1.73477	24.973	2.53147	17.9166	1.8675	26.1468	2.62588
134500	0	known	NA	NA	chr20	+	6446723	6528459	ENST00000415932	3	1484	ENSG00000229876	CASC20	0.156334	0.0145	0	0	0	0	0	0	0.101078	0.009232	0	0	0.078167	0.007417	0.188679	0.019126	0	0	0	0
191684	0	known	NA	NA	chr7	+	30140870	30141417	ENST00000415934	2	437	MSTRG.34725	AC007036.4	4.10275	0.380525	10.9752	1.33529	0	0	7.49277	0.635519	6.20466	0.566725	3.23721	0.302348	6.83695	0.648715	4.95128	0.501904	8.34602	0.869929	4.25889	0.427713
159295	0	known	NA	NA	chr3	-	187997422	188003990	ENST00000415940	2	427	ENSG00000225058	RP11-132N15.1	0	0	0	0	0	0	0	0	0	0	0	0	0.35363	0.033554	0	0	0	0	0	0
23828	0	known	NA	NA	chr10	+	78267328	78278065	ENST00000415959	3	384	ENSG00000227136	LINC00595	0	0	0	0	0.288748	0.030371	0.075621	0.006414	1.16455	0.106369	0.065104	0.006081	0.200521	0.019026	0.325712	0.033017	0	0	0.776792	0.078012
187407	0	known	NA	NA	chr6	-	130133410	130143203	ENST00000415964	2	830	MSTRG.33812	RP11-73O6.3	0.727711	0.067494	2.84197	0.345764	3.16796	0.333212	6.12994	0.519927	2.40795	0.219939	0.313754	0.029304	5.34333	0.506995	1.70836	0.173174	1.69798	0.176985	2.3656	0.237573
195309	0	known	NA	NA	chr7	-	90590619	90595748	ENST00000415965	3	317	MSTRG.35455	AC002456.2	0	0	2.32376	0.282717	0	0	0	0	0	0	0	0	0	0	0	0	0	0	0.015773	0.001584
28645	0	known	NA	NA	chr11	-	5340538	5505652	ENST00000415970	5	1163	MSTRG.5563	AC104389.28	0.570937	0.052954	1.63714	0.19918	0	0	2.0255	0.171798	0	0	0.222986	0.020826	0.030095	0.002856	0.641239	0.065001	0.614107	0.06401	0.232158	0.023315
150608	0	known	NA	NA	chr3	-	48979918	48983985	ENST00000415982	2	520	MSTRG.26832	RP13-131K19.1	0	0	0	0	0	0	0	0	0	0	0	0	7.28265	0.691005	0	0	0	0	4.13365	0.415135
148940	0	known	NA	NA	chr3	+	34159382	34361061	ENST00000415991	6	594	MSTRG.26578	AC018359.1	0.729672	0.067676	0	0	6.59228	0.693388	0	0	0.8056	0.073582	0	0	0.680433	0.064562	0	0	8.58802	0.895154	0	0
216860	0	known	NA	NA	chr9	+	136799223	136810035	ENST00000415992	10	4244	MSTRG.39674	RP11-216L13.19	0.077603	0.007198	0.010571	0.001286	2.20004	0.231404	0	0	5.88888	0.537882	2.80679	0.262147	3.35599	0.318429	4.12824	0.418473	4.01527	0.418523	0	0
139470	0	known	NA	NA	chr21	+	18614431	18650360	ENST00000416002	3	879	MSTRG.24800	AF240627.2	15.7656	1.46225	0	0	0	0	0	0	0	0	0	0	0	0	0	0	0	0	0	0
128487	0	known	NA	NA	chr2	-	174783046	174787928	ENST00000416004	2	1879	MSTRG.22760	AC018890.4	8.5487	0.792882	0	0	0	0	0.160724	0.013632	1.92868	0.176164	0	0	0	0	0	0	0	0	0	0
56746	0	known	NA	NA	chr13	-	99726247	99727491	ENST00000416009	2	621	MSTRG.10276	CLYBL-AS1	3.16103	0.293182	0.486312	0.059166	2.36554	0.248812	5.28019	0.447854	0.972625	0.088838	3.36554	0.314334	3.64734	0.346073	4.33011	0.438937	1.21578	0.126724	3.08696	0.310018
116209	0	known	NA	NA	chr19	-	54445036	54448602	ENST00000416022	2	582	MSTRG.20518	LENG8-AS1	47.1574	4.37379	11.8101	1.43685	20.7011	2.17738	32.7454	2.77738	19.2699	1.76009	23.7313	2.21645	50.6187	4.80289	30.3589	3.07744	23.8377	2.48467	30.0285	3.01571
174262	0	known	NA	NA	chr5	+	113323028	113436341	ENST00000416046	5	3361	MSTRG.31357	CTD-2201G3.1	0	0	0.895529	0.108953	0.359417	0.037804	0	0	0.338637	0.030931	0.269563	0.025177	0.628979	0.05968	0.098755	0.010011	0	0	0.227099	0.022807
219197	0	known	NA	NA	chrX	-	48698963	48737163	ENST00000416061	3	925	MSTRG.40177	AF196970.3	26.2313	2.43293	6.26061	0.761688	26.0216	2.737	16.2932	1.38195	31.9114	2.91474	9.68311	0.90438	39.8376	3.77994	14.0018	1.41934	21.2824	2.21833	6.79958	0.68287
213675	0	known	NA	NA	chr9	-	97195351	97197687	ENST00000416066	3	474	MSTRG.39081	RP11-498P14.3	7.92405	0.734947	2.70781	0.329441	6.52844	0.686674	5.04747	0.428114	10.2158	0.933095	5.043	0.471005	7.55274	0.716632	7.64873	0.775341	5.64884	0.588795	3.43321	0.344791
122014	0	known	NA	NA	chr2	-	70051214	70086273	ENST00000416068	5	555	MSTRG.21492	PCBP1-AS1	0	0	0.148012	0.018008	0.266164	0.027996	0.294589	0.024986	0	0	0.217034	0.02027	0.574133	0.054476	0	0	0	0	0	0
184856	0	known	NA	NA	chr6	-	57114911	57172422	ENST00000416069	4	899	MSTRG.33233	RP11-203B9.4	0.167964	0.015578	6.51682	0.792858	0	0	0	0	0	0	5.90017	0.551063	7.66852	0.727617	4.82091	0.488689	0.778164	0.08111	0.278087	0.027928
23583	0	known	NA	NA	chr10	+	74005137	74027915	ENST00000416076	2	442	MSTRG.4664	RP11-417O11.5	7.38933	0.685352	7.56612	0.92052	1.88283	0.19804	2.90606	0.246486	13.2181	1.20733	7.1981	0.672286	9.36893	0.888958	5.4552	0.552985	10.2271	1.066	3.46341	0.347824
128305	0	known	NA	NA	chr2	-	172509029	172512510	ENST00000416080	3	654	MSTRG.22715	AC093818.1	2.52613	0.234296	2.03891	0.24806	1.42756	0.150153	4.13374	0.350614	4.63622	0.423466	6.77261	0.632546	5.44474	0.516617	3.44469	0.349183	1.25359	0.130665	5.53298	0.555667
57049	0	known	NA	NA	chr13	+	109728282	109730007	ENST00000416090	3	474	MSTRG.10397	LINC00676	1.27426	0.118186	5.86287	0.713297	0.637131	0.067015	2.22996	0.18914	0	0	0.637131	0.059507	1.75106	0.166146	1.52532	0.154619	0.318565	0.033205	1.827	0.183483
186409	0	known	NA	NA	chr6	+	108751654	108768456	ENST00000416104	3	1785	ENSG00000203801	LINC00222	2.4895	0.230899	0.70066	0.085245	0.832493	0.087563	1.45195	0.123151	0.555575	0.050745	1.74351	0.16284	0.77237	0.073285	2.04739	0.207541	0	0	2.22842	0.223796
125404	0	known	NA	NA	chr2	-	113528920	113542658	ENST00000416105	4	645	ENSG00000231943	PGM5P4-AS1	0	0	2.10626	0.256255	0	0	0.395349	0.033533	0	0	0.051938	0.004851	0	0	0	0	0	0	0.384496	0.038614
121384	0	known	NA	NA	chr2	-	62611872	62662628	ENST00000416111	8	932	ENSG00000226622	AC092155.4	0.162017	0.015027	0.405579	0.049344	0	0	0	0	0	0	0	0	0	0	0	0	0	0	0	0
7058	0	known	NA	NA	chr1	-	54621477	54628438	ENST00000416119	2	623	MSTRG.1344	RP11-240D10.4	1.21188	0.1124	0	0	1.92295	0.20226	5.31782	0.451045	0.242376	0.022138	5.94382	0.555139	0.242376	0.022998	4.07384	0.412959	1.10915	0.11561	4.06742	0.408483
149823	0	known	NA	NA	chr3	-	44421127	44424007	ENST00000416124	2	732	MSTRG.26715	LINC00694	1.98634	0.184231	4.99227	0.607377	0.618852	0.065092	0.890328	0.075516	1.50632	0.137585	5.29177	0.494239	0.412568	0.039146	0	0	1.03142	0.107508	1.96448	0.197289
192365	0	known	NA	NA	chr7	-	41667168	41705335	ENST00000416150	3	386	MSTRG.34921	AC005027.3	0	0	0.671559	0.081704	0.930767	0.0979	0	0	0.648643	0.059246	0	0	0.585751	0.055578	0	0	1.30397	0.135917	0	0
118366	0	known	NA	NA	chr2	-	14886647	14907664	ENST00000416173	3	467	ENSG00000235127	AC068286.1	2.40775	0.223316	0	0	1.40831	0.148128	1.09279	0.092688	0.436831	0.0399	0.983933	0.091897	1.6167	0.153399	1.60135	0.162326	0	0	0.304069	0.030537
140942	0	known	NA	NA	chr21	+	42496539	42497443	ENST00000416179	3	449	MSTRG.25054	AP001625.4	4.9921	0.463011	0	0	3.08349	0.324327	1.03451	0.087745	2.31993	0.211899	0	0	2.77919	0.2637	0	0	1.44136	0.150237	1.95107	0.195943
25088	0	known	NA	NA	chr10	+	99431191	99438117	ENST00000416191	4	2998	MSTRG.4985	RP11-441O15.3	6.08993	0.564834	2.22573	0.27079	7.12466	0.749385	7.41791	0.62917	4.97625	0.454524	7.00088	0.653866	4.3863	0.416188	6.7453	0.683762	6.77857	0.70655	7.85636	0.789
10232	0	known	NA	NA	chr1	+	112956415	112964072	ENST00000416193	3	742	MSTRG.1983	SLC16A1-AS1	0	0	0	0	0	0	0.007047	0.000598	0	0	5.17949	0.483752	0	0	4.21609	0.427378	15.7921	1.64606	5.05668	0.507834
129806	0	known	NA	NA	chr2	+	199469896	199476935	ENST00000416200	2	3197	MSTRG.23061	SATB2-AS1	0	0	0	0	1.12107	0.117916	0	0	0	0	0	0	0	0	0	0	0	0	0	0
146247	0	known	NA	NA	chr22	+	46053705	46057210	ENST00000416202	3	464	MSTRG.26079	PRR34-AS1	2.27323	0.210839	2.72749	0.331836	3.09694	0.325742	2.13701	0.181256	5.74729	0.52495	7.47519	0.698165	5.43752	0.515932	5.38134	0.545499	2.57309	0.2682	6.64423	0.667268
133791	0	known	NA	NA	chr2	+	241971000	241971899	ENST00000416204	3	590	MSTRG.23640	AC093642.3	0.030508	0.00283	0.098689	0.012007	0	0	1.6542	0.140305	0.586039	0.053528	0	0	0	0	0.003903	0.000396	0	0	0	0
150568	0	known	NA	NA	chr3	+	48847957	48851981	ENST00000416209	2	3447	MSTRG.26826	PRKAR2A-AS1	0.846823	0.078542	1.87347	0.227933	0.719176	0.075644	0.747794	0.063426	1.37059	0.125188	3.26056	0.304529	0	0	0.792451	0.08033	1.19625	0.124689	0	0
198682	0	known	NA	NA	chr7	-	131323686	131327779	ENST00000416220	4	561	MSTRG.36072	MKLN1-AS	2.33743	0.216794	0.293766	0.035741	2.11369	0.222322	5.65244	0.479427	3.92478	0.358485	7.56608	0.706654	3.04533	0.288951	0	0	1.24379	0.129644	1.04793	0.105242
18731	0	known	NA	NA	chr1	-	231522388	231528556	ENST00000416221	3	465	MSTRG.3680	RP11-295G20.2	2.34503	0.217499	2.92415	0.355762	5.43912	0.572097	6.09716	0.517147	3.2103	0.293224	4.18949	0.391288	16.6333	1.57822	7.94617	0.805491	4.98768	0.51988	7.00912	0.703913
118998	0	known	NA	NA	chr2	-	26950308	27009807	ENST00000416226	2	306	MSTRG.20945	AC013472.4	0	0	0	0	0	0	0	0	0	0	0.104575	0.009767	0	0	0.143791	0.014576	0.207698	0.021649	0.206416	0.02073
122167	0	known	NA	NA	chr2	+	70994510	71002754	ENST00000416229	2	477	MSTRG.21475	AC007040.6	4.97484	0.461411	3.43762	0.418233	1.58281	0.166483	0.949686	0.08055	3.16562	0.289143	1.57023	0.146656	0	0	0.949685	0.096268	4.74843	0.494942	3.92453	0.394133
137763	0	known	NA	NA	chr20	-	52487922	52500591	ENST00000416237	2	573	ENSG00000232465	RP5-1022J11.2	0	0	0	0	0	0	0	0	0	0	0.527051	0.049225	1.58115	0.150025	0	0	0	0	0	0
209621	0	known	NA	NA	chr9	-	112713	113754	ENST00000416242	2	416	ENSG00000231808	LINC01388	0.060096	0.005574	2.22331	0.270496	0.070396	0.007404	0.725962	0.061574	0	0	0.725962	0.067803	0.579281	0.054964	0	0	0.34375	0.03583	2.01462	0.202325
25893	0	known	NA	NA	chr10	+	110869743	110871594	ENST00000416249	2	401	MSTRG.5134	RP11-313D6.3	0	0	0	0	0	0	0	0	0	0	0	0	0	0	0.940506	0.095338	0	0	0	0
136071	0	known	NA	NA	chr20	-	35476374	35490919	ENST00000416260	3	486	MSTRG.24146	RP3-477O4.14	0.160494	0.014886	1.46473	0.178204	0	0	0.239	0.020271	0.318648	0.029105	0.473322	0.044207	0.390974	0.037097	1.12812	0.114356	0.16789	0.0175	0	0
54378	0	known	NA	NA	chr13	-	30374003	30376964	ENST00000416261	3	539	ENSG00000238121	LINC00426	0.282839	0.026233	0	0	0	0	0.165121	0.014005	0.354852	0.032412	0	0	5.54785	0.5264	4.31955	0.437867	0	0	0	0
120820	0	known	NA	NA	chr2	-	51202081	51221764	ENST00000416262	3	499	ENSG00000237374	AC007680.2	0	0	0	0	0	0	0.014028	0.00119	0	0	0	0	0	0	0	0	0	0	0	0
94614	0	known	NA	NA	chr17	+	50866679	50868307	ENST00000416263	2	1351	MSTRG.17136	TOB1-AS1	3.27979	0.304197	4.71577	0.573736	1.59808	0.168089	2.84974	0.241708	3.58633	0.327571	6.69331	0.62514	1.9691	0.186836	2.81421	0.285273	3.6003	0.375269	3.89119	0.390785
144518	0	known	NA	NA	chr22	+	33744129	33750683	ENST00000416275	3	435	MSTRG.25740	LARGE-AS1	0	0	0	0	0	0	0	0	0	0	0	0	0	0	0	0	0	0	0.835984	0.083956
119577	0	known	NA	NA	chr2	-	31793823	31803980	ENST00000416279	5	418	ENSG00000223647	AL133249.1	1.11776	0.103671	0	0	0.506252	0.053249	0	0	0.413659	0.037783	0.266828	0.024921	0	0	0	0	0	0	0	0
24771	0	known	NA	NA	chr10	-	95753206	96090214	ENST00000416301	6	4241	MSTRG.4931	ENTPD1-AS1	1.94252	0.180166	4.41787	0.537493	1.93841	0.203885	2.45768	0.208454	1.91623	0.175026	2.91214	0.271987	2.16329	0.205261	3.16095	0.320421	2.70008	0.281438	2.53939	0.255026
213406	0	known	NA	NA	chr9	-	94176602	94204543	ENST00000416309	4	1294	MSTRG.38986	MIRLET7DHG	75.0386	6.95975	57.5031	6.99602	34.9505	3.67616	95.1932	8.07406	61.8261	5.64712	78.2867	7.3118	120.213	11.4062	72.3733	7.33637	46.6036	4.85762	65.7264	6.60079
21387	0	known	NA	NA	chr10	+	30723251	30723740	ENST00000416310	2	408	ENSG00000230720	RP11-14C22.6	0.308824	0.028643	0.740196	0.090055	0.370098	0.038928	0.370098	0.031391	1.48039	0.135217	3.89706	0.363976	0	0	0.740196	0.075033	1.11029	0.115729	0.740196	0.074337
139519	0	known	NA	NA	chr21	-	22008944	22018156	ENST00000416327	3	795	MSTRG.24803	AP000472.2	0	0	0	0	0	0	2.66525	0.22606	0	0	2.38195	0.222469	0	0	2.21973	0.225011	0	0	0	0
9331	0	known	NA	NA	chr1	+	101063611	101083483	ENST00000416329	6	713	MSTRG.1870	RP11-421L21.3	0.45085	0.041816	3.9575	0.481483	0.533816	0.056148	3.70638	0.314366	2.03261	0.185656	0.060518	0.005652	1.28609	0.122029	0.457295	0.046355	6.0441	0.629994	0	0
220571	0	known	NA	NA	chrX	-	73820656	73826344	ENST00000416330	3	750	MSTRG.40447	XIST	0	0	0	0	0	0	0	0	17.502	1.59861	22.8266	2.13195	51.9749	4.93157	39.0963	3.96313	0	0	0	0
23833	0	known	NA	NA	chr10	+	78352597	78356100	ENST00000416341	2	381	ENSG00000230229	RP11-90J7.4	1.11917	0.103802	0	0	0	0	0	0	1.16038	0.105987	1.54014	0.143846	0.478158	0.045369	0.755906	0.076625	0	0	0.792651	0.079605
9291	0	known	NA	NA	chr1	-	100627049	100640613	ENST00000416343	3	497	ENSG00000230402	LINC01349	0	0	0	0	0	0	0	0	0	0	0	0	0	0	0	0	0	0	0.705327	0.070835
130855	0	known	NA	NA	chr2	+	210460475	210469246	ENST00000416344	3	714	MSTRG.23219	LANCL1-AS1	0.634454	0.058845	1.90336	0.231569	1.83894	0.193423	2.96078	0.251127	0.845938	0.077267	1.84174	0.172014	0	0	3.80672	0.385882	1.26891	0.132262	0.422969	0.042478
127043	0	known	NA	NA	chr2	+	150566134	150568080	ENST00000416350	3	545	ENSG00000237220	AC104777.3	0	0	0	0	0	0	0	0	0.403624	0.036866	0	0	0	0	0	0	0.031193	0.003251	0	0
143858	0	known	NA	NA	chr22	-	29705256	29719859	ENST00000416352	3	590	ENSG00000232396	RP1-76B20.11	0.790077	0.073279	0	0	0	0	0.511864	0.043415	0	0	0	0	0	0	0	0	0	0	1.02373	0.102811
193728	0	known	NA	NA	chr7	-	66390131	66393729	ENST00000416366	2	520	MSTRG.35096	LINC00174	1.88941	0.175241	3.19579	0.38881	0.871154	0.09163	2.75865	0.233983	4.58648	0.418923	3.2429	0.302879	1.78131	0.169017	5.81043	0.588995	4.71923	0.491899	4.16635	0.418419
197147	0	known	NA	NA	chr7	-	104785212	104804107	ENST00000416376	7	866	MSTRG.35773	LHFPL3-AS1	0.475222	0.044076	0	0	0	0	0.343036	0.029096	0	0	0	0	0	0	0	0	0	0	0	0
221341	0	known	NA	NA	chrX	+	102839908	102866824	ENST00000416381	3	2012	MSTRG.40589	LINC00630	7.03793	0.65276	2.96493	0.360723	3.66606	0.385603	1.88348	0.159753	6.05081	0.552673	6.39113	0.596917	5.74683	0.54528	2.66053	0.269694	2.81534	0.293451	1.56113	0.156782
108	0	known	NA	NA	chr1	-	741813	750016	ENST00000416385	2	4860	MSTRG.46	RP11-206L10.3	0	0	0.258112	0.031403	0	0	0.650543	0.055178	0.487993	0.044573	0	0	0.258411	0.024519	0.699935	0.070951	3.28332	0.34223	1.14662	0.115153
121968	0	known	NA	NA	chr2	-	70029998	70086267	ENST00000416395	5	2451	MSTRG.21492	PCBP1-AS1	0	0	0	0	0.864044	0.090882	0	0	9.26034	0.845827	19.8456	1.85354	1.47359	0.13982	0	0	4.7471	0.494804	0	0
23683	0	known	NA	NA	chr10	+	75296390	75361678	ENST00000416398	3	1860	MSTRG.4684	ZNF503-AS1	3.06326	0.284114	0.521543	0.063453	0.668844	0.07035	1.99335	0.169071	0.683911	0.062468	3.94589	0.368537	0.968081	0.091855	0.84991	0.086154	0.241936	0.025218	1.04646	0.105094
14414	0	known	NA	NA	chr1	+	163259850	163260659	ENST00000416401	2	469	MSTRG.2739	RP11-77M5.1	6.67804	0.619381	0.643923	0.078342	0.867804	0.091277	2.4904	0.21123	3.18124	0.29057	5.15139	0.481128	3.40512	0.32309	2.10021	0.212896	0.321962	0.033559	0.965885	0.097002
142621	0	known	NA	NA	chr22	-	21309821	21322854	ENST00000416405	7	1857	ENSG00000206142	KB-1183D5.13	0	0	0	0	0.075929	0.007986	0	0	0.087264	0.007971	0	0	0.752109	0.071363	0	0	0	0	0	0
145278	0	known	NA	NA	chr22	+	38739003	38749041	ENST00000416406	2	500	MSTRG.25864	RP3-508I15.14	6.10422	0.566159	5.32137	0.647416	3.26727	0.343657	5.14252	0.436177	10.8607	0.992003	5.43492	0.507609	5.724	0.543114	4.84539	0.491171	7.06229	0.736123	9.894	0.993636
146406	0	known	NA	NA	chr22	-	49436224	49657457	ENST00000416411	3	542	MSTRG.26108	C22orf34	2.88829	0.267885	1.77846	0.216373	0.336003	0.035341	0.618812	0.052486	0.909277	0.083052	1.3768	0.12859	0	0	0	0	0.113203	0.011799	0.853359	0.085701
14871	0	known	NA	NA	chr1	-	170460453	170517706	ENST00000416416	2	2080	MSTRG.2859	RP11-576I22.2	0	0	0.221635	0.026965	0.214904	0.022604	4.41343	0.374336	2.67881	0.244679	6.90232	0.644661	0.000481	4.6e-05	3.52933	0.357763	0.145192	0.015134	0.70281	0.070582
130935	0	known	NA	NA	chr2	+	214510196	214536890	ENST00000416430	4	467	MSTRG.23239	VWC2L-IT1	0	0	0	0	0	0	0.32334	0.027425	0	0	0	0	0	0	0	0	0	0	0	0
114245	0	known	NA	NA	chr19	-	48910930	48918891	ENST00000416432	2	433	MSTRG.20264	NUCB1-AS1	6.11547	0.567203	8.37644	1.01911	3.76674	0.396193	3.83603	0.325363	5.92841	0.541493	3.04157	0.284076	4.18476	0.397065	7.12933	0.72269	34.4734	3.59327	7.01848	0.704853
126415	0	known	NA	NA	chr2	-	133431666	133433897	ENST00000416437	2	554	MSTRG.22339	NCKAP5-IT1	2.25777	0.209405	5.8822	0.715649	0.646209	0.067969	2.21273	0.187679	1.89884	0.173438	2.82804	0.264132	2.21213	0.209895	2.60309	0.263871	0	0	1.52162	0.152813
213160	0	known	NA	NA	chr9	+	92141467	92160114	ENST00000416438	4	2506	ENSG00000225511	LINC00475	0.621708	0.057663	1.96468	0.23903	0.965983	0.101604	1.10122	0.093403	1.09956	0.100433	1.32335	0.123598	0.389495	0.036957	1.1907	0.1207	0.681963	0.071083	0.10906	0.010953
187737	0	known	NA	NA	chr6	+	134941392	134942450	ENST00000416448	2	288	ENSG00000240056	RP11-349J5.2	1.57292	0.145886	1.04861	0.127578	0	0	0	0	0	0	0	0	0	0	0.524306	0.053148	0	0	0	0
119201	0	known	NA	NA	chr2	+	27335542	27337825	ENST00000416453	4	863	MSTRG.20966	GTF3C2-AS1	0.275804	0.025581	0	0	0.08637	0.009085	0.796212	0.067533	4.2845	0.39134	2.20616	0.20605	0.296581	0.028141	0	0	2.51796	0.262454	0.124252	0.012478
213460	0	known	NA	NA	chr9	+	94900429	94904754	ENST00000416455	3	779	MSTRG.39024	RP11-49O14.2	11.7045	1.08558	6.80264	0.827632	11.0915	1.16663	10.3366	0.876722	10.3665	0.946866	7.57364	0.707361	12.8079	1.21526	7.52583	0.762882	12.8432	1.33868	6.64306	0.667151
117774	0	known	NA	NA	chr2	-	3531989	3534143	ENST00000416463	3	436	MSTRG.20746	AC108488.4	0	0	0	0	0	0	0	0	0	0	0	0	0.401662	0.038111	0.375	0.038013	0	0	0.372231	0.037382
2519	0	known	NA	NA	chr1	-	19591802	19596832	ENST00000416470	2	207	MSTRG.492	RP5-1056L3.1	0	0	0	0	0	0	0	0	0	0	0.710928	0.066399	0	0	0	0	0.492754	0.051361	0.223022	0.022398
212764	0	known	NA	NA	chr9	+	83219331	83234242	ENST00000416473	3	444	ENSG00000229109	RP11-439K3.1	0.815236	0.075612	2.687	0.326909	3.03059	0.318763	2.45198	0.207971	1.0908	0.099632	1.19314	0.111437	0.056306	0.005343	1.74641	0.177031	0.674464	0.070301	3.24532	0.325922
187838	0	known	NA	NA	chr6	-	135629405	135630268	ENST00000416481	2	531	MSTRG.33882	RP1-38C16.2	0	0	0.512241	0.062321	0	0	0	0	0	0	0	0	1.13748	0.107928	0.836158	0.08476	0	0	0	0
195690	0	known	NA	NA	chr7	+	95596682	95607144	ENST00000416502	2	307	MSTRG.35528	AC002451.3	0	0	1.08078	0.131492	0.302932	0.031863	1.76422	0.149637	0	0	2.06244	0.192628	0.495114	0.046978	4.29482	0.435359	0	0	1.60706	0.161394
121992	0	known	NA	NA	chr2	-	70048691	70055823	ENST00000416506	4	542	MSTRG.21492	PCBP1-AS1	0.768954	0.07132	5.63303	0.685334	0	0	0	0	8.30291	0.758377	0	0	10.6729	1.01269	0	0	0	0	0	0
132925	0	known	NA	NA	chr2	-	237122910	237124097	ENST00000416509	2	669	ENSG00000224844	AC107079.1	2.98356	0.276722	4.23169	0.514842	0.90284	0.094962	2.70852	0.22973	1.56502	0.142947	3.38565	0.316212	2.4843	0.23572	0.67713	0.06864	0.45142	0.047053	0	0
17847	0	known	NA	NA	chr1	-	222089169	222387434	ENST00000416510	4	675	ENSG00000236230	RP11-400N13.1	0	0	1.31371	0.15983	0	0	0	0	0	0	0	0	0.127407	0.012089	0.417778	0.04235	0.407407	0.042465	0.429747	0.043159
191590	0	known	NA	NA	chr7	+	29080284	29082527	ENST00000416513	3	389	MSTRG.34708	AC005162.4	0.388175	0.036003	0.77635	0.094453	0	0	0	0	0.77635	0.070911	0.388175	0.036255	0.347044	0.032929	0	0	0.77635	0.080921	0	0
117972	0	known	NA	NA	chr2	-	7886770	7899655	ENST00000416534	6	734	ENSG00000226506	AC007463.2	0	0	0	0	0	0	0	0	0	0	0	0	0	0	0.044841	0.004545	0	0	0	0
965	0	known	NA	NA	chr1	-	3712200	3714298	ENST00000416554	2	351	MSTRG.176	RP5-1092A11.2	0	0	0.860399	0.104679	0	0	0	0	0	0	0	0	0.860399	0.081638	0	0	0	0	0	0
195112	0	known	NA	NA	chr7	-	87325299	87345515	ENST00000416560	4	710	MSTRG.35416	TP53TG1	1.95328	0.181165	1.14612	0.139441	4.89889	0.515274	0.819452	0.069504	1.95111	0.178212	0	0	0	0	2.18948	0.221944	0	0	0.897761	0.090161
149	0	known	NA	NA	chr1	+	827699	852766	ENST00000416570	5	612	MSTRG.55	LINC01128	0	0	2.80732	0.341548	1.17827	0.123933	7.57758	0.642712	0	0	9.2927	0.867916	4.35729	0.413436	1.00761	0.10214	0	0	3.95308	0.397001
193725	0	known	NA	NA	chr7	-	66379827	66395919	ENST00000416572	4	556	MSTRG.35096	LINC00174	1.60746	0.14909	0	0	0	0	2.76607	0.234611	0	0	2.84946	0.266133	0	0	0	0	9.3697	0.976631	0.446587	0.04485
118519	0	known	NA	NA	chr2	+	19990217	20004210	ENST00000416575	3	541	MSTRG.20859	AC079145.4	2.49978	0.231852	0.269871	0.032833	1.61181	0.169534	0.51756	0.043898	0.496085	0.045312	0	0	1.45647	0.138196	0	0	0.579696	0.060423	0	0
6313	0	known	NA	NA	chr1	-	46446673	46449704	ENST00000416581	3	1129	ENSG00000224863	LINC01398	0.821081	0.076154	0	0	0	0	0.267493	0.022688	0.133747	0.012216	0	0	0.25155	0.023868	0.534987	0.054231	0	0	0	0
195679	0	known	NA	NA	chr7	+	95471835	95473998	ENST00000416593	2	534	ENSG00000233942	AC004012.1	1.17725	0.109189	0	0	0.154894	0.016292	0	0	0	0	0	0	0	0	0.426966	0.043281	0	0	0.282772	0.028398
180783	0	known	NA	NA	chr6	-	25053627	25057073	ENST00000416595	4	430	MSTRG.32566	RP3-425P12.1	0	0	0	0	0	0	0	0	0	0	0.037209	0.003475	0	0	0	0	0	0	0	0
7177	0	known	NA	NA	chr1	+	57860532	57863215	ENST00000416598	2	1262	MSTRG.1364	DAB1-AS1	0.686212	0.063645	0	0	0.119651	0.012585	0.717908	0.060891	0.957211	0.08743	0.239303	0.02235	0.179081	0.016992	0.345483	0.035021	0	0	0	0
122540	0	known	NA	NA	chr2	+	74385486	74387026	ENST00000416630	3	584	MSTRG.21546	DCTN1-AS1	1.21918	0.113077	0.258562	0.031458	0	0	2.21062	0.187499	0	0	3.79623	0.354559	1.03425	0.098133	2.79623	0.28345	0	0	2.16267	0.217193
137467	0	known	NA	NA	chr20	+	47958022	47958603	ENST00000416646	2	456	ENSG00000228503	RP11-347D21.2	0.95234	0.088328	0	0	0	0	0	0	0	0	0	0	0	0	0	0	0	0	0	0
194769	0	known	NA	NA	chr7	-	77683943	77696262	ENST00000416650	3	609	MSTRG.35366	APTR	9.13148	0.846934	2.62644	0.319542	9.61683	1.01152	7.6149	0.645878	9.91658	0.905767	11.7419	1.09667	19.6647	1.86586	10.407	1.05494	27.715	2.88881	19.0878	1.91695
23984	0	known	NA	NA	chr10	+	80333771	80334426	ENST00000416657	2	339	ENSG00000235858	RP11-36D19.8	0	0	0.100295	0.012202	0	0	0	0	0	0	0	0	0	0	0	0	0	0	0	0
56415	0	known	NA	NA	chr13	+	92484606	92510094	ENST00000416664	2	658	ENSG00000236240	GPC5-IT1	7.87766	0.730644	0	0	0	0	0	0	0	0	0.458967	0.042866	0	0	0	0	0	0	0	0
24295	0	known	NA	NA	chr10	+	87878692	87880427	ENST00000416679	3	499	MSTRG.4812	RP11-380G5.2	1.03223	0.095738	0	0	3.4351	0.36131	1.40974	0.119571	0.688039	0.062845	4.78591	0.446993	1.1064	0.104979	0.499883	0.050672	0.198973	0.02074	0.932023	0.093601
182032	0	known	NA	NA	chr6	+	31542373	31543138	ENST00000416684	2	454	MSTRG.32789	DDX39B-AS1	0	0	1.19822	0.14578	0	0	0	0	0.367487	0.033566	0	0	0	0	0	0	0	0	0	0
5538	0	known	NA	NA	chr1	+	42959104	42976428	ENST00000416689	3	3075	MSTRG.1055	SLC2A1-AS1	3.38829	0.31426	0	0	3.4839	0.366443	0.883197	0.074911	1.76576	0.161282	1.27692	0.119261	0	0	5.33073	0.540368	0.71187	0.0742	0.196423	0.019726
1818	0	known	NA	NA	chr1	+	12527724	12528420	ENST00000416696	2	438	ENSG00000229484	RP5-888M10.2	0.36205	0.03358	3.4256	0.41677	0	0	1.79601	0.152333	0.159817	0.014597	1.03425	0.096596	0.800233	0.075929	2.39786	0.243068	0.689498	0.071868	2.92851	0.294105
192894	0	known	NA	NA	chr7	+	45969657	45980191	ENST00000416708	3	555	ENSG00000237471	AC073115.6	0.544144	0.050469	0	0	0	0	0	0	0	0	1.01441	0.094744	0	0	1.02881	0.104289	0.272072	0.028359	2.43407	0.244449
141445	0	known	NA	NA	chr21	-	45338590	45341990	ENST00000416722	2	455	ENSG00000237664	LINC00316	0.610989	0.056669	0.331868	0.040376	0	0	0	0	0	0	0	0	0	0	0.663736	0.067282	0.331868	0.034592	0	0
40714	0	known	NA	NA	chr11	-	131662131	131663583	ENST00000416725	2	703	MSTRG.7419	C11orf39	0	0	3.4367	0.418121	0	0	0	0	0	0	0.644381	0.060184	0	0	0	0	0	0	1.00142	0.100571
137472	0	known	NA	NA	chr20	+	48359950	48370629	ENST00000416742	5	3544	ENSG00000235621	LINC00494	2.46909	0.229005	5.2579	0.639693	0.426072	0.044815	1.10511	0.093732	0.334316	0.030536	3.09379	0.288953	0.387326	0.036751	2.57364	0.260886	0.610014	0.063584	1.98243	0.199092
125402	0	known	NA	NA	chr2	-	113527568	113542672	ENST00000416758	3	404	ENSG00000231943	PGM5P4-AS1	0.245043	0.022727	3.37599	0.410734	0	0	0.116337	0.009867	0	0	0.941213	0.087907	0	0	0	0	0	0	0.002475	0.000249
2838	0	known	NA	NA	chr1	+	22025534	22031223	ENST00000416769	2	1054	MSTRG.547	LINC00339	0.300033	0.027828	32.5674	3.96227	6.40228	0.673403	0.289239	0.024533	13.4585	1.22928	0.554253	0.051766	14.1605	1.3436	11.9825	1.21465	8.73674	0.910656	10.7546	1.08006
189307	0	known	NA	NA	chr6	-	166460663	166465383	ENST00000416770	4	579	MSTRG.34237	RPS6KA2-IT1	5.26693	0.488502	7.76998	0.945322	4.55673	0.479285	3.57604	0.303312	4.07333	0.372052	3.97545	0.371297	5.04254	0.478454	5.98904	0.6071	3.41014	0.355449	5.32989	0.535272
257	0	known	NA	NA	chr1	+	1137017	1144056	ENST00000416774	3	1620	MSTRG.72	LINC01342	0	0	0	0	0.118443	0.012458	1.07436	0.091125	1.31049	0.119698	0	0	2.97592	0.282366	12.3742	1.25435	0.585734	0.061053	0.697152	0.070014
5512	0	known	NA	NA	chr1	-	42836928	42846362	ENST00000416809	3	627	MSTRG.1061	RP11-342M1.3	1.61244	0.149552	0.770335	0.093722	1.63319	0.171782	2.71912	0.230629	0.240829	0.021997	1.37515	0.128436	1.35782	0.128835	2.04147	0.206941	0.608483	0.063424	2.74113	0.275287
192535	0	known	NA	NA	chr7	+	44039171	44041103	ENST00000416824	2	1323	MSTRG.34947	LINC00957	0	0	0	0	0.413814	0.043526	0	0	0	0	0	0	0	0	8.75237	0.887215	0.221194	0.023056	0	0
209766	0	known	NA	NA	chr9	-	2422702	2621413	ENST00000416826	11	3167	MSTRG.38129	VLDLR-AS1	0	0	3.38744	0.412127	0	0	0.758104	0.064301	0.554204	0.05062	0.873379	0.081572	0.223871	0.021242	0.507401	0.051434	0.442331	0.046105	3.06796	0.30811
140578	0	known	NA	NA	chr21	+	38846247	38848644	ENST00000416842	2	487	MSTRG.24992	AP001042.1	0	0	0	0	0	0	0.310062	0.026299	0	0	0	0	1.55031	0.147099	0	0	0.620123	0.064637	0.620123	0.062278
121374	0	known	NA	NA	chr2	+	62463127	62464070	ENST00000416845	2	424	ENSG00000228541	AC093159.1	0.503972	0.046743	0.551887	0.067144	0.392472	0.041281	0.404464	0.034306	0.51801	0.047314	0.084906	0.00793	0.233491	0.022154	1.389	0.140801	1.2138	0.126518	1.60653	0.161341
223516	0	known	NA	NA	chrX	-	153760491	153766478	ENST00000416854	3	244	MSTRG.40984	U52111.14	0.154655	0.014344	0.282539	0.034375	0.172864	0.018182	0	0	0	0	0.203411	0.018998	0	0	0	0	0.288593	0.030081	0.237705	0.023872
825	0	known	NA	NA	chr1	-	2549920	2557011	ENST00000416860	6	3522	MSTRG.145	RP3-395M20.8	1.94844	0.180716	2.42435	0.294955	3.53555	0.371876	15.4505	1.31048	0.13326	0.012172	6.40205	0.597936	12.1809	1.15577	10.2506	1.03909	6.02382	0.62788	18.114	1.81916
131848	0	known	NA	NA	chr2	+	219686987	219714686	ENST00000416861	2	496	ENSG00000227308	AC009502.4	0.53346	0.049478	0	0	1.94096	0.204154	0	0	2.24296	0.204869	0	0	0	0	0	0	0	0	0	0
2306	0	known	NA	NA	chr1	-	16888542	16889642	ENST00000416869	2	336	MSTRG.472	RP11-108M9.4	2.21455	0.205397	2.97789	0.362301	0	0	0.569682	0.048319	0	0	0.588126	0.05493	1.10464	0.104813	1.41003	0.142933	2.42176	0.252427	1.58128	0.158805
11620	0	known	NA	NA	chr1	+	150515757	150518032	ENST00000416894	2	566	ENSG00000228126	FALEC	1.13813	0.105561	1.39478	0.169694	2.2126	0.232725	1.60071	0.135768	1.58849	0.14509	1.2187	0.113824	3.56325	0.338094	1.06714	0.108174	1.22968	0.128173	0.813173	0.081665
18111	0	known	NA	NA	chr1	+	224766900	224773341	ENST00000416908	2	423	ENSG00000225334	RP11-449J1.1	0	0	0	0	0	0	0	0	0.023641	0.002159	0.512796	0.047894	0.553856	0.052552	0	0	0	0	0	0
56463	0	known	NA	NA	chr13	-	95479444	95533910	ENST00000416909	4	895	ENSG00000223392	CLDN10-AS1	2.36832	0.219659	0	0	0	0	0	0	0.168715	0.01541	0	0	0	0	0	0	0	0	0	0
128602	0	known	NA	NA	chr2	-	176173195	176178284	ENST00000416928	3	4235	MSTRG.22790	HAGLR	5.46159	0.506556	3.84337	0.467598	0.08407	0.008843	0	0	0	0	0	0	1.18367	0.112311	0.69935	0.070892	0	0	3.19386	0.320754
169767	0	known	NA	NA	chr5	+	10479371	10482309	ENST00000416930	2	483	ENSG00000246016	LINC01513	0	0	0.335655	0.040837	0.497885	0.052368	0	0	0	0	0.609429	0.056919	0	0	0	0	0	0	0	0
183603	0	known	NA	NA	chr6	-	38923029	38953099	ENST00000416948	4	830	ENSG00000231150	RP1-207H1.3	0	0	0.727711	0.088536	0.363855	0.038271	0	0	0	0	0	0	0	0	0	0	0	0	0.243373	0.024442
183750	0	known	NA	NA	chr6	+	41502444	41519852	ENST00000416951	3	816	MSTRG.33028	LINC01276	0.740196	0.068652	0.185049	0.022514	0.370098	0.038928	0	0	0.822756	0.075149	1.31364	0.122691	0.440564	0.041802	0.185049	0.018758	0.555147	0.057865	0	0
15112	0	known	NA	NA	chr1	-	173865168	173867988	ENST00000416952	6	799	MSTRG.2906	GAS5	5.44626	0.505134	2.24715	0.273396	6.35494	0.668425	3.84678	0.326274	18.608	1.69963	2.54539	0.237733	12.8282	1.21718	2.19163	0.222162	4.69008	0.48886	2.67063	0.268207
86226	0	known	NA	NA	chr17	-	4497394	4499674	ENST00000416958	2	370	MSTRG.15759	AC118754.4	0.189573	0.017583	2.43571	0.296337	2.46487	0.259259	1.28108	0.108658	0.919722	0.084006	0	0	1.49821	0.142156	0.654054	0.0663	0.975676	0.101698	1.3609	0.136673
2720	0	known	NA	NA	chr1	+	21266082	21267251	ENST00000416959	3	723	MSTRG.531	RP3-329E20.2	22.6791	2.10346	18.3596	2.23369	12.6567	1.33126	13.7967	1.1702	19.0221	1.73746	17.3679	1.62212	8.20747	0.778754	15.3071	1.55165	20.8575	2.17404	10.971	1.10179
216814	0	known	NA	NA	chr9	-	136724658	136728184	ENST00000416970	5	789	MSTRG.39667	SNHG7	0	0	33.4188	4.06585	35.4262	3.7262	27.6249	2.34308	31.784	2.90311	0	0	11.9034	1.12944	14.2505	1.44455	0	0	0	0
200482	0	known	NA	NA	chr7	-	153411234	153413963	ENST00000416982	2	2624	ENSG00000234722	LINC01287	0.198171	0.01838	0.269436	0.032781	0.713796	0.075078	0.230183	0.019524	0.193598	0.017683	0.345274	0.032248	0.386052	0.03663	0.317835	0.032218	0.115091	0.011996	0.420732	0.042253
144391	0	known	NA	NA	chr22	+	31970823	31973474	ENST00000416995	2	178	ENSG00000230866	CTA-342B11.2	0	0	0.185393	0.022556	0	0	0	0	0	0	0	0	0	0	0	0	0	0	0	0
210183	0	known	NA	NA	chr9	+	14317085	14357854	ENST00000416996	2	964	MSTRG.38269	RP11-120J1.1	0	0	2.10628	0.256257	0.649922	0.06836	1.06332	0.090188	0.159387	0.014558	0.506136	0.047272	0.705394	0.06693	0.966736	0.097997	0.224175	0.023366	2.30884	0.231873
198669	0	known	NA	NA	chr7	-	131042836	131052550	ENST00000416999	3	387	MSTRG.36066	LINC-PINT	0	0	0	0	0	0	0	0	0	0	0	0	0.32337	0.030683	0	0	0	0	0	0
129845	0	known	NA	NA	chr2	-	199882459	199910955	ENST00000417006	5	754	MSTRG.23064	AC073043.1	0	0	0	0	0	0	0	0	0	0	0	0	0	0	0.615527	0.062395	0.485046	0.050558	0.305202	0.030651
159700	0	known	NA	NA	chr3	+	195546404	195550581	ENST00000417011	2	810	MSTRG.28411	AC091633.3	0.008642	0.000802	0	0	0.491405	0.051687	0.296181	0.025121	0.209722	0.019156	0.426174	0.039804	0.515365	0.0489	0	0	0	0	0	0
197162	0	known	NA	NA	chr7	+	104941206	104962334	ENST00000417026	2	891	MSTRG.35784	RP11-325F22.2	0.729517	0.067662	5.93481	0.722049	2.5198	0.265037	4.909	0.41637	2.44557	0.223375	8.81405	0.823212	4.00906	0.380394	8.03987	0.81499	5.41732	0.564662	9.26777	0.930745
200844	0	known	NA	NA	chr7	+	159006522	159008789	ENST00000417032	2	546	MSTRG.36521	LINC00689	0	0	0	0	0	0	0	0	0	0	0	0	0	0	0.276557	0.028034	0	0	0	0
54035	0	known	NA	NA	chr13	+	23891459	23897263	ENST00000417034	2	468	MSTRG.9701	C1QTNF9B-AS1	0.444304	0.041209	0.544872	0.066291	0	0	2.02406	0.171676	0	0	0	0	0.882479	0.083733	0.967949	0.09812	0.108974	0.011359	0	0
128452	0	known	NA	NA	chr2	+	174487403	174488300	ENST00000417038	2	393	ENSG00000226853	AC010894.3	0.826972	0.076701	1.11196	0.135285	0	0	1.04015	0.088223	0	0	0	0	0	0	0.175573	0.017798	0.810009	0.08443	0	0
120028	0	known	NA	NA	chr2	-	38406728	38515740	ENST00000417039	5	1156	MSTRG.21108	AC016995.3	0.844682	0.078343	2.88786	0.351347	0.203429	0.021397	0.261246	0.022158	0	0	1.40434	0.131162	0.597458	0.056689	0.522491	0.052964	0	0	0.939446	0.094347
19713	0	known	NA	NA	chr1	+	248859164	248864796	ENST00000417047	3	462	MSTRG.3858	AL672294.1	0.703208	0.065222	0	0	1.03592	0.108961	0.914482	0.077564	0.38343	0.035022	0	0	2.10401	0.199636	0.260617	0.026418	0	0	0.34341	0.034488
41595	0	known	NA	NA	chr12	-	6439165	6447773	ENST00000417058	3	1497	MSTRG.7564	CD27-AS1	1.53254	0.142141	4.7821	0.581806	3.05741	0.321584	6.09573	0.517025	3.33409	0.304532	1.34445	0.125569	0	0	1.82899	0.185402	2.44038	0.254368	0	0
224578	0	known	NA	NA	chrY	+	12662537	12688255	ENST00000417071	4	882	MSTRG.41114	TTTY15	0	0	0.661736	0.080509	3.83455	0.403325	0	0	0	0	0	0	0	0	0	0	1.56264	0.162879	1.45863	0.146487
224485	0	known	NA	NA	chrY	+	9740584	9758476	ENST00000417072	7	3168	ENSG00000212855	TTTY2	2.38829	0.221511	0.11916	0.014497	0.882759	0.09285	3.94661	0.334743	0	0	0	0	0	0	0	0	0.157607	0.016428	1.42976	0.143588
54371	0	known	NA	NA	chr13	-	30342460	30365761	ENST00000417079	5	1045	ENSG00000238121	LINC00426	3.65857	0.339329	5.04238	0.613473	1.33559	0.14048	11.5285	0.977824	2.66918	0.243799	4.30527	0.402102	3.93889	0.373736	7.626	0.773036	3.69999	0.38566	3.71351	0.372941
143547	0	known	NA	NA	chr22	+	26717369	26722172	ENST00000417083	3	706	MSTRG.25552	MIATNB	13.461	1.24849	17.5476	2.1349	11.124	1.17004	20.7181	1.75726	21.5236	1.96593	21.1517	1.97552	13.9762	1.32611	20.5732	2.08547	11.5572	1.20464	18.2515	1.83297
17117	0	known	NA	NA	chr1	+	207249067	207309121	ENST00000417084	4	917	ENSG00000237074	RP11-6J21.2	0.933479	0.086579	0.329335	0.040068	0	0	0.329335	0.027933	0.959651	0.087653	0.154853	0.014463	1.7819	0.169073	1.09378	0.110875	2.47001	0.257456	2.14068	0.214984
128603	0	known	NA	NA	chr2	-	176175994	176188540	ENST00000417086	3	984	MSTRG.22790	HAGLR	0.565103	0.052413	1.28069	0.155813	2.74142	0.288347	26.4577	2.24408	11.0737	1.01146	29.1219	2.71992	0.879573	0.083457	9.35252	0.948052	0	0	12.3068	1.23595
28080	0	known	NA	NA	chr11	-	1995234	1997025	ENST00000417089	5	1444	MSTRG.5487	H19	0	0	0.419709	0.051063	0	0	0	0	0.910869	0.083198	0	0	1.36518	0.129533	0	0	0.554167	0.057762	0	0
130642	0	known	NA	NA	chr2	-	207186717	207235883	ENST00000417096	3	556	MSTRG.23184	AC007879.2	2.09457	0.194269	1.79918	0.218894	0.705846	0.074242	1.61714	0.137162	0	0	0.455148	0.04251	1.1277	0.107	2.57709	0.261236	1.53662	0.160166	0.271583	0.027275
79737	0	known	NA	NA	chr16	+	31059477	31062763	ENST00000417110	1	3287	MSTRG.14700	RP11-196G11.6	2.1366	0.198167	1.92485	0.234184	1.21174	0.127453	2.59051	0.219721	4.01308	0.36655	3.22269	0.300992	0	0	1.3024	0.132023	0.958016	0.099857	0	0
19333	0	known	NA	NA	chr1	-	243793205	243794400	ENST00000417120	2	517	MSTRG.3788	AKT3-IT1	5.63045	0.522218	18.2574	2.22126	3.82381	0.402195	10.0337	0.851031	6.58737	0.601682	8.70861	0.813364	4.93778	0.468514	8.09488	0.820566	8.54908	0.891095	11.8457	1.18964
145534	0	known	NA	NA	chr22	+	40521800	40526707	ENST00000417123	4	1932	MSTRG.25931	RP4-591N18.2	34.7417	3.22226	49.1258	5.97681	24.3949	2.5659	17.1579	1.45529	28.381	2.59228	24.691	2.30608	18.6108	1.76586	21.5362	2.1831	32.6677	3.40505	27.8934	2.80128
19884	0	known	NA	NA	chr10	-	3240371	3257210	ENST00000417149	4	390	ENSG00000226762	RP11-298E9.6	0	0	0	0	0	0	0.44359	0.037624	0.473462	0.043245	2.17146	0.202809	0	0	0.254723	0.025821	0	0	0.123077	0.01236
17532	0	known	NA	NA	chr1	+	213492301	213546447	ENST00000417161	2	440	ENSG00000225233	RP11-554K11.2	1.49478	0.138639	0	0	0	0	0	0	0	0	0	0	1.67921	0.15933	0	0	0	0	0	0
120002	0	known	NA	NA	chr2	-	38132637	38138946	ENST00000417213	3	351	MSTRG.21104	AC009229.6	0	0	2.9238	0.35572	0	0	0.586895	0.049779	0.86104	0.078646	0.430199	0.04018	0	0	0	0	0	0	1.10256	0.110729
10794	0	known	NA	NA	chr1	+	121396754	121463129	ENST00000417218	2	3662	MSTRG.2132	CH17-437K3.1	0.329874	0.030595	4.12036	0.501297	0.594362	0.062516	0.607872	0.051558	0.233206	0.021301	0.692353	0.064664	0.161114	0.015287	0.500701	0.050755	0.016384	0.001708	0.758479	0.076173
73364	0	known	NA	NA	chr15	+	91022622	91023701	ENST00000417221	2	508	MSTRG.13531	AC068831.10	0	0	0.594488	0.072327	0	0	0	0	0	0	0	0	0	0	0	0	0	0	0	0
89309	0	known	NA	NA	chr17	+	20868505	20924425	ENST00000417232	4	709	MSTRG.16227	CCDC144NL-AS1	0.21252	0.019711	0.11887	0.014462	0.659281	0.069344	0	0	0	0	0	0	0	0	0	0	0	0	0.184499	0.018529
189399	0	known	NA	NA	chr6	-	167825029	167825460	ENST00000417244	3	182	MSTRG.34261	MLLT4-AS1	0	0	0	0	1.22035	0.128358	3.03728	0.257615	3.29822	0.301255	2.68089	0.250389	0.45323	0.043004	5.26428	0.533633	3.25561	0.339341	4.28737	0.430572
16498	0	known	NA	NA	chr1	+	202810962	202811913	ENST00000417262	2	748	ENSG00000228288	PCAT6	6.27307	0.58182	1.22059	0.148501	8.15723	0.857992	0.786988	0.06675	9.24465	0.844394	0.616858	0.057613	3.9889	0.378481	1.67378	0.169669	1.44144	0.150245	4.67112	0.469112
133740	0	known	NA	NA	chr2	-	241754793	241755740	ENST00000417267	2	668	MSTRG.23633	AC114730.7	74.4895	6.90882	26.9506	3.2789	68.5704	7.21236	90.6916	7.69225	50.4446	4.60754	59.5734	5.56401	72.7635	6.90406	130.68	13.2468	112.061	11.6805	73.9416	7.42582
20313	0	known	NA	NA	chr10	-	11168922	11171376	ENST00000417273	2	430	MSTRG.3958	RP3-323N1.2	5.0907	0.472156	21.486	2.61407	10.0209	1.05402	28.7419	2.43782	16.2488	1.48415	11.914	1.11274	11.5907	1.09977	18.307	1.85575	6.26512	0.653031	20.4233	2.05107
179601	0	known	NA	NA	chr5	+	181247701	181257586	ENST00000417281	2	629	MSTRG.32272	CTC-338M12.4	16.6017	1.53979	8.33872	1.01452	8.34791	0.878049	11.3895	0.966032	4.19525	0.383189	10.1777	0.950574	8.2944	0.787003	0.017554	0.001779	13.7945	1.43784	0	0
197148	0	known	NA	NA	chr7	-	104796506	104804084	ENST00000417290	4	950	MSTRG.35773	LHFPL3-AS1	1.53105	0.142003	0	0	0	0	1.07418	0.09111	0	0	0	0	0	0	0	0	0	0	0	0
102772	0	known	NA	NA	chr18	+	64147209	64159294	ENST00000417298	3	637	ENSG00000236392	AC100848.1	0	0	0.237049	0.02884	0	0	0	0	0	0	0	0	0	0	0	0	0	0	0	0
134633	0	known	NA	NA	chr20	+	10753090	10753966	ENST00000417299	2	438	MSTRG.23818	RP1-278O22.1	0.59053	0.054771	2.56621	0.312214	8.25534	0.868312	6.29776	0.534162	1.27765	0.116699	3.74531	0.349803	1.65663	0.157187	3.15182	0.319495	2.98286	0.310912	5.16381	0.518592
224278	0	known	NA	NA	chrY	-	2966844	3002626	ENST00000417305	3	500	MSTRG.41075	ZFY-AS1	0.604	0.05602	0.628	0.076405	1.82801	0.192274	1.1	0.093299	0	0	0	0	0	0	0	0	0	0	0.604	0.060659
148721	0	known	NA	NA	chr3	+	31710607	31721574	ENST00000417313	3	475	MSTRG.26535	OSBPL10-AS1	0	0	0	0	1.45761	0.153314	0	0	1.40776	0.128583	0	0	0	0	0	0	3.02812	0.315629	1.33957	0.134531
10	0	known	NA	NA	chr1	-	34554	36081	ENST00000417324	3	1187	ENSG00000237613	FAM138A	0.171863	0.01594	0.099384	0.012091	0.249159	0.026207	0.150619	0.012775	0.088837	0.008114	0.259042	0.024194	0.057877	0.005492	0.051064	0.005176	0.053356	0.005561	0.241965	0.0243
145785	0	known	NA	NA	chr22	+	42090956	42125349	ENST00000417327	4	1521	MSTRG.25993	NDUFA6-AS1	1.27524	0.118277	8.3743	1.01885	1.29014	0.135699	3.13646	0.266027	0	0	3.79977	0.35489	3.65191	0.346506	2.11084	0.213973	6.23915	0.650324	3.74584	0.376187
201296	0	known	NA	NA	chr8	+	9189346	9202490	ENST00000417333	3	408	ENSG00000248538	RP11-10A14.5	0	0	0	0	0	0	0	0	0	0	0	0	0	0	0	0	0.068627	0.007153	0	0
225070	0	known	NA	NA	chrY	+	25728490	25733388	ENST00000417334	3	344	ENSG00000231141	TTTY3	0	0	0	0	0.049419	0.005198	0	0	0	0	0	0	0	0	0	0	0	0	0	0
140592	0	known	NA	NA	chr21	-	38988707	39006153	ENST00000417335	3	1412	MSTRG.24997	AF064858.8	7.06392	0.655171	0.297289	0.036169	4.18235	0.439908	6.52582	0.553504	1.39219	0.127161	1.76018	0.164397	8.82276	0.837136	5.00717	0.507569	1.14994	0.119862	5.3434	0.536628
137948	0	known	NA	NA	chr20	-	57384160	57393062	ENST00000417346	2	1540	MSTRG.24493	RP4-800J21.3	5.27208	0.488979	8.42053	1.02447	4.92403	0.517918	17.4617	1.48106	13.5065	1.23367	12.789	1.19446	11.4403	1.08549	12.1061	1.22718	18.7773	1.95721	9.62338	0.966458
14997	0	known	NA	NA	chr1	-	172136531	172144794	ENST00000417354	4	4358	MSTRG.2882	DNM3OS	4.36706	0.40504	10.0238	1.21953	3.96542	0.41709	5.28444	0.448214	8.2891	0.757116	7.36293	0.687681	5.20709	0.494068	6.8961	0.699048	6.68971	0.697288	5.37017	0.539316
131699	0	known	NA	NA	chr2	+	219299002	219304130	ENST00000417355	3	311	ENSG00000230432	AC114803.3	0	0	0	0	0.128617	0.013528	0	0	0.485531	0.044348	0	0	0.167203	0.015865	0	0	0	0	0	0
143608	0	known	NA	NA	chr22	+	27919484	27922263	ENST00000417381	3	552	MSTRG.25565	TTC28-AS1	0	0	0.316176	0.038467	0	0	0	0	0	0	0.075392	0.007041	0	0	0	0	0.05898	0.006148	0	0
159290	0	known	NA	NA	chr3	+	187796255	187805137	ENST00000417384	3	589	ENSG00000224049	RP11-30O15.1	0	0	0	0	0.869218	0.091426	0	0	0	0	0	0	0.736984	0.069928	0	0	0	0	0	0
187349	0	known	NA	NA	chr6	+	128027886	128085248	ENST00000417390	5	752	MSTRG.33801	RP11-103C16.2	7.8617	0.729164	1.65999	0.201959	2.9109	0.306174	6.05475	0.513549	8.73271	0.797634	10.7872	1.0075	7.21277	0.684373	2.34815	0.238029	3.90957	0.407506	0.788564	0.079194
8977	0	known	NA	NA	chr1	+	93592250	93605573	ENST00000417401	3	504	MSTRG.1791	RP5-1033H22.2	2.46353	0.22849	2.69643	0.328057	3.18092	0.334575	7.56157	0.641355	0.979167	0.089436	5.39505	0.503885	3.08906	0.293101	5.43295	0.55073	5.60175	0.583886	2.93503	0.29476
15861	0	known	NA	NA	chr1	+	190480379	190494297	ENST00000417409	2	506	ENSG00000241505	RP11-161I10.1	0.185771	0.01723	0	0	0	0	0	0	0	0	0	0	0	0	0	0	0	0	0	0
21491	0	known	NA	NA	chr10	+	32347397	32374488	ENST00000417447	2	265	MSTRG.4193	RP11-135A24.2	3.10189	0.287696	0.47635	0.057954	0.475472	0.050011	3.37358	0.28614	2.23774	0.204392	6.34149	0.59228	1.24151	0.117799	3.54717	0.359571	1.8717	0.195092	2.17359	0.218289
4601	0	known	NA	NA	chr1	-	34974356	34985313	ENST00000417456	2	3163	MSTRG.866	RP11-244H3.1	8.6728	0.804392	11.7573	1.43043	10.6093	1.1159	21.8476	1.85307	7.686	0.702029	14.6993	1.37288	10.7558	1.02055	16.6044	1.68316	5.2536	0.547598	12.8467	1.29018
190911	0	known	NA	NA	chr7	+	19119933	19121916	ENST00000417460	2	692	ENSG00000236536	AC003986.7	0.436416	0.040477	0.395163	0.048077	0	0	0	0	0	0	0.218208	0.02038	0	0	0	0	0.404624	0.042175	0	0
142610	0	known	NA	NA	chr22	-	21177892	21179875	ENST00000417463	2	774	ENSG00000234503	KB-1592A4.14	0.013675	0.001268	0	0	0.736434	0.077459	0	0	0.578876	0.052874	0.097545	0.00911	2.67234	0.253561	0	0	0.197549	0.020591	0	0
183831	0	known	NA	NA	chr6	+	41868622	41869731	ENST00000417465	2	403	MSTRG.33049	RP5-973N23.4	2.24814	0.208512	0	0	1.12407	0.118232	0.37469	0.03178	1.35484	0.123749	0.74938	0.06999	0.501241	0.04756	1.8062	0.183092	0.74938	0.07811	0	0
118257	0	known	NA	NA	chr2	+	11393981	11403077	ENST00000417473	3	1330	ENSG00000224177	LINC00570	3.10301	0.2878	0.809291	0.098461	0	0	0.000376	3.2e-05	0.393985	0.035986	0.165653	0.015472	0	0	1.88938	0.191523	0.340602	0.035502	0	0
189147	0	known	NA	NA	chr6	+	160931080	160969771	ENST00000417479	4	573	ENSG00000231863	RP3-428L16.1	0	0	0.852882	0.103765	0	0	0	0	0.495476	0.045256	0	0	0	0	0.263525	0.026713	1.0541	0.109872	0	0
131077	0	known	NA	NA	chr2	+	216259595	216266130	ENST00000417481	2	784	ENSG00000231092	AC012513.6	0	0	0	0	0	0	0.192602	0.016336	0.367347	0.033553	0	0	0	0	0	0	0	0	0	0
187716	0	known	NA	NA	chr6	-	134428240	134520585	ENST00000417483	5	1360	ENSG00000231971	RP11-557H15.3	0	0	0.979628	0.119185	0.033824	0.003558	0	0	0	0	0.151735	0.014172	0.666176	0.063209	0.111999	0.011353	0	0	0.016912	0.001698
131028	0	known	NA	NA	chr2	+	215546198	215713895	ENST00000417485	8	1642	ENSG00000237525	AC012668.2	0.183922	0.017059	0.643727	0.078318	0	0	0.183922	0.0156	0.643727	0.058797	0	0	0.307552	0.029182	0	0	0	0	0.735688	0.073884
188370	0	known	NA	NA	chr6	-	147119417	147202467	ENST00000417502	5	419	MSTRG.33986	STXBP5-AS1	0.450384	0.041773	0.054893	0.006678	0	0	0	0	0.02148	0.001962	0.458668	0.042839	1.55976	0.147996	0.744644	0.075483	0	0	1.18162	0.118668
199897	0	known	NA	NA	chr7	+	149398204	149401456	ENST00000417506	2	3120	ENSG00000228151	AC004941.3	0	0	0.19359	0.023553	0.145192	0.015272	0.096795	0.00821	0	0	0	0	0.095833	0.009093	0	0	0	0	0.096795	0.009721
53945	0	known	NA	NA	chr13	-	21376977	21377874	ENST00000417513	2	440	MSTRG.9675	ZDHHC20-IT1	7.11296	0.659719	1.33409	0.16231	6.78939	0.71412	5.39544	0.457629	3.86325	0.352865	4.71974	0.440813	10.1696	0.96493	2.20781	0.223803	5.22682	0.544806	11.067	1.11144
175118	0	known	NA	NA	chr5	-	132638050	132655892	ENST00000417516	2	390	MSTRG.31530	TH2LCRR	0.453381	0.042051	0	0	0	0	0	0	0	0	0	0	0	0	0	0	0	0	0	0
128294	0	known	NA	NA	chr2	-	172465147	172466012	ENST00000417539	2	754	MSTRG.22715	AC078883.3	106.684	9.89478	3.00874	0.366054	54.5995	5.74287	63.4231	5.3794	67.9828	6.20946	0	0	78.3329	7.43251	35.5793	3.60662	29.3846	3.06284	30.5557	3.06865
160618	0	known	NA	NA	chr4	+	1151372	1153701	ENST00000417557	2	2165	MSTRG.28568	AC092535.3	2.70266	0.250669	9.35324	1.13795	12.1985	1.28306	8.27487	0.701855	7.57311	0.691718	9.79157	0.91451	1.639	0.155514	9.09914	0.922367	2.89882	0.302153	7.95235	0.79864
24016	0	known	NA	NA	chr10	-	80529597	80535942	ENST00000417559	2	598	MSTRG.4753	RP11-137H2.4	3.7893	0.351453	1.69064	0.205688	0.876254	0.092166	5.50167	0.466639	2.61706	0.239039	2.54551	0.237744	7.20234	0.683384	0.757525	0.076789	1.84615	0.19243	0.505017	0.050718
15062	0	known	NA	NA	chr1	+	173635773	173637134	ENST00000417563	2	381	ENSG00000232113	RP11-360D2.1	0	0	0	0	0	0	0	0	0	0	0	0	0	0	0	0	0	0	1.06037	0.106491
8343	0	known	NA	NA	chr1	-	83831621	83860943	ENST00000417565	3	471	ENSG00000233008	RP11-475O6.1	0.821079	0.076154	0.652438	0.079378	0	0	5.13905	0.435882	0.810294	0.074011	4.19021	0.391356	4.04443	0.38375	0.929508	0.094223	0	0	2.23683	0.224641
212489	0	known	NA	NA	chr9	-	74485551	74499127	ENST00000417576	3	1178	MSTRG.38815	RORB-AS1	0	0	1.56951	0.190952	0	0	0	0	0	0	0.256367	0.023944	0.256367	0.024325	0.337012	0.034162	0.256367	0.026722	0.256367	0.025746
210404	0	known	NA	NA	chr9	-	19291337	19292576	ENST00000417577	2	409	MSTRG.38349	RP11-146N23.4	1.47677	0.136969	0.738386	0.089835	1.47922	0.155587	1.39364	0.118206	0.738386	0.067443	0.738386	0.068964	2.77262	0.263076	0.745721	0.075593	6.64792	0.692932	1.84597	0.185387
136580	0	known	NA	NA	chr20	-	38420593	38435277	ENST00000417578	7	880	MSTRG.24215	SNHG17	1.05627	0.097968	1.32364	0.161038	3.16753	0.333166	1.29227	0.109608	2.97693	0.271909	1.38719	0.12956	3.50157	0.332242	2.48527	0.251928	0.023831	0.002484	2.40065	0.241093
56414	0	known	NA	NA	chr13	-	92339794	92340603	ENST00000417589	2	401	ENSG00000232885	GPC5-AS2	0	0	0	0	0	0	0	0	0	0	0	0	0	0	0	0	0.753117	0.0785	0	0
184182	0	known	NA	NA	chr6	-	43588230	43591362	ENST00000417591	2	990	MSTRG.33129	RP3-337H4.8	3.35556	0.311224	2.91497	0.354646	4.32626	0.455044	10.0374	0.851346	6.16768	0.563348	4.33434	0.404818	7.43535	0.705493	3.54949	0.359807	6.53131	0.680778	3.9798	0.399684
18603	0	known	NA	NA	chr1	+	229508501	229514272	ENST00000417605	3	591	MSTRG.3646	RP4-613A2.1	0.585345	0.05429	0.289467	0.035218	0.140668	0.014796	0	0	0.307314	0.02807	0.568947	0.053138	0.604061	0.057315	0.596165	0.060432	0.543159	0.056615	0	0
118612	0	known	NA	NA	chr2	+	21396583	21403174	ENST00000417609	2	582	ENSG00000231204	AC011752.1	0	0	0.16448	0.020011	0	0	1.30192	0.110426	0.2316	0.021154	0.502162	0.046901	0	0	0.388047	0.039336	0	0	0	0
146797	0	known	NA	NA	chr3	-	363370	385795	ENST00000417612	3	913	MSTRG.26181	CHL1-AS1	1.81928	0.168736	6.08434	0.740241	3.93428	0.413815	4.86966	0.413033	0.64184	0.058625	4.73932	0.442642	2.48083	0.23539	0	0	0.330778	0.034478	1.81928	0.182707
137124	0	known	NA	NA	chr20	+	45487613	45490248	ENST00000417630	2	355	ENSG00000237464	RP3-461P17.9	0.39746	0.036864	0	0	0	0	0.794366	0.067376	0.256755	0.023452	0	0	0	0	0	0	0	0	0.62319	0.062586
80	0	known	NA	NA	chr1	-	585989	588453	ENST00000417636	3	842	ENSG00000231709	RP5-857K21.1	0.217845	0.020205	0.35867	0.043637	0.522325	0.054939	0	0	0.896123	0.081851	0.059778	0.005583	0	0	0.044834	0.004545	0	0	0	0
210121	0	known	NA	NA	chr9	-	12700100	12814345	ENST00000417638	4	799	MSTRG.38255	LURAP1L-AS1	0	0	0.036295	0.004416	0	0	0.131683	0.011169	0.638298	0.058301	0.458073	0.042783	0.445557	0.042276	0.267835	0.02715	0.263179	0.027432	0	0
187853	0	known	NA	NA	chr6	-	136094715	136225595	ENST00000417643	8	734	MSTRG.33887	RP13-143G15.4	0	0	0.280654	0.034145	0	0	0	0	0.807981	0.0738	0	0	0	0	0.421113	0.042688	0	0	2.00787	0.201647
14602	0	known	NA	NA	chr1	+	167052551	167058542	ENST00000417644	2	452	MSTRG.2774	RP11-102C16.3	5.71239	0.529818	0	0	1.00221	0.105415	13.3319	1.13078	4.5354	0.414257	19.1947	1.79274	2.00442	0.190187	9.93805	1.00741	1.60841	0.167649	8.92035	0.895855
188161	0	known	NA	NA	chr6	+	142950211	142956646	ENST00000417650	3	554	MSTRG.33952	RP11-439L18.1	0.853825	0.079191	3.11723	0.379253	0.620553	0.065271	1.01251	0.085879	1.19926	0.109539	0.817454	0.076348	0.300545	0.028517	0	0	0.640935	0.066806	0.883373	0.088716
3951	0	known	NA	NA	chr1	-	29329620	29350114	ENST00000417651	3	2148	ENSG00000230523	RP3-437I16.1	1.50918	0.139975	0.971136	0.118152	0.702979	0.073941	0	0	0	0	0.140596	0.013131	0	0	0.367784	0.037282	0	0	0.140596	0.01412
175021	0	known	NA	NA	chr5	+	132184876	132192808	ENST00000417667	3	839	MSTRG.31513	P4HA2-AS1	0	0	1.15614	0.14066	0.179976	0.01893	0.179976	0.015265	0	0	0.359952	0.033619	0	0	0	0	0	0	0.179976	0.018075
212798	0	known	NA	NA	chr9	+	83831565	83837585	ENST00000417672	4	495	ENSG00000226877	RP11-575L7.2	0.30505	0.028293	0	0	0.30505	0.032086	0	0	0	0	0	0	0	0	0	0	0	0	0	0
121235	0	known	NA	NA	chr2	-	61143555	61144952	ENST00000417691	2	892	MSTRG.21349	AC016747.3	0	0	0.704008	0.085652	0	0	0.313901	0.026624	0	0	0	0	0	0	0.338565	0.03432	0	0	0.169283	0.017001
120710	0	known	NA	NA	chr2	+	47906830	47907810	ENST00000417692	2	656	MSTRG.21246	AC079807.2	1.28354	0.119047	0	0	2.20884	0.23233	4.16663	0.353404	4.16589	0.380507	4.74156	0.442851	1.48357	0.140766	2.4214	0.245454	0.816514	0.085108	0.994792	0.099905
121551	0	known	NA	NA	chr2	+	64607361	64616482	ENST00000417695	4	1722	ENSG00000233694	AC007365.1	0	0	0	0	0.233282	0.024537	1.33093	0.112886	0	0	0	0	0	0	0	0	0	0	0.087689	0.008806
159810	0	known	NA	NA	chr3	+	195708147	195711875	ENST00000417704	3	694	MSTRG.28496	LINC00969	0.16631	0.015425	0	0	0.131261	0.013806	2.30463	0.195473	0.055454	0.005065	0.735393	0.068684	0	0	0.661437	0.067049	0.123153	0.012837	0.845717	0.084934
163	0	known	NA	NA	chr1	-	916870	919692	ENST00000417705	4	1389	MSTRG.45	RP11-54O7.3	0	0	0	0	0	0	0	0	0	0	0.431933	0.040342	0	0	0	0	0.416755	0.04344	0	0
142650	0	known	NA	NA	chr22	+	21468098	21469925	ENST00000417708	8	763	ENSG00000206140	TMEM191C	0.19971	0.018523	0.553043	0.067285	0.85512	0.089943	0	0	0.12073	0.011027	0	0	0	0	0	0	0	0	0	0
158903	0	known	NA	NA	chr3	+	185162901	185191955	ENST00000417720	7	1416	MSTRG.28269	EHHADH-AS1	0	0	0	0	0	0	0	0	0	0	0	0	0	0	0.074859	0.007588	0	0	0.319915	0.032128
137537	0	known	NA	NA	chr20	+	49278178	49289260	ENST00000417721	3	860	MSTRG.24408	ZFAS1	33.6168	3.11792	7.89318	0.960311	31.5854	3.32221	5.2187	0.442638	16.9395	1.54723	10.8761	1.0158	11.4608	1.08744	4.26438	0.432274	54.213	5.65078	3.45234	0.346712
118344	0	known	NA	NA	chr2	-	13710531	14400963	ENST00000417751	5	596	ENSG00000230448	LINC00276	0	0	0	0	0	0	0	0	0	0	0.638824	0.059665	0	0	0	0	0	0	0	0
19346	0	known	NA	NA	chr1	-	244375100	244409592	ENST00000417765	4	642	MSTRG.3777	RP11-518L10.5	1.40176	0.130011	6.33194	0.770365	15.8193	1.6639	8.81348	0.747539	15.6752	1.43175	5.61879	0.524782	36.1617	3.43115	9.84282	0.997752	13.4263	1.39946	11.0761	1.11235
186413	0	known	NA	NA	chr6	+	108759161	108769118	ENST00000417773	4	599	ENSG00000203801	LINC00222	0.654657	0.060719	0	0	0	0	0	0	0	0	0	0	0	0	0	0	0	0	0	0
137498	0	known	NA	NA	chr20	-	49040463	49046044	ENST00000417781	3	556	MSTRG.24400	CSE1L-AS1	2.47219	0.229293	0	0	0.70058	0.073688	0.953579	0.08088	0.973417	0.088911	0	0	3.64742	0.34608	0.910601	0.092306	0	0	0.555632	0.055801
144616	0	known	NA	NA	chr22	+	35685940	35689373	ENST00000417782	2	601	ENSG00000228587	RP1-41P2.7	0	0	0.502496	0.061135	0	0	0	0	0	0	0	0	0	0	0	0	0.502496	0.052377	0	0
19471	0	known	NA	NA	chr1	+	246605873	246608102	ENST00000417786	2	1960	MSTRG.3810	RP11-1086F11.1	21.0581	1.95311	18.9053	2.30008	6.72482	0.707329	33.4492	2.83709	21.1274	1.92975	32.1687	3.00449	13.5013	1.28105	27.7374	2.8117	9.3842	0.978142	18.2875	1.83658
216152	0	known	NA	NA	chr9	-	131159378	131167465	ENST00000417798	3	525	MSTRG.39579	RP11-544A12.4	0	0	0	0	0	0	1.89249	0.160517	1.39477	0.127396	0	0	0	0	0.629432	0.063805	0	0	0	0
187988	0	known	NA	NA	chr6	+	137945366	137972522	ENST00000417800	2	381	ENSG00000229922	RP11-240M16.1	0	0	0	0	0.230971	0.024294	0	0	0	0	0.792651	0.074032	0	0	0	0	0	0	0	0
212688	0	known	NA	NA	chr9	+	80030579	80034555	ENST00000417801	2	446	ENSG00000230945	LINC01507	0	0	0.67713	0.082382	0.244784	0.025747	0.968177	0.082118	0	0	0	0	0	0	0	0	0	0	0	0
18896	0	known	NA	NA	chr1	+	234646289	234660924	ENST00000417805	4	1373	ENSG00000228044	RP4-781K5.4	0	0	0.186608	0.022703	0.109978	0.011568	0	0	0	0	0	0	0.056459	0.005357	0.190823	0.019343	0	0	0	0
141336	0	known	NA	NA	chr21	+	44802577	44804717	ENST00000417820	2	1031	MSTRG.25137	LINC01424	2.99506	0.277788	1.35116	0.164386	1.81354	0.190751	3.82924	0.324787	2.87996	0.263052	3.92271	0.366372	6.97671	0.661975	2.29125	0.232261	0.814531	0.084901	0.722081	0.072517
147895	0	known	NA	NA	chr3	-	14944680	14947893	ENST00000417835	2	1630	MSTRG.26360	FGD5-AS1	0	0	0	0	0	0	0	0	1.4e-05	1e-06	0.021516	0.00201	43.67	4.14357	0	0	0	0	0.00734	0.000737
188409	0	known	NA	NA	chr6	-	148133809	148137404	ENST00000417838	2	426	MSTRG.34000	RP11-631F7.2	12.2582	1.13694	1.21596	0.147938	4.60798	0.484676	7.79812	0.661418	0.680751	0.062179	3.39437	0.317026	5.3169	0.504487	2.48122	0.251518	26.3756	2.7492	2.91784	0.293033
211984	0	known	NA	NA	chr9	-	63802144	63814159	ENST00000417843	5	2878	ENSG00000225411	RP11-764K9.1	1.00236	0.092968	0.165799	0.020172	0.361256	0.037998	0.193249	0.016391	0.750568	0.068556	0.753522	0.070377	0.362682	0.034413	0.059368	0.006018	0.534399	0.055702	0.389103	0.039077
211895	0	known	NA	NA	chr9	+	62028426	62076349	ENST00000417850	3	891	ENSG00000231838	RP11-449H15.2	0	0	0.056491	0.006873	0	0	0	0	0	0	0	0	0	0	0	0	0	0	0	0
24228	0	known	NA	NA	chr10	-	87319856	87330952	ENST00000417860	3	448	MSTRG.4799	NUTM2A-AS1	8.19955	0.760498	6.76814	0.823435	12.2553	1.28903	5.42943	0.460511	18.5888	1.69788	11.4793	1.07214	0.845241	0.0802	13.0768	1.32558	5.45178	0.568255	4.83739	0.48581
5084	0	known	NA	NA	chr1	-	39522280	39545761	ENST00000417869	4	487	MSTRG.952	RP11-69E11.4	2.66243	0.246938	9.6263	1.17117	0.485778	0.051095	13.1704	1.11708	2.60731	0.238149	0.569669	0.053206	0.38049	0.036102	0	0	0	0	3.74389	0.375992
195636	0	known	NA	NA	chr7	-	95154713	95214332	ENST00000417881	4	2569	MSTRG.35522	AC002429.5	0	0	0.275204	0.033482	0.058778	0.006182	0	0	0.031407	0.002869	3.2573	0.304224	0	0	0	0	0.337875	0.035218	0	0
19915	0	known	NA	NA	chr10	+	4655427	4662419	ENST00000417883	3	1745	ENSG00000225269	LINC00705	0.340401	0.031572	0.692264	0.084223	0.086533	0.009102	2.11863	0.179697	1.06418	0.097201	4.52206	0.42235	0.173066	0.016421	3.3765	0.342271	0.173066	0.018039	3.70544	0.372131
2592	0	known	NA	NA	chr1	+	20154338	20160568	ENST00000417884	2	1083	ENSG00000227066	RP3-340N1.2	0	0	0.388192	0.047229	0	0	0	0	0	0	0	0	0.470914	0.044682	0	0	0	0	0	0
212217	0	known	NA	NA	chr9	-	68355189	68357852	ENST00000417887	2	547	MSTRG.38748	PGM5-AS1	0	0	5.75587	0.700279	0	0	0.576782	0.048921	0	0	3.21877	0.300626	2.00731	0.190461	0	0	0	0	5	0.502141
87216	0	known	NA	NA	chr17	-	7582016	7584068	ENST00000417897	2	299	MSTRG.15889	AC113189.5	2.13387	0.197914	3.58566	0.436243	2.95208	0.310505	0	0	0.22007	0.020101	0.896819	0.083761	3.07146	0.291431	1.05472	0.106915	0.945555	0.098558	3.03625	0.304925
491	0	known	NA	NA	chr1	-	1430664	1434520	ENST00000417917	2	634	MSTRG.92	RP4-758J18.10	0	0	0	0	0	0	0	0	0.102578	0.009369	0	0	0	0	1.6101	0.163213	0.849842	0.088581	2.95009	0.296272
131037	0	known	NA	NA	chr2	-	215743820	215843722	ENST00000417922	5	558	ENSG00000235770	LINC00607	0.120072	0.011137	0	0	0	0	0	0	0	0	0	0	0	0	0	0	0	0	0	0
124949	0	known	NA	NA	chr2	+	109936342	109968577	ENST00000417926	5	2918	MSTRG.22023	AC013271.3	0.677731	0.062859	0.848768	0.103264	1.42036	0.149396	2.34328	0.198752	2.88199	0.263237	3.2699	0.305401	0	0	1.03329	0.104743	1.31547	0.137116	2.37513	0.23853
166511	0	known	NA	NA	chr4	+	122618983	122689156	ENST00000417927	11	3748	ENSG00000227145	IL21-AS1	0.277302	0.025719	0.161153	0.019606	0.110726	0.011646	0.322305	0.027337	0.080576	0.00736	0.397144	0.037092	0.389499	0.036957	0.170021	0.017235	0.460512	0.048	0.288687	0.028992
117969	0	known	NA	NA	chr2	+	7725801	7730705	ENST00000417930	2	243	ENSG00000235576	AC092580.4	5.12775	0.475593	2.12792	0.25889	5.61748	0.590857	9.36216	0.794077	4.19526	0.38319	10.8865	1.01677	1.45346	0.137909	8.20291	0.831517	2.14815	0.223908	2.75656	0.276836
22721	0	known	NA	NA	chr10	+	61016275	61026420	ENST00000417931	2	696	ENSG00000227244	LINC00845	0.216954	0.020122	0	0	0	0	0	0	0.022821	0.002084	0	0	0	0	0	0	0	0	0	0
187986	0	known	NA	NA	chr6	-	137943079	137945802	ENST00000417932	2	573	ENSG00000226004	RP11-10J5.1	0	0	0	0	1.0541	0.110872	0.195462	0.016579	1.0541	0.09628	0.410689	0.038357	0.741548	0.070361	0.072632	0.007363	0	0	0	0
220570	0	known	NA	NA	chrX	-	73820656	73826301	ENST00000417942	3	724	MSTRG.40447	XIST	0	0	0	0	0	0	0	0	7.28967	0.665829	12.9521	1.2097	17.1408	1.62638	12.2906	1.24588	0	0	0.000624	6.3e-05
132993	0	known	NA	NA	chr2	+	237612977	237626525	ENST00000417947	2	2057	ENSG00000227107	AC096574.5	0.50948	0.047254	1.28342	0.156145	0.513855	0.054048	0.146816	0.012453	0.073408	0.006705	0.367039	0.034281	0.146816	0.01393	0.293631	0.029765	0.440447	0.045909	0.890131	0.089394
143578	0	known	NA	NA	chr22	+	27716480	27721677	ENST00000417957	2	451	ENSG00000226169	RP11-375H17.1	0	0	0	0	0	0	0	0	0.669623	0.061162	0	0	0	0	0	0	0	0	0	0
26273	0	known	NA	NA	chr10	+	118039737	118045333	ENST00000417968	3	789	MSTRG.5207	RP11-354M20.3	12.6204	1.17053	6.33333	0.770535	5.0338	0.529465	0	0	10.8755	0.993352	5.58184	0.521331	0	0	7.79582	0.790251	4.00229	0.417171	0.134112	0.013469
14645	0	known	NA	NA	chr1	-	167457383	167458661	ENST00000417969	2	303	MSTRG.2783	RP11-104L21.2	2.81026	0.260649	6.90935	0.840616	3.65942	0.384905	9.85802	0.836134	3.06243	0.279718	3.27313	0.305702	3.80972	0.36148	3.30324	0.334845	4.78556	0.498813	9.00619	0.904476
57089	0	known	NA	NA	chr13	-	110502575	110508179	ENST00000417970	3	540	MSTRG.10410	COL4A2-AS1	3.16564	0.293609	7.24655	0.881639	2.38425	0.25078	2.19717	0.186359	1.46467	0.133781	1.53316	0.143194	2.42407	0.230005	1.13058	0.114605	4.34335	0.45272	3.73822	0.375423
8340	0	known	NA	NA	chr1	-	83575776	83860996	ENST00000417975	3	3177	ENSG00000233008	RP11-475O6.1	0.612795	0.056836	0.102298	0.012446	0.036797	0.00387	0.850716	0.072156	0.25699	0.023473	0.817216	0.076326	0.094571	0.008973	0.614664	0.062308	0	0	0.400599	0.040231
213159	0	known	NA	NA	chr9	+	92141439	92148306	ENST00000417983	3	703	ENSG00000225511	LINC00475	0.6807	0.063134	2.78526	0.338865	3.4196	0.35968	0.800242	0.067875	0.156497	0.014294	0	0	0.01138	0.00108	0.399441	0.040491	0	0	1.03186	0.103628
55317	0	known	NA	NA	chr13	-	47825330	47835956	ENST00000417987	3	411	ENSG00000228573	RP11-279N8.1	8.30958	0.770704	2.71034	0.329749	0.175182	0.018426	1.9323	0.163893	0.505856	0.046204	0	0	0	0	0.092457	0.009372	0	0	0.249981	0.025105
122768	0	known	NA	NA	chr2	-	74919555	74924846	ENST00000418001	2	763	MSTRG.21576	AC104135.2	1.18742	0.110132	0	0	0	0	0	0	2.40944	0.220075	3.7994	0.354855	2.98012	0.282764	6.11554	0.619924	3.63557	0.378946	2.4675	0.247806
41141	0	known	NA	NA	chr12	-	1929202	1936574	ENST00000418006	2	2350	ENSG00000235049	LINC00940	0.128511	0.011919	1.32028	0.16063	0.238336	0.025069	7.49041	0.635319	1.08916	0.099482	2.73115	0.255083	1.39127	0.132009	0.731807	0.074182	0.449787	0.046883	2.77575	0.278763
10629	0	known	NA	NA	chr1	+	119140730	119275973	ENST00000418015	7	1529	MSTRG.2071	RP11-418J17.1	1.43662	0.133245	0.81549	0.099215	1.27853	0.134478	3.64959	0.30955	1.3428	0.122649	2.31151	0.215889	0.820267	0.07783	1.77241	0.179667	0.202093	0.021065	1.46297	0.146924
141568	0	known	NA	NA	chr21	+	46220269	46222341	ENST00000418029	2	788	MSTRG.25184	AP001469.5	5.5959	0.519014	6.55511	0.797517	4.97053	0.52281	9.81218	0.832246	16.4264	1.50036	8.69912	0.812477	13.3736	1.26894	7.4991	0.760173	9.06726	0.945107	5.47081	0.549424
195041	0	known	NA	NA	chr7	-	86784379	86786670	ENST00000418031	2	680	ENSG00000233073	AC005009.2	0	0	0	0	0	0	0	0	0	0	0.242647	0.022663	0	0	0.394118	0.039951	0	0	0	0
8274	0	known	NA	NA	chr1	+	80535755	80646788	ENST00000418041	3	543	ENSG00000234184	RP5-887A10.1	0	0	0	0	0	0	0	0	0	0	0	0	0.81768	0.077584	1.14733	0.116303	0	0	0	0
219729	0	known	NA	NA	chrX	-	53432722	53433032	ENST00000418049	2	218	MSTRG.40247	RP3-339A18.6	1.69836	0.157521	3.36187	0.409016	0	0	1.52895	0.129682	0.779817	0.071227	0.920924	0.086012	2.16762	0.205672	0.809191	0.082027	2.49804	0.260378	0.022936	0.002303
132382	0	known	NA	NA	chr2	+	231393679	231394991	ENST00000418050	1	1313	MSTRG.23459	AC017104.6	0	0	0	0	0	0	0	0	0	0	3.11585	0.291013	0.690023	0.065472	0	0	0	0	0	0
128853	0	known	NA	NA	chr2	+	178636560	178645923	ENST00000418062	3	544	MSTRG.22845	TTN-AS1	0	0	0	0	0.292377	0.030753	1.56395	0.132651	0.215074	0.019645	0	0	0	0	1.15934	0.11752	0	0	1.38661	0.139255
7938	0	known	NA	NA	chr1	+	72765031	72780291	ENST00000418078	4	593	ENSG00000227016	RP11-262K1.1	0	0	0	0	0	0	0	0	0	0	0	0	0	0	0	0	0	0	0.509275	0.051146
968	0	known	NA	NA	chr1	-	3735984	3746776	ENST00000418088	6	3329	MSTRG.177	TP73-AS1	0	0	0	0	0	0	0.385688	0.032713	0	0	0	0	0	0	0	0	0	0	0.593052	0.059559
186291	0	known	NA	NA	chr6	-	106724615	106740087	ENST00000418134	4	650	ENSG00000235142	RP1-60O19.1	0	0	0.232308	0.028263	0	0	0	0	0	0	0	0	0	0	0	0	0	0	0	0
5686	0	known	NA	NA	chr1	-	43704314	43707330	ENST00000418149	2	416	MSTRG.1085	KDM4A-AS1	0.821668	0.076209	0	0	2.05201	0.215834	2.99495	0.254025	0.145072	0.013251	2.69712	0.251904	0.966951	0.091748	0	0	3.57998	0.373152	1.47447	0.148078
149695	0	known	NA	NA	chr3	+	42732577	42746768	ENST00000418161	3	2049	MSTRG.26689	CCDC13-AS1	1.72572	0.160059	1.39678	0.169937	1.98975	0.209286	5.08931	0.431663	1.18643	0.108367	0.921913	0.086105	0	0	1.43485	0.145448	0.810639	0.084495	3.74036	0.375638
118491	0	known	NA	NA	chr2	-	19026660	19306037	ENST00000418165	5	553	MSTRG.20852	LINC01376	3.72189	0.345201	2.1698	0.263985	0	0	0	0	3.38207	0.308914	3.6162	0.337745	1.88398	0.178759	0	0	4.49136	0.468147	0	0
10923	0	known	NA	NA	chr1	-	145201188	145215746	ENST00000418192	3	277	MSTRG.2180	RP11-403I13.8	0	0	0	0	16.9958	1.78765	0	0	0	0	0	0	0	0	0	0	0	0	0	0
122770	0	known	NA	NA	chr2	+	74931428	74938418	ENST00000418204	4	441	MSTRG.21575	LINC01291	2.30933	0.214188	0	0	1.64853	0.173395	0	0	0.004535	0.000414	0.024943	0.00233	0.860259	0.081625	0.346939	0.035169	0	0	1.4331	0.143924
198199	0	known	NA	NA	chr7	+	127350128	127351523	ENST00000418215	2	516	MSTRG.35965	AC000123.4	0	0	0	0	0	0	0	0	11.2422	1.02685	0	0	9.78101	0.928057	0	0	0	0	0	0
133376	0	known	NA	NA	chr2	-	240954617	240967451	ENST00000418218	9	2274	ENSG00000233392	AC104809.4	3.29152	0.305285	2.28632	0.278161	2.44143	0.256794	1.10363	0.093608	4.36014	0.39825	0.490291	0.045792	2.95695	0.280566	0.44358	0.044965	0.100639	0.01049	0.916553	0.092048
10293	0	known	NA	NA	chr1	+	113812608	113815476	ENST00000418238	3	422	MSTRG.2009	RP5-1073O3.2	0	0	0.35782	0.043534	0	0	0	0	0.229858	0.020995	0.277251	0.025895	0.841021	0.079799	0.24763	0.025102	0.954186	0.099458	0	0
9023	0	known	NA	NA	chr1	+	94333267	94334848	ENST00000418242	2	480	ENSG00000226835	RP11-148B18.3	0	0	0	0	0.629167	0.066177	0	0	0	0	0	0	0.454167	0.043093	0	0	0	0	0	0
7451	0	known	NA	NA	chr1	-	63320884	63322436	ENST00000418244	4	941	ENSG00000230798	FOXD3-AS1	0	0	0	0	0	0	0.471262	0.039971	0	0	0.170986	0.01597	0	0	0.091195	0.009244	0.320935	0.033452	0	0
214622	0	known	NA	NA	chr9	+	116504283	116562293	ENST00000418250	12	1756	MSTRG.39295	ASTN2-AS1	0.400342	0.037131	1.88212	0.228985	1.959	0.206051	1.88155	0.159589	0.682232	0.062314	1.3098	0.122332	0.9459	0.08975	0.860478	0.087225	0.257973	0.026889	0.807517	0.081097
44077	0	known	NA	NA	chr12	-	30997254	31005986	ENST00000418254	3	558	MSTRG.8042	RP11-551L14.4	0	0	0.82481	0.100349	0	0	0.527821	0.044769	0	0	1.3749	0.128412	0	0	0	0	0	0	0	0
5173	0	known	NA	NA	chr1	+	39897745	39899098	ENST00000418255	2	785	ENSG00000236546	RP1-118J21.5	4.24331	0.393562	1.43185	0.174203	1.6879	0.177536	4.34522	0.368551	3.41209	0.311656	4.72484	0.441289	2.38089	0.225908	3.18853	0.323217	2.54268	0.26503	2.3758	0.238597
143567	0	known	NA	NA	chr22	-	27223297	27224657	ENST00000418271	3	552	ENSG00000233521	RP5-1172A22.1	1.00302	0.093029	1.14263	0.139016	1.41304	0.148626	0.547101	0.046404	0.353261	0.032266	0	0	0.386189	0.036643	1.03872	0.105293	0.187978	0.019593	0	0
24180	0	known	NA	NA	chr10	-	86965740	86971311	ENST00000418273	3	2627	MSTRG.4783	ADIRF-AS1	5.38405	0.499364	0	0	0	0	0	0	0	0	0	0	0.204742	0.019427	0	0	0.125043	0.013034	0	0
156081	0	known	NA	NA	chr3	+	139104185	139125171	ENST00000418282	3	3522	MSTRG.27798	BPESC1	0	0	0	0	0	0	0	0	0	0	0.015048	0.001405	0	0	0	0	0.341851	0.035632	0	0
143700	0	known	NA	NA	chr22	+	28800704	28839033	ENST00000418292	2	208	MSTRG.25592	CTA-292E10.6	2.86936	0.266129	2.07848	0.252875	1.00315	0.105513	12.4975	1.06001	4.18731	0.382464	10.9351	1.02131	0	0	3.66323	0.371336	0	0	0	0
19840	0	known	NA	NA	chr10	-	2305083	2315075	ENST00000418295	3	742	ENSG00000234556	LINC00701	0.219116	0.020323	0	0	0	0	0	0	0	0	0	0	0	0	0	0	0	0	0	0
225	0	known	NA	NA	chr1	+	1055033	1056116	ENST00000418300	2	402	MSTRG.67	RP11-54O7.14	1.10623	0.102602	0	0	5.10216	0.536655	0.881299	0.07475	2.2688	0.207229	1.99069	0.185926	0.802739	0.076167	1.38915	0.140816	1.42932	0.148982	1.13006	0.113489
121945	0	known	NA	NA	chr2	-	69996740	70086273	ENST00000418308	7	863	MSTRG.21492	PCBP1-AS1	0	0	0	0	0.401156	0.042194	0	0	0	0	0	0	0	0	0	0	0	0	0	0
200656	0	known	NA	NA	chr7	-	156603618	156640581	ENST00000418309	4	640	MSTRG.36487	LINC01006	0	0	2.45397	0.298559	11.1146	1.16906	3.7224	0.315725	10.741	0.981067	7.99052	0.746296	7.30382	0.693013	4.71153	0.477601	1.4959	0.155922	0.996801	0.100107
192951	0	known	NA	NA	chr7	+	47795424	47819847	ENST00000418326	4	675	MSTRG.34986	C7orf69	0.564679	0.052373	0.564444	0.068672	0	0	0.427611	0.036269	1.0754	0.098225	0.223704	0.020893	0	0	0	0	0.447407	0.046635	0.784906	0.078827
127595	0	known	NA	NA	chr2	+	162073256	162075169	ENST00000418335	3	640	MSTRG.22588	AC008063.2	0.207385	0.019235	2.24511	0.273148	0.135937	0.014298	1.66716	0.141404	0.707813	0.064651	0.8625	0.080556	0	0	1.0371	0.105129	2.17193	0.226386	0	0
9187	0	known	NA	NA	chr1	+	98210747	98272658	ENST00000418344	3	2229	ENSG00000226053	RP5-1070A16.1	0	0	0	0	0	0	0	0	0	0	0.270974	0.025308	0	0	0	0	0	0	0	0
18585	0	known	NA	NA	chr1	+	229319403	229323087	ENST00000418348	2	640	MSTRG.3641	RP4-803J11.2	4.72488	0.438227	6.00656	0.730779	0	0	8.52638	0.723187	9.0442	0.826085	0.185937	0.017366	24.7563	2.34897	0	0	0.282813	0.029478	0.517187	0.05194
159568	0	known	NA	NA	chr3	-	194130616	194131201	ENST00000418353	2	430	ENSG00000232874	RP11-135A1.2	6.21502	0.576436	0.81292	0.098903	10.757	1.13145	6.93456	0.588173	4.85593	0.443534	5.2575	0.491039	9.99652	0.948506	3.85775	0.391055	5.60716	0.58445	3.60723	0.362267
117986	0	known	NA	NA	chr2	-	8543592	8575501	ENST00000418358	3	1036	MSTRG.20765	AC011747.3	18.8881	1.75185	0.892993	0.108645	0.467148	0.049135	22.0383	1.86924	14.82	1.35363	14.308	1.33633	12.6159	1.19704	13.7772	1.39657	17.1124	1.78367	7.22259	0.725352
9416	0	known	NA	NA	chr1	+	104073023	104077087	ENST00000418362	2	1225	ENSG00000215869	RP11-364B6.1	0	0	0	0	0	0	0	0	0	0	0	0	0	0	0	0	0.246531	0.025697	0	0
9053	0	known	NA	NA	chr1	-	94679580	94820219	ENST00000418366	6	893	MSTRG.1804	LINC01057	9.53794	0.884633	1.10711	0.134694	14.6688	1.54289	31.8283	2.6996	16.4662	1.504	27.2119	2.54153	16.3961	1.55572	10.5853	1.07301	7.17426	0.747794	23.2813	2.3381
184899	0	known	NA	NA	chr6	-	57946078	57961380	ENST00000418368	6	1666	MSTRG.33246	LINC00680	1.87756	0.174142	0.719065	0.087484	2.59037	0.27246	1.99883	0.169536	0.789525	0.072114	1.86016	0.173735	1.65794	0.157312	0.660157	0.066919	1.15636	0.120531	0	0
19907	0	known	NA	NA	chr10	-	4242950	4243789	ENST00000418372	2	446	MSTRG.3887	LINC00702	0.336323	0.031194	6.04485	0.735437	0	0	1.67832	0.142351	0	0	1.42018	0.132641	0.61435	0.058292	1.85907	0.188451	0.647341	0.067474	1.25486	0.126023
24430	0	known	NA	NA	chr10	-	90402521	90540805	ENST00000418379	7	981	ENSG00000236373	RP11-15K3.1	0.256862	0.023824	0	0	0	0	0.213281	0.01809	0.101409	0.009263	0.268339	0.025062	0	0	0	0	0	0	0	0
136603	0	known	NA	NA	chr20	+	38446887	38448011	ENST00000418383	2	819	MSTRG.24216	SNHG11	0.836907	0.077622	0	0	0.688173	0.072383	0.915541	0.077654	0	0	0.158704	0.014823	0.305759	0.029012	0.139056	0.014096	0.240381	0.025056	0	0
129566	0	known	NA	NA	chr2	-	195003711	195026370	ENST00000418387	2	1028	ENSG00000235056	AC010983.1	0.440661	0.040871	0.117801	0.014332	0.271662	0.028574	0.016537	0.001403	0.146887	0.013416	0	0	0.293774	0.027874	0	0	0	0	0	0
91881	0	known	NA	NA	chr17	+	40921430	40975926	ENST00000418393	4	815	MSTRG.16723	AC004231.2	1.25521	0.11642	0	0	0.877301	0.092276	2.33655	0.198181	0.077967	0.007121	2.94225	0.274799	0.116564	0.01106	1.60613	0.162811	0	0	0.819953	0.082346
195329	0	known	NA	NA	chr7	+	91312440	91515409	ENST00000418395	6	489	ENSG00000243144	RP11-115N4.1	0.73387	0.068066	0.512749	0.062383	0	0	0	0	0.425966	0.038907	0.277786	0.025945	0.079755	0.007567	0.453531	0.045974	0	0	0.030675	0.003081
19430	0	known	NA	NA	chr1	-	245614773	245615145	ENST00000418402	2	271	MSTRG.3806	RP11-522M21.2	0.315979	0.029307	0	0	0.520295	0.054726	0.00738	0.000626	2.89668	0.264579	0.600934	0.056126	0.811808	0.077027	1.11439	0.112964	3.19557	0.333084	0.557196	0.055958
185065	0	known	NA	NA	chr6	+	70394887	70399417	ENST00000418403	3	397	MSTRG.33307	RP11-462G2.1	68.2174	6.32709	0.760705	0.09255	35.3868	3.72205	0	0	2.57764	0.235439	0	0	12.1564	1.15344	0	0	3.01259	0.314011	4.24068	0.425884
120534	0	known	NA	NA	chr2	-	46392297	46394167	ENST00000418415	3	570	MSTRG.21197	AC016912.3	23.7481	2.20261	1.85055	0.225144	0.305543	0.032138	0.494737	0.041962	0	0	0.152632	0.014255	0	0	0	0	0.11814	0.012314	0	0
118347	0	known	NA	NA	chr2	-	14228874	14400958	ENST00000418420	4	3503	ENSG00000230448	LINC00276	0.177697	0.016481	0	0	0.172424	0.018136	0	0	0.230659	0.021068	0.043106	0.004026	0.086212	0.00818	0	0	0.254639	0.026542	0.257346	0.025845
21916	0	known	NA	NA	chr10	+	43665668	43667005	ENST00000418426	2	462	MSTRG.4280	RP11-402L1.11	0.462986	0.042941	0.248918	0.030284	0	0	0.160173	0.013585	0	0	0	0	0	0	0	0	0	0	0	0
190654	0	known	NA	NA	chr7	+	12496429	12541910	ENST00000418428	7	1094	ENSG00000226690	AC005281.1	0.635573	0.058949	0	0	0.099634	0.01048	0.096892	0.008218	0.426283	0.038936	2.0278	0.189392	0	0	1.23372	0.12506	0.251788	0.026245	0.276051	0.027723
132916	0	known	NA	NA	chr2	-	237059434	237085817	ENST00000418430	2	2341	MSTRG.23531	AC105760.2	6.62781	0.614722	4.41048	0.536594	5.75057	0.604855	3.6305	0.30793	2.67492	0.244324	3.65428	0.341301	2.28065	0.216396	3.98334	0.403785	1.93447	0.201635	1.5656	0.15723
190935	0	known	NA	NA	chr7	-	20007105	20131719	ENST00000418442	6	587	MSTRG.34563	AC005062.2	2.83517	0.262959	0	0	6.59988	0.694187	1.78876	0.151718	0.939116	0.085778	0	0	4.63408	0.439698	1.00204	0.101575	1.24009	0.129258	0.786355	0.078972
3882	0	known	NA	NA	chr1	-	28870483	28877336	ENST00000418471	3	1085	ENSG00000233427	RP1-212P9.3	2.40583	0.223138	0.579658	0.070523	0.278341	0.029276	1.03165	0.087502	1.64091	0.149878	1.18249	0.110442	0.278341	0.02641	0.741697	0.075185	0.139171	0.014506	0.027451	0.002757
127431	0	known	NA	NA	chr2	+	159615296	159617082	ENST00000418474	2	1494	MSTRG.22553	AC009506.1	9.66452	0.896374	7.39558	0.899771	12.6083	1.32617	21.923	1.85946	6.90371	0.630576	10.8782	1.016	13.09	1.24202	4.36554	0.442529	8.49181	0.885126	22.0064	2.21006
212873	0	known	NA	NA	chr9	-	85785722	85791539	ENST00000418478	3	360	ENSG00000230303	RP11-213G2.2	0	0	0	0	0	0	0.265356	0.022507	0.663507	0.060604	0	0	1.09568	0.103962	0.244444	0.024779	0	0	1.07073	0.107531
23764	0	known	NA	NA	chr10	+	77354404	77376613	ENST00000418515	5	701	MSTRG.4710	KCNMA1-AS3	0	0	3.8388	0.467042	0	0	1.76747	0.149913	0.215407	0.019675	1.398	0.13057	0	0	2.78745	0.282559	0	0	1.21969	0.122491
184544	0	known	NA	NA	chr6	-	52146814	52151119	ENST00000418518	3	462	ENSG00000225613	LINCMD1	0.279418	0.025916	0	0	1.57033	0.165171	0	0	0.137502	0.012559	0.361472	0.033761	1.19514	0.113399	1.6342	0.165656	0.328948	0.034287	0	0
2071	0	known	NA	NA	chr1	-	15740051	15749896	ENST00000418525	2	639	MSTRG.406	RP11-169K16.4	1.61512	0.149801	3.28795	0.400023	1.56025	0.16411	3.23148	0.274086	2.59468	0.236995	9.05634	0.845841	1.36167	0.1292	2.39836	0.243118	0	0	3.27957	0.329361
190511	0	known	NA	NA	chr7	-	7738524	7742574	ENST00000418534	2	1061	MSTRG.34472	AC007161.5	0.702168	0.065125	1.85014	0.225094	3.43921	0.361742	0	0	1.99246	0.181989	0	0	0	0	5.25071	0.532256	4.27804	0.445912	0	0
120651	0	known	NA	NA	chr2	+	47331060	47344517	ENST00000418539	1	13458	MSTRG.21231	BCYRN1	34.5472	3.20421	1.48781	0.181012	17.5068	1.84139	16.9393	1.43675	20.951	1.91363	13.4636	1.25747	27.7779	2.63567	23.6494	2.39731	13.8133	1.4398	14.6211	1.46837
198653	0	known	NA	NA	chr7	-	130884109	130913197	ENST00000418546	3	578	MSTRG.36066	AC058791.1	11.2108	1.03979	2.1378	0.260091	4.31358	0.453711	0.475746	0.040352	8.03124	0.733563	1.0963	0.102392	7.56068	0.717385	3.48917	0.353692	2.61113	0.272166	0.919445	0.092338
199008	0	known	NA	NA	chr7	+	137953348	137957966	ENST00000418554	4	577	MSTRG.36127	AC022173.2	2.87868	0.266995	8.01126	0.974678	3.85615	0.405597	8.68977	0.737046	5.66898	0.517797	5.51865	0.515429	6.06239	0.575222	7.98613	0.809543	3.04679	0.317576	10.1837	1.02273
18907	0	known	NA	NA	chr1	-	234957342	234963999	ENST00000418557	4	889	ENSG00000238005	RP11-443B7.1	5.7962	0.537591	5.61752	0.683447	2.87528	0.302428	4.82674	0.409393	3.63919	0.332399	5.86038	0.547346	7.91467	0.750973	5.25244	0.532432	5.5777	0.581379	3.37875	0.339321
65660	0	known	NA	NA	chr14	+	105894646	105896577	ENST00000418566	4	370	MSTRG.12008	AL122127.25	1.38346	0.128314	8.32849	1.01327	0.562912	0.059208	3.51085	0.297782	2.87523	0.262619	5.18576	0.484338	1.78011	0.168903	5.73494	0.581342	1.05887	0.110369	4.36968	0.438839
185508	0	known	NA	NA	chr6	-	81845185	81933480	ENST00000418567	3	822	ENSG00000226453	RP11-379B8.1	24.3908	2.26222	1.46959	0.178795	9.79947	1.03073	3.06706	0.260141	0.857204	0.078296	2.81031	0.262476	0.94398	0.089568	4.05639	0.41119	9.97104	1.03931	3.56872	0.3584
210078	0	known	NA	NA	chr9	-	8700595	8701552	ENST00000418571	2	486	MSTRG.38233	RP11-134K1.3	2.89298	0.26832	0.420436	0.051152	0.024691	0.002597	2.38268	0.202093	3.68859	0.336911	3.17876	0.296888	5.44637	0.516771	7.87068	0.797839	1.39277	0.145173	7.44326	0.747513
43281	0	known	NA	NA	chr12	+	16693800	16695977	ENST00000418574	1	2178	ENSG00000255871	RP11-69C13.1	0	0	0.554637	0.067479	0.810836	0.085285	0.328283	0.027844	0.527089	0.048144	0	0	0	0	0.256198	0.02597	0.06933	0.007226	0	0
158117	0	known	NA	NA	chr3	-	178335022	178385376	ENST00000418585	3	640	MSTRG.28187	RP11-33A14.1	0	0	0	0	0	0	0	0	0	0	0.141076	0.013176	0	0	0	0	0	0	0	0
131135	0	known	NA	NA	chr2	-	216870441	216873932	ENST00000418591	2	3135	MSTRG.23269	AC007563.1	0.151834	0.014082	0.41882	0.050955	0	0	0	0	0	0	0.288995	0.026991	0.288995	0.027421	0.048166	0.004883	0.192663	0.020082	0.220734	0.022168
13810	0	known	NA	NA	chr1	-	160202199	160208869	ENST00000418602	5	1578	MSTRG.2661	RP11-536C5.7	7.58432	0.703437	10.8408	1.31893	3.07541	0.323478	7.01395	0.594907	8.29892	0.758012	5.83371	0.544856	8.5583	0.812043	5.61377	0.56906	6.0463	0.630223	2.6605	0.267189
28071	0	known	NA	NA	chr11	+	1991096	1993469	ENST00000418612	3	722	MSTRG.5486	LINC01219	2.9048	0.269417	0	0	3.20273	0.336869	0.885678	0.075121	1.65334	0.151014	0.578219	0.054004	2.27993	0.216328	0.31563	0.031995	0	0	0.393085	0.039477
125073	0	known	NA	NA	chr2	-	111112934	111115588	ENST00000418615	3	453	MSTRG.22045	AC096670.3	0.598234	0.055486	1.51175	0.183924	0.192469	0.020244	5.54501	0.470315	0.019868	0.001815	1.93392	0.180624	0	0	2.06091	0.208912	0.350993	0.036585	0.066225	0.006651
128383	0	known	NA	NA	chr2	-	173880865	173899428	ENST00000418620	4	456	MSTRG.22738	AC106900.6	0.635117	0.058906	1.49646	0.182064	0.272385	0.02865	2.06245	0.174933	0.632584	0.057779	1.18228	0.110423	1.94076	0.184146	1.12265	0.113801	1.02781	0.107132	1.09902	0.110373
122961	0	known	NA	NA	chr2	-	80028012	80030551	ENST00000418621	3	486	MSTRG.21686	AC016716.2	0	0	1.66667	0.202772	49.5597	5.21278	0	0	0	0	0.621399	0.058037	1.2428	0.117921	0.3107	0.031495	0	0	0	0
214096	0	known	NA	NA	chr9	-	107102044	107102872	ENST00000418656	2	504	MSTRG.39167	RP11-508N12.2	0	0	0	0	0	0	0.861872	0.073102	0	0	0	0	0.503968	0.047818	0	0	0	0	0	0
57220	0	known	NA	NA	chr13	-	112106095	112106882	ENST00000418660	2	428	ENSG00000229520	LINC00404	3.4743	0.322237	0.705607	0.085847	0	0	1.19626	0.101464	0	0	0	0	0	0	0.705607	0.071526	0	0	0.352804	0.035431
7325	0	known	NA	NA	chr1	-	60940395	60952849	ENST00000418662	3	649	MSTRG.1403	NFIA-AS2	0	0	0.654837	0.07967	0	0	0	0	0	0	0	0	16.5086	1.5664	0	0	0	0	0.465331	0.046732
189204	0	known	NA	NA	chr6	-	163042980	163054161	ENST00000418665	4	1300	MSTRG.34214	RP1-257A15.1	0	0	0.116154	0.014132	0	0	0	0	0	0	0.116154	0.010849	0	0	0	0	0	0	0.218462	0.02194
134634	0	known	NA	NA	chr20	-	10753278	10765286	ENST00000418690	3	729	MSTRG.23819	RP1-278O22.2	3.68999	0.342242	0.414266	0.050401	2.27846	0.239653	5.47188	0.464112	1.65706	0.151354	4.20576	0.392808	5.11797	0.485612	3.43896	0.348602	2.56104	0.266945	1.2828	0.12883
134138	0	known	NA	NA	chr20	+	2664352	2665874	ENST00000418739	2	872	MSTRG.23702	RP4-686C3.7	0.288027	0.026714	0	0	0	0	1.23669	0.104893	0.592939	0.054158	0.819465	0.076536	0.852686	0.080906	0.173165	0.017553	0.519495	0.054148	0.168249	0.016897
215500	0	known	NA	NA	chr9	-	128108581	128118693	ENST00000418747	5	6391	MSTRG.39457	SLC25A25-AS1	31.8544	2.95446	0	0	29.681	3.12191	40.0191	3.39432	20.3719	1.86074	30.2771	2.82781	20.0227	1.89982	56.7712	5.75481	18.1032	1.88695	17.7733	1.78494
190925	0	known	NA	NA	chr7	-	19813685	19818090	ENST00000418764	4	369	ENSG00000237921	AC004543.2	0.878541	0.081484	0	0	0	0	0	0	0	0	2.08792	0.195007	0.773809	0.073422	0.366749	0.037177	0.211382	0.022033	0	0
184896	0	known	NA	NA	chr6	-	57946074	57961501	ENST00000418765	5	1638	MSTRG.33246	LINC00680	2.3769	0.220455	2.01915	0.245657	0	0	2.47335	0.209784	3.3737	0.30815	5.91339	0.552297	0.916654	0.086975	0.874631	0.08866	1.04589	0.109016	3.89123	0.390789
127433	0	known	NA	NA	chr2	-	159670712	159712018	ENST00000418770	3	375	MSTRG.22554	AC009961.3	3.34533	0.310276	4.7635	0.579543	4.60399	0.484256	6.92557	0.587411	4.08641	0.373247	6.4712	0.604395	5.12926	0.486683	5.41552	0.548964	0.51598	0.053782	8.56224	0.85989
219505	0	known	NA	NA	chrX	+	51396511	51398530	ENST00000418775	2	586	ENSG00000226530	RP11-348F1.2	0	0	2.71246	0.330008	0.641335	0.067457	1.60256	0.135925	0.515358	0.047072	0.767193	0.071654	0	0	0.645051	0.065388	0.221843	0.023123	0.181115	0.018189
145270	0	known	NA	NA	chr22	+	38734730	38738990	ENST00000418803	3	527	MSTRG.25864	RP3-508I15.19	3.45243	0.320209	4.80985	0.585183	7.67932	0.807725	10.2346	0.868078	2.74749	0.250952	3.1659	0.295688	4.81481	0.456847	7.29651	0.739637	2.38319	0.248406	3.60134	0.361676
139390	0	known	NA	NA	chr21	+	16419402	16613481	ENST00000418813	5	576	MSTRG.24781	MIR99AHG	0	0	0.784246	0.095414	0	0	0	0	0.055556	0.005074	0	0	0	0	0	0	0	0	0	0
23677	0	known	NA	NA	chr10	-	75279726	75401246	ENST00000418818	4	502	MSTRG.4686	RP11-399K21.11	0	0	0.281147	0.034205	0	0	1.08645	0.092151	1.2046	0.110026	1.10359	0.103072	0	0	0	0	0	0	1.08367	0.108831
88147	0	known	NA	NA	chr17	-	15806241	15817742	ENST00000418821	3	951	ENSG00000237057	AC015922.6	0	0	0	0	0	0	0.15878	0.013467	0	0	0	0	0	0	0	0	0	0	0	0
466	0	known	NA	NA	chr1	+	1399530	1402026	ENST00000418833	2	2196	MSTRG.87	RP4-758J18.2	9.75788	0.905032	5.91717	0.719903	11.5141	1.21107	9.60143	0.81437	1.60484	0.146584	5.69192	0.531612	7.62378	0.723372	6.32425	0.64108	4.2627	0.444314	6.25645	0.628323
188105	0	known	NA	NA	chr6	+	140083095	140088430	ENST00000418834	3	876	ENSG00000236013	RP3-332B22.1	0	0	0.021689	0.002639	0	0	0	0	0	0	0	0	0	0	0	0	0	0	0	0
118218	0	known	NA	NA	chr2	+	10847577	10854955	ENST00000418835	3	389	ENSG00000232056	AC092687.4	1.72497	0.159989	0.687953	0.083699	0	0	7.59088	0.64384	0	0	3.96083	0.369933	0.626866	0.059479	5.13719	0.52075	0	0	4.50463	0.452391
120242	0	known	NA	NA	chr2	+	41877074	41877955	ENST00000418836	2	534	ENSG00000214691	AC104654.1	1.00932	0.093613	0.327341	0.039825	0	0	0	0	0	0	0	0	0	0	0	0	0	0	0	0
187723	0	known	NA	NA	chr6	-	134525325	134540344	ENST00000418837	3	892	ENSG00000232310	RP11-557H15.4	0	0	0	0	0	0	0.172227	0.014608	2.07619	0.189637	1.21204	0.113202	0.388405	0.036853	0.300448	0.030456	0.639013	0.066606	2.99742	0.301025
157968	0	known	NA	NA	chr3	-	172590713	172594670	ENST00000418839	2	3212	ENSG00000223387	RP11-408H1.3	0.556164	0.051584	0.773661	0.094126	0.639477	0.067261	0.058946	0.005	0.730906	0.06676	1.01494	0.094793	1.13315	0.107517	0	0	0.741594	0.077298	0.452055	0.045399
221720	0	known	NA	NA	chrX	-	110305420	110307221	ENST00000418848	2	561	MSTRG.40670	AMMECR1-IT1	5.58664	0.518155	4.28521	0.521353	1.53427	0.161377	4.0393	0.342604	2.6773	0.244541	1.41308	0.131978	4.02945	0.382329	2.34346	0.237553	2.88027	0.300219	3.47335	0.348822
130652	0	known	NA	NA	chr2	-	207327890	207529791	ENST00000418850	6	741	MSTRG.23187	AC007879.5	3.35838	0.311486	3.05806	0.372054	3.15439	0.331784	7.02367	0.595731	2.67992	0.244781	8.27908	0.773246	1.53982	0.146104	4.29483	0.43536	2.55061	0.265857	3.60846	0.362391
120187	0	known	NA	NA	chr2	+	39919693	40105321	ENST00000418854	3	545	MSTRG.21140	SLC8A1-AS1	0	0	0	0	0	0	0	0	0.025688	0.002346	0.053211	0.00497	0	0	0.313203	0.031749	0	0	0	0
220645	0	known	NA	NA	chrX	-	74280401	74292351	ENST00000418855	4	579	MSTRG.40454	FTX	74.0079	6.86415	102.069	12.4181	130.933	13.7718	75.8483	6.43327	55.4524	5.06495	73.3069	6.84669	60.5298	5.74329	70.041	7.09995	88.1872	9.192	80.1171	8.04601
140831	0	known	NA	NA	chr21	-	41576135	41581319	ENST00000418874	2	346	MSTRG.25026	AP006748.1	0.929177	0.08618	0	0	6.78705	0.713875	10.4238	0.884118	4.77277	0.435939	10.4853	0.979305	12.051	1.14345	9.89056	1.00259	4.81275	0.501647	8.4448	0.848096
190799	0	known	NA	NA	chr7	-	16695871	16719898	ENST00000418907	4	648	MSTRG.34534	AC073333.8	10.963	1.0168	4.56482	0.555371	9.91975	1.04338	8.06481	0.684039	9.20679	0.840936	8.43673	0.787971	10.8148	1.02615	3.26697	0.331168	9.89104	1.03097	1.48303	0.148938
143513	0	known	NA	NA	chr22	+	26646640	26665639	ENST00000418918	3	586	MSTRG.25552	MIAT	0.072022	0.00668	0	0	0.046115	0.00485	0	0	0	0	0	0	0	0	0	0	0	0	0	0
14495	0	known	NA	NA	chr1	-	165493073	165501670	ENST00000418925	2	371	ENSG00000237463	RP11-280O1.2	6.13337	0.568863	0	0	0.088949	0.009356	0	0	0	0	0	0	0	0	0	0	0	0	0	0
60790	0	known	NA	NA	chr14	-	53768942	53850882	ENST00000418927	4	602	ENSG00000235269	AL162759.1	1.34884	0.125103	0.118782	0.014451	20.0882	2.11291	0	0	0	0	0.501661	0.046854	0.357603	0.033931	0.475083	0.048158	2.26176	0.23575	0	0
189777	0	known	NA	NA	chr7	+	1029025	1043891	ENST00000418941	2	535	MSTRG.34323	AC073957.15	5.6054	0.519894	0.285981	0.034793	5.47663	0.576043	4.56635	0.387307	8.02804	0.73327	3.66542	0.342342	14.4785	1.37377	3.53832	0.358674	12.9159	1.34626	5.37196	0.539497
139562	0	known	NA	NA	chr21	+	25095042	25103670	ENST00000418942	3	684	ENSG00000232512	AP000233.2	0	0	0	0	0	0	0	0	0	0	0	0	0	0	0	0	0	0	0.44152	0.044341
186095	0	known	NA	NA	chr6	+	99424922	99431373	ENST00000418945	2	1638	MSTRG.33514	RP11-98I9.4	18.5688	1.72223	16.4068	1.99611	16.315	1.71604	35.8316	3.03915	19.2643	1.75958	20.2938	1.8954	10.4151	0.988226	26.9056	2.72738	15.8649	1.65364	14.9591	1.50232
138422	0	known	NA	NA	chr20	+	62633772	62635862	ENST00000418953	2	461	ENSG00000229882	RP13-30A9.2	1.86551	0.173024	1.59233	0.193728	0	0	0.655098	0.055564	0	0	0.327549	0.030592	1.31019	0.124316	0.327549	0.033203	0	0	0	0
139331	0	known	NA	NA	chr21	-	14852971	14881975	ENST00000418954	3	717	MSTRG.24755	AF127936.7	0	0	3.47148	0.422352	4.82596	0.507603	6.75196	0.572685	2.52701	0.230814	6.54185	0.610994	5.11909	0.485718	4.63871	0.470219	5.49257	0.572506	4.00084	0.401797
119385	0	known	NA	NA	chr2	-	28307691	28310459	ENST00000418963	3	2110	MSTRG.21000	AC093690.1	35.4829	3.291	17.6019	2.14151	18.7156	1.96855	24.7626	2.1003	20.7687	1.89699	23.5428	2.19884	16.2512	1.54197	15.3118	1.55214	18.3773	1.91551	20.7531	2.08419
21915	0	known	NA	NA	chr10	+	43645942	43648019	ENST00000418966	3	905	MSTRG.4279	ZNF32-AS2	7.548	0.700068	2.71532	0.330355	4.88123	0.513417	7.93728	0.673222	5.8498	0.534313	2.79595	0.261135	5.57246	0.528735	2.42541	0.245861	5.45083	0.568156	1.96022	0.196861
127606	0	known	NA	NA	chr2	+	162159818	162173223	ENST00000418968	4	4098	MSTRG.22591	AC007750.5	0.313568	0.029083	0.902636	0.109818	0.736945	0.077513	0.036847	0.003125	1.71352	0.156511	0.141532	0.013219	0.697657	0.066196	0	0	0.536603	0.055932	0.110542	0.011102
117943	0	known	NA	NA	chr2	-	6912277	6918709	ENST00000418970	5	2374	MSTRG.20754	RNF144A-AS1	1.82143	0.168935	0.896167	0.109031	0.940292	0.098902	1.17702	0.099832	1.41024	0.128809	0.587781	0.054897	1.62318	0.154013	0.377036	0.03822	3.36683	0.350935	0.585865	0.058837
6382	0	known	NA	NA	chr1	+	46674128	46692097	ENST00000418985	4	491	MSTRG.1176	EFCAB14-AS1	0	0	0	0	8.07294	0.849126	0	0	1.99459	0.182183	3.66035	0.341869	0	0	0	0	8.2098	0.855731	0	0
122541	0	known	NA	NA	chr2	+	74385496	74391427	ENST00000418990	2	524	MSTRG.21546	DCTN1-AS1	2.30534	0.213818	4.86069	0.591368	2.73282	0.287444	5.08779	0.431534	1.72901	0.157925	1.44084	0.134571	2.59351	0.246082	1.03916	0.105338	1.40744	0.146702	4.4771	0.449627
28320	0	known	NA	NA	chr11	+	3226061	3232838	ENST00000418995	3	435	ENSG00000224513	AC109309.4	0	0	0	0	0	0	0.541038	0.04589	0	0	0	0	0	0	0	0	0	0	0	0
134338	0	known	NA	NA	chr20	+	4193065	4195943	ENST00000419003	3	697	MSTRG.23738	LINC01433	6.9074	0.640654	0.02439	0.002967	3.08526	0.324514	0.181942	0.015432	3.59536	0.328395	0.334182	0.031212	4.22042	0.400449	0.53802	0.054538	1.31711	0.137286	0	0
117675	0	known	NA	NA	chr2	-	1572554	1580311	ENST00000419028	2	555	MSTRG.20731	AC141930.2	0.508275	0.047142	0.512215	0.062318	0.272072	0.028617	2.92536	0.248122	0.495654	0.045272	0.140541	0.013126	0	0	0.528515	0.053575	0.657756	0.06856	0	0
129261	0	known	NA	NA	chr2	+	189095063	189096158	ENST00000419029	2	397	MSTRG.22951	AC133106.2	0.380353	0.035277	10.2695	1.24943	2.22166	0.233679	1.86146	0.157885	2.66247	0.243186	0.760705	0.071048	0.760705	0.072178	5.90428	0.598508	5.2796	0.550308	4.18388	0.420179
1137	0	known	NA	NA	chr1	-	6443034	6447006	ENST00000419034	3	351	MSTRG.208	RP1-202O8.2	0.323758	0.030028	0	0	0	0	0	0	1.13259	0.103449	0.153846	0.014369	0.476848	0.045245	0.880005	0.089205	0	0	0.318828	0.032019
120643	0	known	NA	NA	chr2	-	47213949	47344966	ENST00000419035	3	1892	MSTRG.21225	AC073283.4	1.26759	0.117568	0.159619	0.01942	0.308386	0.032437	6.46552	0.548391	1.69979	0.155256	4.39634	0.410608	0.279334	0.026504	4.25347	0.431168	0.266536	0.027782	3.20834	0.322208
187384	0	known	NA	NA	chr6	-	129539348	129546628	ENST00000419061	3	358	MSTRG.33809	RP1-69D17.4	0	0	0	0	1.34018	0.140963	2.06669	0.175292	0	0	0	0	0	0	1.19635	0.121273	0	0	0	0
189004	0	known	NA	NA	chr6	-	159165899	159167353	ENST00000419064	2	395	MSTRG.34178	RP11-13P5.2	0.764557	0.070912	0	0	2.29367	0.241253	0	0	0	0	0	0	0	0	0	0	0.764557	0.079692	0	0
28070	0	known	NA	NA	chr11	-	1983237	1989920	ENST00000419080	4	1876	MSTRG.5485	MRPL23-AS1	0.34363	0.031871	0	0	3.63856	0.38271	0	0	0	0	0	0	1.5145	0.143702	0	0	0	0	0	0
118401	0	known	NA	NA	chr2	-	15939898	15941723	ENST00000419083	3	770	MSTRG.20838	MYCNOS	0.392208	0.036377	0	0	5.53507	0.582188	0	0	0	0	0	0	1.08608	0.103052	0	0	0	0	0	0
66418	0	known	NA	NA	chr15	+	27775621	27776798	ENST00000419100	2	418	ENSG00000232394	AC090696.2	1.29665	0.120263	0	0	0.61244	0.064418	0	0	0	0	0	0	0	0	0	0	0	0	0	0
131463	0	known	NA	NA	chr2	+	218975393	218977966	ENST00000419101	3	2254	MSTRG.23314	LINC00608	0.336615	0.031221	0	0	0	0	0.369878	0.031372	0	0	0.301242	0.028135	0	0	1.31985	0.133791	0	0	0.255004	0.02561
144826	0	known	NA	NA	chr22	+	37166757	37182850	ENST00000419128	2	630	MSTRG.25803	RP1-151B14.6	0.95873	0.088921	1.67778	0.204124	2.15556	0.226725	2.73492	0.23197	0.95873	0.087569	1.86452	0.174142	1.15443	0.109537	0.971331	0.098462	0.405178	0.042233	1.12222	0.112703
188470	0	known	NA	NA	chr6	-	149591755	149592663	ENST00000419134	2	340	MSTRG.34040	RP1-12G14.7	1.75515	0.162788	1.77647	0.216132	4.66176	0.490333	6.44172	0.546372	3.95588	0.361325	3.99706	0.373316	1.33235	0.126418	3.50294	0.355088	1.33235	0.138875	2.05	0.205878
10643	0	known	NA	NA	chr1	+	119368946	119370331	ENST00000419144	2	311	ENSG00000230921	HAO2-IT1	0.321543	0.029823	0	0	0	0	0	0	0	0	0.353658	0.033031	0	0	0	0	0	0	0	0
88418	0	known	NA	NA	chr17	+	16988329	16990177	ENST00000419151	3	400	ENSG00000230969	AC104024.2	0.333866	0.030966	0.236795	0.028809	0.415709	0.043725	1.32137	0.112075	0.3775	0.03448	1.39842	0.130609	0	0	2.55542	0.259039	0	0	0.897532	0.090138
224888	0	known	NA	NA	chrY	-	22101692	22147484	ENST00000419158	13	2939	ENSG00000236951	AC007359.6	0	0	0.070942	0.008631	0	0	0	0	0	0	0	0	0	0	0	0	0	0	0	0
68	0	known	NA	NA	chr1	-	494382	496665	ENST00000419160	2	607	MSTRG.20	RP4-669L17.10	28.2058	2.61606	23.0917	2.80942	25.2729	2.65825	22.989	1.94988	16.1069	1.47118	49.4736	4.62072	37.7892	3.58558	41.7121	4.22829	26.3012	2.74145	23.375	2.34751
188343	0	known	NA	NA	chr6	-	146594516	146598931	ENST00000419168	3	2190	ENSG00000237468	RP11-715G15.1	0	0	0	0	0	0	0	0	0	0	0	0	0	0	0.148709	0.015074	0	0	0	0
189207	0	known	NA	NA	chr6	-	163165414	163191808	ENST00000419182	3	1131	MSTRG.34215	RP1-301L19.1	0.585627	0.054316	0	0	0	0	0.26702	0.022648	0	0	0	0	0	0	0	0	0	0	0.26702	0.026816
151076	0	known	NA	NA	chr3	+	49903987	49916937	ENST00000419183	2	600	MSTRG.26878	CTD-2330K9.3	7.10833	0.65929	2.87	0.349174	1.16854	0.12291	4.44833	0.377297	3.91	0.357134	3.05261	0.285106	6.595	0.625758	3.60679	0.365615	2.265	0.236088	8.20243	0.823755
16386	0	known	NA	NA	chr1	-	202000094	202010353	ENST00000419190	2	788	MSTRG.3211	RP11-465N4.4	17.2532	1.60021	0.574873	0.069941	6.79704	0.714925	4.84857	0.411245	9.93847	0.907767	9.49352	0.886673	10.7329	1.01837	13.7897	1.39784	8.0983	0.844109	6.59459	0.662283
189112	0	known	NA	NA	chr6	+	160272617	160276130	ENST00000419196	2	467	ENSG00000230234	RP1-276N6.2	3.8278	0.355024	0	0	1.05434	0.110898	0	0	0	0	0	0	0.20985	0.019911	0	0	1.4318	0.149241	0	0
57386	0	known	NA	NA	chr13	+	113351673	113355734	ENST00000419199	2	867	MSTRG.10468	GRTP1-AS1	16.5652	1.5364	0.348328	0.042379	11.5479	1.21463	13.8212	1.17228	15.9008	1.45236	16.173	1.51052	15.7947	1.49866	16.308	1.65311	11.1569	1.16291	15.6055	1.56724
198939	0	known	NA	NA	chr7	+	135926455	135932881	ENST00000419211	2	804	MSTRG.36114	AC015987.1	5.25	0.486932	3.43252	0.417613	5.03731	0.529834	0.093284	0.007912	5.96766	0.545078	4.5709	0.426911	0.003731	0.000354	5.02475	0.509352	3.08085	0.321125	2.68284	0.269432
195328	0	known	NA	NA	chr7	+	91312440	91335722	ENST00000419226	5	630	ENSG00000243144	RP11-115N4.1	0.333242	0.030908	0	0	0	0	0	0	0	0	0.620842	0.057985	0.781573	0.074158	0.212238	0.021514	0.581927	0.060656	0.189153	0.018996
143531	0	known	NA	NA	chr22	+	26657589	26666038	ENST00000419237	2	574	MSTRG.25552	MIAT	0	0	0	0	0	0	0	0	0.388443	0.03548	0	0	0	0	0	0	0	0	0	0
121612	0	known	NA	NA	chr2	-	65373700	65380685	ENST00000419244	4	530	MSTRG.21421	AC012370.2	21.6932	2.01202	9.39387	1.14289	9.6268	1.01256	6.40942	0.543632	19.9408	1.82136	9.19512	0.858803	15.5708	1.47742	5.86727	0.594757	16.9754	1.7694	7.47244	0.750444
143598	0	known	NA	NA	chr22	+	27919401	27986392	ENST00000419253	2	846	MSTRG.25565	TTC28-AS1	0	0	7.06254	0.859253	10.8491	1.14113	0	0	10.5765	0.966045	0	0	5.62386	0.533613	0	0	13.1208	1.36762	0	0
96586	0	known	NA	NA	chr17	+	72072333	72093481	ENST00000419257	6	2063	MSTRG.17508	AC007461.2	2.38051	0.22079	0	0	0.658749	0.069288	3.75085	0.318138	2.43238	0.22217	2.26757	0.211786	2.15754	0.204715	1.44401	0.146378	2.71401	0.282889	1.60543	0.16123
10103	0	known	NA	NA	chr1	+	111909685	111910930	ENST00000419258	4	383	MSTRG.1963	KCND3-AS1	0	0	0	0	0	0	0.096732	0.008205	0	0	0	0	0	0	0	0	0	0	0	0
56390	0	known	NA	NA	chr13	-	90890954	90926597	ENST00000419272	6	2018	ENSG00000231674	LINC00410	0.299306	0.02776	0	0	0	0	0	0	0	0	0	0	0	0	0	0	0	0	0	0
124963	0	known	NA	NA	chr2	+	109987063	109995281	ENST00000419296	4	2436	MSTRG.22024	LINC01123	3.44137	0.319183	1.53539	0.186801	12.8882	1.3556	5.24449	0.444825	1.22598	0.111979	1.39506	0.130295	2.31367	0.219529	1.48538	0.150571	5.76905	0.601325	2.90819	0.292064
215930	0	known	NA	NA	chr9	+	129489100	129512679	ENST00000419300	2	9557	MSTRG.39522	LINC00963	3.09841	0.287374	1.58442	0.192766	4.46516	0.469653	0.900943	0.076416	0.402326	0.036748	0.581791	0.054338	0.81324	0.077163	3.29685	0.334197	6.60381	0.688334	0.381256	0.038289
192157	0	known	NA	NA	chr7	+	36750687	36763081	ENST00000419326	3	587	ENSG00000229424	AC007349.4	0.51448	0.047717	0.771721	0.09389	0	0	3.34412	0.283641	0.25724	0.023496	0.771721	0.072077	0.51448	0.048816	0.473595	0.048008	0.51448	0.053626	0	0
117720	0	known	NA	NA	chr2	-	3131985	3145780	ENST00000419347	2	416	MSTRG.20734	AC019118.3	6.29066	0.583452	1.63691	0.199152	3.6324	0.382062	0.754647	0.064007	4.19652	0.383304	3.70759	0.34628	2.81366	0.266971	2.24885	0.227963	0.678537	0.070726	2.40986	0.242017
181751	0	known	NA	NA	chr6	-	30798654	30830659	ENST00000419357	2	264	ENSG00000214894	LINC00243	0.512316	0.047517	0.949047	0.115464	0.121212	0.012749	0	0	0	0	0	0	0	0	0.401515	0.040701	0	0	0	0
19485	0	known	NA	NA	chr1	+	246790624	246792385	ENST00000419361	2	552	MSTRG.3816	LINC01341	0	0	5.1332	0.624522	1.31668	0.13849	0.713235	0.060495	0	0	0.242029	0.022605	0	0	0.735757	0.074583	0.591983	0.061704	0	0
126348	0	known	NA	NA	chr2	-	131964731	131979873	ENST00000419362	3	2209	ENSG00000235615	AJ239322.1	0	0	0.136713	0.016633	0	0	0.341784	0.028989	0	0	0.136713	0.012769	0	0	0.136713	0.013858	0	0	0	0
120473	0	known	NA	NA	chr2	-	44940154	44941873	ENST00000419364	2	844	ENSG00000236502	SIX3-AS1	0	0	0	0	0	0	0	0	0	0	0	0	0	0	0	0	0.302383	0.031518	0	0
143817	0	known	NA	NA	chr22	-	29471941	29478070	ENST00000419368	2	570	ENSG00000225465	RFPL1S	0.529825	0.049141	0.131579	0.016008	0.742331	0.07808	0	0	0	0	0	0	0.264912	0.025136	1.72268	0.174625	0	0	0.27777	0.027896
190825	0	known	NA	NA	chr7	-	17279835	17298446	ENST00000419382	4	720	MSTRG.34541	AC003075.4	0.213218	0.019776	0	0	0	0	0	0	0.031944	0.002918	2.18415	0.203994	0	0	0.167778	0.017007	0.419444	0.04372	0	0
26794	0	known	NA	NA	chr10	-	125700437	125707549	ENST00000419400	4	446	MSTRG.5306	FLJ37035	0.109499	0.010156	0.213443	0.025968	0.065022	0.006839	0	0	0.024664	0.002253	0.142295	0.01329	0.25669	0.024356	0	0	0	0	0.130045	0.01306
13577	0	known	NA	NA	chr1	+	158025550	158031166	ENST00000419415	2	587	MSTRG.2621	KIRREL-IT1	31.9115	2.95975	3.73355	0.454236	6.69337	0.704022	2.79799	0.237319	7.50384	0.685391	4.13353	0.386062	2.52844	0.239907	4.64899	0.471262	6.30528	0.657217	5.96369	0.598923
196782	0	known	NA	NA	chr7	+	101308346	101310985	ENST00000419422	2	705	MSTRG.35676	RP11-132A1.4	0	0	0.428369	0.052117	10.6888	1.12427	2.26648	0.192237	6.33264	0.578415	1.15417	0.107797	2.65997	0.252388	1.15373	0.116952	10.7543	1.12095	0.825532	0.082907
119919	0	known	NA	NA	chr2	+	37600136	37646698	ENST00000419425	5	548	MSTRG.21096	AC006369.2	0.385036	0.035712	3.381	0.411344	0.972628	0.102303	2.49406	0.21154	0.865845	0.079085	3.21775	0.30053	0.453087	0.042991	2.28617	0.231746	0.599418	0.062479	1.22779	0.123305
9484	0	known	NA	NA	chr1	+	108071482	108074519	ENST00000419428	3	432	ENSG00000226822	RP11-356N1.2	0.346985	0.032182	3.27999	0.399054	0	0	0	0	0	0	0.505434	0.047206	0	0	0.131076	0.013287	0	0	0	0
40716	0	known	NA	NA	chr11	-	131877680	131897108	ENST00000419440	2	509	MSTRG.7421	AP004372.1	0	0	0.557957	0.067883	0	0	0	0	0	0	0	0	0.165029	0.015659	0	0	0	0	0	0
21485	0	known	NA	NA	chr10	+	32281686	32282829	ENST00000419441	2	466	MSTRG.4191	RP11-166N17.3	3.24034	0.300538	8.53863	1.03884	7.77682	0.817981	11.0172	0.93445	5.50858	0.503147	10.3691	0.96845	20.6438	1.95876	12.4142	1.25841	5.83262	0.607951	5.33691	0.535976
14241	0	known	NA	NA	chr1	-	161556290	161557078	ENST00000419446	2	462	MSTRG.2710	RP11-5K23.5	0	0	0.65368	0.079529	2.08231	0.219022	0.65368	0.055444	0	0	0	0	0	0	0	0	0	0	0	0
7853	0	known	NA	NA	chr1	+	70706453	70786468	ENST00000419450	7	2086	ENSG00000229051	RP5-952N6.1	0	0	0.072387	0.008807	0	0	0	0	0	0	0	0	0	0	0	0	0	0	0.099979	0.010041
15281	0	known	NA	NA	chr1	-	178091509	178093600	ENST00000419458	2	1971	MSTRG.2940	RASAL2-AS1	0	0	0	0	0	0	0	0	0	0	0	0	4.77733	0.45329	0	0	0.04196	0.004374	0	0
63566	0	known	NA	NA	chr14	+	90455271	90458904	ENST00000419459	3	2026	ENSG00000233208	LINC00642	0.024186	0.002243	0	0	0	0	0	0	0	0	0	0	0	0	0	0	0	0	0	0
190840	0	known	NA	NA	chr7	+	17374867	17466664	ENST00000419463	4	837	MSTRG.34543	AC019117.1	0.758735	0.070372	0.360812	0.043898	4.87073	0.512313	1.08244	0.09181	0.360812	0.032956	2.12425	0.1984	0	0	0.550631	0.055817	3.52927	0.367866	0.476199	0.047824
139525	0	known	NA	NA	chr21	-	22041174	22054369	ENST00000419467	3	465	MSTRG.24803	AP000472.2	0.07691	0.007133	0	0	0.195818	0.020597	2.22778	0.188955	0.515412	0.047077	1.03139	0.09633	0	0	3.09113	0.313343	0	0	0.408039	0.040979
181850	0	known	NA	NA	chr6	-	30945979	30954862	ENST00000419481	3	605	ENSG00000233529	HCG21	1.19264	0.110616	0.249587	0.030366	0.627986	0.066053	0	0	0.674664	0.061623	0	0	0	0	0	0	0	0	0.219377	0.022032
56071	0	known	NA	NA	chr13	+	74231457	74259976	ENST00000419499	2	3340	ENSG00000235532	LINC00402	0.361677	0.033545	0.464319	0.056491	0.723353	0.076084	0.52315	0.044372	0.406587	0.037137	0.995361	0.092964	0.472317	0.044815	0.213876	0.02168	0.369162	0.038479	3.90801	0.392475
131458	0	known	NA	NA	chr2	-	218900811	218930636	ENST00000419511	5	1011	ENSG00000228135	LINC01494	0.597428	0.055411	0	0	0.149357	0.01571	0.573689	0.048659	0.128586	0.011745	0	0	1.19486	0.113372	0	0	0	0	0	0
7240	0	known	NA	NA	chr1	+	58785160	58899594	ENST00000419531	4	996	MSTRG.1376	LINC01135	1.25967	0.116833	2.54269	0.309352	0.163655	0.017214	2.70074	0.22907	0.760631	0.069475	3.48947	0.325909	0.636042	0.06035	2.37922	0.241178	1.4667	0.152879	1.71778	0.172514
192174	0	known	NA	NA	chr7	+	36997796	37013630	ENST00000419535	3	528	MSTRG.34853	ELMO1-AS1	0.285985	0.026525	2.70833	0.329505	1.14394	0.120322	3.43182	0.291079	1.01894	0.093069	3.05114	0.284969	1.14394	0.108541	3.14583	0.318888	0	0	2.50379	0.251451
10304	0	known	NA	NA	chr1	+	113856635	113901237	ENST00000419536	5	1734	MSTRG.2011	AP4B1-AS1	6.49077	0.602012	4.51788	0.54966	6.49539	0.683197	12.2537	1.03933	6.69839	0.611822	7.21583	0.673942	8.20473	0.778494	5.66148	0.573896	13.4362	1.40049	8.32411	0.835975
224711	0	known	NA	NA	chrY	+	18326253	18353210	ENST00000419557	5	2031	ENSG00000233522	FAM224A	0.127585	0.011833	0.058099	0.007069	0.146233	0.015381	0.165436	0.014032	0	0	0	0	0	0	0	0	0.042836	0.004465	0.080344	0.008069
159609	0	known	NA	NA	chr3	+	194584299	194590249	ENST00000419571	3	663	MSTRG.28403	TMEM44-AS1	2.25882	0.209503	0	0	0	0	0	0	0	0	3.52337	0.329074	2.38635	0.226425	0	0	0	0	6.09833	0.612444
12159	0	known	NA	NA	chr1	-	152930040	152949210	ENST00000419578	2	1997	ENSG00000224308	LINC01527	0.151227	0.014026	0	0	0	0	0	0	0	0	0.075613	0.007062	0	0	0.110165	0.011167	0	0	0.132198	0.013276
7206	0	known	NA	NA	chr1	+	58060139	58080274	ENST00000419596	5	620	MSTRG.1367	RP11-393I23.4	1.21774	0.112944	0.953226	0.115973	0	0	0.243548	0.020657	0	0	0.487097	0.045494	0	0	0.243548	0.024688	0	0	0	0
214890	0	known	NA	NA	chr9	+	122619358	122639685	ENST00000419604	4	497	ENSG00000234156	RP11-64P14.7	0.12989	0.012047	0.303823	0.036964	0.538525	0.056643	0	0	0	0	0	0	0	0	0	0	0	0	0	0
128358	0	known	NA	NA	chr2	-	173166446	173207612	ENST00000419609	3	575	MSTRG.22730	MLK7-AS1	0.6369	0.059072	0	0	1.71043	0.179907	0	0	0.525217	0.047973	0	0	0.525217	0.049834	0	0	0.006149	0.000641	0	0
112655	0	known	NA	NA	chr19	+	43153279	43160862	ENST00000419624	3	500	ENSG00000227606	AC005392.13	0.445838	0.041351	1.21214	0.147473	0	0	0	0	0.2	0.018268	0	0	0	0	0	0	0	0	0	0
140959	0	known	NA	NA	chr21	-	42599280	42615058	ENST00000419628	2	1775	ENSG00000225431	AP001626.1	3.96901	0.368122	0.08507	0.01035	0.637746	0.067079	1.32248	0.11217	0.340282	0.031081	0.170141	0.015891	0.810141	0.076869	0.314366	0.031867	0	0	5.74451	0.57691
129486	0	known	NA	NA	chr2	-	191229165	191246172	ENST00000419640	4	909	MSTRG.22996	AC092614.2	8.159	0.756738	9.31835	1.1337	3.96361	0.4169	5.4832	0.465072	8.94247	0.816793	1.91933	0.179261	6.24836	0.592868	0.947993	0.096097	3.52631	0.367558	2.68758	0.269908
145957	0	known	NA	NA	chr22	+	43232141	43239010	ENST00000419643	3	988	MSTRG.26034	Z82214.2	0.611336	0.056701	0	0	0.152834	0.016075	1.68117	0.142593	0	0	1.52834	0.142743	0.611336	0.058006	1.52834	0.154926	0	0	0.917004	0.092093
2893	0	known	NA	NA	chr1	-	22835713	22836849	ENST00000419644	2	480	MSTRG.565	RP11-69E9.1	14.4979	1.34466	0.314583	0.038273	9.14167	0.961538	9.57917	0.812482	7.24167	0.661444	9.98125	0.932226	23.35	2.21553	5.96667	0.604832	10.5875	1.10357	2.83125	0.284337
140596	0	known	NA	NA	chr21	-	39006648	39011329	ENST00000419664	3	509	MSTRG.24997	AF064858.11	0.776337	0.072004	0	0	0	0	0.174853	0.014831	0	0	0	0	1.45375	0.137937	0	0	0	0	0.023576	0.002368
2408	0	known	NA	NA	chr1	-	18166929	18179346	ENST00000419667	4	430	ENSG00000230035	RP11-174G17	0	0	2.22326	0.270489	0	0	1.05349	0.089354	0	0	0.702326	0.065596	0.227907	0.021625	0.044186	0.004479	0	0	0	0
195480	0	known	NA	NA	chr7	+	92854909	92917174	ENST00000419668	3	527	MSTRG.35482	AC002454.1	0.500949	0.046462	0	0	0	0	0	0	0.588192	0.053725	0	0	0	0	0	0	0.436746	0.045523	0	0
123466	0	known	NA	NA	chr2	+	87455479	87521413	ENST00000419680	4	675	MSTRG.21769	LINC00152	0.7206	0.066835	1.48287	0.180411	0	0	3.5922	0.304682	0	0	0	0	0.455031	0.043175	0.757026	0.076739	3.2897	0.342895	0	0
94603	0	known	NA	NA	chr17	-	50764779	50767517	ENST00000419688	4	558	MSTRG.17140	LINC00483	0.781359	0.07247	0	0	2.4129	0.253794	9.18705	0.779224	0	0	11.2246	1.04835	0.609002	0.057784	3.49696	0.354482	0	0	4.412	0.443089
139575	0	known	NA	NA	chr21	-	25515473	25518338	ENST00000419694	2	1046	ENSG00000229962	AP000221.1	0.083056	0.007703	0	0	0	0	0	0	0.288719	0.026371	0	0	0	0	0.968451	0.09817	0.015296	0.001594	0	0
187538	0	known	NA	NA	chr6	+	131903648	131907530	ENST00000419695	2	712	ENSG00000236673	RP11-69I8.2	0.196629	0.018237	0.688202	0.083729	0.212079	0.022307	0	0	0.106039	0.009685	0.212079	0.019808	0.303371	0.028785	0	0	0.779494	0.081249	0.185393	0.018619
23909	0	known	NA	NA	chr10	-	79804057	79814654	ENST00000419697	2	513	MSTRG.4730	NUTM2B-AS1	0.270372	0.025077	4.4334	0.539382	5.32371	0.559958	8.42653	0.714718	0.862397	0.07877	0	0	2.76883	0.262717	0	0	0	0	4.52297	0.454234
181304	0	known	NA	NA	chr6	+	29124210	29128908	ENST00000419702	2	389	ENSG00000227206	XXbac-BCX196D17.5	0.09126	0.008464	0	0	0.650319	0.068402	0	0	0	0	0	0	0	0	0	0	0	0	0	0
189010	0	known	NA	NA	chr6	+	159240786	159243329	ENST00000419703	2	516	MSTRG.34180	FNDC1-IT1	0.50969	0.047273	0	0	0	0	1.22868	0.104214	1.61474	0.147489	0	0	1.0155	0.096355	0.546512	0.055399	1.68288	0.175411	0	0
185341	0	known	NA	NA	chr6	+	75360849	75386380	ENST00000419709	5	506	MSTRG.33356	RP11-415D17.3	0.298419	0.027678	0.596838	0.072613	0	0	0	0	0	0	0.298419	0.027872	0	0	0.895257	0.090751	0	0	0.298419	0.02997
8345	0	known	NA	NA	chr1	-	83831621	83861023	ENST00000419733	3	400	ENSG00000233008	RP11-475O6.1	0	0	0	0	0	0	0.47425	0.040225	0	0	0	0	0	0	0	0	0	0	0	0
135179	0	known	NA	NA	chr20	+	23038223	23039236	ENST00000419734	2	386	ENSG00000234646	RP4-753D10.3	0	0	2.34715	0.285562	0	0	0	0	0	0	0	0	0	0	0	0	0	0	0	0
125130	0	known	NA	NA	chr2	-	111429312	111495051	ENST00000419736	4	777	MSTRG.22048	MIR4435-2HG	15.7716	1.4628	0.3022	0.036767	0.268129	0.028202	0.728977	0.06183	0.499441	0.045618	3.2844	0.306756	9.94708	0.943816	2.45896	0.249261	0.454229	0.047346	1.00622	0.101052
217443	0	known	NA	NA	chrX	+	1403459	1414028	ENST00000419737	3	553	MSTRG.39804	ASMTL-AS1	12.9078	1.19718	3.53393	0.42995	6.65313	0.699789	4.47967	0.379955	12.6358	1.15414	5.28377	0.493492	39.1212	3.71196	23.5231	2.3845	13.9076	1.44963	9.90172	0.994412
159212	0	known	NA	NA	chr3	-	186810880	186825521	ENST00000419745	4	1832	MSTRG.28336	RP11-573D15.2	51.1282	4.74209	28.9386	3.52077	40.3053	4.23939	57.0833	4.84167	39.3781	3.59675	49.0489	4.58106	49.3818	4.68553	42.4472	4.30281	40.5729	4.22903	51.9428	5.21652
128780	0	known	NA	NA	chr2	+	178522827	178605405	ENST00000419746	17	4592	MSTRG.22845	TTN-AS1	5.10537	0.473517	2.44047	0.296916	3.98571	0.419225	3.49031	0.29604	4.14141	0.378271	4.61447	0.430981	1.40915	0.133705	3.73234	0.378342	2.24747	0.234261	4.29103	0.43094
192012	0	known	NA	NA	chr7	-	34346512	34758234	ENST00000419766	5	4821	ENSG00000197085	NPSR1-AS1	5.49548	0.509699	0	0	0.343481	0.036128	0	0	0.281892	0.025748	0.092512	0.00864	0.083593	0.007932	0.062643	0.00635	0.417728	0.043541	0.062643	0.006291
21225	0	known	NA	NA	chr10	+	27744786	27767794	ENST00000419777	2	600	ENSG00000230500	MKX-AS1	0	0	0.065	0.007908	0	0	0	0	0	0	0	0	0	0	0.46	0.04663	0.251667	0.026232	0	0
21782	0	known	NA	NA	chr10	+	38164648	38178030	ENST00000419779	3	428	ENSG00000224761	RP11-508N22.9	0	0	0.147196	0.017908	0.990189	0.10415	0	0	0.520665	0.047557	0	0	0	0	0	0	0	0	0.172897	0.017364
126349	0	known	NA	NA	chr2	-	131983937	131994161	ENST00000419784	2	840	ENSG00000236485	RP1-156L9.1	0	0	0	0	0	0	0	0	0	0	0.157143	0.014677	0	0	0	0	0	0	0	0
180283	0	known	NA	NA	chr6	+	11417350	11481239	ENST00000419796	3	699	ENSG00000233656	RP11-716O23.1	0	0	0.017167	0.002089	0	0	0.582457	0.049403	0.027182	0.002483	0	0	0	0	0	0	1.10553	0.115232	0.380544	0.038217
189486	0	known	NA	NA	chr6	-	169034197	169035642	ENST00000419800	2	934	ENSG00000229720	RP3-495K2.2	2.40257	0.222836	0.485011	0.059008	0.32334	0.03401	2.0621	0.174902	0.808351	0.073834	1.4107	0.131756	2.42505	0.230098	0.646681	0.065553	4.18522	0.436238	2.5182	0.252898
126547	0	known	NA	NA	chr2	+	135985176	136016529	ENST00000419808	4	772	MSTRG.22371	DARS-AS1	0	0	4.47006	0.543842	0	0	1.92228	0.163043	3.74684	0.342231	0.936806	0.087496	2.23718	0.212272	3.93607	0.398994	0	0	1.84336	0.185125
121700	0	known	NA	NA	chr2	-	67565604	67684077	ENST00000419809	2	167	ENSG00000235495	AC010987.5	0.797816	0.073997	0	0	0	0	0	0	0.161677	0.014767	0	0	0	0	0	0	0	0	0	0
191083	0	known	NA	NA	chr7	-	23101228	23105703	ENST00000419813	3	2564	MSTRG.34601	KLHL7-AS1	0.684477	0.063484	0.50351	0.061259	1.29307	0.136008	0.527691	0.044758	1.80342	0.164722	1.60665	0.150057	1.47169	0.139639	0.824493	0.083578	0.117785	0.012277	0	0
9502	0	known	NA	NA	chr1	+	108420689	108433184	ENST00000419814	2	2481	ENSG00000224698	RP11-131J3.1	3.78776	0.35131	0.533253	0.064877	1.14729	0.120675	2.8021	0.237667	0.658601	0.060156	0.902847	0.084324	0.060863	0.005775	1.95788	0.198467	0.182588	0.019032	1.85518	0.186313
212845	0	known	NA	NA	chr9	+	84278219	84290131	ENST00000419815	2	373	MSTRG.38874	RP11-380F14.2	2.02413	0.187736	0	0	0.404826	0.04258	0.404826	0.034336	0.707775	0.064647	0	0	1.04289	0.098954	0	0	0	0	0	0
140729	0	known	NA	NA	chr21	+	39727846	39729684	ENST00000419826	2	699	MSTRG.25021	AF064860.7	0	0	0	0	1.29614	0.13633	8.21746	0.696986	0.432046	0.039463	6.93252	0.647481	0	0	1.64536	0.166787	0	0	0	0
198073	0	known	NA	NA	chr7	+	123456629	123459856	ENST00000419832	3	451	MSTRG.35946	RP11-332K15.1	13.5255	1.25448	0	0	0	0	0	0	0	0	0	0	0	0	0	0	0	0	0	0
20511	0	known	NA	NA	chr10	+	13646670	13655796	ENST00000419851	4	1247	MSTRG.4004	RP11-295P9.3	6.80188	0.630867	4.16368	0.506567	9.92182	1.0436	11.3798	0.965205	6.93851	0.633754	7.33926	0.68547	4.05443	0.384699	6.26798	0.635376	6.58471	0.686343	4.10775	0.412534
182742	0	known	NA	NA	chr6	+	32659880	32660729	ENST00000419852	2	552	MSTRG.32830	HLA-DQB1-AS1	17.3025	1.60479	48.2736	5.87312	0	0	0	0	0	0	0	0	4.65036	0.441243	4.92391	0.49913	0	0	0	0
215169	0	known	NA	NA	chr9	-	126270121	126275918	ENST00000419853	3	2102	ENSG00000228392	RP11-343J18.1	0.071836	0.006663	0	0	0	0	0	0	0	0	0	0	0.121789	0.011556	0	0	0	0	0	0
130475	0	known	NA	NA	chr2	-	204228137	204234985	ENST00000419860	2	541	ENSG00000237271	AC009498.1	0.279113	0.025887	0	0	0	0	0	0	0	0	0	0	0	0	0	0	0	0	0	0
124262	0	known	NA	NA	chr2	-	98761938	98772080	ENST00000419865	4	1424	ENSG00000226791	AC109826.1	1.54332	0.143141	2.7754	0.337665	1.09459	0.115131	2.37898	0.201779	0.581929	0.053153	1.79357	0.167516	2.12662	0.201782	1.05875	0.107324	1.40169	0.146102	2.07012	0.207899
22478	0	known	NA	NA	chr10	+	51302566	51306709	ENST00000419889	2	400	MSTRG.4417	RP11-539E19.2	7.61185	0.70599	13.824	1.68187	6.85417	0.720934	20.9801	1.77949	13.2112	1.2067	14.5075	1.35497	12.0775	1.14596	14.9038	1.51077	4.73614	0.493662	19.0081	1.90895
19593	0	known	NA	NA	chr1	-	247711813	247723764	ENST00000419891	3	453	ENSG00000239395	RP11-634B7.5	0	0	0	0	0	0	0	0	0	0	0	0	0	0	0	0	0	0	0.506025	0.050819
38688	0	known	NA	NA	chr11	+	112290201	112292721	ENST00000419895	2	1711	MSTRG.7127	RP11-356J5.12	0	0	1.73594	0.2112	0	0	1.40421	0.119102	0	0	0	0	1.10854	0.105182	0.01924	0.00195	0.355132	0.037016	0	0
137267	0	known	NA	NA	chr20	-	46020619	46021727	ENST00000419897	2	491	MSTRG.24365	RP11-465L10.10	1.23013	0.114093	0	0	0	0	0	0	0	0	0	0	0	0	0	0	0	0	0	0
159675	0	known	NA	NA	chr3	-	195280723	195282741	ENST00000419899	2	690	MSTRG.28423	ACAP2-IT1	11.7309	1.08803	4.51637	0.549476	9.62697	1.01258	12.0769	1.02433	8.26067	0.754518	8.3821	0.782869	14.633	1.38843	9.18561	0.931132	8.99676	0.937758	12.7859	1.28406
125756	0	known	NA	NA	chr2	+	121650100	121728481	ENST00000419902	4	1316	MSTRG.22210	NIFK-AS1	8.13906	0.754888	2.62842	0.319782	5.59042	0.588011	4.01596	0.340624	7.19453	0.657139	2.60258	0.243075	8.1117	0.769668	4.54399	0.460617	6.37234	0.664207	2.14818	0.215737
124755	0	known	NA	NA	chr2	+	106179542	106183797	ENST00000419904	2	433	MSTRG.21980	AC018878.3	6.63049	0.61497	0.69746	0.084855	3.83603	0.403481	2.44111	0.207049	5.95843	0.544235	4.18476	0.390847	4.53349	0.430154	3.62356	0.367315	7.92841	0.826401	6.97691	0.700678
140278	0	known	NA	NA	chr21	+	34745837	34748367	ENST00000419921	2	767	ENSG00000234380	LINC01426	0.160365	0.014874	1.62016	0.197115	0.315515	0.033186	0.148089	0.012561	0.516396	0.047167	0.393742	0.036775	2.4312	0.230681	0.953571	0.096662	0	0	0.14364	0.014426
131032	0	known	NA	NA	chr2	-	215620108	215621353	ENST00000419922	2	526	ENSG00000235770	LINC00607	1.04679	0.097089	0	0	0	0	0	0	0	0	0	0	0	0	0	0	0	0	0	0
187849	0	known	NA	NA	chr6	-	136043852	136072827	ENST00000419926	4	1570	MSTRG.33887	RP13-143G15.4	1.33248	0.123586	2.99873	0.364835	1.29809	0.136535	4.00255	0.339487	2.67417	0.244255	4.09809	0.382752	0.70828	0.067204	2.86115	0.29003	1.53885	0.160399	4.46847	0.44876
136993	0	known	NA	NA	chr20	-	44695076	44696084	ENST00000419931	2	514	MSTRG.24309	KCNK15-AS1	0	0	0.550636	0.066992	0	0	0	0	0	0	0	0	0	0	0	0	0	0	0	0
190908	0	known	NA	NA	chr7	+	19112474	19114271	ENST00000419944	2	1711	MSTRG.34549	AC003986.6	1.36528	0.126628	1.14728	0.139582	0	0	0.176505	0.014971	2.20631	0.201522	0.264757	0.024728	0.749854	0.071149	0	0	1.8533	0.193175	0.310929	0.031226
142483	0	known	NA	NA	chr22	+	20703052	20704606	ENST00000419950	7	663	ENSG00000226287	TMEM191A	0	0	0	0	0.890617	0.093677	0	0	0	0	2.11082	0.197146	0	0	0	0	4.58075	0.477465	0	0
139381	0	known	NA	NA	chr21	+	16194379	16521804	ENST00000419952	5	522	MSTRG.24781	MIR99AHG	0	0	3.46877	0.422022	0	0	0.329502	0.027948	0	0	0	0	0.787259	0.074698	0	0	0.603007	0.062853	0.433908	0.043577
188162	0	known	NA	NA	chr6	-	142966421	143038077	ENST00000419957	3	2398	ENSG00000229017	LINC01277	0.603943	0.056015	0.404645	0.04923	0	0	0.125938	0.010682	0	0	0.154712	0.01445	0.222194	0.021083	0.28732	0.029125	0.527421	0.054975	0	0
158860	0	known	NA	NA	chr3	+	184401630	184439648	ENST00000419960	3	885	MSTRG.28301	RP11-433C9.2	0	0	0.341243	0.041517	0	0	0	0	1.02373	0.093506	0	0	0	0	0	0	0	0	0	0
970	0	known	NA	NA	chr1	-	3736175	3737875	ENST00000419973	3	657	MSTRG.177	TP73-AS1	0	0	0.97722	0.118892	0	0	0.380261	0.032253	0.480116	0.043853	0.507346	0.047385	0	0	0	0	0.338153	0.035247	0.539263	0.054157
185033	0	known	NA	NA	chr6	-	68632663	68634324	ENST00000419979	2	534	ENSG00000230910	RP3-525N10.2	0	0	2.8402	0.345548	0	0	1.39513	0.118332	0	0	0	0	0.539326	0.051173	1.38577	0.140473	0	0	1.41011	0.141615
15143	0	known	NA	NA	chr1	-	174115383	174160004	ENST00000419983	4	535	MSTRG.2916	RP11-160H22.5	0.355417	0.032965	0	0	0	0	1.15789	0.09821	0	0	0.296654	0.027707	0	0	0.130841	0.013263	0.149533	0.015586	0	0
4935	0	known	NA	NA	chr1	+	37860697	37861580	ENST00000419993	2	481	MSTRG.931	RP11-109P14.10	0	0	0	0	0.282033	0.029665	0	0	0	0	0	0	0.319133	0.030281	0	0	0	0	0	0
146889	0	known	NA	NA	chr3	-	3250687	3627296	ENST00000420000	5	559	ENSG00000223727	AC026188.1	0.562279	0.052151	1.67567	0.203867	0.908075	0.095513	1.48292	0.125778	0.984525	0.089925	0.698803	0.065267	1.23213	0.116909	1.91354	0.193973	0.506892	0.052835	0.287553	0.028878
136597	0	known	NA	NA	chr20	+	38446710	38450857	ENST00000420006	5	720	MSTRG.24216	SNHG11	0.445826	0.04135	0	0	0	0	0	0	0.345972	0.031601	0	0	0	0	0.722027	0.073191	0.740703	0.077206	0	0
127412	0	known	NA	NA	chr2	+	159386367	159404632	ENST00000420020	4	555	MSTRG.22550	AC008277.1	0.208708	0.019357	0	0	0.212061	0.022305	0.207207	0.017575	0	0	0	0	0.389019	0.036912	0	0	0	0	0	0
107001	0	known	NA	NA	chr19	+	12450935	12460705	ENST00000420038	3	695	MSTRG.19139	CTD-3105H18.7	0	0	0.939568	0.114311	3.79717	0.399393	2.48857	0.211075	1.26914	0.115922	0.412843	0.038559	1.39856	0.132701	0	0	2.3741	0.247459	0.434532	0.043639
42309	0	known	NA	NA	chr12	-	8356963	8390752	ENST00000420040	2	662	MSTRG.7649	LINC00937	1.34894	0.125113	0.888904	0.108147	0	0	0	0	0	0	0.161895	0.015121	0.13437	0.01275	0	0	0	0	0	0
134690	0	known	NA	NA	chr20	-	13244064	13245369	ENST00000420044	2	446	MSTRG.23832	RP5-1077I2.3	2.52886	0.234549	3.33159	0.405332	1.59569	0.167838	1.44919	0.122917	1.6919	0.154536	2.70303	0.252457	0	0	1.31215	0.133011	3.39022	0.353372	0.378483	0.03801
20185	0	known	NA	NA	chr10	+	7097152	7097675	ENST00000420049	2	436	ENSG00000223581	RP11-393K12.2	0	0	0	0	0	0	0	0	0.600917	0.054887	0	0	0	0	0	0	0.34633	0.036099	0	0
197026	0	known	NA	NA	chr7	+	102973522	102988856	ENST00000420058	4	1072	MSTRG.35737	NFE4	1.04676	0.097086	0.56267	0.068456	0	0	0.473796	0.040186	0.118403	0.010815	0	0	0.281716	0.02673	0.261194	0.026477	0.563433	0.058728	0.563433	0.056585
10636	0	known	NA	NA	chr1	+	119328176	119330815	ENST00000420059	3	442	MSTRG.2077	RP5-834N19.1	0	0	0.846154	0.102946	1.32496	0.139361	0.11991	0.01017	0	0	0.448779	0.041915	0.206519	0.019595	0.208145	0.021099	1.16126	0.121041	0.986425	0.099065
6546	0	known	NA	NA	chr1	+	49257411	49269285	ENST00000420071	4	566	ENSG00000230114	RP11-141A19.2	0	0	0	0	0	0	0	0	0	0	0	0	0	0	0	0	2.38163	0.248244	0	0
141581	0	known	NA	NA	chr21	+	46229524	46235453	ENST00000420074	2	1947	MSTRG.25185	MCM3AP-AS1	0	0	0	0	0	0	0.539772	0.045782	0.167573	0.015306	0.196199	0.018325	1.51338	0.143595	0.168384	0.017069	2.16826	0.226004	0	0
147420	0	known	NA	NA	chr3	-	10006445	10009131	ENST00000420091	3	1566	MSTRG.26281	AC022007.5	3.65626	0.339114	0.623643	0.075875	0.277862	0.029226	0.415829	0.03527	0.556935	0.05087	0.495126	0.046244	0.085568	0.008119	0.578544	0.058646	0.13097	0.013651	0.165975	0.016669
147034	0	known	NA	NA	chr3	-	8221147	8501655	ENST00000420095	4	2144	MSTRG.26231	LMCD1-AS1	4.5488	0.421896	3.00459	0.365549	2.92428	0.307582	1.11344	0.094439	1.98373	0.181192	0.60565	0.056566	1.56631	0.148618	0.582017	0.058998	1.55937	0.162538	0.854222	0.085788
145833	0	known	NA	NA	chr22	+	42276355	42277052	ENST00000420096	2	545	MSTRG.26005	Z83851.4	15.3982	1.42816	4.8363	0.588401	15.6951	1.65084	12.3875	1.05068	11.6369	1.0629	9.37016	0.875151	30.5208	2.89592	7.3132	0.741329	19.726	2.0561	5.28523	0.530786
145267	0	known	NA	NA	chr22	+	38734725	38738765	ENST00000420118	2	461	MSTRG.25864	RP3-508I15.18	1.18544	0.109948	0	0	1.56034	0.16412	3.49007	0.29602	0	0	0	0	0	0	0	0	0	0	0.806513	0.080997
118416	0	known	NA	NA	chr2	-	16316324	16319566	ENST00000420130	2	740	ENSG00000232444	AC010745.4	0.408108	0.037852	0	0	0	0	0	0	0	0	0.204054	0.019058	0	0	0	0	0	0	0	0
130956	0	known	NA	NA	chr2	+	214960392	214962062	ENST00000420134	2	452	ENSG00000229267	AC072062.1	0	0	0	0	0	0	2.2111	0.187541	0	0	0	0	0	0	0.670265	0.067944	0	0	0.351343	0.035285
225009	0	known	NA	NA	chrY	+	24570202	24607025	ENST00000420149	4	1346	ENSG00000235412	TTTY4B	0.21162	0.019628	0	0	0	0	0.676231	0.057356	0	0	0	0	0	0	0	0	0	0	0.152587	0.015324
65574	0	known	NA	NA	chr14	-	105599904	105600209	ENST00000420153	2	166	MSTRG.11980	AL928742.12	0	0	0	0	0	0	0	0	0	0	0	0	0	0	0.355448	0.036031	0	0	0	0
10363	0	known	NA	NA	chr1	-	114206427	114262278	ENST00000420156	2	332	ENSG00000232895	RP4-543J13.1	1.20181	0.111466	1.81928	0.221339	0	0	0	0	0	0	0	0	0.198795	0.018862	0	0	0	0	0	0
125480	0	known	NA	NA	chr2	+	113979909	113983258	ENST00000420161	2	815	MSTRG.22134	AC110769.3	3.0103	0.279202	3.48109	0.423521	1.86106	0.19575	5.32896	0.45199	2.22071	0.202837	4.1913	0.391458	2.02452	0.192093	1.91359	0.193978	0	0	1.05492	0.105944
10235	0	known	NA	NA	chr1	+	112956520	112968398	ENST00000420168	3	900	MSTRG.1983	SLC16A1-AS1	0.292755	0.027153	0.135665	0.016505	0.386463	0.040649	0	0	0.381533	0.034849	0	0	0.515781	0.048939	0.126889	0.012863	0	0	0	0
144440	0	known	NA	NA	chr22	+	32376664	32384343	ENST00000420171	3	1558	MSTRG.25720	RP1-149A16.3	3.87676	0.359566	2.20732	0.26855	1.42298	0.149671	3.2086	0.272146	1.12965	0.103181	0.16303	0.015227	0.804236	0.076309	0.286906	0.029083	0.728498	0.075933	2.25225	0.226189
145138	0	known	NA	NA	chr22	+	38231320	38232248	ENST00000420172	2	297	MSTRG.25836	RP1-5O6.5	9.86195	0.914685	0.942761	0.1147	2.54209	0.267381	3.0505	0.258737	5.68013	0.518816	1.38721	0.129562	2.54209	0.241202	3.42424	0.34711	4.57576	0.476944	4.86869	0.488953
191994	0	known	NA	NA	chr7	-	33793168	33803130	ENST00000420185	2	1589	MSTRG.34810	RP11-89N17.4	4.20707	0.390201	2.89674	0.352428	8.03198	0.844818	3.7061	0.314343	1.20013	0.109618	4.04279	0.377588	1.3304	0.126233	3.38074	0.342701	1.8707	0.194988	1.96466	0.197307
139662	0	known	NA	NA	chr21	-	27358885	27448579	ENST00000420186	4	2603	ENSG00000231236	AP001604.3	0.173492	0.016091	0.739784	0.090005	0	0	0	0	0	0	0.073761	0.006889	0.156603	0.014859	0	0	0	0	0.11602	0.011652
120234	0	known	NA	NA	chr2	+	40746487	40767452	ENST00000420187	4	549	ENSG00000233128	AC007317.1	0	0	0.550091	0.066926	0	0	0	0	0	0	0	0	0	0	0	0	0	0	0	0
22487	0	known	NA	NA	chr10	-	52300803	52314128	ENST00000420193	6	971	MSTRG.4422	PRKG1-AS1	0	0	0.702301	0.085444	0	0	0.31102	0.02638	0	0	0.15551	0.014524	0	0	0	0	0	0	0.622039	0.06247
147952	0	known	NA	NA	chr3	+	15254184	15264493	ENST00000420195	3	5570	MSTRG.26366	SH3BP5-AS1	2.40044	0.222638	3.15623	0.383998	1.34705	0.141685	5.27438	0.447361	1.29289	0.11809	0.643348	0.060087	0	0	0.540209	0.05476	0	0	3.90384	0.392056
185697	0	known	NA	NA	chr6	-	85677084	85678722	ENST00000420199	4	1002	MSTRG.33439	SNHG5	5.66486	0.525409	0.967152	0.117667	4.36557	0.459179	2.38697	0.202457	10.1558	0.92762	3.00871	0.281007	9.22694	0.875485	0.410699	0.041632	3.67396	0.382947	2.32783	0.23378
54370	0	known	NA	NA	chr13	-	30341359	30367667	ENST00000420210	4	508	ENSG00000238121	LINC00426	0	0	1.20173	0.146207	0.155463	0.016352	0.907996	0.077014	0	0	5.21451	0.487024	3.62075	0.34355	0.194385	0.019705	0	0	2.93631	0.294889
160194	0	known	NA	NA	chr3	+	197458405	197467105	ENST00000420213	2	626	ENSG00000237167	AC128709.2	1.8722	0.173645	0	0	0.060703	0.006385	1.86406	0.158105	0	0	0.54452	0.050857	3.18951	0.302632	2.27385	0.230497	0.158147	0.016484	0	0
54374	0	known	NA	NA	chr13	-	30357742	30377145	ENST00000420219	6	1056	ENSG00000238121	LINC00426	4.20619	0.390119	8.99661	1.09456	4.92513	0.518034	12.257	1.03961	4.01042	0.366306	6.16374	0.575679	2.89043	0.274255	4.82914	0.489523	6.04326	0.629906	9.79757	0.983952
198163	0	known	NA	NA	chr7	-	125229579	125264291	ENST00000420224	5	1918	MSTRG.35959	RP11-3B12.3	0	0	0	0	0	0	0	0	0	0	0	0	0	0	0	0	0.052659	0.005489	0	0
142444	0	known	NA	NA	chr22	-	20522070	20523870	ENST00000420225	3	652	MSTRG.25350	AC007050.17	9.6365	0.893775	4.63037	0.563346	6.29908	0.662549	9.8911	0.83894	10.1549	0.927536	5.80368	0.54205	5.07669	0.481694	7.44172	0.754356	8.08129	0.842336	8.30061	0.833616
160051	0	known	NA	NA	chr3	+	196318330	196323673	ENST00000420226	2	322	MSTRG.28446	TM4SF19-AS1	1.72282	0.159789	0.803904	0.097806	0.376055	0.039554	1.97555	0.167562	1.83289	0.167413	0	0	2.23009	0.211599	0.925902	0.093857	0.595835	0.062106	0.937888	0.09419
17727	0	known	NA	NA	chr1	-	219222248	219225497	ENST00000420237	2	1126	MSTRG.3473	RP11-135J2.3	11.4556	1.06249	6.92274	0.842244	12.3313	1.29703	3.03641	0.257541	6.11812	0.558821	2.36767	0.221135	7.92451	0.751906	5.5071	0.558247	10.1767	1.06075	6.89343	0.692294
192279	0	known	NA	NA	chr7	-	38984243	39013551	ENST00000420243	5	514	MSTRG.34882	POU6F2-AS2	8.56422	0.794322	0	0	0	0	0	0	2.11893	0.19354	0.255062	0.023822	0	0	0	0	0	0	0.51751	0.051973
181488	0	known	NA	NA	chr6	-	30001011	30061184	ENST00000420251	6	2430	MSTRG.32708	ZNRD1-AS1	0	0	0.083763	0.010191	1.89353	0.199165	0	0	0	0	0	0	0	0	0	0	0	0	0	0
147820	0	known	NA	NA	chr3	+	14144637	14148423	ENST00000420253	3	1067	MSTRG.26347	AC093495.4	3.71091	0.344183	1.28086	0.155834	0.431087	0.045343	2.81456	0.238725	1.52893	0.13965	4.12797	0.385542	2.51961	0.23907	2.61112	0.264685	1.01218	0.105503	5.87138	0.589652
139520	0	known	NA	NA	chr21	-	22009158	22098459	ENST00000420255	6	897	MSTRG.24803	AP000472.2	0.747635	0.069342	0	0	0	0	2.88882	0.245023	0.273439	0.024976	2.47687	0.231334	0	0	6.47366	0.656226	0	0	0	0
198777	0	known	NA	NA	chr7	+	134284500	134286055	ENST00000420268	2	414	ENSG00000231098	AC008154.4	0.106027	0.009834	1.38223	0.168166	0	0	0	0	0.644834	0.058898	0.231884	0.021657	0.668747	0.063453	0.502063	0.050893	0.446523	0.046542	0.625259	0.062794
145955	0	known	NA	NA	chr22	+	43212674	43213661	ENST00000420269	2	531	MSTRG.26033	Z82214.3	0.99435	0.092225	0.284369	0.034597	0	0	1.42185	0.120598	0	0	1.13748	0.106238	0	0	2.40113	0.243399	0	0	1.70622	0.171352
133762	0	known	NA	NA	chr2	-	241809698	241812016	ENST00000420272	3	1193	MSTRG.23637	AC114730.3	0.375524	0.034829	0	0	3.18525	0.33503	8.8037	0.746709	2.20329	0.201245	10.3532	0.966966	9.51383	0.902707	3.67942	0.372977	0.379715	0.039579	4.133	0.41507
140999	0	known	NA	NA	chr21	-	42781074	42782233	ENST00000420273	2	788	ENSG00000233754	AP001628.7	0.383249	0.035546	0.191624	0.023314	0	0	0.766497	0.065012	1.14975	0.105016	1.12312	0.104897	0	0	0	0	0	0	0	0
183654	0	known	NA	NA	chr6	-	39888874	39897380	ENST00000420293	3	440	MSTRG.33011	RP11-61I13.3	0	0	0.694805	0.084532	0	0	0	0	0	0	0	0	2.57273	0.24411	0	0	0	0	0	0
220955	0	known	NA	NA	chrX	+	89423738	89441911	ENST00000420327	2	281	MSTRG.40521	RP13-348B13.2	0	0	0	0	0	0	15.2106	1.29012	0	0	0	0	0	0	0	0	0	0	0	0
125530	0	known	NA	NA	chr2	+	117833937	117841658	ENST00000420330	2	3090	MSTRG.22146	AC009404.2	16.563	1.5362	4.09428	0.498124	7.69519	0.809395	3.47674	0.294889	16.2133	1.4809	4.50003	0.420292	8.11604	0.77008	3.03432	0.307585	6.75314	0.703899	5.03733	0.50589
17926	0	known	NA	NA	chr1	+	222815129	222837300	ENST00000420335	3	445	MSTRG.3520	RP11-452F19.3	0	0	0.750181	0.09127	1.95615	0.205752	0.822966	0.069802	0	0	0	0	0	0	0	0	0	0	0	0
18043	0	known	NA	NA	chr1	+	224219613	224228043	ENST00000420350	3	1323	MSTRG.3546	RP11-365O16.6	1.90627	0.176805	0.584681	0.071134	1.45654	0.153201	3.48602	0.295676	1.94162	0.177345	4.61678	0.431197	3.09297	0.293472	3.89902	0.395238	3.13076	0.326329	4.7031	0.472324
139756	0	known	NA	NA	chr21	+	29193494	29288205	ENST00000420364	2	989	MSTRG.24846	LINC00189	1.32654	0.123035	0	0	1.961	0.206261	0.726997	0.061662	3.71299	0.339139	3.21665	0.300428	1.52151	0.144367	1.11891	0.113422	0.257055	0.026794	0	0
127120	0	known	NA	NA	chr2	+	152098328	152109202	ENST00000420365	2	507	MSTRG.22463	AC079790.2	2.08481	0.193364	0	0	0	0	0.595661	0.050523	0	0	0	0	0	0	0.893491	0.090572	0	0	0.29783	0.029911
25894	0	known	NA	NA	chr10	-	110869868	110872233	ENST00000420367	2	778	MSTRG.5135	PDCD4-AS1	11.684	1.08368	3.42438	0.416621	5.40171	0.568162	8.09171	0.68632	1.51109	0.138021	4.39319	0.410314	1.04691	0.099335	6.9231	0.701785	3.63048	0.378416	9.95247	0.999508
19799	0	known	NA	NA	chr10	+	1022668	1043683	ENST00000420381	5	672	MSTRG.3880	IDI2-AS1	0	0	0.292511	0.035588	0.43878	0.046152	0	0	0.762166	0.069615	0	0	0	0	0	0	0	0	1.59183	0.159864
20198	0	known	NA	NA	chr10	-	7445558	7471942	ENST00000420395	4	557	ENSG00000232591	RP5-1031D4.2	0.366094	0.033955	2.67364	0.325284	1.24911	0.131383	0.173608	0.014725	0.377904	0.034517	1.45305	0.135712	1.68416	0.159799	1.02557	0.10396	0.802708	0.083669	2.18729	0.219666
118414	0	known	NA	NA	chr2	+	16224047	16229140	ENST00000420404	3	839	ENSG00000228876	AC010745.2	0.443557	0.041139	0	0	0.085803	0.009025	0	0	0	0	0.922921	0.086199	0.262217	0.02488	0.445557	0.045165	0	0	0	0
217438	0	known	NA	NA	chrX	+	1402043	1413131	ENST00000420411	3	697	MSTRG.39804	ASMTL-AS1	26.3786	2.44659	11.7977	1.43534	32.7944	3.44937	29.9209	2.53782	12.0305	1.09885	14.4015	1.34507	4.99141	0.473603	24.5899	2.49264	26.4192	2.75375	26.9678	2.70833
206624	0	known	NA	NA	chr8	+	98961428	98968284	ENST00000420417	3	464	ENSG00000229625	RP11-44N12.2	0	0	2.36581	0.287833	0	0	0.187176	0.015876	0	0	0	0	0.164586	0.015617	0.225733	0.022882	0	0	0.316281	0.031764
130846	0	known	NA	NA	chr2	+	210324766	210468694	ENST00000420418	6	476	MSTRG.23219	LANCL1-AS1	0	0	0	0	0	0	1.2563	0.106557	0.381155	0.034814	0	0	0.704117	0.066809	0	0	0	0	0	0
24224	0	known	NA	NA	chr10	-	87286898	87308584	ENST00000420424	2	2226	MSTRG.4799	NUTM2A-AS1	14.4809	1.34309	2.11074	0.2568	3.83346	0.403211	6.3273	0.536667	2.64751	0.24182	3.5142	0.328218	2.10627	0.19985	6.26975	0.635555	1.86309	0.194196	22.0027	2.20969
96542	0	known	NA	NA	chr17	+	69961762	69983538	ENST00000420427	5	665	ENSG00000237560	LINC01497	0	0	0.031579	0.003842	0	0	0	0	0	0	0	0	0	0	0	0	0	0	0	0
93250	0	known	NA	NA	chr17	-	45245186	45248339	ENST00000420431	4	579	MSTRG.16911	CTD-2020K17.4	8.9025	0.825697	0.559363	0.068054	3.53751	0.372082	10.1267	0.858924	6.84405	0.625127	4.98208	0.465315	3.16279	0.300097	9.57129	0.970228	4.02479	0.419515	5.69977	0.572417
193106	0	known	NA	NA	chr7	+	50866747	51021052	ENST00000420449	4	285	MSTRG.34998	RP4-724E13.2	1.20918	0.11215	0	0	0	0	2.36586	0.200667	2.24072	0.204665	1.96443	0.183473	0	0	2.02542	0.205314	0	0	0	0
159808	0	known	NA	NA	chr3	+	195708131	195711875	ENST00000420459	3	543	MSTRG.28496	LINC00969	0.132457	0.012285	1.84332	0.224265	0.341154	0.035883	0.760897	0.064537	0	0	1.57909	0.147483	0	0	0.405369	0.041092	0	0	0.345636	0.034712
28640	0	known	NA	NA	chr11	-	5304976	5505613	ENST00000420465	5	1001	MSTRG.5563	AC104389.28	0	0	0	0	0	0	0	0	0	0	0	0	0	0	0	0	0	0	0.301698	0.030299
19580	0	known	NA	NA	chr1	-	247524679	247526752	ENST00000420469	2	1638	ENSG00000227135	GCSAML-AS1	0	0	0.460928	0.056078	0.247467	0.026029	0.368742	0.031276	0	0	0	0	0.184371	0.017494	0	0	0.092186	0.009609	0.553114	0.055548
221325	0	known	NA	NA	chrX	+	102769181	102839964	ENST00000420471	6	838	MSTRG.40589	LINC00630	38.7605	3.59499	12.925	1.5725	32.3184	3.39931	22.2255	1.88512	24.0301	2.19488	17.1019	1.59728	32.2449	3.05951	17.6396	1.78811	19.2349	2.00491	13.427	1.34844
126842	0	known	NA	NA	chr2	+	145023187	145172675	ENST00000420472	2	765	ENSG00000226674	TEX41	0	0	2.60037	0.31637	0	0	0	0	0.671895	0.06137	0	0	0.789542	0.074915	0	0	0	0	0	0
1650	0	known	NA	NA	chr1	+	11144424	11149537	ENST00000420480	4	673	MSTRG.315	MTOR-AS1	0	0	0	0	0	0	0	0	0	0	0	0	0	0	0	0	0	0	3.50817	0.352319
14062	0	known	NA	NA	chr1	-	161153760	161159349	ENST00000420498	2	379	MSTRG.2688	RP11-297K8.2	32.0079	2.9687	9.78732	1.19076	22.9921	2.41835	18.0158	1.52806	34.7724	3.17607	18.0633	1.68707	46.1118	4.37526	16.6236	1.68511	14.2111	1.48126	19.1847	1.92668
2837	0	known	NA	NA	chr1	+	22025511	22030800	ENST00000420503	3	771	MSTRG.547	LINC00339	1.85412	0.171967	2.83656	0.345106	1.92669	0.202653	3.28805	0.278885	1.08215	0.098842	1.47747	0.137992	1.93051	0.183174	1.22342	0.124017	0.880636	0.091791	1.90482	0.191298
142597	0	known	NA	NA	chr22	-	21114607	21124451	ENST00000420508	6	4833	MSTRG.25359	KB-1592A4.15	1.76605	0.163799	1.92834	0.234608	0.95479	0.100427	2.14013	0.181521	1.90968	0.174428	1.39399	0.130196	0.970757	0.092109	1.56366	0.158506	1.32719	0.138337	0.983982	0.09882
130545	0	known	NA	NA	chr2	+	206084605	206086564	ENST00000420509	2	752	MSTRG.23169	AC007383.3	3.41326	0.316576	0.127204	0.015476	12.4966	1.31442	1.89795	0.160979	6.79288	0.620452	0.111702	0.010433	2.59314	0.246046	0.144947	0.014693	0	0	0.000665	6.7e-05
42281	0	known	NA	NA	chr12	+	8194204	8196518	ENST00000420514	3	608	MSTRG.7638	FAM66C	0	0	0	0	1.26411	0.132961	0	0	0	0	0	0	0.18243	0.01731	0	0	0	0	0	0
182031	0	known	NA	NA	chr6	+	31542304	31543127	ENST00000420520	2	516	MSTRG.32789	DDX39B-AS1	0.158915	0.014739	0	0	0.414729	0.043622	1.00981	0.085649	0	0	0.391473	0.036563	1.57244	0.149199	0.604277	0.061255	0.400449	0.04174	0	0
134410	0	known	NA	NA	chr20	-	5431992	5445686	ENST00000420529	5	1542	MSTRG.23759	LINC00658	18.4031	1.70686	0.097925	0.011914	0	0	0	0	0	0	0	0	0.930738	0.088312	0	0	0.19585	0.020414	0	0
145597	0	known	NA	NA	chr22	-	41174591	41197456	ENST00000420537	3	457	MSTRG.25936	EP300-AS1	4.95624	0.459685	5.41575	0.658899	5.28665	0.55606	6.29357	0.533806	7.23195	0.660556	6.19674	0.578761	4.62582	0.438915	7.25164	0.735088	2.97374	0.309962	6.43982	0.64674
189557	0	known	NA	NA	chr6	+	169790321	169802873	ENST00000420557	3	2318	MSTRG.34286	LINC00574	0.194133	0.018006	0.626843	0.076264	8.35035	0.878305	1.67386	0.141973	1.28973	0.117802	2.78473	0.260087	3.03667	0.28813	1.34771	0.136616	2.94866	0.307348	1.13201	0.113686
131735	0	known	NA	NA	chr2	+	219388496	219403633	ENST00000420563	2	1598	MSTRG.23326	AC053503.4	2.07724	0.192662	0.188986	0.022993	1.14831	0.120781	0.297577	0.02524	1.59697	0.145865	1.31414	0.122738	1.33724	0.126882	0.993143	0.100673	0.566959	0.059096	0.884856	0.088864
180659	0	known	NA	NA	chr6	-	22744395	23031780	ENST00000420572	3	871	MSTRG.32526	RP1-209A6.1	3.71471	0.344535	0.013777	0.001676	0	0	0	0	0	0	0	0	0	0	0	0	0	0	0	0
212340	0	known	NA	NA	chr9	-	70171999	70172767	ENST00000420573	2	339	MSTRG.38772	MAMDC2-AS1	3.10087	0.287602	0	0	3.78495	0.398108	11.5857	0.982671	3.77429	0.344738	4.46109	0.416655	3.5815	0.339826	5.94955	0.603097	1.26404	0.131755	3.23656	0.325042
125465	0	known	NA	NA	chr2	-	113831049	113831727	ENST00000420579	2	578	ENSG00000228857	AC104653.1	0	0	0.089965	0.010945	0	0	0	0	0.373553	0.03412	0.284775	0.026597	0.186851	0.017729	0	0	2.0012	0.208591	0	0
142604	0	known	NA	NA	chr22	+	21167853	21170852	ENST00000420583	3	556	ENSG00000215498	FAM230B	0	0	0	0	0	0	0	0	0.271583	0.024806	0	0	0.407374	0.038653	0	0	0	0	0	0
7745	0	known	NA	NA	chr1	+	67832303	68202987	ENST00000420587	10	2232	MSTRG.1511	GNG12-AS1	3.30892	0.306899	4.45923	0.542525	2.15232	0.226385	4.40855	0.373923	4.20251	0.383852	10.4031	0.97163	2.40062	0.22778	7.11857	0.721599	5.52494	0.57588	6.66024	0.668875
197746	0	known	NA	NA	chr7	-	116277132	116286734	ENST00000420594	3	421	MSTRG.35891	AC073130.1	0	0	0.214013	0.026038	0	0	0	0	0.047506	0.004339	0	0	0	0	0	0	0	0	0	0
10859	0	known	NA	NA	chr1	-	144245686	144250288	ENST00000420597	2	199	MSTRG.2155	RP11-14N7.2	12.0789	1.12031	3.09382	0.376405	4.40687	0.463523	2.72666	0.231269	4.09641	0.374161	1.73075	0.161648	0.220817	0.020952	3.27174	0.331652	3.95121	0.411846	0	0
120119	0	known	NA	NA	chr2	-	38992976	38993857	ENST00000420644	2	539	MSTRG.21127	SOS1-IT1	0.575289	0.053357	0.516208	0.062804	0.711759	0.074864	0.51723	0.04387	5.74702	0.524925	0.761504	0.071123	0.515381	0.048901	5.41855	0.54927	0.096475	0.010056	0	0
197829	0	known	NA	NA	chr7	-	116965846	116967472	ENST00000420664	2	459	MSTRG.35904	AC106873.4	28.0697	2.60343	10.3246	1.25613	20.1852	2.12311	10.793	0.915439	17.2397	1.57465	9.39434	0.877409	26.3834	2.50336	4.60566	0.466869	14.9673	1.56009	17.037	1.711
128740	0	known	NA	NA	chr2	+	178413939	178430824	ENST00000420672	3	490	MSTRG.22824	AC009948.5	0.723729	0.067125	0	0	0.818398	0.086081	0.734003	0.062256	0	0	0.748016	0.069863	0	0	1.52055	0.154136	0.344546	0.035913	0.82834	0.083189
14755	0	known	NA	NA	chr1	+	168786939	168792886	ENST00000420691	3	955	MSTRG.2823	LINC00626	5.74555	0.532893	0.31623	0.038474	0.517277	0.054408	1.26492	0.107288	1.54974	0.141551	1.24817	0.116576	64.4126	6.1117	1.89738	0.192335	0.158115	0.016481	0.660733	0.066356
54379	0	known	NA	NA	chr13	-	30419519	30422237	ENST00000420694	2	448	ENSG00000225039	LINC01058	0.674107	0.062523	6.01528	0.731839	0.165702	0.017429	3.32246	0.281804	0.102679	0.009379	0	0	1.26492	0.12002	0	0	0	0	0	0
12206	0	known	NA	NA	chr1	+	153533603	153535115	ENST00000420695	2	531	MSTRG.2445	BX470102.3	26.8222	2.48773	8.34275	1.01501	3.56871	0.375364	3.01592	0.255803	33.6224	3.07103	2.47382	0.231049	0	0	3.18419	0.322776	21.1133	2.2007	1.8758	0.188383
166226	0	known	NA	NA	chr4	+	117360625	117372598	ENST00000420701	4	597	ENSG00000228358	AC113617.1	0	0	0	0	0	0	0	0	0	0	0	0	0	0	0	0	0.20082	0.020932	0	0
12110	0	known	NA	NA	chr1	+	152189351	152341110	ENST00000420707	9	906	MSTRG.2433	FLG-AS1	2.76565	0.256511	3.00357	0.365425	3.46958	0.364937	2.03523	0.172624	0.863405	0.078862	1.62878	0.152124	1.58489	0.15038	0.760983	0.07714	0.316176	0.032956	1.85822	0.186618
166746	0	known	NA	NA	chr4	-	132004810	132124031	ENST00000420721	3	582	ENSG00000251598	RP11-789C2.1	1.30482	0.12102	1.27148	0.154692	0	0	1.14982	0.097525	0	0	0	0	0	0	0.027241	0.002761	0	0	0.656751	0.065956
121628	0	known	NA	NA	chr2	-	65589566	65640177	ENST00000420724	4	1656	ENSG00000235725	AC007389.3	2.1712	0.201376	2.87258	0.349488	3.98007	0.418631	5.37742	0.4561	4.62711	0.422634	3.79931	0.354847	2.81824	0.267405	4.57971	0.464238	4.28261	0.446389	4.54428	0.456374
217604	0	known	NA	NA	chrX	-	4627200	4633572	ENST00000420725	3	1184	ENSG00000236513	RP11-707P20.1	1.02027	0.094629	0	0	0	0	0	0	0	0	0	0	0	0	0	0	8.56672	0.892934	0	0
28646	0	known	NA	NA	chr11	-	5341167	5505652	ENST00000420726	5	752	MSTRG.5563	AC104389.28	0	0	0	0	0	0	0	0	0	0	0.803191	0.075016	0	0	0	0	0	0	0	0
192305	0	known	NA	NA	chr7	-	39609610	39610290	ENST00000420748	2	565	MSTRG.34894	AC004837.4	0.267257	0.024788	0	0	0	0	0	0	0	0	0	0	1.33628	0.126791	0	0	0	0	0	0
184903	0	known	NA	NA	chr6	+	57965630	57972218	ENST00000420759	3	301	ENSG00000225096	XXbac-BPG55C20.7	1.43976	0.133536	2.0792	0.252962	0	0	0.172757	0.014653	0.342193	0.031255	0.17608	0.016445	0.199336	0.018914	0.30897	0.03132	0	0	0.817762	0.082126
15530	0	known	NA	NA	chr1	-	182190120	182204025	ENST00000420760	2	261	ENSG00000228918	LINC01344	0.600611	0.055706	0.812261	0.098822	0	0	0	0	0	0	0	0	0	0	0	0	0	0	0	0
17732	0	known	NA	NA	chr1	-	219435152	219442642	ENST00000420762	3	451	ENSG00000230024	RP11-95P13.1	1.26386	0.117221	4.95195	0.602471	0	0	0.097561	0.008275	0	0	4.53511	0.423569	0	0	1.00443	0.101818	1.3082	0.136358	0.986947	0.099117
185603	0	known	NA	NA	chr6	+	83983728	84007323	ENST00000420766	4	835	ENSG00000228679	RP4-676J13.2	0.53928	0.050018	0.073054	0.008888	0.587418	0.061786	0.50358	0.042712	0.707091	0.064585	0.584968	0.054635	0.455713	0.04324	0.653993	0.066294	0	0	0.14491	0.014553
191350	0	known	NA	NA	chr7	+	26398652	26399654	ENST00000420774	2	496	ENSG00000214870	AC004540.5	3.12465	0.289808	0.170699	0.020768	0	0	0	0	2.58158	0.235798	2.30582	0.215358	0	0	0	0	0	0	0.48331	0.048538
3860	0	known	NA	NA	chr1	+	28643228	28648530	ENST00000420776	2	624	MSTRG.743	RP11-442N24__B.1	0	0	2.2532	0.274133	0.483974	0.050905	0.459602	0.038982	2.57913	0.235575	0.448718	0.041909	0	0	0.923077	0.093571	1.82372	0.190091	0.770404	0.07737
180155	0	known	NA	NA	chr6	+	10409340	10416446	ENST00000420777	3	1575	ENSG00000229950	TFAP2A-AS1	0	0	0.766984	0.093314	0.383492	0.040336	0.239365	0.020302	0	0	0.16127	0.015062	0	0	0	0	0	0	0.807619	0.081108
215673	0	known	NA	NA	chr9	-	128468957	128473012	ENST00000420801	2	407	MSTRG.39476	ODF2-AS1	40.2015	3.72864	14.7322	1.79237	10.113	1.06371	7.84275	0.665204	25.2654	2.3077	11.8649	1.10815	36.8428	3.49577	5.47666	0.555161	19.5012	2.03267	12.3415	1.23944
135371	0	known	NA	NA	chr20	+	25624233	25670344	ENST00000420803	5	780	MSTRG.23994	ZNF337-AS1	1.19653	0.110977	0.241874	0.029427	0.921062	0.096879	0.63213	0.053616	0.64646	0.059047	0.477278	0.044577	0.184371	0.017494	1.48577	0.15061	2.20915	0.230266	0.489805	0.04919
15943	0	known	NA	NA	chr1	+	193304745	193365953	ENST00000420807	4	779	ENSG00000232077	LINC01031	0.887207	0.082287	0	0	0.290535	0.030559	0.331437	0.028112	0.328028	0.029962	0.004108	0.000384	0.938685	0.089066	0.530858	0.053812	0.358674	0.037386	0.735538	0.073869
192371	0	known	NA	NA	chr7	+	41693948	41713194	ENST00000420821	3	1858	MSTRG.34923	INHBA-AS1	0	0	0.325081	0.03955	0	0	0	0	0	0	0	0	0	0	0	0	0.228633	0.023831	0	0
146802	0	known	NA	NA	chr3	+	536231	846015	ENST00000420823	5	3948	ENSG00000224957	LINC01266	0.383232	0.035544	4.24973	0.517037	0.749574	0.078842	1.45531	0.123436	0	0	0.613022	0.057255	0.032421	0.003076	1.01565	0.102955	0.305978	0.031893	1.35233	0.135812
20290	0	known	NA	NA	chr10	+	10960151	10970816	ENST00000420825	3	537	ENSG00000231496	RP1-251M9.2	0	0	7.02216	0.85434	0	0	2.58111	0.218924	0	0	2.28591	0.213499	0.085661	0.008128	1.73727	0.176105	0.218124	0.022736	2.59347	0.260458
118345	0	known	NA	NA	chr2	+	13723048	13758152	ENST00000420828	3	832	ENSG00000227718	AC016730.1	1.72581	0.160067	0	0	0.613537	0.064533	0	0	0	0	0	0	0	0	0	0	0	0	0	0
19267	0	known	NA	NA	chr1	-	243031272	243047869	ENST00000420830	3	475	ENSG00000231512	LINC01347	3.51825	0.326314	0	0	0	0	0	0	0	0	0	0	0	0	0	0	0	0	0	0
207478	0	known	NA	NA	chr8	+	118282139	118295693	ENST00000420844	5	403	MSTRG.37779	AC023590.1	0.276124	0.02561	0	0	0	0	1.04154	0.088341	0.590074	0.053897	5.00699	0.467641	0.409139	0.038821	0.752778	0.076308	0.286811	0.029895	4.79101	0.481153
26940	0	known	NA	NA	chr10	-	127929376	127934517	ENST00000420845	2	748	MSTRG.5335	RP11-4C20.3	22.5909	2.09528	3.22995	0.392966	8.63815	0.908577	12.1056	1.02677	18.8436	1.72115	20.1551	1.88244	14.5495	1.38051	8.73128	0.885078	19.2754	2.00913	18.8676	1.89484
149433	0	known	NA	NA	chr3	-	40446343	40453329	ENST00000420850	3	791	MSTRG.26641	ENTPD3-AS1	6.75285	0.626319	2.95584	0.359617	7.47347	0.786073	13.9363	1.18205	15.8834	1.45077	19.5149	1.82264	7.45582	0.707435	12.4114	1.25812	3.92282	0.408887	4.56244	0.458198
159772	0	known	NA	NA	chr3	+	195688384	195711689	ENST00000420851	5	868	MSTRG.28496	LINC00969	0.237188	0.021999	0	0	0.273344	0.028751	3.27508	0.277784	0.952643	0.087013	2.97129	0.277511	0.266024	0.025241	4.08417	0.414006	0	0	0.118256	0.011876
118975	0	known	NA	NA	chr2	-	26671254	26674464	ENST00000420852	3	567	ENSG00000225378	AC015977.6	0.0194	0.001799	2.89816	0.3526	0	0	0.947251	0.080344	0	0	0	0	0	0	0.380854	0.038607	0	0	0	0
212216	0	known	NA	NA	chr9	-	68355189	68357820	ENST00000420855	3	572	MSTRG.38748	PGM5-AS1	0.104021	0.009648	1.85059	0.225149	0	0	0.471622	0.040002	0.490079	0.044763	1.53846	0.143689	0	0	3.23439	0.327865	0	0	0	0
88812	0	known	NA	NA	chr17	-	18517290	18529328	ENST00000420856	3	1133	MSTRG.16156	CTD-2303H24.2	0	0	3.29663	0.40108	4.78064	0.502836	1.93031	0.163724	4.73283	0.432291	0.361559	0.033769	0	0	0	0	0	0	1.67518	0.168235
217391	0	known	NA	NA	chrX	+	990221	994365	ENST00000420865	2	588	ENSG00000237531	RP11-309M23.1	0	0	0.110544	0.013449	0	0	0	0	0.037415	0.003417	0	0	0.462245	0.043859	0.256803	0.026032	0	0	0	0
128415	0	known	NA	NA	chr2	+	174326027	174330643	ENST00000420866	3	3123	ENSG00000231453	LINC01305	0	0	0.193404	0.02353	0	0	0	0	0	0	0.052635	0.004916	0	0	0	0	0.193404	0.020159	0	0
149125	0	known	NA	NA	chr3	-	37790865	37861774	ENST00000420870	6	581	MSTRG.26606	ITGA9-AS1	0	0	1.43375	0.174435	0.859849	0.090441	0.415434	0.035236	0	0	1.64026	0.153196	0.669632	0.063537	0	0	0.269912	0.028134	0.874726	0.087847
28319	0	known	NA	NA	chr11	+	3218388	3223126	ENST00000420873	3	1818	ENSG00000236301	MRGPRG-AS1	0.090623	0.008405	0	0	0	0	0	0	0	0	0	0	0	0	0	0	0	0	0	0
6473	0	known	NA	NA	chr1	-	47380928	47408477	ENST00000420876	3	483	MSTRG.1195	LINC01389	4.5958	0.426255	0.625259	0.076071	1.29268	0.135966	12.7503	1.08145	5.0016	0.456839	3.97929	0.371657	3.61183	0.342703	6.74841	0.684076	0.937888	0.097759	1.47825	0.148457
140277	0	known	NA	NA	chr21	+	34745757	34784886	ENST00000420877	3	2632	ENSG00000234380	LINC01426	0.56307	0.052224	4.42763	0.538681	0.715426	0.07525	0.556991	0.047243	0.574848	0.052506	1.20479	0.112524	1.10334	0.104689	0.965426	0.097864	0.573708	0.059799	1.04217	0.104664
216583	0	known	NA	NA	chr9	-	135245696	135252708	ENST00000420883	2	886	ENSG00000233936	RP11-399H11.2	2.35374	0.218306	0.170429	0.020735	0	0	0.259459	0.022007	0.083223	0.007601	0	0	0.286097	0.027146	0	0	0.340858	0.035529	0	0
42555	0	known	NA	NA	chr12	-	9948137	9953336	ENST00000420905	3	3956	MSTRG.7721	AC091814.3	19.1333	1.77459	19.5045	2.37298	26.9818	2.838	29.5463	2.50605	23.9148	2.18434	27.4262	2.56154	20.7822	1.97189	25.5598	2.59096	22.5401	2.34942	34.3609	3.45081
191354	0	known	NA	NA	chr7	+	26551822	26557200	ENST00000420912	2	2781	ENSG00000233760	AC004947.2	0.762027	0.070677	2.48112	0.301862	0.096368	0.010136	0.139878	0.011864	0.410644	0.037508	1.05717	0.098738	0	0	0.257821	0.026135	0.054297	0.00566	0.229097	0.023008
220031	0	known	NA	NA	chrX	-	63670196	63671502	ENST00000420917	2	394	MSTRG.40319	ARHGEF9-IT1	3.29604	0.305704	2.16205	0.263043	4.69493	0.493822	5.3647	0.455021	6.76295	0.617719	4.94438	0.461793	4.9774	0.472274	8.7883	0.890857	4.82173	0.502583	4.98402	0.500536
121234	0	known	NA	NA	chr2	-	61141592	61144950	ENST00000420918	2	2532	MSTRG.21349	AC016747.3	0	0	0	0	0.347156	0.036515	0.097156	0.008241	3.344	0.305436	4.98934	0.465992	2.43009	0.230576	0.663112	0.067219	0	0	0	0
26915	0	known	NA	NA	chr10	-	127013501	127026475	ENST00000420941	4	750	MSTRG.5330	RP11-223P11.2	0	0	0	0	0	0	0	0	0	0	0	0	0	0	0	0	1.1134	0.116053	0	0
21444	0	known	NA	NA	chr10	+	31604600	31606218	ENST00000420945	2	421	ENSG00000223834	RP11-472N13.2	0	0	0.206625	0.025139	0	0	0.095012	0.008059	0	0	0.961066	0.089761	0	0	3.5867	0.363578	0	0	0	0
159540	0	known	NA	NA	chr3	-	194015443	194057679	ENST00000420947	5	528	ENSG00000230102	RP11-407B7.1	0.153208	0.01421	0	0	0	0	0	0	0	0	0.744714	0.069555	3.11475	0.295539	0	0	0	0	0.501482	0.050363
179753	0	known	NA	NA	chr6	-	2854926	2876510	ENST00000420981	2	983	ENSG00000230438	SERPINB9P1	0	0	0	0	0.132829	0.013971	0	0	0	0	0.53655	0.050113	0	0	0	0	0	0	0	0
220526	0	known	NA	NA	chrX	+	72688950	72712348	ENST00000420998	5	598	MSTRG.40442	PHKA1-AS1	1.63378	0.151531	0.381271	0.046387	0.505017	0.053119	0.505017	0.042834	0	0	0	0	2.02007	0.191671	0.505017	0.051193	0	0	0	0
54536	0	known	NA	NA	chr13	-	32877431	32911650	ENST00000421002	4	903	ENSG00000226968	LINC00423	0	0	0	0	0	0	0	0	0	0	0	0	0	0	0.265781	0.026942	0	0	0	0
19479	0	known	NA	NA	chr1	+	246776013	246792385	ENST00000421003	6	2600	MSTRG.3816	LINC01341	1.98911	0.184488	3.20721	0.3902	1.51039	0.158866	5.14783	0.436626	1.17112	0.106968	1.33598	0.124778	4.80147	0.455581	1.34309	0.136147	1.61878	0.168731	3.25721	0.327116
172743	0	known	NA	NA	chr5	-	78358801	78360507	ENST00000421004	2	1479	MSTRG.30964	SCAMP1-AS1	7.72945	0.716898	2.95122	0.359055	2.42867	0.255452	5.1742	0.438864	3.80515	0.347558	2.51822	0.235196	6.08496	0.577363	4.02599	0.408109	3.07372	0.320382	5.81105	0.583594
137643	0	known	NA	NA	chr20	+	50277534	50278415	ENST00000421019	2	686	ENSG00000224397	LINC01272	1.07513	0.099717	4.18356	0.508986	1.55173	0.163214	0.416317	0.035311	2.46851	0.225471	0	0	1.16733	0.11076	0	0	0.40375	0.042084	0.618084	0.062073
14874	0	known	NA	NA	chr1	-	170509961	170532000	ENST00000421020	4	755	MSTRG.2859	RP11-576I22.2	0.11236	0.010421	0	0	0	0	1.76385	0.149606	0.074172	0.006775	0.94589	0.088344	0.236203	0.022412	0.653238	0.066218	0	0	0.022517	0.002261
158057	0	known	NA	NA	chr3	-	176626279	176634457	ENST00000421034	3	326	ENSG00000223715	LINC01208	0	0	0	0	0.202454	0.021294	0	0	0	0	0	0	0	0	0	0	0	0	0	0
16556	0	known	NA	NA	chr1	-	203127259	203127954	ENST00000421055	2	380	ENSG00000234775	RP11-335O13.7	0.444425	0.04122	0	0	0	0	0	0	0	0	0	0	0	0	0	0	0	0	0	0
143036	0	known	NA	NA	chr22	-	23653169	23717347	ENST00000421064	12	3041	MSTRG.25477	KB-1572G7.2	7.75151	0.718943	2.80089	0.340766	6.12332	0.644062	1.82444	0.154744	2.52886	0.230983	4.28152	0.399884	0.645849	0.06128	2.91708	0.2957	3.6472	0.380158	1.06274	0.106729
216110	0	known	NA	NA	chr9	+	130933851	130945520	ENST00000421067	3	462	MSTRG.39575	RP11-83J21.3	0.217893	0.020209	1.30736	0.159058	0	0	0.632035	0.053608	0	0	0.073593	0.006873	0	0	0	0	0	0	1.74026	0.174771
15116	0	known	NA	NA	chr1	-	173865818	173867987	ENST00000421068	3	1060	MSTRG.2906	GAS5	60.3856	5.60069	5.56419	0.676958	33.9184	3.5676	16.6726	1.41413	34.409	3.14287	21.9389	2.04904	66.133	6.27494	14.303	1.44987	39.4548	4.11249	26.255	2.63674
2613	0	known	NA	NA	chr1	-	20412304	20413253	ENST00000421114	3	376	ENSG00000226487	RP4-749H3.2	0.015957	0.00148	0	0	0.678848	0.071402	0	0	0	0	0	0	0.180851	0.01716	0	0	0	0	0	0
190624	0	known	NA	NA	chr7	+	11253113	11385678	ENST00000421121	3	2078	MSTRG.34489	AC004538.3	0	0	0	0	0.581328	0.061145	0	0	0	0	0.435996	0.040721	0	0	0	0	0	0	0.793813	0.079721
127531	0	known	NA	NA	chr2	-	161222785	161254668	ENST00000421122	4	1072	MSTRG.22570	AC009299.2	1.9901	0.18458	1.72202	0.209506	3.68742	0.387849	3.94938	0.334977	2.62436	0.239705	2.90136	0.27098	4.44767	0.422011	1.96725	0.199418	1.54944	0.161503	0	0
21251	0	known	NA	NA	chr10	-	28433008	28495813	ENST00000421132	3	273	ENSG00000237128	RP11-351M16.3	0.051282	0.004756	0.077506	0.00943	0	0	0	0	0.447301	0.040856	0.414835	0.038745	0	0	0.215266	0.021821	0	0	0	0
17843	0	known	NA	NA	chr1	+	221966341	221983143	ENST00000421147	3	455	MSTRG.3505	RP11-400N13.2	0	0	0	0	0	0	0	0	0	0	0	0	0.410402	0.03894	0	0	37.2866	3.88649	0	0
10239	0	known	NA	NA	chr1	-	113011687	113073105	ENST00000421157	3	2459	MSTRG.1987	RP11-31F15.2	11.1903	1.03789	9.87475	1.20139	6.95317	0.731348	3.77999	0.32061	2.58845	0.236426	4.31517	0.403027	10.3898	0.985817	4.59252	0.465537	15.7914	1.64598	5.24181	0.526425
16345	0	known	NA	NA	chr1	-	201820455	201829085	ENST00000421159	3	456	MSTRG.3198	IPO9-AS1	10.1506	0.941457	6.47011	0.787176	3.49123	0.367214	7.91389	0.671237	4.86179	0.44407	4.04551	0.377841	4.4104	0.418474	5.22231	0.529378	1.32456	0.138063	4.82299	0.484364
189003	0	known	NA	NA	chr6	+	159107791	159116053	ENST00000421161	4	845	ENSG00000224478	RP11-13P5.1	0.178698	0.016574	0.82801	0.100739	0	0	0	0	0	0	0.714793	0.06676	0	0	0	0	0	0	0	0
180632	0	known	NA	NA	chr6	-	20756103	20800694	ENST00000421167	5	614	MSTRG.32507	RP3-348I23.2	0.245928	0.02281	0.737785	0.089761	0.737785	0.077602	0.245928	0.020859	0.491857	0.044926	1.37622	0.128536	1.22964	0.116673	0	0	1.47557	0.153803	0.245928	0.024698
9269	0	known	NA	NA	chr1	-	100264009	100266120	ENST00000421185	4	423	MSTRG.1839	RTCA-AS1	0.941558	0.087328	7.32972	0.891759	3.28977	0.346024	5.94785	0.504483	1.97399	0.180302	5.288	0.493887	3.65863	0.347144	6.26895	0.635475	3.47038	0.361728	9.72821	0.976986
55080	0	known	NA	NA	chr13	-	44234118	44243192	ENST00000421190	3	3336	MSTRG.9928	RP11-478K15.6	1.58423	0.146936	0.793165	0.096499	2.73441	0.287611	5.40558	0.458488	1.30066	0.1188	4.20594	0.392825	0.181055	0.017179	3.48261	0.353027	0.875689	0.091276	1.28567	0.129118
8941	0	known	NA	NA	chr1	-	93311169	93345811	ENST00000421202	9	2973	MSTRG.1782	RP4-717I23.3	1.33778	0.124077	5.56577	0.677151	4.62387	0.486348	5.01478	0.425342	0.252574	0.02307	3.64034	0.339999	0.551084	0.052289	3.36648	0.341255	7.20015	0.750492	7.40846	0.744018
224663	0	known	NA	NA	chrY	+	17500958	17515018	ENST00000421205	7	906	ENSG00000224989	FAM41AY1	0	0	0	0	0	0	0.103753	0.0088	0	0	0	0	0	0	0	0	0	0	0	0
26357	0	known	NA	NA	chr10	+	119208531	119211760	ENST00000421206	2	400	MSTRG.5223	GRK5-IT1	49.9047	4.62861	30.2379	3.67885	36.8926	3.88043	19.1634	1.62539	25.5577	2.3344	33.8281	3.15947	23.173	2.19874	18.8142	1.90717	31.5882	3.29253	30.1459	3.0275
18886	0	known	NA	NA	chr1	-	234529942	234531765	ENST00000421207	3	805	ENSG00000231768	LINC01354	0	0	0.411436	0.050057	0	0	0	0	0	0	0	0	0	0	0	0	0	0	0	0
213163	0	known	NA	NA	chr9	+	92147592	92148306	ENST00000421234	2	467	ENSG00000225511	LINC00475	0	0	1.48685	0.180895	0	0	0.778159	0.066002	0	0	0	0	0.344337	0.032672	0.73604	0.074611	0	0	0.989156	0.099339
[truncated: 22,368 more rows]
