# Supplementary material for: Comprehensive analysis of long noncoding RNA and mRNA in five colorectal cancer tissues and five normal tissues
Source: Biosci Rep. 2020 Feb 14;40(2):BSR20191139. doi: 10.1042/BSR20191139 (PMC7028436; doi:10.1042/BSR20191139)
Supplement: Supplementary Table S1 and S2 [file BSR-2019-1139_supp.zip › BSR-2019-1139_suppSD2.xlsx]

## Sheet: Sheet1
gene_id	gene_name	transcript_id	GO	KEGG	KO_ENTRY	EC	Description	FPKM.CRC1	FPKM.CRC2	FPKM.CRC3	FPKM.CRC4	FPKM.CRC5	FPKM.N1	FPKM.N2	FPKM.N3	FPKM.N4	FPKM.N5
ENSG00000002079	MYH16	ENST00000439784;ENST00000429079;ENST00000453378	NA	NA	NA	NA	NA	0.0863039	0.080931	0.0124462	0.0731586	0.0232251	0.0231597	0.0201823	0.0266538	0.0188314	0.0237855
ENSG00000002746	HECW1	ENST00000395891;ENST00000492310;ENST00000471527;ENST00000493057;ENST00000481031;ENST00000471043;ENST00000461842;ENST00000429529	GO:0004842(ubiquitin-protein transferase activity);GO:0005515(protein binding);GO:0005737(cytoplasm);GO:0005829(cytosol);GO:0016874(ligase activity);GO:0042787(protein ubiquitination involved in ubiquitin-dependent protein catabolic process);GO:0061630(ubiquitin protein ligase activity);GO:0090090(negative regulation of canonical Wnt signaling pathway)	NA	NA	NA	HECT, C2 and WW domain containing E3 ubiquitin protein ligase 1 [Source:HGNC Symbol;Acc:HGNC:22195]	0.0987549	0.240162	0.322024	0.286581	0.583947	0.164851	0.076078	0.118308	0.0911059	0.040018
ENSG00000003137	CYP26B1	ENST00000546307;ENST00000001146;ENST00000412253;ENST00000474509;ENST00000461519	GO:0001709(cell fate determination);GO:0001768(establishment of T cell polarity);GO:0001972(retinoic acid binding);GO:0004497(monooxygenase activity);GO:0005506(iron ion binding);GO:0005737(cytoplasm);GO:0005789(endoplasmic reticulum membrane);GO:0006766(vitamin metabolic process);GO:0006805(xenobiotic metabolic process);GO:0006954(inflammatory response);GO:0007140(male meiosis);GO:0007283(sperma…	00830(Retinol metabolism)	NA	NA	cytochrome P450, family 26, subfamily B, polypeptide 1 [Source:HGNC Symbol;Acc:HGNC:20581]	0.488674	0.261918	0.999905	0.733355	1.00093	3.30853	0.458454	1.39404	0.756607	0.865411
ENSG00000004809	SLC22A16	ENST00000460159;ENST00000451557;ENST00000330550;ENST00000461487	GO:0005275(amine transmembrane transporter activity);GO:0005886(plasma membrane);GO:0007275(multicellular organismal development);GO:0007283(spermatogenesis);GO:0007338(single fertilization);GO:0015101(organic cation transmembrane transporter activity);GO:0015226(carnitine transmembrane transporter activity);GO:0015695(organic cation transport);GO:0015837(amine transport);GO:0015879(carnitine tra…	NA	NA	NA	solute carrier family 22 (organic cation/carnitine transporter), member 16 [Source:HGNC Symbol;Acc:HGNC:20302]	0.0487603	0.0203256	0.0180404	0.140312	0.00805707	0.0702973	0.0314346	0.0591417	0.0620724	0.0116443
ENSG00000004846	ABCB5	ENST00000404938;ENST00000477094;ENST00000443026;ENST00000406935;ENST00000258738	GO:0002481(antigen processing and presentation of exogenous protein antigen via MHC class Ib, TAP-dependent);GO:0002485(antigen processing and presentation of endogenous peptide antigen via MHC class I via ER pathway, TAP-dependent);GO:0002489(antigen processing and presentation of endogenous peptide antigen via MHC class Ib via ER pathway, TAP-dependent);GO:0002591(positive regulation of antigen…	02010(ABC transporters)	NA	NA	ATP-binding cassette, sub-family B (MDR/TAP), member 5 [Source:HGNC Symbol;Acc:HGNC:46]	0.00151286	0	0.0115046	0	0.0228348	0.869736	0.0487529	0.190527	0.259951	0.0212964
ENSG00000004848	ARX	ENST00000379044	GO:0000122(negative regulation of transcription from RNA polymerase II promoter);GO:0000980(RNA polymerase II distal enhancer sequence-specific DNA binding);GO:0001206(RNA polymerase II distal enhancer sequence-specific DNA binding transcription factor activity involved in negative regulation of transcription);GO:0001764(neuron migration);GO:0003677(DNA binding);GO:0003682(chromatin binding);GO:0…	NA	NA	NA	aristaless related homeobox [Source:HGNC Symbol;Acc:HGNC:18060]	0.029218	0.035951	0.126787	0.013164	0.058081	0.012776	0.099121	0.250121	0.267293	0.298177
ENSG00000004939	SLC4A1	ENST00000262418;ENST00000497360	GO:0003779(actin binding);GO:0005215(transporter activity);GO:0005452(inorganic anion exchanger activity);GO:0005515(protein binding);GO:0005623(cell);GO:0005886(plasma membrane);GO:0005887(integral component of plasma membrane);GO:0006810(transport);GO:0006811(ion transport);GO:0006820(anion transport);GO:0006821(chloride transport);GO:0006873(cellular ion homeostasis);GO:0008022(protein C-termi…	04966(Collecting duct acid secretion)	NA	NA	solute carrier family 4 (anion exchanger), member 1 (Diego blood group) [Source:HGNC Symbol;Acc:HGNC:11027]	0.00529838	0.229621	0	0.022559	0.0139381	0.565653	0.155245	0.0361083	0.1936	0.016468
ENSG00000004948	CALCR	ENST00000359558;ENST00000394441	GO:0001669(acrosomal vesicle);GO:0004872(receptor activity);GO:0004888(transmembrane signaling receptor activity);GO:0004930(G-protein coupled receptor activity);GO:0004948(calcitonin receptor activity);GO:0005515(protein binding);GO:0005829(cytosol);GO:0005886(plasma membrane);GO:0005887(integral component of plasma membrane);GO:0005929(cilium);GO:0007166(cell surface receptor signaling pathway)…	04080(Neuroactive ligand-receptor interaction);04380(Osteoclast differentiation)	NA	NA	calcitonin receptor [Source:HGNC Symbol;Acc:HGNC:1440]	0.0170261	0.0326843	0.0272975	0.0900802	0	0.0272701	0.0413963	0.0305243	0.0291419	0
ENSG00000005381	MPO	ENST00000225275;ENST00000581022	GO:0001878(response to yeast);GO:0002149(hypochlorous acid biosynthetic process);GO:0002679(respiratory burst involved in defense response);GO:0003682(chromatin binding);GO:0004601(peroxidase activity);GO:0005615(extracellular space);GO:0005634(nucleus);GO:0005739(mitochondrion);GO:0005764(lysosome);GO:0006952(defense response);GO:0006979(response to oxidative stress);GO:0008201(heparin binding);…	04145(Phagosome)	NA	NA	myeloperoxidase [Source:HGNC Symbol;Acc:HGNC:7218]	0.110481	0.0411663	0.0443225	0.0173132	0.000739468	0.0781165	0.0359698	0.0159993	0.0159054	0
ENSG00000005981	ASB4	ENST00000257621;ENST00000428113;ENST00000325885	GO:0004842(ubiquitin-protein transferase activity);GO:0005515(protein binding);GO:0019899(enzyme binding);GO:0031462(Cul2-RING ubiquitin ligase complex);GO:0031466(Cul5-RING ubiquitin ligase complex);GO:0031625(ubiquitin protein ligase binding);GO:0035556(intracellular signal transduction);GO:0051865(protein autoubiquitination);GO:0061630(ubiquitin protein ligase activity);GO:2001214(positive reg…	NA	NA	NA	ankyrin repeat and SOCS box containing 4 [Source:HGNC Symbol;Acc:HGNC:16009]	0.0300908	0.535234	0.01198	0	0.068085	0.0239368	0.0129629	0.00806908	0.0114466	0.0177693
ENSG00000006071	ABCC8	ENST00000526037;ENST00000531642;ENST00000389817;ENST00000302539;ENST00000525022;ENST00000532220;ENST00000527905;ENST00000524561;ENST00000526921;ENST00000530147;ENST00000531911;ENST00000532728;ENST00000528202;ENST00000526002	GO:0005267(potassium channel activity);GO:0005524(ATP binding);GO:0005886(plasma membrane);GO:0005975(carbohydrate metabolic process);GO:0006112(energy reserve metabolic process);GO:0006810(transport);GO:0006813(potassium ion transport);GO:0007165(signal transduction);GO:0007268(synaptic transmission);GO:0008076(voltage-gated potassium channel complex);GO:0008152(metabolic process);GO:0008281(sul…	02010(ABC transporters);04930(Type II diabetes mellitus)	NA	NA	ATP-binding cassette, sub-family C (CFTR/MRP), member 8 [Source:HGNC Symbol;Acc:HGNC:59]	0.504144	0.0244102	0.0715572	0.0063415	0.0425304	0.345756	0.20672	0.282895	0.310117	0.567066
ENSG00000006128	TAC1	ENST00000319273;ENST00000346867;ENST00000495916;ENST00000491437	GO:0002675(positive regulation of acute inflammatory response);GO:0005515(protein binding);GO:0005576(extracellular region);GO:0005615(extracellular space);GO:0005829(cytosol);GO:0005886(plasma membrane);GO:0006954(inflammatory response);GO:0007204(positive regulation of cytosolic calcium ion concentration);GO:0007217(tachykinin receptor signaling pathway);GO:0007218(neuropeptide signaling pathwa…	NA	NA	NA	tachykinin, precursor 1 [Source:HGNC Symbol;Acc:HGNC:11517]	0.569556	0.0811588	0.0940227	0.0602067	0.107931	0.0626532	0.107393	0.0104875	0.0390065	0.0642567
ENSG00000006283	CACNA1G	ENST00000354983;ENST00000359106;ENST00000570567;ENST00000506520	GO:0001508(action potential);GO:0002027(regulation of heart rate);GO:0005216(ion channel activity);GO:0005245(voltage-gated calcium channel activity);GO:0005515(protein binding);GO:0005886(plasma membrane);GO:0005891(voltage-gated calcium channel complex);GO:0006810(transport);GO:0006811(ion transport);GO:0007268(synaptic transmission);GO:0007411(axon guidance);GO:0008332(low voltage-gated calciu…	04010(MAPK signaling pathway);04020(Calcium signaling pathway);04930(Type II diabetes mellitus)	NA	NA	calcium channel, voltage-dependent, T type, alpha 1G subunit [Source:HGNC Symbol;Acc:HGNC:1394]	0.0258406	0.0355117	0.065449	0.0118051	0.084407	0.38515	0.0601514	0.0820125	0.0806959	0.205531
ENSG00000006377	DLX6	ENST00000518156;ENST00000555308	GO:0001501(skeletal system development);GO:0003677(DNA binding);GO:0003700(sequence-specific DNA binding transcription factor activity);GO:0005634(nucleus);GO:0006355(regulation of transcription, DNA-templated);GO:0007399(nervous system development);GO:0030326(embryonic limb morphogenesis);GO:0030855(epithelial cell differentiation);GO:0042472(inner ear morphogenesis);GO:0043565(sequence-specific…	NA	NA	NA	distal-less homeobox 6 [Source:HGNC Symbol;Acc:HGNC:2919]	0.575067	0.0322346	0.00574683	0	0.0265945	0.0426123	0	0	0.00640698	0.00879381
ENSG00000006468	ETV1	ENST00000430479;ENST00000399357;ENST00000420159;ENST00000242066;ENST00000405358;ENST00000403527;ENST00000405218;ENST00000443137;ENST00000403685;ENST00000493831;ENST00000472931;ENST00000476720;ENST00000443608;ENST00000497115;ENST00000476355;ENST00000421381;ENST00000460438;ENST00000483075;ENST00000433547;ENST00000485475	GO:0000978(RNA polymerase II core promoter proximal region sequence-specific DNA binding);GO:0001077(RNA polymerase II core promoter proximal region sequence-specific DNA binding transcription factor activity involved in positive regulation of transcription);GO:0003700(sequence-specific DNA binding transcription factor activity);GO:0005515(protein binding);GO:0005634(nucleus);GO:0006355(regulatio…	NA	NA	NA	ets variant 1 [Source:HGNC Symbol;Acc:HGNC:3490]	0.496508	0.136687	0.315266	0.165404	0.620912	0.507113	0.186473	0.307864	0.239246	0.281501
ENSG00000006659	LGALS14	ENST00000392052;ENST00000360675	GO:0005515(protein binding);GO:0005634(nucleus);GO:0006915(apoptotic process);GO:0030246(carbohydrate binding);GO:0070234(positive regulation of T cell apoptotic process)	NA	NA	NA	lectin, galactoside-binding, soluble, 14 [Source:HGNC Symbol;Acc:HGNC:30054]	0.147863	0.0377115	0.025565	0	0	0	0	0	0	0
ENSG00000006788	MYH13	ENST00000418404	GO:0000146(microfilament motor activity);GO:0003774(motor activity);GO:0003779(actin binding);GO:0005515(protein binding);GO:0005516(calmodulin binding);GO:0005524(ATP binding);GO:0005859(muscle myosin complex);GO:0006936(muscle contraction);GO:0008152(metabolic process);GO:0009267(cellular response to starvation);GO:0016459(myosin complex);GO:0030016(myofibril);GO:0032982(myosin filament);GO:007…	04530(Tight junction);05416(Viral myocarditis)	NA	NA	myosin, heavy chain 13, skeletal muscle [Source:HGNC Symbol;Acc:HGNC:7571]	0.0956151	0.0523364	0.0493754	0.0314681	0.0697112	0.0202545	0.0532884	0.0163652	0.0676575	0.0680055
ENSG00000007038	PRSS21	ENST00000450020;ENST00000005995;ENST00000570594;ENST00000574813;ENST00000571141;ENST00000577043;ENST00000575199;ENST00000574265;ENST00000575739	GO:0004252(serine-type endopeptidase activity);GO:0005515(protein binding);GO:0005737(cytoplasm);GO:0005886(plasma membrane);GO:0006508(proteolysis);GO:0007283(spermatogenesis);GO:0008236(serine-type peptidase activity);GO:0016020(membrane);GO:0031225(anchored component of membrane)	NA	NA	NA	protease, serine, 21 (testisin) [Source:HGNC Symbol;Acc:HGNC:9485]	0.0428375	0.120261	0.109479	0.0364193	0.033008	0.139452	0.108537	0.28325	0.0721608	0.309174
ENSG00000007174	DNAH9	ENST00000262442;ENST00000579828;ENST00000579406;ENST00000585197;ENST00000583192;ENST00000584663;ENST00000608377;ENST00000581682	GO:0003774(motor activity);GO:0003777(microtubule motor activity);GO:0005524(ATP binding);GO:0005856(cytoskeleton);GO:0005874(microtubule);GO:0005930(axoneme);GO:0006928(movement of cell or subcellular component);GO:0007018(microtubule-based movement);GO:0007283(spermatogenesis);GO:0008152(metabolic process);GO:0016887(ATPase activity);GO:0030030(cell projection organization);GO:0030286(dynein co…	NA	NA	NA	dynein, axonemal, heavy chain 9 [Source:HGNC Symbol;Acc:HGNC:2953]	0.0360987	0.0569131	0.054862	0.0550008	0.0178321	0.193604	0.156132	0.116259	0.126575	0.0807781
ENSG00000007264	MATK	ENST00000619596;ENST00000395040;ENST00000310132;ENST00000585778;ENST00000612526;ENST00000395045;ENST00000590493;ENST00000588983;ENST00000587180;ENST00000590028;ENST00000590849;ENST00000591059	GO:0002009(morphogenesis of an epithelium);GO:0004672(protein kinase activity);GO:0004713(protein tyrosine kinase activity);GO:0004715(non-membrane spanning protein tyrosine kinase activity);GO:0005102(receptor binding);GO:0005515(protein binding);GO:0005524(ATP binding);GO:0005829(cytosol);GO:0006468(protein phosphorylation);GO:0007169(transmembrane receptor protein tyrosine kinase signaling pat…	NA	NA	NA	megakaryocyte-associated tyrosine kinase [Source:HGNC Symbol;Acc:HGNC:6906]	0.055031	0.253645	0.107931	0.134931	0.1614	0.53732	0.808361	0.514229	0.862912	0.646863
ENSG00000007350	TKTL1	ENST00000369915;ENST00000369912	GO:0003824(catalytic activity);GO:0004802(transketolase activity);GO:0005634(nucleus);GO:0005737(cytoplasm);GO:0006007(glucose catabolic process);GO:0006772(thiamine metabolic process);GO:0008152(metabolic process);GO:0046872(metal ion binding)	00030(Pentose phosphate pathway);01100(Metabolic pathways)	K01662	2.2.1.7	transketolase-like 1 [Source:HGNC Symbol;Acc:HGNC:11835]	0.150075	0	0.0356344	0.00785072	0.0295477	0.053865	0.00350916	0.0266885	0	0.0373926
ENSG00000009709	PAX7	ENST00000420770	GO:0000983(RNA polymerase II core promoter sequence-specific DNA binding transcription factor activity);GO:0003677(DNA binding);GO:0003700(sequence-specific DNA binding transcription factor activity);GO:0005515(protein binding);GO:0005634(nucleus);GO:0006338(chromatin remodeling);GO:0006355(regulation of transcription, DNA-templated);GO:0007519(skeletal muscle tissue development);GO:0009653(anato…	NA	NA	NA	paired box 7 [Source:HGNC Symbol;Acc:HGNC:8621]	0	0	0	0	0.00750652	0.00252469	0	0.00118339	0	0
ENSG00000009780	FAM76A	ENST00000373954;ENST00000419687;ENST00000530324;ENST00000234549;ENST00000373949;ENST00000010299;ENST00000446647	GO:0000338(protein deneddylation);GO:0005737(cytoplasm);GO:0019784(NEDD8-specific protease activity)	NA	NA	NA	family with sequence similarity 76, member A [Source:HGNC Symbol;Acc:HGNC:28530]	1.3153	1.04476	1.03866	2.21328	1.34582	2.4195	1.15623	1.9856	1.79557	1.26832
ENSG00000010379	SLC6A13	ENST00000343164;ENST00000539668;ENST00000543722;ENST00000534887;ENST00000539260;ENST00000436453	GO:0005328(neurotransmitter:sodium symporter activity);GO:0005332(gamma-aminobutyric acid:sodium symporter activity);GO:0005886(plasma membrane);GO:0005887(integral component of plasma membrane);GO:0006836(neurotransmitter transport);GO:0007268(synaptic transmission);GO:0007269(neurotransmitter secretion);GO:0015812(gamma-aminobutyric acid transport);GO:0016021(integral component of membrane);GO:…	NA	NA	NA	solute carrier family 6 (neurotransmitter transporter), member 13 [Source:HGNC Symbol;Acc:HGNC:11046]	0.0275568	0.00924982	0.0213655	0.00337669	0	0.0348679	0.0152322	0.0315831	0.0183216	0.00167394
ENSG00000010539	ZNF200	ENST00000396868;ENST00000414144;ENST00000396871;ENST00000431561;ENST00000396870;ENST00000575285;ENST00000575948;ENST00000575630;ENST00000575617;ENST00000577015	GO:0003674(molecular_function);GO:0003676(nucleic acid binding);GO:0005634(nucleus);GO:0006351(transcription, DNA-templated);GO:0006355(regulation of transcription, DNA-templated);GO:0008150(biological_process);GO:0046872(metal ion binding)	NA	NA	NA	zinc finger protein 200 [Source:HGNC Symbol;Acc:HGNC:12993]	1.02113	0.898397	0.520711	2.14645	1.02625	0.720318	0.850064	0.598808	0.584968	0.455812
ENSG00000011143	MKS1	ENST00000393119;ENST00000313863;ENST00000537529;ENST00000393120;ENST00000583577;ENST00000577315;ENST00000577824;ENST00000585134;ENST00000579358;ENST00000581761;ENST00000580127;ENST00000581180	GO:0001843(neural tube closure);GO:0005515(protein binding);GO:0005737(cytoplasm);GO:0005813(centrosome);GO:0005814(centriole);GO:0005829(cytosol);GO:0006996(organelle organization);GO:0007368(determination of left/right symmetry);GO:0008589(regulation of smoothened signaling pathway);GO:0010669(epithelial structure maintenance);GO:0016020(membrane);GO:0035058(nonmotile primary cilium assembly);G…	NA	NA	NA	Meckel syndrome, type 1 [Source:HGNC Symbol;Acc:HGNC:7121]	1.85548	1.3101	2.04263	1.17296	1.34878	1.01417	1.51346	1.56951	1.64907	1.18665
ENSG00000015592	STMN4	ENST00000350889;ENST00000519997;ENST00000523048;ENST00000519614;ENST00000522750	GO:0005737(cytoplasm);GO:0005794(Golgi apparatus);GO:0007019(microtubule depolymerization);GO:0015631(tubulin binding);GO:0030424(axon);GO:0030426(growth cone);GO:0031110(regulation of microtubule polymerization or depolymerization);GO:0031175(neuron projection development);GO:0043005(neuron projection);GO:0051493(regulation of cytoskeleton organization)	NA	NA	NA	stathmin-like 4 [Source:HGNC Symbol;Acc:HGNC:16078]	0.0144047	0.014465	0	0.0260974	0.00853856	0.0515245	0.0430667	0.0775759	0.0765319	0.0700315
ENSG00000016082	ISL1	ENST00000230658;ENST00000505475	GO:0000122(negative regulation of transcription from RNA polymerase II promoter);GO:0000978(RNA polymerase II core promoter proximal region sequence-specific DNA binding);GO:0001077(RNA polymerase II core promoter proximal region sequence-specific DNA binding transcription factor activity involved in positive regulation of transcription);GO:0001102(RNA polymerase II activating transcription facto…	NA	NA	NA	ISL LIM homeobox 1 [Source:HGNC Symbol;Acc:HGNC:6132]	0.187863	0.297443	0.137743	0.0299269	0.346665	0.303681	0.441385	0.433371	0.202389	0.953093
ENSG00000018607	ZNF806	ENST00000438300	NA	NA	NA	NA	NA	0.056174	0.008953	0	0	0	0.031067	0.014439	0	0	0
ENSG00000019991	HGF	ENST00000222390;ENST00000457544;ENST00000444829;ENST00000453411;ENST00000423064;ENST00000465234;ENST00000354224;ENST00000453018;ENST00000412881;ENST00000421558	GO:0001837(epithelial to mesenchymal transition);GO:0002576(platelet degranulation);GO:0004252(serine-type endopeptidase activity);GO:0005515(protein binding);GO:0005576(extracellular region);GO:0005615(extracellular space);GO:0006508(proteolysis);GO:0007067(mitotic nuclear division);GO:0007596(blood coagulation);GO:0008083(growth factor activity);GO:0014068(positive regulation of phosphatidylino…	04060(Cytokine-cytokine receptor interaction);04510(Focal adhesion);05144(Malaria);05200(Pathways in cancer);05211(Renal cell carcinoma);05218(Melanoma)	NA	NA	hepatocyte growth factor (hepapoietin A; scatter factor) [Source:HGNC Symbol;Acc:HGNC:4893]	1.49522	0.728876	0.824227	0.721158	0.50784	1.70675	0.324556	0.512772	0.330237	0.770041
ENSG00000020219	CCT8L1P	ENST00000465400	NA	NA	NA	NA	NA	0.083662	0	0	0.051353	0	0.065847	0.036329	0.098642	0.036575	0
ENSG00000021461	CYP3A43	ENST00000631161;ENST00000354829;ENST00000434806;ENST00000481362	GO:0004497(monooxygenase activity);GO:0005506(iron ion binding);GO:0005789(endoplasmic reticulum membrane);GO:0006805(xenobiotic metabolic process);GO:0016705(oxidoreductase activity, acting on paired donors, with incorporation or reduction of molecular oxygen);GO:0020037(heme binding);GO:0044281(small molecule metabolic process);GO:0055114(oxidation-reduction process);GO:0070330(aromatase activi…	NA	NA	NA	cytochrome P450, family 3, subfamily A, polypeptide 43 [Source:HGNC Symbol;Acc:HGNC:17450]	0.0719782	0	0.0181373	0.00219489	0.018287	0.0384324	0.0194419	0.0425552	0.0254109	0.0163214
ENSG00000021488	SLC7A9	ENST00000590341;ENST00000590465;ENST00000023064;ENST00000592232;ENST00000589659	GO:0003333(amino acid transmembrane transport);GO:0005515(protein binding);GO:0005886(plasma membrane);GO:0005887(integral component of plasma membrane);GO:0006461(protein complex assembly);GO:0006811(ion transport);GO:0006865(amino acid transport);GO:0007596(blood coagulation);GO:0015171(amino acid transmembrane transporter activity);GO:0015175(neutral amino acid transmembrane transporter activi…	04974(Protein digestion and absorption)	NA	NA	solute carrier family 7 (amino acid transporter light chain, bo,+ system), member 9 [Source:HGNC Symbol;Acc:HGNC:11067]	0.418739	0.384752	0.0256147	0.0787453	0.109814	0.243595	0.0669757	0.0800759	0.0708843	0.0829398
ENSG00000022355	GABRA1	ENST00000428797	GO:0004890(GABA-A receptor activity);GO:0005230(extracellular ligand-gated ion channel activity);GO:0005254(chloride channel activity);GO:0005515(protein binding);GO:0005886(plasma membrane);GO:0005887(integral component of plasma membrane);GO:0006810(transport);GO:0006811(ion transport);GO:0007165(signal transduction);GO:0007214(gamma-aminobutyric acid signaling pathway);GO:0007268(synaptic tran…	04080(Neuroactive ligand-receptor interaction)	NA	NA	gamma-aminobutyric acid (GABA) A receptor, alpha 1 [Source:HGNC Symbol;Acc:HGNC:4075]	0	0	0	0	0	0	0	0.00513398	0	0
ENSG00000023171	GRAMD1B	ENST00000525757;ENST00000633646;ENST00000633087;ENST00000632815;ENST00000456860;ENST00000322282;ENST00000529750;ENST00000532581;ENST00000529432;ENST00000534764;ENST00000450171;ENST00000525945	GO:0016020(membrane);GO:0016021(integral component of membrane)	NA	NA	NA	GRAM domain containing 1B [Source:HGNC Symbol;Acc:HGNC:29214]	0.434519	0.259074	0.231627	0.362944	1.18441	0.401936	0.236608	0.187851	0.296786	0.241416
ENSG00000025156	HSF2	ENST00000368455;ENST00000452194;ENST00000465214	GO:0000977(RNA polymerase II regulatory region sequence-specific DNA binding);GO:0001162(RNA polymerase II intronic transcription regulatory region sequence-specific DNA binding);GO:0001228(RNA polymerase II transcription regulatory region sequence-specific DNA binding transcription factor activity involved in positive regulation of transcription);GO:0003677(DNA binding);GO:0003700(sequence-speci…	NA	NA	NA	heat shock transcription factor 2 [Source:HGNC Symbol;Acc:HGNC:5225]	3.06681	1.75262	2.15198	2.21228	1.74202	1.14945	2.13558	1.30226	1.37108	0.979515
ENSG00000026559	KCNG1	ENST00000371571;ENST00000506387;ENST00000439216;ENST00000424171;ENST00000433903;ENST00000447736	GO:0005216(ion channel activity);GO:0005251(delayed rectifier potassium channel activity);GO:0005267(potassium channel activity);GO:0005515(protein binding);GO:0005886(plasma membrane);GO:0006811(ion transport);GO:0006813(potassium ion transport);GO:0007268(synaptic transmission);GO:0008076(voltage-gated potassium channel complex);GO:0016020(membrane);GO:0016021(integral component of membrane);GO…	NA	NA	NA	potassium channel, voltage gated modifier subfamily G, member 1 [Source:HGNC Symbol;Acc:HGNC:6248]	1.31682	0.0428505	0.248771	0.0888634	0.124583	0.383845	0.362539	0.511297	0.486073	0.286479
ENSG00000029534	ANK1	ENST00000289734;ENST00000347528;ENST00000522543;ENST00000314214;ENST00000520299;ENST00000265709;ENST00000524227;ENST00000518715;ENST00000518061;ENST00000524069;ENST00000521407	GO:0005198(structural molecule activity);GO:0005200(structural constituent of cytoskeleton);GO:0005515(protein binding);GO:0005634(nucleus);GO:0005829(cytosol);GO:0005856(cytoskeleton);GO:0005886(plasma membrane);GO:0006887(exocytosis);GO:0006888(ER to Golgi vesicle-mediated transport);GO:0007010(cytoskeleton organization);GO:0007165(signal transduction);GO:0007411(axon guidance);GO:0008093(cytos…	NA	NA	NA	ankyrin 1, erythrocytic [Source:HGNC Symbol;Acc:HGNC:492]	0.23063	0.666161	0.1748	0.15274	0.138887	0.234088	0.0730171	0.085052	0.0761398	0.0676479
ENSG00000029559	IBSP	ENST00000226284	GO:0001503(ossification);GO:0001649(osteoblast differentiation);GO:0003674(molecular_function);GO:0005576(extracellular region);GO:0005615(extracellular space);GO:0007155(cell adhesion);GO:0016020(membrane);GO:0030198(extracellular matrix organization);GO:0031214(biomineral tissue development);GO:0031988(membrane-bounded vesicle);GO:0071363(cellular response to growth factor stimulus)	NA	NA	NA	integrin-binding sialoprotein [Source:HGNC Symbol;Acc:HGNC:5341]	0.146123	0.082186	0.037303	0.043713	0.085018	0.011883	0	0	0	0
ENSG00000030419	IKZF2	ENST00000451136;ENST00000457361;ENST00000342002;ENST00000434687;ENST00000484040;ENST00000374319;ENST00000453575;ENST00000412444;ENST00000439848;ENST00000431520;ENST00000433134;ENST00000452786;ENST00000442445	GO:0003674(molecular_function);GO:0003676(nucleic acid binding);GO:0003677(DNA binding);GO:0005515(protein binding);GO:0005634(nucleus);GO:0006351(transcription, DNA-templated);GO:0008150(biological_process);GO:0042803(protein homodimerization activity);GO:0045944(positive regulation of transcription from RNA polymerase II promoter);GO:0046872(metal ion binding);GO:0046982(protein heterodimerizat…	NA	NA	NA	IKAROS family zinc finger 2 (Helios) [Source:HGNC Symbol;Acc:HGNC:13177]	0.138143	0.244958	0.182106	0.188134	0.397688	0.433775	0.979656	0.451766	0.569812	0.418623
ENSG00000034239	EFCAB1	ENST00000521002;ENST00000523008;ENST00000433756;ENST00000262103;ENST00000522254;ENST00000519425	GO:0005509(calcium ion binding)	NA	NA	NA	EF-hand calcium binding domain 1 [Source:HGNC Symbol;Acc:HGNC:25678]	0.0039624	0.0654056	0.0166316	0.0447454	0.0227006	0.020269	0.0896855	0.0483715	0.211357	0.0579899
ENSG00000034971	MYOC	ENST00000037502;ENST00000614688	GO:0001649(osteoblast differentiation);GO:0001953(negative regulation of cell-matrix adhesion);GO:0001968(fibronectin binding);GO:0005109(frizzled binding);GO:0005515(protein binding);GO:0005578(proteinaceous extracellular matrix);GO:0005615(extracellular space);GO:0005741(mitochondrial outer membrane);GO:0005743(mitochondrial inner membrane);GO:0005758(mitochondrial intermembrane space);GO:00057…	NA	NA	NA	myocilin, trabecular meshwork inducible glucocorticoid response [Source:HGNC Symbol;Acc:HGNC:7610]	0	0	0.013167	0.013678	0	1.06953	0.269291	1.0227	1.00473	0.184126
ENSG00000036448	MYOM2	ENST00000262113;ENST00000519518;ENST00000519372;ENST00000518203;ENST00000517520;ENST00000520072;ENST00000519631;ENST00000612167;ENST00000520298;ENST00000520779;ENST00000518513	GO:0005515(protein binding);GO:0005739(mitochondrion);GO:0006936(muscle contraction);GO:0008307(structural constituent of muscle);GO:0031430(M band);GO:0032982(myosin filament)	NA	NA	NA	myomesin 2 [Source:HGNC Symbol;Acc:HGNC:7614]	0.421675	0.0873391	0.153308	0.229192	0.203189	0.145436	0.0523553	0.183826	0.231879	0.189948
ENSG00000036530	CYP46A1	ENST00000554611;ENST00000261835;ENST00000380228;ENST00000554176;ENST00000554917;ENST00000556313;ENST00000556822	GO:0005506(iron ion binding);GO:0005783(endoplasmic reticulum);GO:0005789(endoplasmic reticulum membrane);GO:0006699(bile acid biosynthetic process);GO:0006707(cholesterol catabolic process);GO:0006805(xenobiotic metabolic process);GO:0007399(nervous system development);GO:0008206(bile acid metabolic process);GO:0008395(steroid hydroxylase activity);GO:0016021(integral component of membrane);GO:0…	NA	NA	NA	cytochrome P450, family 46, subfamily A, polypeptide 1 [Source:HGNC Symbol;Acc:HGNC:2641]	0.0463784	0.00908115	0.039929	0.0145793	0.0334391	0.223551	0.0698275	0.0710142	0.0821361	0.109643
ENSG00000036565	SLC18A1	ENST00000265808;ENST00000276373;ENST00000437980;ENST00000440926;ENST00000517776;ENST00000519026;ENST00000381608;ENST00000519171;ENST00000524272	GO:0005737(cytoplasm);GO:0005789(endoplasmic reticulum membrane);GO:0006836(neurotransmitter transport);GO:0006855(drug transmembrane transport);GO:0008504(monoamine transmembrane transporter activity);GO:0015222(serotonin transmembrane transporter activity);GO:0015238(drug transmembrane transporter activity);GO:0015844(monoamine transport);GO:0015893(drug transport);GO:0016021(integral component…	05012(Parkinson's disease)	NA	NA	solute carrier family 18 (vesicular monoamine transporter), member 1 [Source:HGNC Symbol;Acc:HGNC:10934]	1.25183	0.175466	0.492171	0.08908	0.200415	0.00939697	1.04692	0.749629	0.742699	2.03836
ENSG00000036828	CASR	ENST00000490131;ENST00000498619;ENST00000490186	GO:0001503(ossification);GO:0004435(phosphatidylinositol phospholipase C activity);GO:0004930(G-protein coupled receptor activity);GO:0005513(detection of calcium ion);GO:0005515(protein binding);GO:0005886(plasma membrane);GO:0005887(integral component of plasma membrane);GO:0006874(cellular calcium ion homeostasis);GO:0007186(G-protein coupled receptor signaling pathway);GO:0007635(chemosensory…	NA	NA	NA	calcium-sensing receptor [Source:HGNC Symbol;Acc:HGNC:1514]	0.00149729	0	0.0536562	0	0.0174944	0.0136132	0.0735107	0.0955439	0.13814	0.221614
ENSG00000037280	FLT4	ENST00000261937;ENST00000502603;ENST00000507059;ENST00000393347;ENST00000619105;ENST00000510000;ENST00000514810;ENST00000512795;ENST00000424276;ENST00000502293;ENST00000513527	GO:0001934(positive regulation of protein phosphorylation);GO:0001938(positive regulation of endothelial cell proliferation);GO:0001944(vasculature development);GO:0001945(lymph vessel development);GO:0001946(lymphangiogenesis);GO:0002040(sprouting angiogenesis);GO:0004672(protein kinase activity);GO:0004713(protein tyrosine kinase activity);GO:0004714(transmembrane receptor protein tyrosine kina…	04060(Cytokine-cytokine receptor interaction);04510(Focal adhesion)	NA	NA	fms-related tyrosine kinase 4 [Source:HGNC Symbol;Acc:HGNC:3767]	0.817044	0.773195	1.16005	1.29613	1.45939	1.66118	0.619024	0.835101	0.986883	0.872872
ENSG00000037965	HOXC8	ENST00000040584	GO:0000122(negative regulation of transcription from RNA polymerase II promoter);GO:0003677(DNA binding);GO:0003700(sequence-specific DNA binding transcription factor activity);GO:0005634(nucleus);GO:0005654(nucleoplasm);GO:0006351(transcription, DNA-templated);GO:0006355(regulation of transcription, DNA-templated);GO:0009952(anterior/posterior pattern specification);GO:0015630(microtubule cytosk…	NA	NA	NA	homeobox C8 [Source:HGNC Symbol;Acc:HGNC:5129]	0.879715	1.10682	0	0.020443	0	0.376133	0	0	0.016206	0
ENSG00000038295	TLL1	ENST00000061240;ENST00000507499;ENST00000509505;ENST00000504560;ENST00000513213;ENST00000506144	GO:0001501(skeletal system development);GO:0004222(metalloendopeptidase activity);GO:0005509(calcium ion binding);GO:0005515(protein binding);GO:0005518(collagen binding);GO:0005576(extracellular region);GO:0006508(proteolysis);GO:0008237(metallopeptidase activity);GO:0008270(zinc ion binding);GO:0022617(extracellular matrix disassembly);GO:0030154(cell differentiation);GO:0030198(extracellular m…	NA	NA	NA	tolloid-like 1 [Source:HGNC Symbol;Acc:HGNC:11843]	0.115404	0.0978423	0.119923	0.0963892	0.207287	1.95645	0.676116	0.379387	0.482613	0.954594
ENSG00000039139	DNAH5	ENST00000265104;ENST00000504001;ENST00000512443;ENST00000508040	GO:0003341(cilium movement);GO:0003777(microtubule motor activity);GO:0005524(ATP binding);GO:0005575(cellular_component);GO:0005858(axonemal dynein complex);GO:0005874(microtubule);GO:0005930(axoneme);GO:0007018(microtubule-based movement);GO:0007368(determination of left/right symmetry);GO:0008150(biological_process);GO:0016887(ATPase activity);GO:0021670(lateral ventricle development);GO:00302…	NA	NA	NA	dynein, axonemal, heavy chain 5 [Source:HGNC Symbol;Acc:HGNC:2950]	1.02141	0.0903144	0.313241	0.0810444	0.128345	0.0727003	0.0244624	0.0240709	0.0548468	0.046732
ENSG00000040731	CDH10	ENST00000264463	GO:0005509(calcium ion binding);GO:0005886(plasma membrane);GO:0007155(cell adhesion);GO:0007156(homophilic cell adhesion via plasma membrane adhesion molecules);GO:0016020(membrane);GO:0016021(integral component of membrane);GO:0016337(single organismal cell-cell adhesion);GO:0034329(cell junction assembly);GO:0034332(adherens junction organization);GO:0045216(cell-cell junction organization)	NA	NA	NA	cadherin 10, type 2 (T2-cadherin) [Source:HGNC Symbol;Acc:HGNC:1749]	0.020195	0	0	0	0	0.0501948	0.0196051	0.0661439	0.0453666	0.0320777
ENSG00000041515	MYO16	ENST00000457511;ENST00000251041;ENST00000467639;ENST00000375857	GO:0003774(motor activity);GO:0003779(actin binding);GO:0005515(protein binding);GO:0005524(ATP binding);GO:0005654(nucleoplasm);GO:0005737(cytoplasm);GO:0005829(cytosol);GO:0005886(plasma membrane);GO:0008152(metabolic process);GO:0008285(negative regulation of cell proliferation);GO:0016020(membrane);GO:0016459(myosin complex);GO:0019903(protein phosphatase binding);GO:0021549(cerebellum develo…	NA	NA	NA	myosin XVI [Source:HGNC Symbol;Acc:HGNC:29822]	0.0258593	0.043448	0.0190022	0.0342485	0.0621567	0.233169	0.115487	0.0440919	0.056678	0.0441542
ENSG00000042304	C2orf83	ENST00000409066	GO:0006810(transport);GO:0016020(membrane)	NA	NA	NA	chromosome 2 open reading frame 83 [Source:HGNC Symbol;Acc:HGNC:25344]	0.0652397	0.0214197	0.0264343	0.0411903	0.0150828	0.0319457	0.0122731	0.0135155	0	0
ENSG00000042813	ZPBP	ENST00000491129;ENST00000465922;ENST00000046087	GO:0001669(acrosomal vesicle);GO:0001675(acrosome assembly);GO:0002199(zona pellucida receptor complex);GO:0005515(protein binding);GO:0005576(extracellular region);GO:0005634(nucleus);GO:0007339(binding of sperm to zona pellucida);GO:0044297(cell body)	NA	NA	NA	zona pellucida binding protein [Source:HGNC Symbol;Acc:HGNC:15662]	0.0354588	0	0	0	0	0.00695077	0.00969165	0	0.00688033	0
ENSG00000044459	CNTLN	ENST00000484374;ENST00000380647;ENST00000380641;ENST00000461247	GO:0000155(phosphorelay sensor kinase activity);GO:0000160(phosphorelay signal transduction system);GO:0005737(cytoplasm);GO:0005814(centriole);GO:0010457(centriole-centriole cohesion);GO:0016020(membrane);GO:0019901(protein kinase binding);GO:0019904(protein domain specific binding);GO:0023014(signal transduction by protein phosphorylation);GO:0030674(protein binding, bridging);GO:0033365(protei…	NA	NA	NA	centlein, centrosomal protein [Source:HGNC Symbol;Acc:HGNC:23432]	0.313936	0.265647	0.333222	0.637716	0.408932	1.26591	0.391378	0.489878	0.551093	0.260104
ENSG00000046774	MAGEC2	ENST00000247452	GO:0005515(protein binding);GO:0005634(nucleus);GO:0005737(cytoplasm);GO:0031625(ubiquitin protein ligase binding);GO:0044257(cellular protein catabolic process);GO:0051443(positive regulation of ubiquitin-protein transferase activity)	NA	NA	NA	melanoma antigen family C2 [Source:HGNC Symbol;Acc:HGNC:13574]	0.007034	0	0	0	0	0.083472	0	0	0	0
ENSG00000048545	GUCA1A	ENST00000541991;ENST00000394237	GO:0001750(photoreceptor outer segment);GO:0001917(photoreceptor inner segment);GO:0005509(calcium ion binding);GO:0005886(plasma membrane);GO:0007165(signal transduction);GO:0007601(visual perception);GO:0007602(phototransduction);GO:0007603(phototransduction, visible light);GO:0008048(calcium sensitive guanylate cyclase activator activity);GO:0016020(membrane);GO:0016056(rhodopsin mediated sign…	04740(Olfactory transduction);04744(Phototransduction)	NA	NA	guanylate cyclase activator 1A (retina) [Source:HGNC Symbol;Acc:HGNC:4678]	0	0.0392693	0	0.024481	0	0.0156949	0	0.0180729	0	0.0259118
ENSG00000049249	TNFRSF9	ENST00000615230;ENST00000377507;ENST00000474475;ENST00000492571	GO:0004872(receptor activity);GO:0005515(protein binding);GO:0005615(extracellular space);GO:0005887(integral component of plasma membrane);GO:0006915(apoptotic process);GO:0008285(negative regulation of cell proliferation);GO:0009897(external side of plasma membrane);GO:0042127(regulation of cell proliferation);GO:0070207(protein homotrimerization);GO:2001180(negative regulation of interleukin-1…	NA	NA	NA	tumor necrosis factor receptor superfamily, member 9 [Source:HGNC Symbol;Acc:HGNC:11924]	0.0809264	0.278119	0.197263	0.11302	0.108024	0.0646111	0.0348743	0.265741	0.139636	0.0363815
ENSG00000050030	KIAA2022	ENST00000055682;ENST00000424929	GO:0003887(DNA-directed DNA polymerase activity);GO:0006261(DNA-dependent DNA replication);GO:0007399(nervous system development);GO:0016035(zeta DNA polymerase complex);GO:0042276(error-prone translesion synthesis)	NA	NA	NA	KIAA2022 [Source:HGNC Symbol;Acc:HGNC:29433]	0.0147203	0.0208444	0.0606204	0.0254784	0.0102837	0.165162	0.112093	0.28257	0.280652	0.150411
ENSG00000050767	COL23A1	ENST00000390654;ENST00000407622;ENST00000484750	GO:0005515(protein binding);GO:0005581(collagen trimer);GO:0005788(endoplasmic reticulum lumen);GO:0005886(plasma membrane);GO:0016021(integral component of membrane);GO:0022617(extracellular matrix disassembly);GO:0030198(extracellular matrix organization);GO:0030574(collagen catabolic process)	NA	NA	NA	collagen, type XXIII, alpha 1 [Source:HGNC Symbol;Acc:HGNC:22990]	0.33518	0.568307	0.243258	0.455961	0.173045	0.555504	0.251441	0.266081	1.23337	0.281022
ENSG00000052723	SIKE1	ENST00000369528;ENST00000060969;ENST00000369524;ENST00000510745;ENST00000506320;ENST00000462123;ENST00000475335;ENST00000466657;ENST00000474562;ENST00000471969	GO:0005515(protein binding);GO:0005829(cytosol);GO:0045087(innate immune response)	04622(RIG-I-like receptor signaling pathway)	NA	NA	suppressor of IKBKE 1 [Source:HGNC Symbol;Acc:HGNC:26119]	0.943226	0.891256	1.05563	0.81956	1.04393	0.526935	1.4453	1.22138	0.903335	1.12448
ENSG00000054356	PTPRN	ENST00000409251;ENST00000295718;ENST00000460801;ENST00000462351;ENST00000497977;ENST00000489650;ENST00000468454;ENST00000484986;ENST00000477819	GO:0000302(response to reactive oxygen species);GO:0004725(protein tyrosine phosphatase activity);GO:0005515(protein binding);GO:0005623(cell);GO:0006470(protein dephosphorylation);GO:0009749(response to glucose);GO:0016020(membrane);GO:0016021(integral component of membrane);GO:0016311(dephosphorylation);GO:0016791(phosphatase activity);GO:0019221(cytokine-mediated signaling pathway);GO:0030073(…	04940(Type I diabetes mellitus)	NA	NA	protein tyrosine phosphatase, receptor type, N [Source:HGNC Symbol;Acc:HGNC:9676]	0.0792698	0.00769016	0.124379	0.111274	0.112678	0.0245654	0.101809	0.0851106	0.0941277	0.215481
ENSG00000054803	CBLN4	ENST00000064571	GO:0005515(protein binding);GO:0005615(extracellular space);GO:0005623(cell);GO:0009306(protein secretion);GO:0030054(cell junction);GO:0045202(synapse)	NA	NA	NA	cerebellin 4 precursor [Source:HGNC Symbol;Acc:HGNC:16231]	0.007606	0	0	0	0	0.108306	0	0	0.035432	0.00797
ENSG00000056291	NPFFR2	ENST00000308744;ENST00000506359	GO:0004930(G-protein coupled receptor activity);GO:0005886(plasma membrane);GO:0005887(integral component of plasma membrane);GO:0007186(G-protein coupled receptor signaling pathway);GO:0007218(neuropeptide signaling pathway);GO:0007268(synaptic transmission);GO:0008188(neuropeptide receptor activity);GO:0009582(detection of abiotic stimulus);GO:0015629(actin cytoskeleton);GO:0016021(integral com…	04080(Neuroactive ligand-receptor interaction)	NA	NA	neuropeptide FF receptor 2 [Source:HGNC Symbol;Acc:HGNC:4525]	0.0343239	0	0.0928491	0.0221221	0.02916	0.0155756	0.0325754	0.0519568	0	0.0192852
ENSG00000056487	PHF21B	ENST00000396103;ENST00000403565;ENST00000313237;ENST00000462631;ENST00000495348;ENST00000491522	GO:0005515(protein binding);GO:0008270(zinc ion binding)	NA	NA	NA	PHD finger protein 21B [Source:HGNC Symbol;Acc:HGNC:25161]	0	0	0.0105102	0	0.0123405	0.0176586	0.00853653	0.014546	0.0497971	0.0323496
ENSG00000057149	SERPINB3	ENST00000283752	GO:0001618(virus receptor activity);GO:0002020(protease binding);GO:0004867(serine-type endopeptidase inhibitor activity);GO:0004869(cysteine-type endopeptidase inhibitor activity);GO:0005615(extracellular space);GO:0005634(nucleus);GO:0005737(cytoplasm);GO:0008284(positive regulation of cell proliferation);GO:0010466(negative regulation of peptidase activity);GO:0010718(positive regulation of ep…	05146(Amoebiasis)	NA	NA	serpin peptidase inhibitor, clade B (ovalbumin), member 3 [Source:HGNC Symbol;Acc:HGNC:10569]	0	0.106965	0.179245	0	0.0134708	0	0	0	0	0
ENSG00000058335	RASGRF1	ENST00000558480;ENST00000419573;ENST00000394745;ENST00000560334;ENST00000623620;ENST00000560943;ENST00000561112	GO:0005085(guanyl-nucleotide exchange factor activity);GO:0005088(Ras guanyl-nucleotide exchange factor activity);GO:0005089(Rho guanyl-nucleotide exchange factor activity);GO:0005515(protein binding);GO:0005829(cytosol);GO:0005886(plasma membrane);GO:0007165(signal transduction);GO:0007264(small GTPase mediated signal transduction);GO:0007268(synaptic transmission);GO:0007616(long-term memory);G…	04010(MAPK signaling pathway);04510(Focal adhesion)	NA	NA	Ras protein-specific guanine nucleotide-releasing factor 1 [Source:HGNC Symbol;Acc:HGNC:9875]	0.139145	0.182507	0.0848115	0.134494	0.0809563	0.102358	0.0566512	0.060141	0.0793244	0.0237812
ENSG00000058404	CAMK2B	ENST00000350811;ENST00000457475;ENST00000395749;ENST00000523845;ENST00000425809;ENST00000466584;ENST00000497584;ENST00000489429;ENST00000497127;ENST00000415369;ENST00000424197;ENST00000484972;ENST00000421607;ENST00000462128;ENST00000470984	GO:0000082(G1/S transition of mitotic cell cycle);GO:0002030(inhibitory G-protein coupled receptor phosphorylation);GO:0003779(actin binding);GO:0004672(protein kinase activity);GO:0004674(protein serine/threonine kinase activity);GO:0004683(calmodulin-dependent protein kinase activity);GO:0005515(protein binding);GO:0005516(calmodulin binding);GO:0005524(ATP binding);GO:0005654(nucleoplasm);GO:0…	04012(ErbB signaling pathway);04020(Calcium signaling pathway);04114(Oocyte meiosis);04310(Wnt signaling pathway);04720(Long-term potentiation);04722(Neurotrophin signaling pathway);04725(Cholinergic synapse);04740(Olfactory transduction);04912(GnRH signaling pathway);04916(Melanogenesis);04971(Gastric acid secretion);05152(Tuberculosis);05214(Glioma)	NA	NA	calcium/calmodulin-dependent protein kinase II beta [Source:HGNC Symbol;Acc:HGNC:1461]	0.209823	0.0136261	0.0139903	0.0208066	0.00771616	0.0237386	0.0871447	0.0313738	0.0283448	0.195459
ENSG00000061492	WNT8A	ENST00000361560	GO:0000902(cell morphogenesis);GO:0003002(regionalization);GO:0005102(receptor binding);GO:0005109(frizzled binding);GO:0005515(protein binding);GO:0005576(extracellular region);GO:0005578(proteinaceous extracellular matrix);GO:0005615(extracellular space);GO:0007275(multicellular organismal development);GO:0007492(endoderm development);GO:0009949(polarity specification of anterior/posterior axis…	04310(Wnt signaling pathway);04340(Hedgehog signaling pathway);04916(Melanogenesis);05200(Pathways in cancer);05217(Basal cell carcinoma)	NA	NA	wingless-type MMTV integration site family, member 8A [Source:HGNC Symbol;Acc:HGNC:12788]	0	0	0	0	0	0	0	0	0.000866157	0
ENSG00000062096	ARSF	ENST00000381127	GO:0003824(catalytic activity);GO:0004065(arylsulfatase activity);GO:0005788(endoplasmic reticulum lumen);GO:0006665(sphingolipid metabolic process);GO:0006687(glycosphingolipid metabolic process);GO:0008152(metabolic process);GO:0008484(sulfuric ester hydrolase activity);GO:0043687(post-translational protein modification);GO:0044267(cellular protein metabolic process);GO:0044281(small molecule m…	NA	NA	NA	arylsulfatase F [Source:HGNC Symbol;Acc:HGNC:721]	0	0	0	0	0	0	0.0261693	0	0	0
ENSG00000062370	ZNF112	ENST00000354340;ENST00000337401;ENST00000587909;ENST00000590687;ENST00000592151;ENST00000588057	GO:0003676(nucleic acid binding);GO:0003677(DNA binding);GO:0005622(intracellular);GO:0005634(nucleus);GO:0006351(transcription, DNA-templated);GO:0006355(regulation of transcription, DNA-templated);GO:0046872(metal ion binding)	NA	NA	NA	zinc finger protein 112 [Source:HGNC Symbol;Acc:HGNC:12892]	1.60046	0.598797	0.593465	0.748176	0.495772	0.155476	0.667845	0.0761412	0.760774	0.703802
ENSG00000063180	CA11	ENST00000084798;ENST00000599267;ENST00000594088;ENST00000596080	GO:0005576(extracellular region);GO:0016323(basolateral plasma membrane)	NA	NA	NA	carbonic anhydrase XI [Source:HGNC Symbol;Acc:HGNC:1370]	1.41896	0.489305	0.355583	0.274524	0.553564	1.27107	0.443545	0.566687	0.82147	0.538733
ENSG00000064201	TSPAN32	ENST00000437313;ENST00000461200;ENST00000182290;ENST00000446063;ENST00000612299;ENST00000493924;ENST00000484104;ENST00000479508;ENST00000498313;ENST00000483227;ENST00000381121;ENST00000493948;ENST00000339046;ENST00000451520;ENST00000381117;ENST00000484523;ENST00000486011	GO:0003674(molecular_function);GO:0005622(intracellular);GO:0007010(cytoskeleton organization);GO:0007229(integrin-mediated signaling pathway);GO:0007267(cell-cell signaling);GO:0007596(blood coagulation);GO:0007599(hemostasis);GO:0008285(negative regulation of cell proliferation);GO:0009986(cell surface);GO:0016021(integral component of membrane);GO:0030886(negative regulation of myeloid dendrit…	NA	NA	NA	tetraspanin 32 [Source:HGNC Symbol;Acc:HGNC:13410]	2.13946	3.0847	0.214645	0.186118	0.211649	1.00259	0.790022	0.435489	0.464521	0.612368
ENSG00000064218	DMRT3	ENST00000190165	GO:0000987(core promoter proximal region sequence-specific DNA binding);GO:0003700(sequence-specific DNA binding transcription factor activity);GO:0005515(protein binding);GO:0005634(nucleus);GO:0006351(transcription, DNA-templated);GO:0006355(regulation of transcription, DNA-templated);GO:0007548(sex differentiation);GO:0007628(adult walking behavior);GO:0019226(transmission of nerve impulse);GO…	NA	NA	NA	doublesex and mab-3 related transcription factor 3 [Source:HGNC Symbol;Acc:HGNC:13909]	0	0	0.0115561	0.0120042	0	0.0265042	0	0	0	0
ENSG00000064835	POU1F1	ENST00000350375	GO:0000122(negative regulation of transcription from RNA polymerase II promoter);GO:0000978(RNA polymerase II core promoter proximal region sequence-specific DNA binding);GO:0001077(RNA polymerase II core promoter proximal region sequence-specific DNA binding transcription factor activity involved in positive regulation of transcription);GO:0001102(RNA polymerase II activating transcription facto…	NA	NA	NA	POU class 1 homeobox 1 [Source:HGNC Symbol;Acc:HGNC:9210]	0.0624833	0.0404908	0.00570552	0.0595668	0	0	0.137255	0.0344061	0.0195113	0.0193307
ENSG00000065371	ROPN1	ENST00000184183;ENST00000487124;ENST00000467907;ENST00000459660;ENST00000479867;ENST00000484329	GO:0005515(protein binding);GO:0005634(nucleus);GO:0005737(cytoplasm);GO:0007264(small GTPase mediated signal transduction)	NA	NA	NA	rhophilin associated tail protein 1 [Source:HGNC Symbol;Acc:HGNC:17692]	0.00619986	0	0.0107319	0.00951366	0	0.00460479	0.0290238	0.037064	0.00636883	0.0281668
ENSG00000065609	SNAP91	ENST00000521485;ENST00000439399;ENST00000518312;ENST00000519133;ENST00000523780	GO:0005515(protein binding);GO:0005543(phospholipid binding);GO:0005545(1-phosphatidylinositol binding);GO:0005886(plasma membrane);GO:0005905(coated pit);GO:0007268(synaptic transmission);GO:0015031(protein transport);GO:0019901(protein kinase binding);GO:0030136(clathrin-coated vesicle);GO:0030276(clathrin binding);GO:0048268(clathrin coat assembly);GO:2000369(regulation of clathrin-mediated en…	NA	NA	NA	synaptosomal-associated protein, 91kDa [Source:HGNC Symbol;Acc:HGNC:14986]	0	0	0.00812978	0	0.00413762	0.0766273	0.0439477	0.0514996	0.0127095	0.0859593
ENSG00000066813	ACSM2B	ENST00000329697;ENST00000564849;ENST00000569131	GO:0003674(molecular_function);GO:0003824(catalytic activity);GO:0005524(ATP binding);GO:0005739(mitochondrion);GO:0005759(mitochondrial matrix);GO:0006631(fatty acid metabolic process);GO:0006805(xenobiotic metabolic process);GO:0008152(metabolic process);GO:0044281(small molecule metabolic process);GO:0046872(metal ion binding);GO:0047760(butyrate-CoA ligase activity)	00650(Butanoate metabolism);01100(Metabolic pathways)	NA	NA	acyl-CoA synthetase medium-chain family member 2B [Source:HGNC Symbol;Acc:HGNC:30931]	0.0306351	0	0	0	0.00263207	0.00675566	0	0	0	0
ENSG00000067842	ATP2B3	ENST00000370186;ENST00000393842;ENST00000263519	GO:0000166(nucleotide binding);GO:0005388(calcium-transporting ATPase activity);GO:0005516(calmodulin binding);GO:0005524(ATP binding);GO:0005794(Golgi apparatus);GO:0005886(plasma membrane);GO:0006810(transport);GO:0007596(blood coagulation);GO:0008152(metabolic process);GO:0016020(membrane);GO:0016021(integral component of membrane);GO:0034220(ion transmembrane transport);GO:0046872(metal ion b…	04020(Calcium signaling pathway);04970(Salivary secretion);04972(Pancreatic secretion)	NA	NA	ATPase, Ca++ transporting, plasma membrane 3 [Source:HGNC Symbol;Acc:HGNC:816]	0.0410184	0.00421666	0.0235442	0.0114106	0.0125345	0.0382034	0.0293609	0.0254959	0.00812637	0
ENSG00000069712	KIAA1107	ENST00000370378	NA	NA	NA	NA	KIAA1107 [Source:HGNC Symbol;Acc:HGNC:29192]	0.69824	0.729376	0.71688	0.568648	0.509238	1.28563	1.11409	0.963947	1.06114	0.652727
ENSG00000070729	CNGB1	ENST00000251102;ENST00000569643;ENST00000564654	GO:0000139(Golgi membrane);GO:0001750(photoreceptor outer segment);GO:0001895(retina homeostasis);GO:0005222(intracellular cAMP activated cation channel activity);GO:0005223(intracellular cGMP activated cation channel activity);GO:0005249(voltage-gated potassium channel activity);GO:0005515(protein binding);GO:0005886(plasma membrane);GO:0005887(integral component of plasma membrane);GO:0006810(t…	04740(Olfactory transduction);04744(Phototransduction)	NA	NA	cyclic nucleotide gated channel beta 1 [Source:HGNC Symbol;Acc:HGNC:2151]	0.0201139	0.00217663	0	0.00548641	0.0107834	0.00503423	0.0704702	0.0529231	0.0910361	0.0656895
ENSG00000070748	CHAT	ENST00000351556;ENST00000395562;ENST00000466590	GO:0004102(choline O-acetyltransferase activity);GO:0005634(nucleus);GO:0005737(cytoplasm);GO:0005739(mitochondrion);GO:0005829(cytosol);GO:0006644(phospholipid metabolic process);GO:0006656(phosphatidylcholine biosynthetic process);GO:0007268(synaptic transmission);GO:0007269(neurotransmitter secretion);GO:0016746(transferase activity, transferring acyl groups);GO:0042136(neurotransmitter biosyn…	00564(Glycerophospholipid metabolism);04725(Cholinergic synapse)	NA	NA	choline O-acetyltransferase [Source:HGNC Symbol;Acc:HGNC:1912]	0.0428097	0.0106093	0	0.00957077	0.0110256	0.0122719	0.163261	0.133766	0.186941	0.0836418
ENSG00000070886	EPHA8	ENST00000374644;ENST00000166244	GO:0004672(protein kinase activity);GO:0004713(protein tyrosine kinase activity);GO:0005003(ephrin receptor activity);GO:0005004(GPI-linked ephrin receptor activity);GO:0005515(protein binding);GO:0005524(ATP binding);GO:0005886(plasma membrane);GO:0005887(integral component of plasma membrane);GO:0006468(protein phosphorylation);GO:0006929(substrate-dependent cell migration);GO:0007155(cell adhe…	04360(Axon guidance)	NA	NA	EPH receptor A8 [Source:HGNC Symbol;Acc:HGNC:3391]	0.0442453	0.00296414	0	0	0.00587477	0.00558593	0.00478063	0	0	0
ENSG00000070915	SLC12A3	ENST00000438926;ENST00000262502;ENST00000569002	GO:0005215(transporter activity);GO:0005515(protein binding);GO:0005829(cytosol);GO:0005886(plasma membrane);GO:0005887(integral component of plasma membrane);GO:0006810(transport);GO:0006811(ion transport);GO:0006814(sodium ion transport);GO:0006821(chloride transport);GO:0015377(cation:chloride symporter activity);GO:0015378(sodium:chloride symporter activity);GO:0016020(membrane);GO:0016021(in…	NA	NA	NA	solute carrier family 12 (sodium/chloride transporter), member 3 [Source:HGNC Symbol;Acc:HGNC:10912]	0.0372844	0.020915	0.0157885	0.0134185	0.0152804	0.0828383	0.0302123	0.0274152	0.0590165	0.00116024
ENSG00000071677	PRLH	ENST00000165524	GO:0001894(tissue homeostasis);GO:0002021(response to dietary excess);GO:0002023(reduction of food intake in response to dietary excess);GO:0005179(hormone activity);GO:0005184(neuropeptide hormone activity);GO:0005576(extracellular region);GO:0005737(cytoplasm);GO:0006112(energy reserve metabolic process);GO:0006629(lipid metabolic process);GO:0007186(G-protein coupled receptor signaling pathway…	NA	NA	NA	prolactin releasing hormone [Source:HGNC Symbol;Acc:HGNC:17945]	0	0	0	0	0	0	0	0	0.113772	0
ENSG00000071991	CDH19	ENST00000262150;ENST00000579658;ENST00000454642;ENST00000580157	GO:0005509(calcium ion binding);GO:0005886(plasma membrane);GO:0007155(cell adhesion);GO:0007156(homophilic cell adhesion via plasma membrane adhesion molecules);GO:0016020(membrane);GO:0016021(integral component of membrane)	NA	NA	NA	cadherin 19, type 2 [Source:HGNC Symbol;Acc:HGNC:1758]	0.0464149	0.0104602	0.0593887	0.00834935	0.0669981	1.08592	0.598846	0.772282	0.726223	1.12844
ENSG00000072041	SLC6A15	ENST00000266682;ENST00000548267;ENST00000551818;ENST00000450363	GO:0005298(proline:sodium symporter activity);GO:0005326(neurotransmitter transporter activity);GO:0005328(neurotransmitter:sodium symporter activity);GO:0005886(plasma membrane);GO:0005887(integral component of plasma membrane);GO:0006811(ion transport);GO:0006814(sodium ion transport);GO:0006836(neurotransmitter transport);GO:0006865(amino acid transport);GO:0015804(neutral amino acid transport…	NA	NA	NA	solute carrier family 6 (neutral amino acid transporter), member 15 [Source:HGNC Symbol;Acc:HGNC:13621]	0.00574579	0	0.0125656	0.0195798	0.0110037	0.00836837	0.0145853	0.0352571	0.050953	0.0142229
ENSG00000072315	TRPC5	ENST00000262839	GO:0005216(ion channel activity);GO:0005262(calcium channel activity);GO:0005515(protein binding);GO:0005829(cytosol);GO:0005886(plasma membrane);GO:0005887(integral component of plasma membrane);GO:0006811(ion transport);GO:0006816(calcium ion transport);GO:0006828(manganese ion transport);GO:0007399(nervous system development);GO:0007411(axon guidance);GO:0015279(store-operated calcium channel …	NA	NA	NA	transient receptor potential cation channel, subfamily C, member 5 [Source:HGNC Symbol;Acc:HGNC:12337]	0.049893	0.013312	0.0848	0.088465	0.009782	0.215969	0.123225	0.123949	0.132027	0.053731
ENSG00000073146	MOV10L1	ENST00000545383;ENST00000262794;ENST00000419054;ENST00000434497;ENST00000395852;ENST00000354853	GO:0000287(magnesium ion binding);GO:0003723(RNA binding);GO:0004004(ATP-dependent RNA helicase activity);GO:0005524(ATP binding);GO:0005622(intracellular);GO:0007275(multicellular organismal development);GO:0007281(germ cell development);GO:0007283(spermatogenesis);GO:0010467(gene expression);GO:0034587(piRNA metabolic process)	NA	NA	NA	Mov10 RISC complex RNA helicase like 1 [Source:HGNC Symbol;Acc:HGNC:7201]	0.083842	0.0968366	0.236017	0.286532	0.19812	0.110863	0.0196948	0.0314358	0.0695985	0.0282455
ENSG00000073150	PANX2	ENST00000159647;ENST00000395842;ENST00000402472	GO:0002931(response to ischemia);GO:0005737(cytoplasm);GO:0005886(plasma membrane);GO:0005921(gap junction);GO:0006812(cation transport);GO:0007267(cell-cell signaling);GO:0007268(synaptic transmission);GO:0015267(channel activity);GO:0016021(integral component of membrane);GO:0022829(wide pore channel activity);GO:0034214(protein hexamerization);GO:0055077(gap junction hemi-channel activity);GO:…	NA	NA	NA	pannexin 2 [Source:HGNC Symbol;Acc:HGNC:8600]	0.0564209	0.0563214	0.152269	0.111584	0.18518	0.212588	0.0538146	0.0782529	0.0332994	0.106321
ENSG00000073282	TP63	ENST00000486398;ENST00000264731;ENST00000418709;ENST00000440651;ENST00000354600;ENST00000434928;ENST00000460036	GO:0000122(negative regulation of transcription from RNA polymerase II promoter);GO:0000790(nuclear chromatin);GO:0000989(transcription factor binding transcription factor activity);GO:0001077(RNA polymerase II core promoter proximal region sequence-specific DNA binding transcription factor activity involved in positive regulation of transcription);GO:0001302(replicative cell aging);GO:0001501(sk…	NA	NA	NA	tumor protein p63 [Source:HGNC Symbol;Acc:HGNC:15979]	0.0270998	0.0257722	0.022304	0.0164063	0.0345133	0.0951283	0.0312347	0.0578776	0.0565378	0.0855389
ENSG00000073464	CLCN4	ENST00000380833;ENST00000380829;ENST00000454850	GO:0005216(ion channel activity);GO:0005247(voltage-gated chloride channel activity);GO:0005254(chloride channel activity);GO:0005524(ATP binding);GO:0006810(transport);GO:0006821(chloride transport);GO:0010008(endosome membrane);GO:0015297(antiporter activity);GO:0016020(membrane);GO:0016021(integral component of membrane);GO:0031901(early endosome membrane);GO:0031902(late endosome membrane);GO…	NA	NA	NA	chloride channel, voltage-sensitive 4 [Source:HGNC Symbol;Acc:HGNC:2022]	1.38543	1.02303	1.2854	1.40552	0.308717	1.88503	0.776672	0.583128	0.598859	0.362615
ENSG00000073670	ADAM11	ENST00000200557;ENST00000355638;ENST00000535346;ENST00000588363	GO:0004222(metalloendopeptidase activity);GO:0005178(integrin binding);GO:0005515(protein binding);GO:0005886(plasma membrane);GO:0006508(proteolysis);GO:0007229(integrin-mediated signaling pathway);GO:0008237(metallopeptidase activity);GO:0008270(zinc ion binding);GO:0016021(integral component of membrane);GO:0031012(extracellular matrix)	NA	NA	NA	ADAM metallopeptidase domain 11 [Source:HGNC Symbol;Acc:HGNC:189]	0.20734	0.0831529	0.0454618	0.0311959	0.0564638	0.31351	0.0656996	0.0289631	0.120921	0.0682703
ENSG00000073754	CD5L	ENST00000368174;ENST00000484609	GO:0005044(scavenger receptor activity);GO:0005576(extracellular region);GO:0005615(extracellular space);GO:0006898(receptor-mediated endocytosis);GO:0006915(apoptotic process);GO:0006968(cellular defense response);GO:0016020(membrane);GO:0070062(extracellular exosome);GO:0072562(blood microparticle)	NA	NA	NA	CD5 molecule-like [Source:HGNC Symbol;Acc:HGNC:1690]	0	0	0	0.000463573	0	0.0299202	0.0461872	0.055139	0	0.020463
ENSG00000073861	TBX21	ENST00000177694;ENST00000581328	GO:0003700(sequence-specific DNA binding transcription factor activity);GO:0005515(protein binding);GO:0005634(nucleus);GO:0006351(transcription, DNA-templated);GO:0006355(regulation of transcription, DNA-templated);GO:0007275(multicellular organismal development);GO:0009615(response to virus);GO:0030217(T cell differentiation);GO:0043025(neuronal cell body);GO:0044212(transcription regulatory re…	NA	NA	NA	T-box 21 [Source:HGNC Symbol;Acc:HGNC:11599]	0.0474645	0.430786	0.175114	0.243003	0.359566	0.424394	0.651585	0.440709	0.455536	0.605347
ENSG00000073905	VDAC1P1	ENST00000439229	NA	NA	NA	NA	NA	0.045281	0	0	0	0.161266	0.083787	0.030206	0.022909	0	0.012909
ENSG00000074211	PPP2R2C	ENST00000335585;ENST00000506140;ENST00000515571;ENST00000382599;ENST00000513943;ENST00000507028	GO:0000159(protein phosphatase type 2A complex);GO:0005515(protein binding);GO:0007165(signal transduction);GO:0008601(protein phosphatase type 2A regulator activity);GO:0034047(regulation of protein phosphatase type 2A activity)	03015(mRNA surveillance pathway);04530(Tight junction);05142(Chagas disease (American trypanosomiasis));05160(Hepatitis C)	NA	NA	protein phosphatase 2, regulatory subunit B, gamma [Source:HGNC Symbol;Acc:HGNC:9306]	0.0228392	0.108727	0.00585906	0.179926	0.00652722	0.0643463	0.0342201	0.0696719	0.033982	0.0493909
ENSG00000074317	SNCB	ENST00000614675;ENST00000508006	GO:0004859(phospholipase inhibitor activity);GO:0005509(calcium ion binding);GO:0005654(nucleoplasm);GO:0005737(cytoplasm);GO:0005739(mitochondrion);GO:0005794(Golgi apparatus);GO:0007268(synaptic transmission);GO:0016234(inclusion body);GO:0042417(dopamine metabolic process);GO:0043086(negative regulation of catalytic activity);GO:0043524(negative regulation of neuron apoptotic process);GO:00452…	NA	NA	NA	synuclein, beta [Source:HGNC Symbol;Acc:HGNC:11140]	0	0	0.00687526	0	0.0156923	0	0.0127689	0	0	0.0227217
ENSG00000074966	TXK	ENST00000264316;ENST00000514937;ENST00000507351;ENST00000509681;ENST00000510457;ENST00000506073	GO:0000978(RNA polymerase II core promoter proximal region sequence-specific DNA binding);GO:0001012(RNA polymerase II regulatory region DNA binding);GO:0001077(RNA polymerase II core promoter proximal region sequence-specific DNA binding transcription factor activity involved in positive regulation of transcription);GO:0001816(cytokine production);GO:0001865(NK T cell differentiation);GO:0002250…	04670(Leukocyte transendothelial migration)	NA	NA	TXK tyrosine kinase [Source:HGNC Symbol;Acc:HGNC:12434]	0.395392	0.24823	0.206666	0.290049	0.354495	1.04597	1.24002	0.699091	1.47385	0.701628
ENSG00000075035	WSCD2	ENST00000547525;ENST00000552195;ENST00000550529;ENST00000551106;ENST00000332082;ENST00000551057;ENST00000551734;ENST00000549903;ENST00000547185;ENST00000546629	GO:0016021(integral component of membrane)	NA	NA	NA	WSC domain containing 2 [Source:HGNC Symbol;Acc:HGNC:29117]	0.13938	0.0397299	0.0157663	0.00874047	0.0127487	0.735846	0.0686351	0.118745	0.0561012	0.0300242
ENSG00000075043	KCNQ2	ENST00000626839;ENST00000359125;ENST00000629318;ENST00000370221;ENST00000482957;ENST00000626684	GO:0005216(ion channel activity);GO:0005249(voltage-gated potassium channel activity);GO:0005251(delayed rectifier potassium channel activity);GO:0005267(potassium channel activity);GO:0005886(plasma membrane);GO:0006811(ion transport);GO:0006813(potassium ion transport);GO:0007268(synaptic transmission);GO:0007399(nervous system development);GO:0007411(axon guidance);GO:0008076(voltage-gated pot…	04725(Cholinergic synapse)	NA	NA	potassium channel, voltage gated KQT-like subfamily Q, member 2 [Source:HGNC Symbol;Acc:HGNC:6296]	0.0101389	0	0.00242921	0	0.00287322	0.00161791	0.012228	0.00556837	0.0043582	0.0228188
ENSG00000075340	ADD2	ENST00000403045;ENST00000264436;ENST00000481675;ENST00000413157;ENST00000415348;ENST00000447731	GO:0003779(actin binding);GO:0005198(structural molecule activity);GO:0005516(calmodulin binding);GO:0005829(cytosol);GO:0005856(cytoskeleton);GO:0005886(plasma membrane);GO:0006461(protein complex assembly);GO:0006811(ion transport);GO:0008290(F-actin capping protein complex);GO:0016020(membrane);GO:0016023(cytoplasmic membrane-bounded vesicle);GO:0030036(actin cytoskeleton organization);GO:0030…	NA	NA	NA	adducin 2 (beta) [Source:HGNC Symbol;Acc:HGNC:244]	0.0352683	0	0.0249521	0.0331946	0.022355	0.278212	0.0700993	0.0457961	0.100273	0.057705
ENSG00000075388	FGF4	ENST00000168712	GO:0001502(cartilage condensation);GO:0001934(positive regulation of protein phosphorylation);GO:0005104(fibroblast growth factor receptor binding);GO:0005515(protein binding);GO:0005576(extracellular region);GO:0007165(signal transduction);GO:0007173(epidermal growth factor receptor signaling pathway);GO:0007267(cell-cell signaling);GO:0008083(growth factor activity);GO:0008201(heparin binding);…	04010(MAPK signaling pathway);04810(Regulation of actin cytoskeleton);05200(Pathways in cancer);05218(Melanoma)	NA	NA	fibroblast growth factor 4 [Source:HGNC Symbol;Acc:HGNC:3682]	0.080585	0.044214	0.059725	0.02659	0.03727	0.011365	0.007923	0.017449	0.009469	0
ENSG00000075429	CACNG5	ENST00000533854	GO:0005245(voltage-gated calcium channel activity);GO:0005515(protein binding);GO:0006810(transport);GO:0014069(postsynaptic density);GO:0015075(ion transmembrane transporter activity);GO:0016021(integral component of membrane);GO:0030054(cell junction);GO:0032281(alpha-amino-3-hydroxy-5-methyl-4-isoxazolepropionic acid selective glutamate receptor complex);GO:0045211(postsynaptic membrane);GO:00…	04010(MAPK signaling pathway);04260(Cardiac muscle contraction);05410(Hypertrophic cardiomyopathy (HCM));05412(Arrhythmogenic right ventricular cardiomyopathy (ARVC));05414(Dilated cardiomyopathy)	NA	NA	calcium channel, voltage-dependent, gamma subunit 5 [Source:HGNC Symbol;Acc:HGNC:1409]	0.064097	0	0	0	0.018457	0.163285	0.008714	0	0	0.027938
ENSG00000075673	ATP12A	ENST00000218548;ENST00000381946	GO:0000166(nucleotide binding);GO:0005391(sodium:potassium-exchanging ATPase activity);GO:0005515(protein binding);GO:0005524(ATP binding);GO:0005886(plasma membrane);GO:0005889(hydrogen:potassium-exchanging ATPase complex);GO:0006813(potassium ion transport);GO:0006814(sodium ion transport);GO:0006885(regulation of pH);GO:0008152(metabolic process);GO:0008900(hydrogen:potassium-exchanging ATPase…	00190(Oxidative phosphorylation)	NA	NA	ATPase, H+/K+ transporting, nongastric, alpha polypeptide [Source:HGNC Symbol;Acc:HGNC:13816]	0.0177059	0.0250285	0.00715578	0.0129015	0.217499	0	0.0461325	0.0442891	0.00689217	0
ENSG00000075891	PAX2	ENST00000370296;ENST00000483202;ENST00000554172	GO:0000987(core promoter proximal region sequence-specific DNA binding);GO:0001655(urogenital system development);GO:0001658(branching involved in ureteric bud morphogenesis);GO:0001709(cell fate determination);GO:0001823(mesonephros development);GO:0001843(neural tube closure);GO:0002072(optic cup morphogenesis involved in camera-type eye development);GO:0003337(mesenchymal to epithelial transit…	NA	NA	NA	paired box 2 [Source:HGNC Symbol;Acc:HGNC:8616]	0.0403797	0.00103716	0	0.00458961	0.0166794	0	0	0.0033807	0	0
ENSG00000077009	NMRK2	ENST00000616156;ENST00000168977	GO:0005515(protein binding);GO:0005524(ATP binding);GO:0005622(intracellular);GO:0009435(NAD biosynthetic process);GO:0016310(phosphorylation);GO:0045662(negative regulation of myoblast differentiation);GO:0046872(metal ion binding);GO:0050262(ribosylnicotinamide kinase activity)	NA	NA	NA	nicotinamide riboside kinase 2 [Source:HGNC Symbol;Acc:HGNC:17871]	0	0	0	0	0	0.128061	0.0408413	0.148323	0.0485967	0.0398722
ENSG00000077080	ACTL6B	ENST00000160382;ENST00000487125;ENST00000485601	GO:0003713(transcription coactivator activity);GO:0005200(structural constituent of cytoskeleton);GO:0005515(protein binding);GO:0005634(nucleus);GO:0005730(nucleolus);GO:0006325(chromatin organization);GO:0006338(chromatin remodeling);GO:0006351(transcription, DNA-templated);GO:0006357(regulation of transcription from RNA polymerase II promoter);GO:0007399(nervous system development);GO:0016514(…	NA	NA	NA	actin-like 6B [Source:HGNC Symbol;Acc:HGNC:160]	0.0833338	0.0168182	0.0057731	0.0178959	0.0214663	0	0.00925867	0	0.0186274	0.0242137
ENSG00000077264	PAK3	ENST00000425146;ENST00000446737;ENST00000484442;ENST00000519681;ENST00000372007;ENST00000518291;ENST00000429193;ENST00000360648;ENST00000417227;ENST00000620137	GO:0000165(MAPK cascade);GO:0000187(activation of MAPK activity);GO:0002223(stimulatory C-type lectin receptor signaling pathway);GO:0004672(protein kinase activity);GO:0004674(protein serine/threonine kinase activity);GO:0004708(MAP kinase kinase activity);GO:0005515(protein binding);GO:0005524(ATP binding);GO:0005737(cytoplasm);GO:0005768(endosome);GO:0005829(cytosol);GO:0005886(plasma membrane…	04012(ErbB signaling pathway);04360(Axon guidance);04510(Focal adhesion);04660(T cell receptor signaling pathway);04810(Regulation of actin cytoskeleton);05211(Renal cell carcinoma)	NA	NA	p21 protein (Cdc42/Rac)-activated kinase 3 [Source:HGNC Symbol;Acc:HGNC:8592]	0.0737434	0.0774204	0.0817921	0.0167926	0.0690689	0.758468	0.136063	0.213602	0.0983477	0.0493759
ENSG00000077279	DCX	ENST00000358070;ENST00000338081;ENST00000356220;ENST00000488120;ENST00000468911	GO:0001764(neuron migration);GO:0004683(calmodulin-dependent protein kinase activity);GO:0005515(protein binding);GO:0005516(calmodulin binding);GO:0005737(cytoplasm);GO:0005829(cytosol);GO:0005856(cytoskeleton);GO:0005874(microtubule);GO:0005875(microtubule associated complex);GO:0007399(nervous system development);GO:0007411(axon guidance);GO:0007417(central nervous system development);GO:00074…	NA	NA	NA	doublecortin [Source:HGNC Symbol;Acc:HGNC:2714]	0	0.00610054	0.00544188	0.0141325	0.00621001	0.113063	0.0508258	0.0923626	0.0241572	0.0388126
ENSG00000077327	SPAG6	ENST00000376603;ENST00000376624;ENST00000435326;ENST00000487973	GO:0005488(binding);GO:0005515(protein binding);GO:0005634(nucleus);GO:0005874(microtubule);GO:0005930(axoneme);GO:0007286(spermatid development);GO:0015630(microtubule cytoskeleton);GO:0030030(cell projection organization);GO:0031514(motile cilium)	NA	NA	NA	sperm associated antigen 6 [Source:HGNC Symbol;Acc:HGNC:11215]	0.0586487	0.00817175	0	0	0.00112596	0.010005	0.0121466	0.0112033	0.0135614	0.034017
ENSG00000077498	TYR	ENST00000263321;ENST00000526139	GO:0004497(monooxygenase activity);GO:0004503(monophenol monooxygenase activity);GO:0005507(copper ion binding);GO:0005515(protein binding);GO:0005634(nucleus);GO:0005737(cytoplasm);GO:0005764(lysosome);GO:0005798(Golgi-associated vesicle);GO:0005829(cytosol);GO:0006583(melanin biosynthetic process from tyrosine);GO:0006726(eye pigment biosynthetic process);GO:0007601(visual perception);GO:000815…	00350(Tyrosine metabolism);00740(Riboflavin metabolism);01100(Metabolic pathways);04916(Melanogenesis)	NA	NA	tyrosinase [Source:HGNC Symbol;Acc:HGNC:12442]	0	0	0.0362204	0	0	0.0913682	0	0	0	0
ENSG00000077522	ACTN2	ENST00000546208;ENST00000494762;ENST00000461367	GO:0002576(platelet degranulation);GO:0005178(integrin binding);GO:0005509(calcium ion binding);GO:0005515(protein binding);GO:0005546(phosphatidylinositol-4,5-bisphosphate binding);GO:0005576(extracellular region);GO:0005829(cytosol);GO:0005856(cytoskeleton);GO:0005884(actin filament);GO:0005886(plasma membrane);GO:0005925(focal adhesion);GO:0006936(muscle contraction);GO:0007155(cell adhesion);…	04510(Focal adhesion);04520(Adherens junction);04530(Tight junction);04670(Leukocyte transendothelial migration);04810(Regulation of actin cytoskeleton);05146(Amoebiasis);05322(Systemic lupus erythematosus);05412(Arrhythmogenic right ventricular cardiomyopathy (ARVC))	NA	NA	actinin, alpha 2 [Source:HGNC Symbol;Acc:HGNC:164]	0.0227151	0.0142561	0.0307656	0	0.0232219	0.258897	0.0171324	0.0394361	0.0433884	0.0278054
ENSG00000077800	FKBP6	ENST00000413573;ENST00000445032;ENST00000437013	GO:0000413(protein peptidyl-prolyl isomerization);GO:0000795(synaptonemal complex);GO:0003755(peptidyl-prolyl cis-trans isomerase activity);GO:0005515(protein binding);GO:0005528(FK506 binding);GO:0005737(cytoplasm);GO:0005789(endoplasmic reticulum membrane);GO:0005829(cytosol);GO:0006457(protein folding);GO:0007126(meiotic nuclear division);GO:0007283(spermatogenesis);GO:0018208(peptidyl-proline…	NA	NA	NA	FK506 binding protein 6, 36kDa [Source:HGNC Symbol;Acc:HGNC:3722]	0.101295	0.156012	0.0842419	0.0352121	0.125981	0.220553	0.164377	0.117135	0.171507	2.7109e-05
ENSG00000078081	LAMP3	ENST00000265598;ENST00000466939;ENST00000486686	GO:0002376(immune system process);GO:0005764(lysosome);GO:0005765(lysosomal membrane);GO:0008283(cell proliferation);GO:0016020(membrane);GO:0016021(integral component of membrane);GO:0097233(alveolar lamellar body membrane)	04142(Lysosome)	NA	NA	lysosomal-associated membrane protein 3 [Source:HGNC Symbol;Acc:HGNC:14582]	0.815623	0.688258	1.34696	1.11465	0.914718	0.606154	0.346472	0.208382	0.2951	0.550539
ENSG00000078295	ADCY2	ENST00000338316;ENST00000484965;ENST00000498598;ENST00000513693;ENST00000493243;ENST00000382531;ENST00000489501	GO:0000166(nucleotide binding);GO:0003091(renal water homeostasis);GO:0004016(adenylate cyclase activity);GO:0005524(ATP binding);GO:0005622(intracellular);GO:0005737(cytoplasm);GO:0005886(plasma membrane);GO:0006112(energy reserve metabolic process);GO:0006171(cAMP biosynthetic process);GO:0006833(water transport);GO:0007165(signal transduction);GO:0007173(epidermal growth factor receptor signal…	00230(Purine metabolism);04020(Calcium signaling pathway);04062(Chemokine signaling pathway);04114(Oocyte meiosis);04270(Vascular smooth muscle contraction);04540(Gap junction);04724(Glutamatergic synapse);04725(Cholinergic synapse);04912(GnRH signaling pathway);04914(Progesterone-mediated oocyte maturation);04916(Melanogenesis);04970(Salivary secretion);04971(Gastric acid secretion);04972(Pancre…	NA	NA	adenylate cyclase 2 (brain) [Source:HGNC Symbol;Acc:HGNC:233]	0.0818161	0.0336308	0.132059	0.081038	0.144594	0.10996	0.155387	0.186231	0.135638	0.15132
ENSG00000078549	ADCYAP1R1	ENST00000304166;ENST00000614107;ENST00000409363;ENST00000431811;ENST00000436116	GO:0004872(receptor activity);GO:0004888(transmembrane signaling receptor activity);GO:0004930(G-protein coupled receptor activity);GO:0004999(vasoactive intestinal polypeptide receptor activity);GO:0005515(protein binding);GO:0005737(cytoplasm);GO:0005768(endosome);GO:0005791(rough endoplasmic reticulum);GO:0005886(plasma membrane);GO:0005887(integral component of plasma membrane);GO:0005901(cav…	04080(Neuroactive ligand-receptor interaction)	NA	NA	adenylate cyclase activating polypeptide 1 (pituitary) receptor type I [Source:HGNC Symbol;Acc:HGNC:242]	0.0345361	0	0.0121126	0.0286646	0.034281	0.439094	0.0862278	0.200778	0.290429	0.118729
ENSG00000078589	P2RY10	ENST00000544091;ENST00000475374;ENST00000171757	GO:0004930(G-protein coupled receptor activity);GO:0005886(plasma membrane);GO:0007186(G-protein coupled receptor signaling pathway);GO:0016021(integral component of membrane);GO:0035589(G-protein coupled purinergic nucleotide receptor signaling pathway);GO:0045028(G-protein coupled purinergic nucleotide receptor activity)	04080(Neuroactive ligand-receptor interaction)	NA	NA	purinergic receptor P2Y, G-protein coupled, 10 [Source:HGNC Symbol;Acc:HGNC:19906]	0.0727615	0.127171	0.219076	0.314773	0.265444	0.26117	1.38368	0.818625	0.332304	0.560355
ENSG00000078725	BRINP1	ENST00000482797;ENST00000265922;ENST00000373964	GO:0005515(protein binding);GO:0005737(cytoplasm);GO:0007050(cell cycle arrest);GO:0008219(cell death);GO:0045666(positive regulation of neuron differentiation);GO:0045786(negative regulation of cell cycle);GO:0045930(negative regulation of mitotic cell cycle);GO:0071300(cellular response to retinoic acid)	NA	NA	NA	bone morphogenetic protein/retinoic acid inducible neural-specific 1 [Source:HGNC Symbol;Acc:HGNC:2687]	0.0756274	0	0.130162	0.0643147	0.0241827	0.16753	0.0274182	0.0274905	0.0352778	0
ENSG00000078898	BPIFB2	ENST00000170150	GO:0005615(extracellular space);GO:0008289(lipid binding);GO:0070062(extracellular exosome)	NA	NA	NA	BPI fold containing family B, member 2 [Source:HGNC Symbol;Acc:HGNC:16177]	0.029515	0	0	0	0	0	0	0	0	0
ENSG00000079150	FKBP7	ENST00000424785;ENST00000464248;ENST00000233092;ENST00000435079;ENST00000470945;ENST00000419184;ENST00000434643;ENST00000412612	GO:0000413(protein peptidyl-prolyl isomerization);GO:0003755(peptidyl-prolyl cis-trans isomerase activity);GO:0005509(calcium ion binding);GO:0005515(protein binding);GO:0005528(FK506 binding);GO:0005737(cytoplasm);GO:0005783(endoplasmic reticulum);GO:0005788(endoplasmic reticulum lumen);GO:0005789(endoplasmic reticulum membrane);GO:0006457(protein folding);GO:0061077(chaperone-mediated protein f…	NA	NA	NA	FK506 binding protein 7 [Source:HGNC Symbol;Acc:HGNC:3723]	0.741779	0.797617	1.04549	0.735908	1.14884	1.28869	0.357058	0.647712	0.40593	0.687278
ENSG00000079156	OSBPL6	ENST00000392505;ENST00000359685;ENST00000477646;ENST00000357080;ENST00000409045;ENST00000190611;ENST00000409631;ENST00000315022;ENST00000477097	GO:0005515(protein binding);GO:0005829(cytosol);GO:0005886(plasma membrane);GO:0006869(lipid transport);GO:0008289(lipid binding);GO:0031965(nuclear membrane);GO:0097038(perinuclear endoplasmic reticulum)	NA	NA	NA	oxysterol binding protein-like 6 [Source:HGNC Symbol;Acc:HGNC:16388]	0.133939	0.470202	0.151898	0.0835473	0.170905	0.136626	0.264877	0.291071	0.570284	0.274489
ENSG00000079841	RIMS1	ENST00000370419;ENST00000517960;ENST00000521978;ENST00000520567;ENST00000264839;ENST00000401910;ENST00000425662;ENST00000524197;ENST00000517827;ENST00000522211;ENST00000431478;ENST00000414192	GO:0005515(protein binding);GO:0005829(cytosol);GO:0005886(plasma membrane);GO:0006461(protein complex assembly);GO:0006886(intracellular protein transport);GO:0006887(exocytosis);GO:0007268(synaptic transmission);GO:0007269(neurotransmitter secretion);GO:0007601(visual perception);GO:0010628(positive regulation of gene expression);GO:0014047(glutamate secretion);GO:0014069(postsynaptic density);…	NA	NA	NA	regulating synaptic membrane exocytosis 1 [Source:HGNC Symbol;Acc:HGNC:17282]	0.0238617	0.0599733	0.0563967	0.00641016	0.0284484	0.107386	0.0280526	0.0211991	0.0371572	0.022043
ENSG00000080166	DCT	ENST00000377028;ENST00000483392;ENST00000446125;ENST00000472871	GO:0002052(positive regulation of neuroblast proliferation);GO:0004167(dopachrome isomerase activity);GO:0005507(copper ion binding);GO:0005737(cytoplasm);GO:0005829(cytosol);GO:0006583(melanin biosynthetic process from tyrosine);GO:0008152(metabolic process);GO:0008544(epidermis development);GO:0016021(integral component of membrane);GO:0016491(oxidoreductase activity);GO:0021847(ventricular zon…	00350(Tyrosine metabolism);01100(Metabolic pathways);04916(Melanogenesis)	NA	NA	dopachrome tautomerase [Source:HGNC Symbol;Acc:HGNC:2709]	0.0175959	0.035795	0	0.0043019	0.0123938	0.175347	0.056323	0.0556427	0.0394157	0.0152834
ENSG00000080224	EPHA6	ENST00000470610;ENST00000389672;ENST00000506569;ENST00000503760;ENST00000514100;ENST00000506349	GO:0003674(molecular_function);GO:0004672(protein kinase activity);GO:0004713(protein tyrosine kinase activity);GO:0005003(ephrin receptor activity);GO:0005515(protein binding);GO:0005524(ATP binding);GO:0005575(cellular_component);GO:0005654(nucleoplasm);GO:0005886(plasma membrane);GO:0005887(integral component of plasma membrane);GO:0006468(protein phosphorylation);GO:0007169(transmembrane rece…	04360(Axon guidance)	NA	NA	EPH receptor A6 [Source:HGNC Symbol;Acc:HGNC:19296]	0.0198829	0.0146127	0.00919062	0	0.00500367	0.331895	0.00481312	0.0191518	0	0.00354399
ENSG00000080511	RDH8	ENST00000591589	GO:0004303(estradiol 17-beta-dehydrogenase activity);GO:0004745(retinol dehydrogenase activity);GO:0005737(cytoplasm);GO:0006703(estrogen biosynthetic process);GO:0007601(visual perception);GO:0008152(metabolic process);GO:0016491(oxidoreductase activity);GO:0042572(retinol metabolic process);GO:0055114(oxidation-reduction process)	00830(Retinol metabolism);01100(Metabolic pathways)	NA	NA	retinol dehydrogenase 8 (all-trans) [Source:HGNC Symbol;Acc:HGNC:14423]	0	0	0.0371566	0	0.0157315	0	0	0	0.00612978	0.00757823
ENSG00000080572	PIH1D3	ENST00000535523	GO:0005515(protein binding);GO:0005737(cytoplasm);GO:0030317(sperm motility);GO:0051087(chaperone binding);GO:0070286(axonemal dynein complex assembly)	NA	NA	NA	PIH1 domain containing 3 [Source:HGNC Symbol;Acc:HGNC:28570]	0	0	0	0.0045821	0	0	0.0331629	0.0219101	0	0
ENSG00000080709	KCNN2	ENST00000512097;ENST00000631899;ENST00000503706;ENST00000506812	GO:0005216(ion channel activity);GO:0005516(calmodulin binding);GO:0005790(smooth endoplasmic reticulum);GO:0005886(plasma membrane);GO:0006811(ion transport);GO:0006813(potassium ion transport);GO:0007268(synaptic transmission);GO:0009986(cell surface);GO:0015269(calcium-activated potassium channel activity);GO:0016021(integral component of membrane);GO:0016286(small conductance calcium-activate…	04976(Bile secretion)	NA	NA	potassium channel, calcium activated intermediate/small conductance subfamily N alpha, member 2 [Source:HGNC Symbol;Acc:HGNC:6291]	0.0351673	0.0273027	0.180319	0.0666544	0.853995	0.0737956	0.0858932	0.151264	0.13143	0.125993
ENSG00000081051	AFP	ENST00000395792;ENST00000514279;ENST00000506820	GO:0001542(ovulation from ovarian follicle);GO:0001889(liver development);GO:0005615(extracellular space);GO:0005737(cytoplasm);GO:0006810(transport);GO:0010033(response to organic substance);GO:0019953(sexual reproduction);GO:0031016(pancreas development);GO:0031100(organ regeneration);GO:0042448(progesterone metabolic process);GO:0046872(metal ion binding);GO:0060395(SMAD protein signal transdu…	NA	NA	NA	alpha-fetoprotein [Source:HGNC Symbol;Acc:HGNC:317]	0.0510846	0.0285345	0	0	0	0.0222121	0	0	0	0
ENSG00000081138	CDH7	ENST00000536984;ENST00000397968	GO:0005509(calcium ion binding);GO:0005886(plasma membrane);GO:0007155(cell adhesion);GO:0007156(homophilic cell adhesion via plasma membrane adhesion molecules);GO:0016020(membrane);GO:0016021(integral component of membrane);GO:0016337(single organismal cell-cell adhesion);GO:0034329(cell junction assembly);GO:0034332(adherens junction organization);GO:0045216(cell-cell junction organization)	NA	NA	NA	cadherin 7, type 2 [Source:HGNC Symbol;Acc:HGNC:1766]	0.00840526	0.299258	0.000276906	0	0.037517	0.00632086	0.00608183	0.00559115	0	0.0104357
ENSG00000081248	CACNA1S	ENST00000367338;ENST00000362061	GO:0001501(skeletal system development);GO:0002074(extraocular skeletal muscle development);GO:0005216(ion channel activity);GO:0005245(voltage-gated calcium channel activity);GO:0005515(protein binding);GO:0005737(cytoplasm);GO:0005886(plasma membrane);GO:0005891(voltage-gated calcium channel complex);GO:0006811(ion transport);GO:0006816(calcium ion transport);GO:0006936(muscle contraction);GO:0…	04010(MAPK signaling pathway);04020(Calcium signaling pathway);04260(Cardiac muscle contraction);04270(Vascular smooth muscle contraction);04725(Cholinergic synapse);04912(GnRH signaling pathway);05010(Alzheimer's disease);05410(Hypertrophic cardiomyopathy (HCM));05412(Arrhythmogenic right ventricular cardiomyopathy (ARVC));05414(Dilated cardiomyopathy)	NA	NA	calcium channel, voltage-dependent, L type, alpha 1S subunit [Source:HGNC Symbol;Acc:HGNC:1397]	0.0735042	0.0324025	0.00550921	0.015288	0	0.178313	0.024662	0.024666	0.0416455	0.000903707
ENSG00000081277	PKP1	ENST00000263946;ENST00000367324;ENST00000622031;ENST00000475988;ENST00000477817	GO:0004871(signal transducer activity);GO:0005488(binding);GO:0005515(protein binding);GO:0005521(lamin binding);GO:0005634(nucleus);GO:0005654(nucleoplasm);GO:0005882(intermediate filament);GO:0005886(plasma membrane);GO:0006915(apoptotic process);GO:0006921(cellular component disassembly involved in execution phase of apoptosis);GO:0007155(cell adhesion);GO:0007165(signal transduction);GO:00072…	NA	NA	NA	plakophilin 1 [Source:HGNC Symbol;Acc:HGNC:9023]	2.19361	0.192172	1.03088	2.06212	0.187519	0.24553	0.0755178	0.0363008	0.0460866	0.00879623
ENSG00000081479	LRP2	ENST00000263816;ENST00000491228	GO:0001523(retinoid metabolic process);GO:0005509(calcium ion binding);GO:0005515(protein binding);GO:0005764(lysosome);GO:0005765(lysosomal membrane);GO:0005768(endosome);GO:0005783(endoplasmic reticulum);GO:0005794(Golgi apparatus);GO:0005886(plasma membrane);GO:0005903(brush border);GO:0005905(coated pit);GO:0006486(protein glycosylation);GO:0006629(lipid metabolic process);GO:0006766(vitamin …	04340(Hedgehog signaling pathway)	NA	NA	low density lipoprotein receptor-related protein 2 [Source:HGNC Symbol;Acc:HGNC:6694]	0.00689097	0.00213495	0.00678597	0.0108187	0.00124132	0.00656917	0.00315091	0	0.00188315	0
ENSG00000081800	SLC13A1	ENST00000194130;ENST00000439260	GO:0005215(transporter activity);GO:0005886(plasma membrane);GO:0006814(sodium ion transport);GO:0008271(secondary active sulfate transmembrane transporter activity);GO:0008272(sulfate transport);GO:0015382(sodium:sulfate symporter activity);GO:0016020(membrane);GO:0016021(integral component of membrane);GO:0035725(sodium ion transmembrane transport);GO:0055085(transmembrane transport);GO:1902358…	NA	NA	NA	solute carrier family 13 (sodium/sulfate symporter), member 1 [Source:HGNC Symbol;Acc:HGNC:10916]	0.00634422	0	0	0	0	0	0.031391	0.00638829	0.262243	0.0401664
ENSG00000081842	PCDHA6	ENST00000378126	GO:0005509(calcium ion binding);GO:0005576(extracellular region);GO:0005886(plasma membrane);GO:0005887(integral component of plasma membrane);GO:0007155(cell adhesion);GO:0007156(homophilic cell adhesion via plasma membrane adhesion molecules);GO:0007399(nervous system development);GO:0016020(membrane)	NA	NA	NA	protocadherin alpha 6 [Source:HGNC Symbol;Acc:HGNC:8672]	0.0182687	0.0331169	0.0740841	0	0.196977	0.0685585	0.0766304	0	0	0.0767332
ENSG00000082175	PGR	ENST00000325455;ENST00000533207;ENST00000530764;ENST00000619228;ENST00000632634	GO:0000978(RNA polymerase II core promoter proximal region sequence-specific DNA binding);GO:0001077(RNA polymerase II core promoter proximal region sequence-specific DNA binding transcription factor activity involved in positive regulation of transcription);GO:0001542(ovulation from ovarian follicle);GO:0002070(epithelial cell maturation);GO:0003677(DNA binding);GO:0003700(sequence-specific DNA …	04114(Oocyte meiosis);04914(Progesterone-mediated oocyte maturation)	NA	NA	progesterone receptor [Source:HGNC Symbol;Acc:HGNC:8910]	0.0376737	0.0755333	0.161545	0.0688096	0.167554	1.08665	0.2825	0.315663	0.350124	0.166829
ENSG00000082293	COL19A1	ENST00000620364;ENST00000478620;ENST00000476656;ENST00000483745;ENST00000455415	GO:0001501(skeletal system development);GO:0005201(extracellular matrix structural constituent);GO:0005576(extracellular region);GO:0005578(proteinaceous extracellular matrix);GO:0005581(collagen trimer);GO:0005788(endoplasmic reticulum lumen);GO:0007155(cell adhesion);GO:0007519(skeletal muscle tissue development);GO:0016337(single organismal cell-cell adhesion);GO:0022617(extracellular matrix d…	NA	NA	NA	collagen, type XIX, alpha 1 [Source:HGNC Symbol;Acc:HGNC:2196]	0.0256394	0.0294819	0.0502462	0.0166843	0.0311018	0.86026	0.350469	0.38665	0.44294	0.350351
ENSG00000082482	KCNK2	ENST00000486921;ENST00000467031;ENST00000478774;ENST00000391894;ENST00000470177;ENST00000444842	GO:0003231(cardiac ventricle development);GO:0005249(voltage-gated potassium channel activity);GO:0005515(protein binding);GO:0005634(nucleus);GO:0005783(endoplasmic reticulum);GO:0005789(endoplasmic reticulum membrane);GO:0005886(plasma membrane);GO:0005887(integral component of plasma membrane);GO:0006813(potassium ion transport);GO:0007186(G-protein coupled receptor signaling pathway);GO:00072…	04971(Gastric acid secretion)	NA	NA	potassium channel, two pore domain subfamily K, member 2 [Source:HGNC Symbol;Acc:HGNC:6277]	0.0296273	0	0.052117	0.00406871	0.00805083	1.2268	0.0225382	0.0589286	0.0469421	0.0496748
ENSG00000082497	SERTAD4	ENST00000367012;ENST00000490620;ENST00000482421;ENST00000483884	GO:0005634(nucleus)	NA	NA	NA	SERTA domain containing 4 [Source:HGNC Symbol;Acc:HGNC:25236]	0.205018	0.406824	0.565297	0.0253217	0.298419	0.422786	0.912273	1.00313	0.871477	0.449291
ENSG00000082556	OPRK1	ENST00000612786;ENST00000524278	GO:0004930(G-protein coupled receptor activity);GO:0004985(opioid receptor activity);GO:0005515(protein binding);GO:0005886(plasma membrane);GO:0005887(integral component of plasma membrane);GO:0006955(immune response);GO:0007186(G-protein coupled receptor signaling pathway);GO:0007193(adenylate cyclase-inhibiting G-protein coupled receptor signaling pathway);GO:0007200(phospholipase C-activating…	04080(Neuroactive ligand-receptor interaction)	NA	NA	opioid receptor, kappa 1 [Source:HGNC Symbol;Acc:HGNC:8154]	0.00488178	0	0.00240375	0	0	0	0.00223216	0	0	0.00264328
ENSG00000082684	SEMA5B	ENST00000451055;ENST00000616742;ENST00000195173;ENST00000451541;ENST00000357599;ENST00000475244;ENST00000393583;ENST00000465147;ENST00000421053;ENST00000477001;ENST00000449546	GO:0005515(protein binding);GO:0007399(nervous system development);GO:0016020(membrane);GO:0016021(integral component of membrane);GO:0030154(cell differentiation)	04360(Axon guidance)	NA	NA	sema domain, seven thrombospondin repeats (type 1 and type 1-like), transmembrane domain (TM) and short cytoplasmic domain, (semaphorin) 5B [Source:HGNC Symbol;Acc:HGNC:10737]	0.588574	0.377349	0.369453	0.666616	0.580239	1.28428	0.242473	0.27591	0.404284	0.356309
ENSG00000082929	LINC01587	ENST00000515342;ENST00000623565;ENST00000504943	NA	NA	NA	NA	NA	0.0296415	0	0.0473955	0.0246173	0.121694	0.326003	0	0.036348	0.0901342	0.0270131
ENSG00000083782	EPYC	ENST00000261172	GO:0005515(protein binding);GO:0005539(glycosaminoglycan binding);GO:0005578(proteinaceous extracellular matrix);GO:0007565(female pregnancy)	NA	NA	NA	epiphycan [Source:HGNC Symbol;Acc:HGNC:3053]	0.0155179	0	0.122257	0	0.732287	1.28444	0	0	0	0
ENSG00000084453	SLCO1A2	ENST00000307378;ENST00000480394;ENST00000463718;ENST00000473830	GO:0005215(transporter activity);GO:0005515(protein binding);GO:0005886(plasma membrane);GO:0006810(transport);GO:0008206(bile acid metabolic process);GO:0008514(organic anion transmembrane transporter activity);GO:0015711(organic anion transport);GO:0015721(bile acid and bile salt transport);GO:0016020(membrane);GO:0016021(integral component of membrane);GO:0043252(sodium-independent organic ani…	04976(Bile secretion)	NA	NA	solute carrier organic anion transporter family, member 1A2 [Source:HGNC Symbol;Acc:HGNC:10956]	0.106968	0.0060718	0.00239462	0.00237195	0.0186154	0.00705986	0.00281253	0.00489661	0.00155485	0.00713095
ENSG00000084628	NKAIN1	ENST00000373736;ENST00000533581	GO:0005886(plasma membrane);GO:0016021(integral component of membrane);GO:0051117(ATPase binding)	NA	NA	NA	Na+/K+ transporting ATPase interacting 1 [Source:HGNC Symbol;Acc:HGNC:25743]	0.141284	0.0278887	0	0	0.15183	0.144065	0	0.0328006	0.0595245	0.0406153
ENSG00000084674	APOB	ENST00000233242;ENST00000399256	GO:0001523(retinoid metabolic process);GO:0001701(in utero embryonic development);GO:0005319(lipid transporter activity);GO:0005488(binding);GO:0005515(protein binding);GO:0005543(phospholipid binding);GO:0005576(extracellular region);GO:0005615(extracellular space);GO:0005737(cytoplasm);GO:0005769(early endosome);GO:0005783(endoplasmic reticulum);GO:0005788(endoplasmic reticulum lumen);GO:000578…	04975(Fat digestion and absorption);04977(Vitamin digestion and absorption)	NA	NA	apolipoprotein B [Source:HGNC Symbol;Acc:HGNC:603]	0.0766551	0.0284944	0.01466	0.0222957	0.00212272	0.392169	0.0181388	0.0397451	0.0190873	0.00570249
ENSG00000084710	EFR3B	ENST00000401432;ENST00000403714;ENST00000402191;ENST00000405108;ENST00000264719	GO:0005488(binding)	NA	NA	NA	EFR3 homolog B (S. cerevisiae) [Source:HGNC Symbol;Acc:HGNC:29155]	0.432128	0.486792	0.113017	0.164424	0.45197	0.457219	0.333561	0.132206	0.130141	0.309439
ENSG00000084731	KIF3C	ENST00000264712;ENST00000417737;ENST00000455394;ENST00000614152;ENST00000405914;ENST00000496378;ENST00000488341;ENST00000475453	GO:0003774(motor activity);GO:0003777(microtubule motor activity);GO:0005515(protein binding);GO:0005524(ATP binding);GO:0005829(cytosol);GO:0005871(kinesin complex);GO:0005874(microtubule);GO:0006996(organelle organization);GO:0007018(microtubule-based movement);GO:0007596(blood coagulation);GO:0008017(microtubule binding);GO:0008152(metabolic process);GO:0016887(ATPase activity);GO:0019886(anti…	NA	NA	NA	kinesin family member 3C [Source:HGNC Symbol;Acc:HGNC:6321]	1.40262	0.96539	0.921031	0.881501	0.689348	0.811809	0.441605	0.444182	0.436245	0.506801
ENSG00000084734	GCKR	ENST00000264717;ENST00000472290;ENST00000453813;ENST00000478147	GO:0000060(protein import into nucleus, translocation);GO:0001678(cellular glucose homeostasis);GO:0004857(enzyme inhibitor activity);GO:0005515(protein binding);GO:0005634(nucleus);GO:0005654(nucleoplasm);GO:0005737(cytoplasm);GO:0005739(mitochondrion);GO:0005829(cytosol);GO:0005975(carbohydrate metabolic process);GO:0008645(hexose transport);GO:0009750(response to fructose);GO:0010827(regulatio…	NA	NA	NA	glucokinase (hexokinase 4) regulator [Source:HGNC Symbol;Acc:HGNC:4196]	0.0888267	0.0308927	0.0330358	0.046735	0.0350073	0.129704	0.050997	0	0.0494353	0.0405657
ENSG00000086205	FOLH1	ENST00000458311;ENST00000256999;ENST00000356696;ENST00000340334;ENST00000343844;ENST00000532018;ENST00000525629;ENST00000526226;ENST00000529646;ENST00000533510;ENST00000529117;ENST00000529648	GO:0004180(carboxypeptidase activity);GO:0005737(cytoplasm);GO:0005887(integral component of plasma membrane);GO:0006508(proteolysis);GO:0006760(folic acid-containing compound metabolic process);GO:0008233(peptidase activity);GO:0008237(metallopeptidase activity);GO:0016020(membrane);GO:0016021(integral component of membrane);GO:0016805(dipeptidase activity);GO:0046872(metal ion binding);GO:00700…	04977(Vitamin digestion and absorption)	NA	NA	folate hydrolase (prostate-specific membrane antigen) 1 [Source:HGNC Symbol;Acc:HGNC:3788]	0.46256	0.234374	0.483944	0.382041	0.460969	0.225606	0.13864	0.18355	0.162329	0.276714
ENSG00000086717	PPEF1	ENST00000486029;ENST00000361511;ENST00000471570;ENST00000496616;ENST00000379962	GO:0004721(phosphoprotein phosphatase activity);GO:0004722(protein serine/threonine phosphatase activity);GO:0005506(iron ion binding);GO:0005509(calcium ion binding);GO:0005515(protein binding);GO:0005829(cytosol);GO:0006470(protein dephosphorylation);GO:0007603(phototransduction, visible light);GO:0016056(rhodopsin mediated signaling pathway);GO:0016311(dephosphorylation);GO:0016787(hydrolase a…	NA	NA	NA	protein phosphatase, EF-hand calcium binding domain 1 [Source:HGNC Symbol;Acc:HGNC:9243]	0.0644118	0.0316156	0.144529	0.10293	0.0214521	0.0362663	0.00963487	0.0109803	0.0174288	0.00607534
ENSG00000087128	TMPRSS11E	ENST00000305363	GO:0004252(serine-type endopeptidase activity);GO:0005515(protein binding);GO:0005576(extracellular region);GO:0005886(plasma membrane);GO:0005887(integral component of plasma membrane);GO:0006508(proteolysis);GO:0008236(serine-type peptidase activity);GO:0050890(cognition)	NA	NA	NA	transmembrane protease, serine 11E [Source:HGNC Symbol;Acc:HGNC:24465]	0.103594	0.813737	0.0212911	0	0	0.0171859	0.000992071	0.0522471	0	0.025647
ENSG00000087250	MT3	ENST00000565838;ENST00000200691;ENST00000566451	GO:0000060(protein import into nucleus, translocation);GO:0001666(response to hypoxia);GO:0001934(positive regulation of protein phosphorylation);GO:0005507(copper ion binding);GO:0005515(protein binding);GO:0005615(extracellular space);GO:0005622(intracellular);GO:0005737(cytoplasm);GO:0005741(mitochondrial outer membrane);GO:0005791(rough endoplasmic reticulum);GO:0005840(ribosome);GO:0005874(m…	NA	NA	NA	metallothionein 3 [Source:HGNC Symbol;Acc:HGNC:7408]	0.0297245	0.0156886	0.0150156	0	0.241546	0.0400022	0.0488037	0.130513	0.148438	0.0443914
ENSG00000087494	PTHLH	ENST00000395872;ENST00000545234;ENST00000539239;ENST00000538310;ENST00000201015;ENST00000535992;ENST00000395868;ENST00000542963;ENST00000534890	GO:0001501(skeletal system development);GO:0001958(endochondral ossification);GO:0002076(osteoblast development);GO:0005179(hormone activity);GO:0005576(extracellular region);GO:0005615(extracellular space);GO:0005622(intracellular);GO:0005654(nucleoplasm);GO:0005737(cytoplasm);GO:0005794(Golgi apparatus);GO:0007189(adenylate cyclase-activating G-protein coupled receptor signaling pathway);GO:000…	NA	NA	NA	parathyroid hormone-like hormone [Source:HGNC Symbol;Acc:HGNC:9607]	0.0334799	0.163395	0.264871	0.119673	0.15231	0.434325	0.0595761	0.160735	0.124752	0.108965
ENSG00000087510	TFAP2C	ENST00000201031;ENST00000416606	GO:0000122(negative regulation of transcription from RNA polymerase II promoter);GO:0000977(RNA polymerase II regulatory region sequence-specific DNA binding);GO:0000980(RNA polymerase II distal enhancer sequence-specific DNA binding);GO:0000981(sequence-specific DNA binding RNA polymerase II transcription factor activity);GO:0001047(core promoter binding);GO:0001077(RNA polymerase II core promot…	NA	NA	NA	transcription factor AP-2 gamma (activating enhancer binding protein 2 gamma) [Source:HGNC Symbol;Acc:HGNC:11744]	0.236958	0.0457482	0.357999	0.409922	0.476779	0.501523	0.263931	0.143546	0.292601	0.20119
ENSG00000088305	DNMT3B	ENST00000328111;ENST00000348286;ENST00000353855;ENST00000443239;ENST00000456297;ENST00000201963	GO:0000122(negative regulation of transcription from RNA polymerase II promoter);GO:0000792(heterochromatin);GO:0001666(response to hypoxia);GO:0003677(DNA binding);GO:0003682(chromatin binding);GO:0003714(transcription corepressor activity);GO:0003886(DNA (cytosine-5-)-methyltransferase activity);GO:0005515(protein binding);GO:0005634(nucleus);GO:0005654(nucleoplasm);GO:0005720(nuclear heterochr…	00270(Cysteine and methionine metabolism);01100(Metabolic pathways)	NA	NA	DNA (cytosine-5-)-methyltransferase 3 beta [Source:HGNC Symbol;Acc:HGNC:2979]	2.98296	2.13379	2.29498	2.92528	1.88858	0.584763	0.581957	0.533066	0.65368	0.316468
ENSG00000088320	REM1	ENST00000201979	GO:0005516(calmodulin binding);GO:0005525(GTP binding);GO:0005622(intracellular);GO:0007165(signal transduction);GO:0007264(small GTPase mediated signal transduction);GO:0015031(protein transport);GO:0016020(membrane)	NA	NA	NA	RAS (RAD and GEM)-like GTP-binding 1 [Source:HGNC Symbol;Acc:HGNC:15922]	0.134121	0.334042	0.168252	0.189026	0.310204	1.93061	0.598351	0.299745	0.394438	0.448678
ENSG00000088726	TMEM40	ENST00000314124;ENST00000476331;ENST00000480698;ENST00000264728;ENST00000485124	GO:0016021(integral component of membrane)	NA	NA	NA	transmembrane protein 40 [Source:HGNC Symbol;Acc:HGNC:25620]	0.0473986	0.0761176	0.0158981	0.043846	0	0.0206301	0	0	0.00859442	0
ENSG00000088881	EBF4	ENST00000449079;ENST00000380648;ENST00000497450;ENST00000342725;ENST00000609451;ENST00000609967;ENST00000463145;ENST00000491472;ENST00000481662;ENST00000477287	GO:0000977(RNA polymerase II regulatory region sequence-specific DNA binding);GO:0001228(RNA polymerase II transcription regulatory region sequence-specific DNA binding transcription factor activity involved in positive regulation of transcription);GO:0003677(DNA binding);GO:0005515(protein binding);GO:0005634(nucleus);GO:0006351(transcription, DNA-templated);GO:0006355(regulation of transcriptio…	NA	NA	NA	early B-cell factor 4 [Source:HGNC Symbol;Acc:HGNC:29278]	0.884677	1.21248	1.06372	0.550441	1.91962	1.0768	0.989712	0.882424	1.41439	1.50265
ENSG00000089012	SIRPG	ENST00000478145;ENST00000381580;ENST00000344103;ENST00000303415;ENST00000497407	GO:0005515(protein binding);GO:0005622(intracellular);GO:0005886(plasma membrane);GO:0007155(cell adhesion);GO:0007267(cell-cell signaling);GO:0007596(blood coagulation);GO:0008284(positive regulation of cell proliferation);GO:0008285(negative regulation of cell proliferation);GO:0016020(membrane);GO:0016021(integral component of membrane);GO:0022409(positive regulation of cell-cell adhesion);GO:…	04380(Osteoclast differentiation)	NA	NA	signal-regulatory protein gamma [Source:HGNC Symbol;Acc:HGNC:15757]	0.388489	0.497256	0.34296	0.660158	0.482779	0.929672	1.28775	0.707494	0.952201	0.79429
ENSG00000089041	P2RX7	ENST00000537312;ENST00000328963;ENST00000539695;ENST00000545434;ENST00000535250;ENST00000535600;ENST00000539606;ENST00000541022;ENST00000541564;ENST00000541716	GO:0000187(activation of MAPK activity);GO:0000902(cell morphogenesis);GO:0001530(lipopolysaccharide binding);GO:0001614(purinergic nucleotide receptor activity);GO:0001845(phagolysosome assembly);GO:0001916(positive regulation of T cell mediated cytotoxicity);GO:0001934(positive regulation of protein phosphorylation);GO:0002028(regulation of sodium ion transport);GO:0004872(receptor activity);GO…	NA	NA	NA	purinergic receptor P2X, ligand gated ion channel, 7 [Source:HGNC Symbol;Acc:HGNC:8537]	0.248234	0.465225	0.427168	0.499794	0.471618	0.972712	0.428275	0.38272	0.895942	0.708402
ENSG00000089116	LHX5	ENST00000261731;ENST00000557836	GO:0003677(DNA binding);GO:0005634(nucleus);GO:0006351(transcription, DNA-templated);GO:0006355(regulation of transcription, DNA-templated);GO:0007267(cell-cell signaling);GO:0008270(zinc ion binding);GO:0021527(spinal cord association neuron differentiation);GO:0021549(cerebellum development);GO:0021702(cerebellar Purkinje cell differentiation);GO:0021766(hippocampus development);GO:0021846(cell…	NA	NA	NA	LIM homeobox 5 [Source:HGNC Symbol;Acc:HGNC:14216]	0.382689	0	0.0236455	0.027509	0	0	0	0	0	0
ENSG00000089163	SIRT4	ENST00000536460;ENST00000202967;ENST00000537892	GO:0000820(regulation of glutamine family amino acid metabolic process);GO:0003950(NAD+ ADP-ribosyltransferase activity);GO:0005515(protein binding);GO:0005739(mitochondrion);GO:0005743(mitochondrial inner membrane);GO:0005759(mitochondrial matrix);GO:0006342(chromatin silencing);GO:0006471(protein ADP-ribosylation);GO:0006541(glutamine metabolic process);GO:0006974(cellular response to DNA damag…	NA	NA	NA	sirtuin 4 [Source:HGNC Symbol;Acc:HGNC:14932]	0.347542	0.295478	0.188508	0.376424	0.271359	0.204662	0.338643	0.285956	0.27265	0.549359
ENSG00000089169	RPH3A	ENST00000549736;ENST00000547840;ENST00000389385;ENST00000549913;ENST00000546687;ENST00000552352;ENST00000549324	GO:0005509(calcium ion binding);GO:0005515(protein binding);GO:0005544(calcium-dependent phospholipid binding);GO:0005546(phosphatidylinositol-4,5-bisphosphate binding);GO:0005622(intracellular);GO:0005794(Golgi apparatus);GO:0005829(cytosol);GO:0005886(plasma membrane);GO:0006886(intracellular protein transport);GO:0007420(brain development);GO:0008021(synaptic vesicle);GO:0008270(zinc ion bindi…	NA	NA	NA	rabphilin 3A [Source:HGNC Symbol;Acc:HGNC:17056]	0.0222652	0.00765867	0.00503865	0.0138177	0.00303569	0.0230326	0.00909614	0.00544067	0.0113402	0.00584995
ENSG00000089225	TBX5	ENST00000310346;ENST00000526441	GO:0000977(RNA polymerase II regulatory region sequence-specific DNA binding);GO:0001228(RNA polymerase II transcription regulatory region sequence-specific DNA binding transcription factor activity involved in positive regulation of transcription);GO:0002009(morphogenesis of an epithelium);GO:0003166(bundle of His development);GO:0003181(atrioventricular valve morphogenesis);GO:0003197(endocardi…	NA	NA	NA	T-box 5 [Source:HGNC Symbol;Acc:HGNC:11604]	0.0814314	0	0	0.0302022	0	0.00842149	0.0058712	0	0	0
ENSG00000089250	NOS1	ENST00000618760;ENST00000549189	GO:0001666(response to hypoxia);GO:0001917(photoreceptor inner segment);GO:0002028(regulation of sodium ion transport);GO:0003958(NADPH-hemoprotein reductase activity);GO:0004517(nitric-oxide synthase activity);GO:0005506(iron ion binding);GO:0005515(protein binding);GO:0005516(calmodulin binding);GO:0005634(nucleus);GO:0005737(cytoplasm);GO:0005739(mitochondrion);GO:0005741(mitochondrial outer m…	00330(Arginine and proline metabolism);01100(Metabolic pathways);04020(Calcium signaling pathway);04145(Phagosome);04730(Long-term depression);04970(Salivary secretion);05010(Alzheimer's disease);05014(Amyotrophic lateral sclerosis (ALS))	NA	NA	nitric oxide synthase 1 (neuronal) [Source:HGNC Symbol;Acc:HGNC:7872]	0.0319613	0.00484463	0.00652695	0	0.0214458	0.238428	0.0278518	0.0124647	0.00817087	0.0191747
ENSG00000089558	KCNH4	ENST00000607371;ENST00000264661	GO:0000155(phosphorelay sensor kinase activity);GO:0000160(phosphorelay signal transduction system);GO:0004871(signal transducer activity);GO:0005216(ion channel activity);GO:0005249(voltage-gated potassium channel activity);GO:0005622(intracellular);GO:0005886(plasma membrane);GO:0005887(integral component of plasma membrane);GO:0006811(ion transport);GO:0006813(potassium ion transport);GO:00071…	NA	NA	NA	potassium channel, voltage gated eag related subfamily H, member 4 [Source:HGNC Symbol;Acc:HGNC:6253]	0.427215	0.158243	0.248128	0.248603	0.0668588	0.36837	0.0474756	0.0637559	0.0775999	0.120987
ENSG00000090932	DLL3	ENST00000600437;ENST00000356433;ENST00000205143	GO:0001501(skeletal system development);GO:0001756(somitogenesis);GO:0005112(Notch binding);GO:0005509(calcium ion binding);GO:0005515(protein binding);GO:0007219(Notch signaling pathway);GO:0007275(multicellular organismal development);GO:0007386(compartment pattern specification);GO:0009888(tissue development);GO:0016021(integral component of membrane);GO:0048339(paraxial mesoderm development);…	04330(Notch signaling pathway)	NA	NA	delta-like 3 (Drosophila) [Source:HGNC Symbol;Acc:HGNC:2909]	0.566667	0.012133	0.141823	0.33869	0.0120234	0.0103069	0	0.0107737	0.0409267	0
ENSG00000091128	LAMB4	ENST00000388781;ENST00000422975;ENST00000418464	GO:0005604(basement membrane);GO:0007155(cell adhesion)	04510(Focal adhesion);04512(ECM-receptor interaction);05145(Toxoplasmosis);05146(Amoebiasis);05200(Pathways in cancer);05222(Small cell lung cancer)	NA	NA	laminin, beta 4 [Source:HGNC Symbol;Acc:HGNC:6491]	0.0248522	0.0979629	0.0133575	0.028346	0.0109495	0.0702902	0.0185337	0.0132723	0.0537471	0.0346113
ENSG00000091137	SLC26A4	ENST00000265715;ENST00000440056;ENST00000477350;ENST00000497446;ENST00000480841;ENST00000460748	GO:0006821(chloride transport);GO:0006885(regulation of pH);GO:0007605(sensory perception of sound);GO:0008271(secondary active sulfate transmembrane transporter activity);GO:0008272(sulfate transport);GO:0015108(chloride transmembrane transporter activity);GO:0015111(iodide transmembrane transporter activity);GO:0015116(sulfate transmembrane transporter activity);GO:0015698(inorganic anion trans…	NA	NA	NA	solute carrier family 26 (anion exchanger), member 4 [Source:HGNC Symbol;Acc:HGNC:8818]	0.182743	0.200756	0.0369843	0.0385747	0.0218886	0.102363	0.0742666	0.0938884	0.0565678	0.0292796
ENSG00000091482	SMPX	ENST00000379494;ENST00000494525	GO:0005634(nucleus);GO:0005737(cytoplasm);GO:0005927(muscle tendon junction);GO:0006941(striated muscle contraction);GO:0031430(M band);GO:0043034(costamere);GO:0043292(contractile fiber)	NA	NA	NA	small muscle protein, X-linked [Source:HGNC Symbol;Acc:HGNC:11122]	0.0657168	1.02714	0	0	0	0	0	0	0.0294361	0
ENSG00000091583	APOH	ENST00000205948;ENST00000585162	GO:0001937(negative regulation of endothelial cell proliferation);GO:0001948(glycoprotein binding);GO:0005515(protein binding);GO:0005543(phospholipid binding);GO:0005615(extracellular space);GO:0006641(triglyceride metabolic process);GO:0007596(blood coagulation);GO:0007597(blood coagulation, intrinsic pathway);GO:0008201(heparin binding);GO:0008289(lipid binding);GO:0009986(cell surface);GO:001…	NA	NA	NA	apolipoprotein H (beta-2-glycoprotein I) [Source:HGNC Symbol;Acc:HGNC:616]	0.255626	0.126582	0.0207089	0.17723	0.046482	0	0.355763	0.0814777	0.0804403	0.351499
ENSG00000091704	CPA1	ENST00000011292;ENST00000479106	GO:0004180(carboxypeptidase activity);GO:0004181(metallocarboxypeptidase activity);GO:0005615(extracellular space);GO:0006508(proteolysis);GO:0008238(exopeptidase activity);GO:0008270(zinc ion binding)	04972(Pancreatic secretion);04974(Protein digestion and absorption)	NA	NA	carboxypeptidase A1 (pancreatic) [Source:HGNC Symbol;Acc:HGNC:2296]	0.0431515	0	0.0145381	0	0	0.331919	0	0	0	0.0207666
ENSG00000092054	MYH7	ENST00000355349	GO:0000146(microfilament motor activity);GO:0002026(regulation of the force of heart contraction);GO:0002027(regulation of heart rate);GO:0003009(skeletal muscle contraction);GO:0003774(motor activity);GO:0003779(actin binding);GO:0005515(protein binding);GO:0005516(calmodulin binding);GO:0005524(ATP binding);GO:0005654(nucleoplasm);GO:0005737(cytoplasm);GO:0005859(muscle myosin complex);GO:00059…	04260(Cardiac muscle contraction);04530(Tight junction);05410(Hypertrophic cardiomyopathy (HCM));05414(Dilated cardiomyopathy);05416(Viral myocarditis)	NA	NA	myosin, heavy chain 7, cardiac muscle, beta [Source:HGNC Symbol;Acc:HGNC:7577]	0.018445	0	0.004532	0.01883	0.003938	0	0.006312	0.013901	0.020117	0.004721
ENSG00000092067	CEBPE	ENST00000206513	GO:0000978(RNA polymerase II core promoter proximal region sequence-specific DNA binding);GO:0001077(RNA polymerase II core promoter proximal region sequence-specific DNA binding transcription factor activity involved in positive regulation of transcription);GO:0003677(DNA binding);GO:0003700(sequence-specific DNA binding transcription factor activity);GO:0005654(nucleoplasm);GO:0006355(regulatio…	NA	NA	NA	CCAAT/enhancer binding protein (C/EBP), epsilon [Source:HGNC Symbol;Acc:HGNC:1836]	0.12647	0.199263	0.10474	0.018439	0.101282	0.059109	0.141909	0.357904	0.141029	0.405913
ENSG00000092345	DAZL	ENST00000250863;ENST00000399444;ENST00000454457	GO:0000166(nucleotide binding);GO:0001556(oocyte maturation);GO:0003676(nucleic acid binding);GO:0003723(RNA binding);GO:0003730(mRNA 3'-UTR binding);GO:0005515(protein binding);GO:0005634(nucleus);GO:0005737(cytoplasm);GO:0005844(polysome);GO:0007147(female meiosis II);GO:0007275(multicellular organismal development);GO:0007281(germ cell development);GO:0007283(spermatogenesis);GO:0008494(transl…	NA	NA	NA	deleted in azoospermia-like [Source:HGNC Symbol;Acc:HGNC:2685]	0.00771446	0.0170331	0.0276488	0.0610324	0	0.00918463	0.0211638	0.0194207	0.00843149	0
ENSG00000092377	TBL1Y	ENST00000346432;ENST00000383032	GO:0000118(histone deacetylase complex);GO:0003677(DNA binding);GO:0003682(chromatin binding);GO:0003714(transcription corepressor activity);GO:0005515(protein binding);GO:0005667(transcription factor complex);GO:0006351(transcription, DNA-templated);GO:0006357(regulation of transcription from RNA polymerase II promoter);GO:0016575(histone deacetylation);GO:0043161(proteasome-mediated ubiquitin-d…	04310(Wnt signaling pathway)	NA	NA	transducin (beta)-like 1, Y-linked [Source:HGNC Symbol;Acc:HGNC:18502]	0.635267	0.044421	0	0	0.050018	0.58572	0.256759	0	0	0.14983
ENSG00000092850	TEKT2	ENST00000207457;ENST00000469024;ENST00000473120	GO:0005634(nucleus);GO:0005737(cytoplasm);GO:0005874(microtubule);GO:0030317(sperm motility);GO:0031514(motile cilium);GO:0036159(inner dynein arm assembly)	NA	NA	NA	tektin 2 (testicular) [Source:HGNC Symbol;Acc:HGNC:11725]	0.0424824	0	0.0273368	0.0266859	0.0159144	0.0808467	0.0573359	0.0730293	0.158202	0
ENSG00000093134	VNN3	ENST00000367927;ENST00000207771;ENST00000425515;ENST00000275223;ENST00000414302;ENST00000417437;ENST00000423615;ENST00000427187;ENST00000509351;ENST00000519686;ENST00000392393;ENST00000544102;ENST00000580813;ENST00000448644	GO:0005575(cellular_component);GO:0005615(extracellular space);GO:0005886(plasma membrane);GO:0006807(nitrogen compound metabolic process);GO:0008150(biological_process);GO:0008152(metabolic process);GO:0015939(pantothenate metabolic process);GO:0016810(hydrolase activity, acting on carbon-nitrogen (but not peptide) bonds);GO:0016811(hydrolase activity, acting on carbon-nitrogen (but not peptide)…	NA	NA	NA	vanin 3 [Source:HGNC Symbol;Acc:HGNC:16431]	0.742515	0.232247	0.283086	0.520888	0.133048	0.581823	0.0336313	0.040385	0.0229489	0.023658
ENSG00000094661	OR1I1	ENST00000209540	GO:0004888(transmembrane signaling receptor activity);GO:0004930(G-protein coupled receptor activity);GO:0004984(olfactory receptor activity);GO:0005886(plasma membrane);GO:0007186(G-protein coupled receptor signaling pathway);GO:0016021(integral component of membrane);GO:0050907(detection of chemical stimulus involved in sensory perception);GO:0050911(detection of chemical stimulus involved in s…	04740(Olfactory transduction)	NA	NA	olfactory receptor, family 1, subfamily I, member 1 [Source:HGNC Symbol;Acc:HGNC:8207]	0	0	0.02221	0	0	0	0	0	0	0
ENSG00000094755	GABRP	ENST00000521481;ENST00000521009;ENST00000519196;ENST00000522868;ENST00000518525;ENST00000519385;ENST00000519598;ENST00000519137	GO:0004890(GABA-A receptor activity);GO:0005230(extracellular ligand-gated ion channel activity);GO:0005254(chloride channel activity);GO:0005886(plasma membrane);GO:0006810(transport);GO:0006811(ion transport);GO:0007165(signal transduction);GO:0016020(membrane);GO:0016021(integral component of membrane);GO:0030054(cell junction);GO:0034220(ion transmembrane transport);GO:0034707(chloride channe…	04080(Neuroactive ligand-receptor interaction)	NA	NA	gamma-aminobutyric acid (GABA) A receptor, pi [Source:HGNC Symbol;Acc:HGNC:4089]	0.027277	0.125098	0.282241	0.00753561	0.103376	0.0839817	0.105797	0.0470993	0.0314539	0.0399301
ENSG00000094796	KRT31	ENST00000251645	GO:0005198(structural molecule activity);GO:0005200(structural constituent of cytoskeleton);GO:0005515(protein binding);GO:0005615(extracellular space);GO:0005882(intermediate filament);GO:0008544(epidermis development);GO:0070062(extracellular exosome)	NA	NA	NA	keratin 31, type I [Source:HGNC Symbol;Acc:HGNC:6448]	0.008775	0	0	0	0	0	0	0	0	0
ENSG00000095596	CYP26A1	ENST00000371531;ENST00000224356;ENST00000622925;ENST00000623162;ENST00000625202	GO:0001972(retinoic acid binding);GO:0005506(iron ion binding);GO:0005789(endoplasmic reticulum membrane);GO:0006766(vitamin metabolic process);GO:0006805(xenobiotic metabolic process);GO:0008152(metabolic process);GO:0008401(retinoic acid 4-hydroxylase activity);GO:0016705(oxidoreductase activity, acting on paired donors, with incorporation or reduction of molecular oxygen);GO:0019825(oxygen bin…	00830(Retinol metabolism)	NA	NA	cytochrome P450, family 26, subfamily A, polypeptide 1 [Source:HGNC Symbol;Acc:HGNC:2603]	0.403766	0.0583235	0.00749869	0.0155304	0.0246901	0.0406371	0.00861869	0.0189813	0.00819112	0.0204097
ENSG00000095627	TDRD1	ENST00000369282;ENST00000251864;ENST00000369280	GO:0005515(protein binding);GO:0005737(cytoplasm);GO:0007275(multicellular organismal development);GO:0007281(germ cell development);GO:0007283(spermatogenesis);GO:0010467(gene expression);GO:0030529(ribonucleoprotein complex);GO:0031047(gene silencing by RNA);GO:0033391(chromatoid body);GO:0034587(piRNA metabolic process);GO:0043046(DNA methylation involved in gamete generation);GO:0043186(P gra…	NA	NA	NA	tudor domain containing 1 [Source:HGNC Symbol;Acc:HGNC:11712]	0.047844	0.00906548	0.138131	0.118986	0.0896669	0.154018	0.0673317	0.165119	0.0447329	0.0618326
ENSG00000095777	MYO3A	ENST00000265944;ENST00000376302;ENST00000478093	GO:0000146(microfilament motor activity);GO:0001917(photoreceptor inner segment);GO:0003774(motor activity);GO:0004672(protein kinase activity);GO:0004674(protein serine/threonine kinase activity);GO:0005515(protein binding);GO:0005516(calmodulin binding);GO:0005524(ATP binding);GO:0005737(cytoplasm);GO:0006468(protein phosphorylation);GO:0007601(visual perception);GO:0007605(sensory perception o…	NA	NA	NA	myosin IIIA [Source:HGNC Symbol;Acc:HGNC:7601]	0.029001	0.00842086	0.0478543	0.0177531	0.0134556	0.220913	0.0754935	0.126837	0.108718	0.00727957
ENSG00000095917	TPSD1	ENST00000397534;ENST00000211076	GO:0004252(serine-type endopeptidase activity);GO:0005576(extracellular region);GO:0006508(proteolysis);GO:0008236(serine-type peptidase activity)	NA	NA	NA	tryptase delta 1 [Source:HGNC Symbol;Acc:HGNC:14118]	0.158419	0.0756325	0.150834	0.052285	0.265785	0.540604	0.364841	0.339038	0.4357	0.641758
ENSG00000095970	TREM2	ENST00000373122;ENST00000373113;ENST00000338469	GO:0001530(lipopolysaccharide binding);GO:0002588(positive regulation of antigen processing and presentation of peptide antigen via MHC class II);GO:0004872(receptor activity);GO:0005515(protein binding);GO:0005576(extracellular region);GO:0005886(plasma membrane);GO:0006959(humoral immune response);GO:0007411(axon guidance);GO:0016021(integral component of membrane);GO:0032497(detection of lipop…	04380(Osteoclast differentiation)	NA	NA	triggering receptor expressed on myeloid cells 2 [Source:HGNC Symbol;Acc:HGNC:17761]	0.02558	0.598817	0.8057	1.35045	1.53515	1.61318	0.550114	0.469377	0.882785	1.02282
ENSG00000095981	KCNK16	ENST00000373229;ENST00000425054;ENST00000437525	GO:0005244(voltage-gated ion channel activity);GO:0005267(potassium channel activity);GO:0005515(protein binding);GO:0005886(plasma membrane);GO:0005887(integral component of plasma membrane);GO:0006813(potassium ion transport);GO:0007268(synaptic transmission);GO:0022841(potassium ion leak channel activity);GO:0030322(stabilization of membrane potential);GO:0034765(regulation of ion transmembran…	NA	NA	NA	potassium channel, two pore domain subfamily K, member 16 [Source:HGNC Symbol;Acc:HGNC:14464]	0.0203452	0.0170776	0	0.00770312	0	0.0535032	0.0198842	0.00758218	0.0118806	0
ENSG00000096006	CRISP3	ENST00000433368	GO:0003674(molecular_function);GO:0005576(extracellular region);GO:0005578(proteinaceous extracellular matrix);GO:0005615(extracellular space);GO:0006952(defense response);GO:0042581(specific granule);GO:0045087(innate immune response);GO:0070062(extracellular exosome)	NA	NA	NA	cysteine-rich secretory protein 3 [Source:HGNC Symbol;Acc:HGNC:16904]	0	0	0	0.0127521	0.0140092	0.0245278	0	0.0125529	0.0136245	0
ENSG00000096088	PGC	ENST00000373025;ENST00000425343;ENST00000415707	GO:0004190(aspartic-type endopeptidase activity);GO:0005615(extracellular space);GO:0006508(proteolysis);GO:0007586(digestion);GO:0030163(protein catabolic process);GO:0070062(extracellular exosome)	NA	NA	NA	progastricsin (pepsinogen C) [Source:HGNC Symbol;Acc:HGNC:8890]	1.09191	0.105234	0.17767	0.301941	0	0.00922937	0.0634986	0.0412986	0	0
ENSG00000096264	NCR2	ENST00000373083	GO:0004888(transmembrane signaling receptor activity);GO:0005515(protein binding);GO:0005886(plasma membrane);GO:0005887(integral component of plasma membrane);GO:0006968(cellular defense response);GO:0007165(signal transduction);GO:0045087(innate immune response)	04650(Natural killer cell mediated cytotoxicity)	NA	NA	natural cytotoxicity triggering receptor 2 [Source:HGNC Symbol;Acc:HGNC:6732]	0.0229778	0	0	0	0	0	0.0691671	0	0.0251135	0.0154772
ENSG00000096395	MLN	ENST00000430124	GO:0005102(receptor binding);GO:0005179(hormone activity);GO:0005576(extracellular region);GO:0007186(G-protein coupled receptor signaling pathway);GO:0007267(cell-cell signaling)	NA	NA	NA	motilin [Source:HGNC Symbol;Acc:HGNC:7141]	0	0	0	0	0.043754	0	0	0	0	0
ENSG00000096654	ZNF184	ENST00000211936;ENST00000377419	GO:0003676(nucleic acid binding);GO:0003677(DNA binding);GO:0005622(intracellular);GO:0005634(nucleus);GO:0006351(transcription, DNA-templated);GO:0006355(regulation of transcription, DNA-templated);GO:0008270(zinc ion binding);GO:0046872(metal ion binding)	NA	NA	NA	zinc finger protein 184 [Source:HGNC Symbol;Acc:HGNC:12975]	1.56932	1.9298	1.61083	0.917507	2.49772	0.780032	1.56393	0.899358	1.046	1.74539
ENSG00000097096	SYDE2	ENST00000341460;ENST00000234668	GO:0005096(GTPase activator activity);GO:0005515(protein binding);GO:0005829(cytosol);GO:0007165(signal transduction);GO:0007264(small GTPase mediated signal transduction);GO:0051056(regulation of small GTPase mediated signal transduction);GO:0090630(activation of GTPase activity)	NA	NA	NA	synapse defective 1, Rho GTPase, homolog 2 (C. elegans) [Source:HGNC Symbol;Acc:HGNC:25841]	1.66232	1.84732	1.66445	1.69588	1.64287	1.49829	1.19897	1.05814	1.35415	1.17747
ENSG00000099251	HSD17B7P2	ENST00000494540;ENST00000471365	NA	NA	NA	NA	NA	3.40057	2.91846	4.06286	1.19562	4.39357	1.36011	1.81483	1.67992	1.14937	1.1962
ENSG00000099399	MAGEB2	ENST00000378988	GO:0005515(protein binding)	NA	NA	NA	melanoma antigen family B2 [Source:HGNC Symbol;Acc:HGNC:6809]	0	0	0	0	0	0	0	0	0	0.018838
ENSG00000099715	PCDH11Y	ENST00000333703;ENST00000622698;ENST00000620615;ENST00000621505;ENST00000215473;ENST00000400457	GO:0005509(calcium ion binding);GO:0005886(plasma membrane);GO:0007155(cell adhesion);GO:0007156(homophilic cell adhesion via plasma membrane adhesion molecules);GO:0016020(membrane);GO:0016021(integral component of membrane)	NA	NA	NA	protocadherin 11 Y-linked [Source:HGNC Symbol;Acc:HGNC:15813]	0.0116654	0.0398074	0	0	0.0182736	0.103059	0.2676	0.005437	0.00495047	0.194065
ENSG00000099721	AMELY	ENST00000215479	GO:0005578(proteinaceous extracellular matrix);GO:0007275(multicellular organismal development);GO:0030345(structural constituent of tooth enamel);GO:0031012(extracellular matrix);GO:0031214(biomineral tissue development)	NA	NA	NA	amelogenin, Y-linked [Source:HGNC Symbol;Acc:HGNC:462]	0	0.0309065	0	0	0	0	0	0	0	0
ENSG00000099954	CECR2	ENST00000342247;ENST00000612582	GO:0000910(cytokinesis);GO:0001842(neural fold formation);GO:0001843(neural tube closure);GO:0005515(protein binding);GO:0005634(nucleus);GO:0005719(nuclear euchromatin);GO:0006309(apoptotic DNA fragmentation);GO:0007010(cytoskeleton organization);GO:0007338(single fertilization);GO:0016192(vesicle-mediated transport);GO:0021915(neural tube development);GO:0031010(ISWI-type complex);GO:0043044(AT…	NA	NA	NA	cat eye syndrome chromosome region, candidate 2 [Source:HGNC Symbol;Acc:HGNC:1840]	0.0881145	0.0136432	0.0518655	0.0215096	0.0165666	0.189309	0.0953581	0.0939336	0.0751851	0.0616441
ENSG00000100012	SEC14L3	ENST00000403066;ENST00000540910	GO:0005215(transporter activity);GO:0005622(intracellular);GO:0006810(transport);GO:0008289(lipid binding);GO:0016021(integral component of membrane);GO:0070062(extracellular exosome)	NA	NA	NA	SEC14-like 3 (S. cerevisiae) [Source:HGNC Symbol;Acc:HGNC:18655]	0.014787	0	0	0.00782251	0	0	0	0.0154005	0	0.0082801
ENSG00000100095	SEZ6L	ENST00000404234;ENST00000529632;ENST00000360929;ENST00000248933;ENST00000483291;ENST00000494013	GO:0005783(endoplasmic reticulum);GO:0005789(endoplasmic reticulum membrane);GO:0008344(adult locomotory behavior);GO:0016021(integral component of membrane);GO:0021680(cerebellar Purkinje cell layer development);GO:0043025(neuronal cell body);GO:0060074(synapse maturation);GO:0090036(regulation of protein kinase C signaling)	NA	NA	NA	seizure related 6 homolog (mouse)-like [Source:HGNC Symbol;Acc:HGNC:10763]	0.0424888	0.0170374	0.00640056	0.0155016	0.00984167	0.147157	0.0907843	0.0788572	0.141266	0.0500348
ENSG00000100122	CRYBB1	ENST00000215939	GO:0005212(structural constituent of eye lens);GO:0005515(protein binding);GO:0007601(visual perception)	NA	NA	NA	crystallin, beta B1 [Source:HGNC Symbol;Acc:HGNC:2397]	0.025418	0.230598	0.025031	0.091009	0.06498	1.06373	0.168383	0.294347	0.185812	0.231386
ENSG00000100167	SEPT3	ENST00000449288;ENST00000396426;ENST00000396425;ENST00000460267	GO:0003674(molecular_function);GO:0005515(protein binding);GO:0005525(GTP binding);GO:0005737(cytoplasm);GO:0005856(cytoskeleton);GO:0007049(cell cycle);GO:0030054(cell junction);GO:0045202(synapse);GO:0051301(cell division)	NA	NA	NA	septin 3 [Source:HGNC Symbol;Acc:HGNC:10750]	0.676223	0.154003	0.109056	0.276416	0.528998	0.205968	0.087334	0.153632	0.205222	0.248163
ENSG00000100206	DMC1	ENST00000428462;ENST00000216024;ENST00000616615;ENST00000415483;ENST00000464842	GO:0000166(nucleotide binding);GO:0000781(chromosome, telomeric region);GO:0000794(condensed nuclear chromosome);GO:0001541(ovarian follicle development);GO:0001556(oocyte maturation);GO:0003677(DNA binding);GO:0005515(protein binding);GO:0005524(ATP binding);GO:0005634(nucleus);GO:0005694(chromosome);GO:0006259(DNA metabolic process);GO:0006281(DNA repair);GO:0007126(meiotic nuclear division);GO…	NA	NA	NA	DNA meiotic recombinase 1 [Source:HGNC Symbol;Acc:HGNC:2927]	0.246586	0.102979	0.202042	0.457237	0.0103526	0.0889402	0.12823	0.167407	0.177019	0.0533974
ENSG00000100228	RAB36	ENST00000263116;ENST00000341989;ENST00000420895	GO:0000139(Golgi membrane);GO:0003924(GTPase activity);GO:0005525(GTP binding);GO:0005622(intracellular);GO:0005794(Golgi apparatus);GO:0006886(intracellular protein transport);GO:0006913(nucleocytoplasmic transport);GO:0007165(signal transduction);GO:0007264(small GTPase mediated signal transduction);GO:0008152(metabolic process);GO:0015031(protein transport);GO:0016020(membrane);GO:0032482(Rab …	NA	NA	NA	RAB36, member RAS oncogene family [Source:HGNC Symbol;Acc:HGNC:9775]	0.725131	1.11744	1.80741	0.516938	0.786344	0.892121	0.312381	0.558986	0.549292	0.299493
ENSG00000100271	TTLL1	ENST00000439248;ENST00000266254;ENST00000440761;ENST00000331018	GO:0003351(epithelial cilium movement);GO:0005515(protein binding);GO:0005737(cytoplasm);GO:0005874(microtubule);GO:0006464(cellular protein modification process);GO:0018095(protein polyglutamylation);GO:0035082(axoneme assembly);GO:0044782(cilium organization);GO:0060271(cilium morphogenesis);GO:0070740(tubulin-glutamic acid ligase activity)	NA	NA	NA	tubulin tyrosine ligase-like family member 1 [Source:HGNC Symbol;Acc:HGNC:1312]	2.08031	1.69674	1.32976	1.32539	0.94924	1.72129	1.24921	0.966542	1.30882	0.725793
ENSG00000100285	NEFH	ENST00000310624	GO:0000226(microtubule cytoskeleton organization);GO:0001552(ovarian follicle atresia);GO:0005198(structural molecule activity);GO:0005200(structural constituent of cytoskeleton);GO:0005634(nucleus);GO:0005737(cytoplasm);GO:0005739(mitochondrion);GO:0005882(intermediate filament);GO:0005883(neurofilament);GO:0007409(axonogenesis);GO:0007420(brain development);GO:0008017(microtubule binding);GO:00…	05014(Amyotrophic lateral sclerosis (ALS))	NA	NA	neurofilament, heavy polypeptide [Source:HGNC Symbol;Acc:HGNC:7737]	0.048127	0.041622	0.051042	0.054803	0.052874	0.283495	0.06094	0.06129	0.116213	0.118746
ENSG00000100298	APOBEC3H	ENST00000421988;ENST00000613677;ENST00000348946;ENST00000474235;ENST00000401756;ENST00000442487;ENST00000613996	GO:0000932(cytoplasmic mRNA processing body);GO:0002244(hematopoietic progenitor cell differentiation);GO:0003824(catalytic activity);GO:0004126(cytidine deaminase activity);GO:0005515(protein binding);GO:0005634(nucleus);GO:0005737(cytoplasm);GO:0008152(metabolic process);GO:0008270(zinc ion binding);GO:0009972(cytidine deamination);GO:0010529(negative regulation of transposition);GO:0016787(hyd…	NA	NA	NA	apolipoprotein B mRNA editing enzyme, catalytic polypeptide-like 3H [Source:HGNC Symbol;Acc:HGNC:24100]	0.116919	0.504692	0.135948	0.503088	0.234584	0.420973	0.461914	0.253145	0.323905	0.234871
ENSG00000100346	CACNA1I	ENST00000401624;ENST00000402142	GO:0005216(ion channel activity);GO:0005245(voltage-gated calcium channel activity);GO:0005515(protein binding);GO:0005886(plasma membrane);GO:0005891(voltage-gated calcium channel complex);GO:0006810(transport);GO:0006811(ion transport);GO:0007165(signal transduction);GO:0007411(axon guidance);GO:0008332(low voltage-gated calcium channel activity);GO:0016020(membrane);GO:0019228(neuronal action …	04010(MAPK signaling pathway);04020(Calcium signaling pathway)	NA	NA	calcium channel, voltage-dependent, T type, alpha 1I subunit [Source:HGNC Symbol;Acc:HGNC:1396]	0.073342	0.0328282	0.0660216	0.0622209	0.132205	0.398453	0.170419	0.149201	0.11525	0.405858
ENSG00000100351	GRAP2	ENST00000344138;ENST00000420971;ENST00000461082;ENST00000407075;ENST00000481263;ENST00000460449	GO:0005070(SH3/SH2 adaptor activity);GO:0005515(protein binding);GO:0005634(nucleus);GO:0005654(nucleoplasm);GO:0005737(cytoplasm);GO:0005768(endosome);GO:0005829(cytosol);GO:0007265(Ras protein signal transduction);GO:0007267(cell-cell signaling);GO:0009967(positive regulation of signal transduction);GO:0031295(T cell costimulation);GO:0038095(Fc-epsilon receptor signaling pathway);GO:0045087(in…	NA	NA	NA	GRB2-related adaptor protein 2 [Source:HGNC Symbol;Acc:HGNC:4563]	0.230929	0.537245	0.340327	0.31186	0.219191	0.800501	0.865018	0.585467	0.492598	0.637203
ENSG00000100362	PVALB	ENST00000216200	GO:0005509(calcium ion binding);GO:0005634(nucleus);GO:0005737(cytoplasm);GO:0030424(axon);GO:0042803(protein homodimerization activity);GO:0043025(neuronal cell body);GO:0043195(terminal bouton);GO:0043234(protein complex);GO:0046982(protein heterodimerization activity);GO:0051480(cytosolic calcium ion homeostasis);GO:0070062(extracellular exosome)	NA	NA	NA	parvalbumin [Source:HGNC Symbol;Acc:HGNC:9704]	0	0.0861492	0	0	0	0.0600208	0.0731856	0.0268628	0	0
ENSG00000100427	MLC1	ENST00000311597;ENST00000483836;ENST00000470008	GO:0005215(transporter activity);GO:0005515(protein binding);GO:0005737(cytoplasm);GO:0005764(lysosome);GO:0005768(endosome);GO:0005769(early endosome);GO:0005783(endoplasmic reticulum);GO:0005886(plasma membrane);GO:0005901(caveola);GO:0006810(transport);GO:0006811(ion transport);GO:0008565(protein transporter activity);GO:0015031(protein transport);GO:0016021(integral component of membrane);GO:…	NA	NA	NA	megalencephalic leukoencephalopathy with subcortical cysts 1 [Source:HGNC Symbol;Acc:HGNC:17082]	0.0379891	0.258179	0.0705288	0.0488884	0.0298366	0.310515	0.0312958	0.011389	0.019816	0.030827
ENSG00000100433	KCNK10	ENST00000340700;ENST00000312350;ENST00000319231;ENST00000556282	GO:0005244(voltage-gated ion channel activity);GO:0005267(potassium channel activity);GO:0005886(plasma membrane);GO:0005887(integral component of plasma membrane);GO:0006810(transport);GO:0007165(signal transduction);GO:0007268(synaptic transmission);GO:0007613(memory);GO:0022841(potassium ion leak channel activity);GO:0030322(stabilization of membrane potential);GO:0034765(regulation of ion tra…	NA	NA	NA	potassium channel, two pore domain subfamily K, member 10 [Source:HGNC Symbol;Acc:HGNC:6273]	0.227315	0.154872	0.184078	0.0536924	0.10133	0.0172665	0.270125	0.15511	0.241034	0.157494
ENSG00000100505	TRIM9	ENST00000298355;ENST00000338969;ENST00000555170;ENST00000557456;ENST00000555933;ENST00000360392	GO:0000149(SNARE binding);GO:0004842(ubiquitin-protein transferase activity);GO:0005515(protein binding);GO:0005622(intracellular);GO:0005737(cytoplasm);GO:0005856(cytoskeleton);GO:0008021(synaptic vesicle);GO:0008270(zinc ion binding);GO:0016079(synaptic vesicle exocytosis);GO:0016567(protein ubiquitination);GO:0016874(ligase activity);GO:0030054(cell junction);GO:0030425(dendrite);GO:0035544(ne…	NA	NA	NA	tripartite motif containing 9 [Source:HGNC Symbol;Acc:HGNC:16288]	0.0978093	0.0473263	0.109174	0.121351	0.113104	0.65087	0.211233	0.10161	0.278806	0.360125
ENSG00000100557	C14orf105	ENST00000216445;ENST00000422976;ENST00000534126;ENST00000530417;ENST00000524996;ENST00000526745;ENST00000529860;ENST00000527032;ENST00000532286;ENST00000526336	NA	NA	NA	NA	chromosome 14 open reading frame 105 [Source:HGNC Symbol;Acc:HGNC:20189]	0.890536	0.162639	0.0350115	0.024169	0.0731752	0.0828048	0.0898833	0	0.0666161	0.0977871
ENSG00000100593	ISM2	ENST00000216481;ENST00000342219;ENST00000487738;ENST00000472744;ENST00000480979	GO:0005576(extracellular region)	NA	NA	NA	isthmin 2 [Source:HGNC Symbol;Acc:HGNC:23176]	0.015497	0.0267858	0.00333837	0.194372	0	0.0177887	0.00564206	0	0.00862347	0.014684
ENSG00000100625	SIX4	ENST00000216513;ENST00000554079;ENST00000556952	GO:0000978(RNA polymerase II core promoter proximal region sequence-specific DNA binding);GO:0001077(RNA polymerase II core promoter proximal region sequence-specific DNA binding transcription factor activity involved in positive regulation of transcription);GO:0003677(DNA binding);GO:0003700(sequence-specific DNA binding transcription factor activity);GO:0005515(protein binding);GO:0005634(nucle…	NA	NA	NA	SIX homeobox 4 [Source:HGNC Symbol;Acc:HGNC:10890]	0.129985	0.413461	0.230377	0.15683	0.328024	0.330984	0.0153887	0.0571918	0.051746	0.0925692
ENSG00000100678	SLC8A3	ENST00000381269;ENST00000357887;ENST00000533541;ENST00000533899	GO:0002244(hematopoietic progenitor cell differentiation);GO:0005432(calcium:sodium antiporter activity);GO:0005516(calmodulin binding);GO:0005739(mitochondrion);GO:0005874(microtubule);GO:0005886(plasma membrane);GO:0006811(ion transport);GO:0006814(sodium ion transport);GO:0006816(calcium ion transport);GO:0007154(cell communication);GO:0007596(blood coagulation);GO:0015368(calcium:cation antip…	04020(Calcium signaling pathway);04974(Protein digestion and absorption)	NA	NA	solute carrier family 8 (sodium/calcium exchanger), member 3 [Source:HGNC Symbol;Acc:HGNC:11070]	0.0544695	0.0545466	0.0501829	0.0511921	0.0400363	0.257183	0.112245	0.18259	0.131971	0.160448
ENSG00000100867	DHRS2	ENST00000553896;ENST00000250383;ENST00000556701;ENST00000344777;ENST00000556729;ENST00000557535;ENST00000553600;ENST00000556550	GO:0004090(carbonyl reductase (NADPH) activity);GO:0005515(protein binding);GO:0005634(nucleus);GO:0005635(nuclear envelope);GO:0005737(cytoplasm);GO:0005739(mitochondrion);GO:0005759(mitochondrial matrix);GO:0008152(metabolic process);GO:0008207(C21-steroid hormone metabolic process);GO:0008285(negative regulation of cell proliferation);GO:0009636(response to toxic substance);GO:0016491(oxidored…	NA	NA	NA	dehydrogenase/reductase (SDR family) member 2 [Source:HGNC Symbol;Acc:HGNC:18349]	0.459971	0.0627313	0.084552	0.116672	0.511283	0.00924204	0.0149072	0.0130984	0.00607741	0.00401395
ENSG00000100987	VSX1	ENST00000429762;ENST00000409285;ENST00000376709;ENST00000557285	GO:0003677(DNA binding);GO:0003700(sequence-specific DNA binding transcription factor activity);GO:0005575(cellular_component);GO:0005634(nucleus);GO:0006351(transcription, DNA-templated);GO:0006355(regulation of transcription, DNA-templated);GO:0007601(visual perception);GO:0042551(neuron maturation);GO:0043565(sequence-specific DNA binding);GO:0048666(neuron development);GO:0050896(response to …	NA	NA	NA	visual system homeobox 1 [Source:HGNC Symbol;Acc:HGNC:12723]	0	0.0220163	0.0271949	0	0.00683683	0	0.0133101	0.0146562	0.0121527	0.0143731
ENSG00000101134	DOK5	ENST00000262593;ENST00000491469;ENST00000395939;ENST00000484860	GO:0000165(MAPK cascade);GO:0005057(receptor signaling protein activity);GO:0005158(insulin receptor binding);GO:0005515(protein binding);GO:0005622(intracellular);GO:0007169(transmembrane receptor protein tyrosine kinase signaling pathway);GO:0007399(nervous system development);GO:0051386(regulation of neurotrophin TRK receptor signaling pathway)	NA	NA	NA	docking protein 5 [Source:HGNC Symbol;Acc:HGNC:16173]	0.208596	0.0736427	0.160973	0.185868	0.234858	2.02356	0.148304	0.168315	0.0932787	0.160639
ENSG00000101180	HRH3	ENST00000340177	GO:0001505(regulation of neurotransmitter levels);GO:0004930(G-protein coupled receptor activity);GO:0004969(histamine receptor activity);GO:0005886(plasma membrane);GO:0005887(integral component of plasma membrane);GO:0007186(G-protein coupled receptor signaling pathway);GO:0007187(G-protein coupled receptor signaling pathway, coupled to cyclic nucleotide second messenger);GO:0007194(negative re…	04080(Neuroactive ligand-receptor interaction)	NA	NA	histamine receptor H3 [Source:HGNC Symbol;Acc:HGNC:5184]	0.270173	0.0253994	0	0	0	0.0206339	0.0143851	0.0422404	0	0
ENSG00000101200	AVP	ENST00000380293	GO:0002125(maternal aggressive behavior);GO:0003084(positive regulation of systemic arterial blood pressure);GO:0003091(renal water homeostasis);GO:0004672(protein kinase activity);GO:0004871(signal transducer activity);GO:0005102(receptor binding);GO:0005184(neuropeptide hormone activity);GO:0005185(neurohypophyseal hormone activity);GO:0005515(protein binding);GO:0005576(extracellular region);G…	04962(Vasopressin-regulated water reabsorption)	NA	NA	arginine vasopressin [Source:HGNC Symbol;Acc:HGNC:894]	0	0	0	0	0	0.118715	0	0	0	0
ENSG00000101203	COL20A1	ENST00000358894;ENST00000479501;ENST00000422202;ENST00000471582;ENST00000494913;ENST00000496810	GO:0005515(protein binding);GO:0005576(extracellular region);GO:0005581(collagen trimer);GO:0005615(extracellular space);GO:0005788(endoplasmic reticulum lumen);GO:0030198(extracellular matrix organization);GO:0031012(extracellular matrix)	NA	NA	NA	collagen, type XX, alpha 1 [Source:HGNC Symbol;Acc:HGNC:14670]	0.0816396	0.0129473	0.0219431	0.0133279	0.000645606	0.0223239	0.00421968	0.00514039	0.00557951	0.0122171
ENSG00000101204	CHRNA4	ENST00000370263;ENST00000615287;ENST00000630240;ENST00000626188;ENST00000475033	GO:0001508(action potential);GO:0001666(response to hypoxia);GO:0004889(acetylcholine-activated cation-selective channel activity);GO:0005216(ion channel activity);GO:0005230(extracellular ligand-gated ion channel activity);GO:0005515(protein binding);GO:0005886(plasma membrane);GO:0005892(acetylcholine-gated channel complex);GO:0006281(DNA repair);GO:0006810(transport);GO:0006811(ion transport);…	04080(Neuroactive ligand-receptor interaction);04725(Cholinergic synapse)	NA	NA	cholinergic receptor, nicotinic, alpha 4 (neuronal) [Source:HGNC Symbol;Acc:HGNC:1958]	0.00657538	0.00725894	0.00129498	0	0	0.00689983	0	0.006051	0.00287456	0.00854346
ENSG00000101210	EEF1A2	ENST00000298049;ENST00000217182	GO:0003746(translation elongation factor activity);GO:0003924(GTPase activity);GO:0005515(protein binding);GO:0005525(GTP binding);GO:0005737(cytoplasm);GO:0005853(eukaryotic translation elongation factor 1 complex);GO:0006414(translational elongation);GO:0008135(translation factor activity, RNA binding);GO:0010035(response to inorganic substance);GO:0019901(protein kinase binding);GO:0043025(neu…	03013(RNA transport)	NA	NA	eukaryotic translation elongation factor 1 alpha 2 [Source:HGNC Symbol;Acc:HGNC:3192]	0.129599	0.09501	0.091885	0.064281	0.106623	0.14653	0.437957	0.218083	0.319265	0.307693
ENSG00000101222	SPEF1	ENST00000379756;ENST00000463490;ENST00000471499	GO:0003674(molecular_function);GO:0005515(protein binding);GO:0005575(cellular_component);GO:0005737(cytoplasm);GO:0005856(cytoskeleton);GO:0005930(axoneme);GO:0008150(biological_process);GO:0031514(motile cilium)	NA	NA	NA	sperm flagellar 1 [Source:HGNC Symbol;Acc:HGNC:15874]	0.033345	0.12162	0.01357	0.108981	0.13331	0.015788	0.017448	0.036631	0.012521	0.007991
ENSG00000101280	ANGPT4	ENST00000381922	GO:0001525(angiogenesis);GO:0005576(extracellular region);GO:0005615(extracellular space);GO:0007171(activation of transmembrane receptor protein tyrosine kinase activity);GO:0007219(Notch signaling pathway);GO:0007596(blood coagulation);GO:0010595(positive regulation of endothelial cell migration);GO:0016525(negative regulation of angiogenesis);GO:0030297(transmembrane receptor protein tyrosine …	NA	NA	NA	angiopoietin 4 [Source:HGNC Symbol;Acc:HGNC:487]	0.082474	0.059834	0.072801	0.13358	0.013464	1.05897	0.045867	0.018096	0.050359	0.092541
ENSG00000101282	RSPO4	ENST00000217260;ENST00000400634	GO:0001664(G-protein coupled receptor binding);GO:0005576(extracellular region);GO:0005615(extracellular space);GO:0008201(heparin binding);GO:0016055(Wnt signaling pathway);GO:0090263(positive regulation of canonical Wnt signaling pathway)	NA	NA	NA	R-spondin 4 [Source:HGNC Symbol;Acc:HGNC:16175]	4.25025	0.0293035	0.0337426	0.0599346	0	0.176624	0	0.0104085	0.00347865	0.0229715
ENSG00000101292	PROKR2	ENST00000217270	GO:0004930(G-protein coupled receptor activity);GO:0004983(neuropeptide Y receptor activity);GO:0005886(plasma membrane);GO:0007186(G-protein coupled receptor signaling pathway);GO:0007218(neuropeptide signaling pathway);GO:0007623(circadian rhythm);GO:0016021(integral component of membrane)	NA	NA	NA	prokineticin receptor 2 [Source:HGNC Symbol;Acc:HGNC:15836]	0	0	0.06627	0.024809	0	0	0.044355	0	0	0
ENSG00000101327	PDYN	ENST00000539905	GO:0001515(opioid peptide activity);GO:0005515(protein binding);GO:0005576(extracellular region);GO:0005737(cytoplasm);GO:0005886(plasma membrane);GO:0007218(neuropeptide signaling pathway);GO:0007268(synaptic transmission);GO:0043025(neuronal cell body)	NA	NA	NA	prodynorphin [Source:HGNC Symbol;Acc:HGNC:8820]	0	0	0	0	0	0.0248715	0.00899719	0	0	0
ENSG00000101349	PAK7	ENST00000378429	GO:0004672(protein kinase activity);GO:0004674(protein serine/threonine kinase activity);GO:0005524(ATP binding);GO:0005634(nucleus);GO:0005737(cytoplasm);GO:0005739(mitochondrion);GO:0006468(protein phosphorylation);GO:0006915(apoptotic process);GO:0007010(cytoskeleton organization);GO:0007165(signal transduction);GO:0007266(Rho protein signal transduction);GO:0007346(regulation of mitotic cell …	04012(ErbB signaling pathway);04360(Axon guidance);04510(Focal adhesion);04660(T cell receptor signaling pathway);04810(Regulation of actin cytoskeleton);05211(Renal cell carcinoma)	NA	NA	p21 protein (Cdc42/Rac)-activated kinase 7 [Source:HGNC Symbol;Acc:HGNC:15916]	0.0364488	0	0	0	0	0.00745463	0.0132936	0	0.0228691	0.0096628
ENSG00000101405	OXT	ENST00000217386	GO:0001975(response to amphetamine);GO:0002027(regulation of heart rate);GO:0002125(maternal aggressive behavior);GO:0005185(neurohypophyseal hormone activity);GO:0005515(protein binding);GO:0005576(extracellular region);GO:0005615(extracellular space);GO:0005737(cytoplasm);GO:0007165(signal transduction);GO:0007204(positive regulation of cytosolic calcium ion concentration);GO:0007507(heart deve…	NA	NA	NA	oxytocin/neurophysin I prepropeptide [Source:HGNC Symbol;Acc:HGNC:8528]	0.081901	0.096422	0.342758	0.183984	0.025398	0.351946	0.047617	0.224807	0	0
ENSG00000101435	CST9L	ENST00000376979	GO:0004869(cysteine-type endopeptidase inhibitor activity);GO:0005515(protein binding);GO:0005576(extracellular region);GO:0010951(negative regulation of endopeptidase activity)	NA	NA	NA	cystatin 9-like [Source:HGNC Symbol;Acc:HGNC:16233]	0	0	0	0	0	0	0.007164	0	0	0
ENSG00000101438	SLC32A1	ENST00000217420	GO:0003333(amino acid transmembrane transport);GO:0005886(plasma membrane);GO:0006811(ion transport);GO:0007268(synaptic transmission);GO:0007269(neurotransmitter secretion);GO:0007568(aging);GO:0008021(synaptic vesicle);GO:0015171(amino acid transmembrane transporter activity);GO:0015187(glycine transmembrane transporter activity);GO:0015495(gamma-aminobutyric acid:proton symporter activity);GO:…	NA	NA	NA	solute carrier family 32 (GABA vesicular transporter), member 1 [Source:HGNC Symbol;Acc:HGNC:11018]	0.021764	0	0.010716	0	0	0	0.044781	0.010958	0.099675	0.248027
ENSG00000101441	CST4	ENST00000217423	GO:0001580(detection of chemical stimulus involved in sensory perception of bitter taste);GO:0001895(retina homeostasis);GO:0004869(cysteine-type endopeptidase inhibitor activity);GO:0005615(extracellular space);GO:0010951(negative regulation of endopeptidase activity);GO:0045861(negative regulation of proteolysis);GO:0070062(extracellular exosome)	04970(Salivary secretion)	NA	NA	cystatin S [Source:HGNC Symbol;Acc:HGNC:2476]	0.074594	0.834563	0.041169	0.1199	0	0	0	0	0	0
ENSG00000101446	SPINT3	ENST00000217428	GO:0004867(serine-type endopeptidase inhibitor activity);GO:0005576(extracellular region);GO:0010951(negative regulation of endopeptidase activity)	NA	NA	NA	serine peptidase inhibitor, Kunitz type, 3 [Source:HGNC Symbol;Acc:HGNC:11248]	0	0	0	0.090299	0	0	0	0	0	0
ENSG00000101448	EPPIN	ENST00000354280;ENST00000409554;ENST00000336443;ENST00000496898	GO:0004867(serine-type endopeptidase inhibitor activity);GO:0005515(protein binding);GO:0005576(extracellular region);GO:0009986(cell surface);GO:0010466(negative regulation of peptidase activity);GO:0010951(negative regulation of endopeptidase activity);GO:0030414(peptidase inhibitor activity);GO:0042742(defense response to bacterium)	NA	NA	NA	epididymal peptidase inhibitor [Source:HGNC Symbol;Acc:HGNC:15932]	0.0202058	0	0.0299583	0.00459355	0	0.00589027	0.00410651	0.00410265	0	0.00972374
ENSG00000101463	SYNDIG1	ENST00000376862;ENST00000482637	GO:0005515(protein binding);GO:0005887(integral component of plasma membrane);GO:0006886(intracellular protein transport);GO:0009607(response to biotic stimulus);GO:0014069(postsynaptic density);GO:0016021(integral component of membrane);GO:0030054(cell junction);GO:0031901(early endosome membrane);GO:0035254(glutamate receptor binding);GO:0042803(protein homodimerization activity);GO:0043197(den…	NA	NA	NA	synapse differentiation inducing 1 [Source:HGNC Symbol;Acc:HGNC:15885]	0.21512	0.376073	0.586794	0.361267	0.710968	0.804653	0.326226	0.491054	0.377339	0.291688
ENSG00000101542	CDH20	ENST00000262717;ENST00000587582	GO:0005509(calcium ion binding);GO:0005886(plasma membrane);GO:0007155(cell adhesion);GO:0007156(homophilic cell adhesion via plasma membrane adhesion molecules);GO:0016020(membrane);GO:0016021(integral component of membrane)	NA	NA	NA	cadherin 20, type 2 [Source:HGNC Symbol;Acc:HGNC:1760]	0.037559	0.0069205	0.0133933	0.0104349	0.0138674	0.199486	0.0466405	0.0469365	0.0517298	0.0116853
ENSG00000101638	ST8SIA5	ENST00000538168;ENST00000590497;ENST00000587428;ENST00000589088;ENST00000588155;ENST00000590488	GO:0000139(Golgi membrane);GO:0003828(alpha-N-acetylneuraminate alpha-2,8-sialyltransferase activity);GO:0005515(protein binding);GO:0005975(carbohydrate metabolic process);GO:0006486(protein glycosylation);GO:0006488(dolichol-linked oligosaccharide biosynthetic process);GO:0006688(glycosphingolipid biosynthetic process);GO:0008373(sialyltransferase activity);GO:0018279(protein N-linked glycosyla…	00604(Glycosphingolipid biosynthesis - ganglio series);01100(Metabolic pathways)	NA	NA	ST8 alpha-N-acetyl-neuraminide alpha-2,8-sialyltransferase 5 [Source:HGNC Symbol;Acc:HGNC:17827]	0.0169827	0.00227799	0.00335762	0.00545507	0.019129	0.0272256	0.0119033	0.0194837	0.00901928	0.0150221
ENSG00000101746	NOL4	ENST00000261592;ENST00000535384;ENST00000586314;ENST00000590712;ENST00000586553;ENST00000588280;ENST00000591917;ENST00000587971;ENST00000587953;ENST00000586309;ENST00000590846;ENST00000588355	GO:0003723(RNA binding);GO:0005515(protein binding);GO:0005634(nucleus);GO:0005730(nucleolus)	NA	NA	NA	nucleolar protein 4 [Source:HGNC Symbol;Acc:HGNC:7870]	0.0362406	0.00947858	0.0224801	0	0.0258731	0.028641	0.160819	0.206351	0.139297	0.196308
ENSG00000101812	H2BFM	ENST00000355016	GO:0000786(nucleosome);GO:0000788(nuclear nucleosome);GO:0003677(DNA binding);GO:0005654(nucleoplasm);GO:0006334(nucleosome assembly);GO:0046982(protein heterodimerization activity)	05322(Systemic lupus erythematosus)	NA	NA	H2B histone family, member M [Source:HGNC Symbol;Acc:HGNC:27867]	0.014883	0	0.007328	0	0	0	0.013611	0.014987	0.016266	0.007684
ENSG00000101842	VSIG1	ENST00000415430;ENST00000217957;ENST00000458383;ENST00000485533;ENST00000479635	GO:0003382(epithelial cell morphogenesis);GO:0005515(protein binding);GO:0005886(plasma membrane);GO:0016021(integral component of membrane);GO:0016323(basolateral plasma membrane);GO:0030277(maintenance of gastrointestinal epithelium)	NA	NA	NA	V-set and immunoglobulin domain containing 1 [Source:HGNC Symbol;Acc:HGNC:28675]	0.137832	0.293612	0.995355	0.114306	0.236183	0.0588943	0.0244181	0.0615051	0.0152761	0.0691786
ENSG00000101890	GUCY2F	ENST00000218006	GO:0004383(guanylate cyclase activity);GO:0004672(protein kinase activity);GO:0004872(receptor activity);GO:0005515(protein binding);GO:0005524(ATP binding);GO:0005525(GTP binding);GO:0005640(nuclear outer membrane);GO:0005887(integral component of plasma membrane);GO:0006182(cGMP biosynthetic process);GO:0006468(protein phosphorylation);GO:0007168(receptor guanylyl cyclase signaling pathway);GO:…	00230(Purine metabolism);04744(Phototransduction)	NA	NA	guanylate cyclase 2F, retinal [Source:HGNC Symbol;Acc:HGNC:4691]	0.015084	0	0.007083	0	0.025427	0	0	0	0	0.00531
ENSG00000101916	TLR8	ENST00000218032;ENST00000311912	GO:0000139(Golgi membrane);GO:0001774(microglial cell activation);GO:0001932(regulation of protein phosphorylation);GO:0002224(toll-like receptor signaling pathway);GO:0002755(MyD88-dependent toll-like receptor signaling pathway);GO:0003677(DNA binding);GO:0003723(RNA binding);GO:0003725(double-stranded RNA binding);GO:0003727(single-stranded RNA binding);GO:0004872(receptor activity);GO:0005515(…	04620(Toll-like receptor signaling pathway)	NA	NA	toll-like receptor 8 [Source:HGNC Symbol;Acc:HGNC:15632]	0.783326	0.00323779	0.45063	0.778516	0.562247	2.18628	1.30841	0.961582	1.1531	0.00590608
ENSG00000101977	MCF2	ENST00000520602;ENST00000370576;ENST00000414978;ENST00000519895;ENST00000483690	GO:0005085(guanyl-nucleotide exchange factor activity);GO:0005089(Rho guanyl-nucleotide exchange factor activity);GO:0005515(protein binding);GO:0005622(intracellular);GO:0005829(cytosol);GO:0005856(cytoskeleton);GO:0007264(small GTPase mediated signal transduction);GO:0016020(membrane);GO:0016358(dendrite development);GO:0035023(regulation of Rho protein signal transduction);GO:0035556(intracell…	NA	NA	NA	MCF.2 cell line derived transforming sequence [Source:HGNC Symbol;Acc:HGNC:6940]	0.0175809	0.011621	0.014045	0.0203184	0.0216636	0.0606066	0.0518677	0.0424959	0.0238406	0.0388613
ENSG00000102001	CACNA1F	ENST00000376251;ENST00000323022;ENST00000376265;ENST00000486943;ENST00000481035;ENST00000480889	GO:0005216(ion channel activity);GO:0005245(voltage-gated calcium channel activity);GO:0005886(plasma membrane);GO:0005891(voltage-gated calcium channel complex);GO:0006811(ion transport);GO:0006816(calcium ion transport);GO:0006874(cellular calcium ion homeostasis);GO:0007409(axonogenesis);GO:0007601(visual perception);GO:0008331(high voltage-gated calcium channel activity);GO:0016020(membrane);…	04010(MAPK signaling pathway);04020(Calcium signaling pathway);04260(Cardiac muscle contraction);04270(Vascular smooth muscle contraction);04725(Cholinergic synapse);04912(GnRH signaling pathway);05010(Alzheimer's disease);05410(Hypertrophic cardiomyopathy (HCM));05412(Arrhythmogenic right ventricular cardiomyopathy (ARVC));05414(Dilated cardiomyopathy)	NA	NA	calcium channel, voltage-dependent, L type, alpha 1F subunit [Source:HGNC Symbol;Acc:HGNC:1393]	0.424273	0.104201	0.0635528	0.0731415	0.0970911	0.124612	0.366646	0.216961	0.412025	0.503699
ENSG00000102048	ASB9	ENST00000477346;ENST00000380483;ENST00000380485;ENST00000380488;ENST00000546332;ENST00000473862;ENST00000481384;ENST00000484017;ENST00000470015	GO:0005515(protein binding);GO:0005739(mitochondrion);GO:0016567(protein ubiquitination);GO:0035556(intracellular signal transduction);GO:0045732(positive regulation of protein catabolic process)	NA	NA	NA	ankyrin repeat and SOCS box containing 9 [Source:HGNC Symbol;Acc:HGNC:17184]	1.0944	1.42902	2.36989	2.17432	0.531724	0.841364	0.698874	0.340892	0.311305	0.4192
ENSG00000102076	OPN1LW	ENST00000369951	GO:0001523(retinoid metabolic process);GO:0004930(G-protein coupled receptor activity);GO:0005887(integral component of plasma membrane);GO:0007165(signal transduction);GO:0007186(G-protein coupled receptor signaling pathway);GO:0007601(visual perception);GO:0007602(phototransduction);GO:0007603(phototransduction, visible light);GO:0009881(photoreceptor activity);GO:0016021(integral component of …	NA	NA	NA	opsin 1 (cone pigments), long-wave-sensitive [Source:HGNC Symbol;Acc:HGNC:9936]	0	0	0	0.034086	0	0	0	0	0	0
ENSG00000102078	SLC25A14	ENST00000543953;ENST00000545805;ENST00000612248;ENST00000495156;ENST00000464342;ENST00000464184;ENST00000424447;ENST00000218197;ENST00000467496;ENST00000339231;ENST00000361980;ENST00000478474;ENST00000467346;ENST00000471795;ENST00000465988	GO:0005739(mitochondrion);GO:0005740(mitochondrial envelope);GO:0005743(mitochondrial inner membrane);GO:0005887(integral component of plasma membrane);GO:0006810(transport);GO:0006839(mitochondrial transport);GO:0009060(aerobic respiration);GO:0015992(proton transport);GO:0016021(integral component of membrane);GO:0022904(respiratory electron transport chain);GO:0031966(mitochondrial membrane);G…	NA	NA	NA	solute carrier family 25 (mitochondrial carrier, brain), member 14 [Source:HGNC Symbol;Acc:HGNC:10984]	1.54202	1.56612	1.6036	1.2196	0.95231	0.550611	0.98662	0.970752	0.817281	0.624014
ENSG00000102098	SCML2	ENST00000420857;ENST00000251900;ENST00000398048	GO:0003677(DNA binding);GO:0003700(sequence-specific DNA binding transcription factor activity);GO:0005515(protein binding);GO:0005634(nucleus);GO:0006351(transcription, DNA-templated);GO:0006355(regulation of transcription, DNA-templated);GO:0009653(anatomical structure morphogenesis);GO:0031519(PcG protein complex)	NA	NA	NA	sex comb on midleg-like 2 (Drosophila) [Source:HGNC Symbol;Acc:HGNC:10581]	1.42304	0.45261	0.701567	2.65049	0.30754	0.40372	0.467475	0.419598	0.554259	0.262631
ENSG00000102174	PHEX	ENST00000379374;ENST00000475778	GO:0001501(skeletal system development);GO:0004177(aminopeptidase activity);GO:0004222(metalloendopeptidase activity);GO:0005783(endoplasmic reticulum);GO:0005794(Golgi apparatus);GO:0005886(plasma membrane);GO:0005887(integral component of plasma membrane);GO:0006464(cellular protein modification process);GO:0006508(proteolysis);GO:0007267(cell-cell signaling);GO:0008270(zinc ion binding);GO:001…	NA	NA	NA	phosphate regulating endopeptidase homolog, X-linked [Source:HGNC Symbol;Acc:HGNC:8918]	0.221086	0.06961	0.0679132	0.0662088	0.0473815	0.142612	0.0520704	0.0410664	0.0189749	0.0142429
ENSG00000102195	GPR50	ENST00000218316;ENST00000617907	GO:0004930(G-protein coupled receptor activity);GO:0005515(protein binding);GO:0005887(integral component of plasma membrane);GO:0007186(G-protein coupled receptor signaling pathway);GO:0007267(cell-cell signaling);GO:0008502(melatonin receptor activity);GO:0016021(integral component of membrane);GO:0042802(identical protein binding)	04080(Neuroactive ligand-receptor interaction)	NA	NA	G protein-coupled receptor 50 [Source:HGNC Symbol;Acc:HGNC:4506]	0.0264316	0	0	0.001556	0	0	0	0	0	0
ENSG00000102230	PCYT1B	ENST00000379145;ENST00000379144	GO:0001541(ovarian follicle development);GO:0003824(catalytic activity);GO:0004105(choline-phosphate cytidylyltransferase activity);GO:0005737(cytoplasm);GO:0005789(endoplasmic reticulum membrane);GO:0006644(phospholipid metabolic process);GO:0006656(phosphatidylcholine biosynthetic process);GO:0006657(CDP-choline pathway);GO:0007283(spermatogenesis);GO:0009058(biosynthetic process);GO:0044281(sm…	00564(Glycerophospholipid metabolism);01100(Metabolic pathways)	NA	NA	phosphate cytidylyltransferase 1, choline, beta [Source:HGNC Symbol;Acc:HGNC:8755]	0.045518	0.0170784	0.0917169	0.0154748	0.0113334	0.139491	0.0374629	0.0569124	0.0320254	0.0963963
ENSG00000102239	BRS3	ENST00000370648	GO:0004930(G-protein coupled receptor activity);GO:0004946(bombesin receptor activity);GO:0005886(plasma membrane);GO:0006006(glucose metabolic process);GO:0007186(G-protein coupled receptor signaling pathway);GO:0008217(regulation of blood pressure);GO:0008343(adult feeding behavior);GO:0016021(integral component of membrane);GO:0031989(bombesin receptor signaling pathway);GO:0043005(neuron proj…	NA	NA	NA	bombesin-like receptor 3 [Source:HGNC Symbol;Acc:HGNC:1113]	0.029661	0.011212	0.008576	0.040459	0.011111	0	0	0.019913	0	0.010706
ENSG00000102243	VGLL1	ENST00000370634;ENST00000470358	GO:0003713(transcription coactivator activity);GO:0005634(nucleus);GO:0006351(transcription, DNA-templated);GO:0006355(regulation of transcription, DNA-templated);GO:0008022(protein C-terminus binding)	NA	NA	NA	vestigial-like family member 1 [Source:HGNC Symbol;Acc:HGNC:20985]	0	0	0.178351	0.0185948	0	0	0.0664893	0	0	0
ENSG00000102271	KLHL4	ENST00000373119	GO:0003674(molecular_function);GO:0003779(actin binding);GO:0005515(protein binding);GO:0005737(cytoplasm);GO:0005856(cytoskeleton);GO:0008150(biological_process)	NA	NA	NA	kelch-like family member 4 [Source:HGNC Symbol;Acc:HGNC:6355]	0.05916	0.050494	0.079713	0.041024	0.045989	1.11825	0.091776	0.168896	0.097971	0.066009
ENSG00000102290	PCDH11X	ENST00000298274;ENST00000373094;ENST00000504220	GO:0005509(calcium ion binding);GO:0005886(plasma membrane);GO:0005887(integral component of plasma membrane);GO:0007155(cell adhesion);GO:0007156(homophilic cell adhesion via plasma membrane adhesion molecules);GO:0010923(negative regulation of phosphatase activity);GO:0016020(membrane);GO:0016021(integral component of membrane);GO:0070062(extracellular exosome)	NA	NA	NA	protocadherin 11 X-linked [Source:HGNC Symbol;Acc:HGNC:8656]	0.00105151	0.00870761	0.0160169	0.00246087	0	0.0297046	0.0621847	0.0380045	0.0548756	0.0654419
ENSG00000102313	ITIH6	ENST00000218436;ENST00000498398	GO:0004867(serine-type endopeptidase inhibitor activity);GO:0005576(extracellular region);GO:0010951(negative regulation of endopeptidase activity);GO:0030212(hyaluronan metabolic process)	NA	NA	NA	inter-alpha-trypsin inhibitor heavy chain family, member 6 [Source:HGNC Symbol;Acc:HGNC:28907]	0.100108	0.0115574	0.00501771	0.00521292	0.0114525	0.00668425	0.0133007	0.00513158	0.011138	0
ENSG00000102383	ZDHHC15	ENST00000373367;ENST00000541184;ENST00000482827	GO:0005794(Golgi apparatus);GO:0008270(zinc ion binding);GO:0016021(integral component of membrane);GO:0016188(synaptic vesicle maturation);GO:0016409(palmitoyltransferase activity);GO:0018345(protein palmitoylation);GO:0019706(protein-cysteine S-palmitoyltransferase activity);GO:0045184(establishment of protein localization);GO:0070062(extracellular exosome)	NA	NA	NA	zinc finger, DHHC-type containing 15 [Source:HGNC Symbol;Acc:HGNC:20342]	0.106115	0.0503387	0.157861	0.126298	0.190844	0.620247	0.216505	0.320924	0.253051	0.183522
ENSG00000102385	DRP2	ENST00000395209;ENST00000372916;ENST00000538510	GO:0005515(protein binding);GO:0005737(cytoplasm);GO:0005856(cytoskeleton);GO:0005886(plasma membrane);GO:0007417(central nervous system development);GO:0008270(zinc ion binding)	NA	NA	NA	dystrophin related protein 2 [Source:HGNC Symbol;Acc:HGNC:3032]	0.303542	0.0473134	1.0404	0.104981	0.0541593	0.142102	0.102634	0.102395	0.0762018	0.0735762
ENSG00000102387	TAF7L	ENST00000372907;ENST00000324762;ENST00000356784	GO:0003674(molecular_function);GO:0003713(transcription coactivator activity);GO:0005669(transcription factor TFIID complex);GO:0005737(cytoplasm);GO:0006357(regulation of transcription from RNA polymerase II promoter);GO:0006367(transcription initiation from RNA polymerase II promoter);GO:0007275(multicellular organismal development);GO:0007283(spermatogenesis);GO:0008134(transcription factor bi…	03022(Basal transcription factors)	NA	NA	TAF7-like RNA polymerase II, TATA box binding protein (TBP)-associated factor, 50kDa [Source:HGNC Symbol;Acc:HGNC:11548]	0.0484676	0.0469468	0.0164905	0.114998	0.0231969	0.0270759	0.0377527	0.0190653	0.0817289	0.0410929
ENSG00000102452	NALCN	ENST00000251127;ENST00000497170;ENST00000470333;ENST00000376200	GO:0005216(ion channel activity);GO:0005245(voltage-gated calcium channel activity);GO:0005272(sodium channel activity);GO:0005515(protein binding);GO:0005886(plasma membrane);GO:0006811(ion transport);GO:0016020(membrane);GO:0016021(integral component of membrane);GO:0034220(ion transmembrane transport);GO:0034765(regulation of ion transmembrane transport);GO:0035725(sodium ion transmembrane tra…	NA	NA	NA	sodium leak channel, non selective [Source:HGNC Symbol;Acc:HGNC:19082]	0.0253449	0.0238893	0.0640597	0.0344826	0.0921614	0.367418	0.0298488	0.0549212	0.0238504	0.0334068
ENSG00000102468	HTR2A	ENST00000378688;ENST00000542664;ENST00000543956;ENST00000612998	GO:0001659(temperature homeostasis);GO:0001965(G-protein alpha-subunit binding);GO:0004930(G-protein coupled receptor activity);GO:0004993(serotonin receptor activity);GO:0005515(protein binding);GO:0005737(cytoplasm);GO:0005829(cytosol);GO:0005886(plasma membrane);GO:0005887(integral component of plasma membrane);GO:0005901(caveola);GO:0006874(cellular calcium ion homeostasis);GO:0006939(smooth …	NA	NA	NA	5-hydroxytryptamine (serotonin) receptor 2A, G protein-coupled [Source:HGNC Symbol;Acc:HGNC:5293]	0.0791669	0.056294	0.055648	0.0534984	0.0407506	0.571458	0.082216	0.0744991	0.150146	0.0571061
ENSG00000102539	MLNR	ENST00000218721	GO:0004930(G-protein coupled receptor activity);GO:0005886(plasma membrane);GO:0005887(integral component of plasma membrane);GO:0007186(G-protein coupled receptor signaling pathway);GO:0007586(digestion);GO:0016021(integral component of membrane);GO:0016520(growth hormone-releasing hormone receptor activity)	04080(Neuroactive ligand-receptor interaction)	NA	NA	motilin receptor [Source:HGNC Symbol;Acc:HGNC:4495]	0.043268	0	0	0	0	0.093366	0	0.017036	0	0.017832
ENSG00000102678	FGF9	ENST00000382353;ENST00000461657;ENST00000478546	GO:0000122(negative regulation of transcription from RNA polymerase II promoter);GO:0001525(angiogenesis);GO:0001649(osteoblast differentiation);GO:0001654(eye development);GO:0002053(positive regulation of mesenchymal cell proliferation);GO:0002062(chondrocyte differentiation);GO:0005104(fibroblast growth factor receptor binding);GO:0005576(extracellular region);GO:0005604(basement membrane);GO:…	04010(MAPK signaling pathway);04810(Regulation of actin cytoskeleton);05200(Pathways in cancer);05218(Melanoma)	NA	NA	fibroblast growth factor 9 [Source:HGNC Symbol;Acc:HGNC:3687]	0.0619899	0.075034	0.0918614	0.101343	0.0381427	0.225877	0.287877	0.482201	0.229933	0.425657
ENSG00000102781	KATNAL1	ENST00000380615;ENST00000380617;ENST00000480854;ENST00000414289;ENST00000441394	GO:0005515(protein binding);GO:0005524(ATP binding);GO:0005737(cytoplasm);GO:0005874(microtubule);GO:0007283(spermatogenesis);GO:0008017(microtubule binding);GO:0008152(metabolic process);GO:0008568(microtubule-severing ATPase activity);GO:0015630(microtubule cytoskeleton);GO:0031122(cytoplasmic microtubule organization);GO:0051013(microtubule severing)	NA	NA	NA	katanin p60 subunit A-like 1 [Source:HGNC Symbol;Acc:HGNC:28361]	0.338228	0.550211	0.386084	0.582055	0.501179	1.39725	0.674223	0.617507	0.581256	0.630192
ENSG00000102794	IRG1	ENST00000377462;ENST00000449753	GO:0002760(positive regulation of antimicrobial humoral response);GO:0005739(mitochondrion);GO:0006952(defense response);GO:0006954(inflammatory response);GO:0007566(embryo implantation);GO:0008152(metabolic process);GO:0019543(propionate catabolic process);GO:0032088(negative regulation of NF-kappaB transcription factor activity);GO:0032480(negative regulation of type I interferon production);GO…	NA	NA	NA	immunoresponsive 1 homolog (mouse) [Source:HGNC Symbol;Acc:HGNC:33904]	0.0128667	0.167798	0	0.0658132	0.0144599	0.249977	0	0	0	0
ENSG00000102891	MT4	ENST00000219162	GO:0005623(cell);GO:0006875(cellular metal ion homeostasis);GO:0008150(biological_process);GO:0046872(metal ion binding)	NA	NA	NA	metallothionein 4 [Source:HGNC Symbol;Acc:HGNC:18705]	0.543874	0	0	0	0.035808	0	0	0	0	0
ENSG00000102924	CBLN1	ENST00000219197;ENST00000564786	GO:0005515(protein binding);GO:0005576(extracellular region);GO:0007157(heterophilic cell-cell adhesion via plasma membrane cell adhesion molecules);GO:0007268(synaptic transmission);GO:0007399(nervous system development);GO:0009306(protein secretion);GO:0021707(cerebellar granule cell differentiation);GO:0030054(cell junction);GO:0042803(protein homodimerization activity);GO:0045202(synapse);GO:…	NA	NA	NA	cerebellin 1 precursor [Source:HGNC Symbol;Acc:HGNC:1543]	0.0296771	0.150555	0.148944	0.716328	0.36132	0.544503	0.185993	0.131671	0.191952	0.168838
ENSG00000102970	CCL17	ENST00000219244;ENST00000616880	GO:0005102(receptor binding);GO:0005576(extracellular region);GO:0005615(extracellular space);GO:0006935(chemotaxis);GO:0006954(inflammatory response);GO:0006955(immune response);GO:0007186(G-protein coupled receptor signaling pathway);GO:0007267(cell-cell signaling);GO:0007275(multicellular organismal development);GO:0008009(chemokine activity);GO:0045662(negative regulation of myoblast differen…	04060(Cytokine-cytokine receptor interaction);04062(Chemokine signaling pathway)	NA	NA	chemokine (C-C motif) ligand 17 [Source:HGNC Symbol;Acc:HGNC:10615]	0.180711	0.230552	0.243226	0.0924355	0.0507712	0.0614208	0.0206571	0.0909877	0.0987525	0.092005
ENSG00000103154	NECAB2	ENST00000305202;ENST00000565691;ENST00000567703	GO:0005509(calcium ion binding);GO:0005515(protein binding);GO:0005737(cytoplasm)	NA	NA	NA	N-terminal EF-hand calcium binding protein 2 [Source:HGNC Symbol;Acc:HGNC:23746]	0.0831734	0.0347276	0.0453067	0.153728	0	0.827067	0.0538982	0.0258696	0.0157347	0.0469134
ENSG00000103200	RP11-723C11.2	ENST00000489972	NA	NA	NA	NA	NA	0	0.32134	0.175324	0	0	0	0	0	0	0
ENSG00000103248	MTHFSD	ENST00000360900;ENST00000625049;ENST00000546093;ENST00000381214;ENST00000543303;ENST00000566050;ENST00000567539;ENST00000562096;ENST00000562940;ENST00000566469;ENST00000569000;ENST00000568798;ENST00000562994;ENST00000564364;ENST00000568037;ENST00000561989;ENST00000565482;ENST00000561848	GO:0000166(nucleotide binding);GO:0003676(nucleic acid binding);GO:0044822(poly(A) RNA binding)	NA	NA	NA	methenyltetrahydrofolate synthetase domain containing [Source:HGNC Symbol;Acc:HGNC:25778]	1.31913	0.891128	1.12716	1.55324	1.49742	0.841609	0.878627	1.06193	0.961614	1.06024
ENSG00000103310	ZP2	ENST00000574091;ENST00000574002;ENST00000576162;ENST00000572752	GO:0005515(protein binding);GO:0005576(extracellular region);GO:0005578(proteinaceous extracellular matrix);GO:0005771(multivesicular body);GO:0005783(endoplasmic reticulum);GO:0005794(Golgi apparatus);GO:0005886(plasma membrane);GO:0006886(intracellular protein transport);GO:0007165(signal transduction);GO:0007338(single fertilization);GO:0007339(binding of sperm to zona pellucida);GO:0015026(co…	NA	NA	NA	zona pellucida glycoprotein 2 (sperm receptor) [Source:HGNC Symbol;Acc:HGNC:13188]	0.0162233	0	0.0239656	0.0740821	0.00748623	0.0212816	0.0445093	0.069713	0.0674916	0.0391181
ENSG00000103313	MEFV	ENST00000219596;ENST00000339854;ENST00000536980;ENST00000537682;ENST00000538326;ENST00000542898;ENST00000541159;ENST00000576315;ENST00000621655;ENST00000539154	GO:0001726(ruffle);GO:0003779(actin binding);GO:0005515(protein binding);GO:0005622(intracellular);GO:0005634(nucleus);GO:0005829(cytosol);GO:0005874(microtubule);GO:0005875(microtubule associated complex);GO:0006954(inflammatory response);GO:0008270(zinc ion binding);GO:0030027(lamellipodium);GO:0032691(negative regulation of interleukin-1 beta production);GO:0032695(negative regulation of inter…	04621(NOD-like receptor signaling pathway)	NA	NA	Mediterranean fever [Source:HGNC Symbol;Acc:HGNC:6998]	0.739152	0.834429	0.5053	0.345779	0.560155	1.59842	0.238393	0.446289	0.511316	0.242707
ENSG00000103355	PRSS33	ENST00000612593;ENST00000293851;ENST00000576886;ENST00000571674	GO:0004252(serine-type endopeptidase activity);GO:0005615(extracellular space);GO:0006508(proteolysis);GO:0008236(serine-type peptidase activity)	NA	NA	NA	protease, serine, 33 [Source:HGNC Symbol;Acc:HGNC:30405]	0.21122	0.105358	0.342168	0.133903	0.0633967	0.113731	0.198149	0.180295	0.0507321	0.257141
ENSG00000103522	IL21R	ENST00000337929;ENST00000564089;ENST00000395754;ENST00000561953;ENST00000564583	GO:0001532(interleukin-21 receptor activity);GO:0004896(cytokine receptor activity);GO:0005515(protein binding);GO:0016020(membrane);GO:0016021(integral component of membrane);GO:0030101(natural killer cell activation);GO:0038114(interleukin-21-mediated signaling pathway)	NA	NA	NA	interleukin 21 receptor [Source:HGNC Symbol;Acc:HGNC:6006]	0.32411	0.680522	0.547605	0.603398	0.453448	0.667117	0.340517	0.425531	0.452014	0.5521
ENSG00000103546	SLC6A2	ENST00000414754;ENST00000379906;ENST00000567238	GO:0005328(neurotransmitter:sodium symporter activity);GO:0005334(norepinephrine:sodium symporter activity);GO:0005515(protein binding);GO:0005886(plasma membrane);GO:0005887(integral component of plasma membrane);GO:0006810(transport);GO:0006836(neurotransmitter transport);GO:0007268(synaptic transmission);GO:0008504(monoamine transmembrane transporter activity);GO:0015844(monoamine transport);G…	NA	NA	NA	solute carrier family 6 (neurotransmitter transporter), member 2 [Source:HGNC Symbol;Acc:HGNC:11048]	0	0.062189	0.00504927	0	0	0.106408	0.0202302	0.10875	0.0112075	0.00555173
ENSG00000104044	OCA2	ENST00000353809;ENST00000354638	GO:0005215(transporter activity);GO:0005302(L-tyrosine transmembrane transporter activity);GO:0005515(protein binding);GO:0005737(cytoplasm);GO:0005765(lysosomal membrane);GO:0005789(endoplasmic reticulum membrane);GO:0006726(eye pigment biosynthetic process);GO:0007286(spermatid development);GO:0008283(cell proliferation);GO:0010008(endosome membrane);GO:0015828(tyrosine transport);GO:0016021(in…	NA	NA	NA	oculocutaneous albinism II [Source:HGNC Symbol;Acc:HGNC:8101]	1.86903	0.219687	0.0710442	1.50034	0.0779908	0.554635	0.0280107	0.0860819	0.0625292	0.0619498
ENSG00000104055	TGM5	ENST00000220420;ENST00000396996;ENST00000563838	GO:0003810(protein-glutamine gamma-glutamyltransferase activity);GO:0005737(cytoplasm);GO:0006464(cellular protein modification process);GO:0008544(epidermis development);GO:0018149(peptide cross-linking);GO:0046872(metal ion binding)	NA	NA	NA	transglutaminase 5 [Source:HGNC Symbol;Acc:HGNC:11781]	0	0.0361075	0	0	0	0.0741718	0.01215	0.0195493	0.00382179	0
ENSG00000104112	SCG3	ENST00000220478	GO:0002576(platelet degranulation);GO:0005576(extracellular region);GO:0007596(blood coagulation);GO:0030168(platelet activation);GO:0030658(transport vesicle membrane);GO:0034774(secretory granule lumen);GO:0044822(poly(A) RNA binding)	NA	NA	NA	secretogranin III [Source:HGNC Symbol;Acc:HGNC:13707]	1.10752	0.161691	0.169798	0.135613	0.028173	0.072044	0.259954	0.403765	0.525141	0.430402
ENSG00000104237	RP1	ENST00000220676	GO:0001750(photoreceptor outer segment);GO:0001917(photoreceptor inner segment);GO:0005515(protein binding);GO:0005874(microtubule);GO:0005875(microtubule associated complex);GO:0005929(cilium);GO:0005930(axoneme);GO:0007601(visual perception);GO:0007603(phototransduction, visible light);GO:0008017(microtubule binding);GO:0032391(photoreceptor connecting cilium);GO:0035082(axoneme assembly);GO:00…	NA	NA	NA	retinitis pigmentosa 1 (autosomal dominant) [Source:HGNC Symbol;Acc:HGNC:10263]	0.003945	0.024275	0.013663	0.007484	0.004434	0.014776	0.003608	0	0	0
ENSG00000104313	EYA1	ENST00000388742;ENST00000340726;ENST00000303824;ENST00000388743;ENST00000496494;ENST00000493349;ENST00000422295	GO:0000132(establishment of mitotic spindle orientation);GO:0001656(metanephros development);GO:0001657(ureteric bud development);GO:0001658(branching involved in ureteric bud morphogenesis);GO:0003151(outflow tract morphogenesis);GO:0003723(RNA binding);GO:0004725(protein tyrosine phosphatase activity);GO:0005515(protein binding);GO:0005634(nucleus);GO:0005737(cytoplasm);GO:0006302(double-strand…	NA	NA	NA	EYA transcriptional coactivator and phosphatase 1 [Source:HGNC Symbol;Acc:HGNC:3519]	0.0114794	0.0245762	0.0332141	0.0142022	0.0223186	1.21374	0.0415765	0.0817737	0.0825567	0.0692696
ENSG00000104327	CALB1	ENST00000469032;ENST00000265431;ENST00000523716;ENST00000520613;ENST00000473670;ENST00000514406	GO:0005499(vitamin D binding);GO:0005509(calcium ion binding);GO:0005515(protein binding);GO:0005622(intracellular);GO:0005634(nucleus);GO:0005737(cytoplasm);GO:0005829(cytosol);GO:0007611(learning or memory);GO:0007614(short-term memory);GO:0007616(long-term memory);GO:0007626(locomotory behavior);GO:0008270(zinc ion binding);GO:0010842(retina layer formation);GO:0030424(axon);GO:0030425(dendrit…	04961(Endocrine and other factor-regulated calcium reabsorption)	NA	NA	calbindin 1, 28kDa [Source:HGNC Symbol;Acc:HGNC:1434]	0.0882756	0.0289255	0.0434385	0.109533	0.799124	0.0973242	0.00897106	0.0858092	0.123409	0.0842626
ENSG00000104499	GML	ENST00000220940	GO:0005622(intracellular);GO:0005886(plasma membrane);GO:0006915(apoptotic process);GO:0006977(DNA damage response, signal transduction by p53 class mediator resulting in cell cycle arrest);GO:0008285(negative regulation of cell proliferation);GO:0019898(extrinsic component of membrane);GO:0031225(anchored component of membrane)	NA	NA	NA	glycosylphosphatidylinositol anchored molecule like [Source:HGNC Symbol;Acc:HGNC:4375]	0	0.0168959	0	0.0304837	0	0.140349	0.133887	0	0.17761	0.0512122
ENSG00000104755	ADAM2	ENST00000265708;ENST00000523181	GO:0004222(metalloendopeptidase activity);GO:0005178(integrin binding);GO:0005515(protein binding);GO:0005576(extracellular region);GO:0005886(plasma membrane);GO:0005887(integral component of plasma membrane);GO:0006508(proteolysis);GO:0007155(cell adhesion);GO:0007229(integrin-mediated signaling pathway);GO:0007338(single fertilization);GO:0007339(binding of sperm to zona pellucida);GO:0007342(…	NA	NA	NA	ADAM metallopeptidase domain 2 [Source:HGNC Symbol;Acc:HGNC:198]	0	0	0	0	0.00908734	0.00314109	0	0	0	0
ENSG00000104760	FGL1	ENST00000398056;ENST00000522444;ENST00000519055	GO:0005577(fibrinogen complex);GO:0070062(extracellular exosome)	NA	NA	NA	fibrinogen-like 1 [Source:HGNC Symbol;Acc:HGNC:3695]	0.0296987	0.00481114	0	0	0	0.0218928	0	0.00854492	0.0089668	0.0149347
ENSG00000104808	DHDH	ENST00000221403;ENST00000520557	GO:0005975(carbohydrate metabolic process);GO:0008746(NAD(P)+ transhydrogenase activity);GO:0009055(electron carrier activity);GO:0016491(oxidoreductase activity);GO:0042843(D-xylose catabolic process);GO:0047115(trans-1,2-dihydrobenzene-1,2-diol dehydrogenase activity);GO:0047837(D-xylose 1-dehydrogenase (NADP+) activity);GO:0055114(oxidation-reduction process)	00040(Pentose and glucuronate interconversions);00980(Metabolism of xenobiotics by cytochrome P450)	NA	NA	dihydrodiol dehydrogenase (dimeric) [Source:HGNC Symbol;Acc:HGNC:17887]	0.32069	0.293141	0.344643	0.100062	0.477132	0.26867	0.070302	0.117416	0.117062	0
ENSG00000104833	TUBB4A	ENST00000264071;ENST00000540257;ENST00000595324;ENST00000596291;ENST00000594290	GO:0000086(G2/M transition of mitotic cell cycle);GO:0000278(mitotic cell cycle);GO:0003924(GTPase activity);GO:0005200(structural constituent of cytoskeleton);GO:0005515(protein binding);GO:0005525(GTP binding);GO:0005634(nucleus);GO:0005737(cytoplasm);GO:0005829(cytosol);GO:0005874(microtubule);GO:0005929(cilium);GO:0006457(protein folding);GO:0006996(organelle organization);GO:0007017(microtub…	04145(Phagosome);04540(Gap junction);05130(Pathogenic Escherichia coli infection)	NA	NA	tubulin, beta 4A class IVa [Source:HGNC Symbol;Acc:HGNC:20774]	0.189485	0.00807201	0	0.00643576	0.0312206	0.22697	0.0704943	0.176556	0.121548	0.0229395
ENSG00000104848	KCNA7	ENST00000221444	GO:0005216(ion channel activity);GO:0005251(delayed rectifier potassium channel activity);GO:0005515(protein binding);GO:0005886(plasma membrane);GO:0006811(ion transport);GO:0007268(synaptic transmission);GO:0008076(voltage-gated potassium channel complex);GO:0016020(membrane);GO:0016021(integral component of membrane);GO:0034765(regulation of ion transmembrane transport);GO:0051260(protein homo…	NA	NA	NA	potassium channel, voltage gated shaker related subfamily A, member 7 [Source:HGNC Symbol;Acc:HGNC:6226]	0.011413	0.021797	0.014854	0.039325	0.0036	0.04202	0.005859	0.006452	0.014004	0
ENSG00000104918	RETN	ENST00000221515	GO:0005179(hormone activity);GO:0005576(extracellular region);GO:0005615(extracellular space);GO:0008150(biological_process);GO:0070062(extracellular exosome)	NA	NA	NA	resistin [Source:HGNC Symbol;Acc:HGNC:20389]	0.080799	0.333952	0.026523	0	0.151338	1.49131	0.042735	0	0	0
ENSG00000104921	FCER2	ENST00000360067;ENST00000597312;ENST00000346664;ENST00000597921;ENST00000598803;ENST00000597934;ENST00000593418	GO:0002925(positive regulation of humoral immune response mediated by circulating immunoglobulin);GO:0005178(integrin binding);GO:0005515(protein binding);GO:0005886(plasma membrane);GO:0005887(integral component of plasma membrane);GO:0007219(Notch signaling pathway);GO:0009897(external side of plasma membrane);GO:0019863(IgE binding);GO:0030246(carbohydrate binding);GO:0046872(metal ion binding…	04640(Hematopoietic cell lineage)	NA	NA	Fc fragment of IgE, low affinity II, receptor for (CD23) [Source:HGNC Symbol;Acc:HGNC:3612]	0.011428	0.0726104	0.0499734	0	0.0684257	2.1253	0.319782	0.744716	0.930699	0.548855
ENSG00000104938	CLEC4M	ENST00000248228;ENST00000327325;ENST00000601089;ENST00000598879	GO:0001618(virus receptor activity);GO:0004872(receptor activity);GO:0005537(mannose binding);GO:0005576(extracellular region);GO:0005737(cytoplasm);GO:0005887(integral component of plasma membrane);GO:0006897(endocytosis);GO:0007159(leukocyte cell-cell adhesion);GO:0009988(cell-cell recognition);GO:0010468(regulation of gene expression);GO:0016020(membrane);GO:0019048(modulation by virus of host…	04145(Phagosome);05152(Tuberculosis);05162(Measles)	NA	NA	C-type lectin domain family 4, member M [Source:HGNC Symbol;Acc:HGNC:13523]	0.00344477	0	0	0	0	0.00903649	0.0149981	0.00693733	0	0.022279
ENSG00000104953	TLE6	ENST00000246112;ENST00000453329;ENST00000482627;ENST00000468176;ENST00000591953;ENST00000478073;ENST00000474207;ENST00000497878;ENST00000469572	GO:0005515(protein binding);GO:0005634(nucleus);GO:0005938(cell cortex);GO:0006355(regulation of transcription, DNA-templated);GO:0043234(protein complex);GO:0045666(positive regulation of neuron differentiation);GO:0050769(positive regulation of neurogenesis)	NA	NA	NA	transducin-like enhancer of split 6 [Source:HGNC Symbol;Acc:HGNC:30788]	0.458979	0.0583923	0.0910552	0.069671	0.132837	0.092648	0.221196	0.197499	0.213554	0.28998
ENSG00000104967	NOVA2	ENST00000263257;ENST00000596784;ENST00000599462	GO:0003676(nucleic acid binding);GO:0003723(RNA binding);GO:0005634(nucleus);GO:0044822(poly(A) RNA binding);GO:0051252(regulation of RNA metabolic process)	NA	NA	NA	neuro-oncological ventral antigen 2 [Source:HGNC Symbol;Acc:HGNC:7887]	0.263123	0.456528	0.370385	0.202147	0.59277	0.325545	0.0126214	0.128484	0.399099	0.0693339
ENSG00000104970	KIR3DX1	ENST00000446586;ENST00000613375;ENST00000610811;ENST00000611588	GO:0005515(protein binding);GO:0005576(extracellular region)	NA	NA	NA	killer cell immunoglobulin-like receptor, three domains, X1 [Source:HGNC Symbol;Acc:HGNC:25043]	0.0107495	0	0	0.000851849	0.0201887	0.0143388	0.0081636	0.0192626	0.00298635	0.00795715
ENSG00000104974	LILRA1	ENST00000618665;ENST00000495417;ENST00000473156;ENST00000251372;ENST00000477255;ENST00000453777	GO:0002376(immune system process);GO:0003823(antigen binding);GO:0004888(transmembrane signaling receptor activity);GO:0005515(protein binding);GO:0005886(plasma membrane);GO:0006952(defense response);GO:0007166(cell surface receptor signaling pathway);GO:0016021(integral component of membrane);GO:0050776(regulation of immune response)	NA	NA	NA	leukocyte immunoglobulin-like receptor, subfamily A (with TM domain), member 1 [Source:HGNC Symbol;Acc:HGNC:6602]	0.257213	0.424336	0.234145	0.41869	0.163783	0.660608	0.148568	0.146819	0.241729	0.1791
ENSG00000105048	TNNT1	ENST00000587758;ENST00000588981;ENST00000589745;ENST00000587465;ENST00000588147	GO:0003009(skeletal muscle contraction);GO:0005515(protein binding);GO:0005523(tropomyosin binding);GO:0005829(cytosol);GO:0005861(troponin complex);GO:0006937(regulation of muscle contraction);GO:0014883(transition between fast and slow fiber);GO:0030049(muscle filament sliding);GO:0031014(troponin T binding);GO:0031444(slow-twitch skeletal muscle fiber contraction);GO:0045932(negative regulatio…	NA	NA	NA	troponin T type 1 (skeletal, slow) [Source:HGNC Symbol;Acc:HGNC:11948]	0.103417	0.0537214	0.0230557	0.0263981	0.0738084	0.0169242	0.0202375	0.0211606	0.0285056	0
ENSG00000105131	EPHX3	ENST00000221730;ENST00000435261	GO:0003674(molecular_function);GO:0005575(cellular_component);GO:0005576(extracellular region);GO:0008150(biological_process);GO:0008152(metabolic process);GO:0016787(hydrolase activity)	NA	NA	NA	epoxide hydrolase 3 [Source:HGNC Symbol;Acc:HGNC:23760]	0.622475	0.0947574	0.185238	0.285336	0.367839	0.172625	0.0984704	0.04561	0.0257042	0.137805
ENSG00000105136	ZNF419	ENST00000354197;ENST00000426954;ENST00000523882;ENST00000520540;ENST00000519310;ENST00000442920;ENST00000523312;ENST00000523439;ENST00000424930;ENST00000347466;ENST00000523138;ENST00000415379;ENST00000521754;ENST00000221735;ENST00000518999;ENST00000521137;ENST00000522346;ENST00000618093	GO:0003676(nucleic acid binding);GO:0003677(DNA binding);GO:0005515(protein binding);GO:0005622(intracellular);GO:0005634(nucleus);GO:0006351(transcription, DNA-templated);GO:0006355(regulation of transcription, DNA-templated);GO:0046872(metal ion binding)	NA	NA	NA	zinc finger protein 419 [Source:HGNC Symbol;Acc:HGNC:20648]	0.587535	0.417187	0.267806	0.769533	0.477552	0.447931	0.618366	0.349745	0.534816	0.247314
ENSG00000105141	CASP14	ENST00000427043	GO:0004197(cysteine-type endopeptidase activity);GO:0005515(protein binding);GO:0005634(nucleus);GO:0005737(cytoplasm);GO:0006508(proteolysis);GO:0006915(apoptotic process);GO:0006919(activation of cysteine-type endopeptidase activity involved in apoptotic process);GO:0008234(cysteine-type peptidase activity);GO:0008544(epidermis development);GO:0008630(intrinsic apoptotic signaling pathway in re…	NA	NA	NA	caspase 14, apoptosis-related cysteine peptidase [Source:HGNC Symbol;Acc:HGNC:1502]	0	0	0	0	0.00450051	0.0105071	0	0	0	0
ENSG00000105143	SLC1A6	ENST00000430939	GO:0005313(L-glutamate transmembrane transporter activity);GO:0005794(Golgi apparatus);GO:0005886(plasma membrane);GO:0005887(integral component of plasma membrane);GO:0006811(ion transport);GO:0006835(dicarboxylic acid transport);GO:0007268(synaptic transmission);GO:0007269(neurotransmitter secretion);GO:0014047(glutamate secretion);GO:0015183(L-aspartate transmembrane transporter activity);GO:0…	04724(Glutamatergic synapse)	NA	NA	solute carrier family 1 (high affinity aspartate/glutamate transporter), member 6 [Source:HGNC Symbol;Acc:HGNC:10944]	0	0	0	0	0	0.00480551	0	0	0	0
ENSG00000105171	POP4	ENST00000585603;ENST00000586173;ENST00000586420;ENST00000591061;ENST00000221770;ENST00000586823;ENST00000591824;ENST00000588551;ENST00000590688;ENST00000586136;ENST00000592759;ENST00000592749;ENST00000587232	GO:0000171(ribonuclease MRP activity);GO:0000172(ribonuclease MRP complex);GO:0003723(RNA binding);GO:0004526(ribonuclease P activity);GO:0004540(ribonuclease activity);GO:0005515(protein binding);GO:0005655(nucleolar ribonuclease P complex);GO:0006364(rRNA processing);GO:0006379(mRNA cleavage);GO:0008033(tRNA processing);GO:0030677(ribonuclease P complex);GO:0033204(ribonuclease P RNA binding);G…	NA	NA	NA	processing of precursor 4, ribonuclease P/MRP subunit (S. cerevisiae) [Source:HGNC Symbol;Acc:HGNC:30081]	0.779297	0.826813	1.0325	1.16876	0.734251	0.566618	0.892475	0.703433	0.788154	0.638683
ENSG00000105198	LGALS13	ENST00000221797	GO:0004622(lysophospholipase activity);GO:0005515(protein binding);GO:0006644(phospholipid metabolic process);GO:0006915(apoptotic process);GO:0008152(metabolic process);GO:0030246(carbohydrate binding);GO:0070234(positive regulation of T cell apoptotic process)	NA	NA	NA	lectin, galactoside-binding, soluble, 13 [Source:HGNC Symbol;Acc:HGNC:15449]	0	0	0.00629518	0	0	0	0	0	0	0
ENSG00000105278	ZFR2	ENST00000262961;ENST00000591712	GO:0003676(nucleic acid binding);GO:0008270(zinc ion binding);GO:0046872(metal ion binding)	NA	NA	NA	zinc finger RNA binding protein 2 [Source:HGNC Symbol;Acc:HGNC:29189]	0.0164932	0	0.0185631	0.00148454	0	0.00618184	0.00482321	0.00230679	0.0204762	0.00959681
ENSG00000105290	APLP1	ENST00000537454;ENST00000221891;ENST00000590561;ENST00000586861;ENST00000592316;ENST00000588808;ENST00000587274;ENST00000590926;ENST00000591165	GO:0005515(protein binding);GO:0005604(basement membrane);GO:0005886(plasma membrane);GO:0006897(endocytosis);GO:0006915(apoptotic process);GO:0007155(cell adhesion);GO:0007193(adenylate cyclase-inhibiting G-protein coupled receptor signaling pathway);GO:0007399(nervous system development);GO:0008201(heparin binding);GO:0009887(organ morphogenesis);GO:0016021(integral component of membrane);GO:00…	NA	NA	NA	amyloid beta (A4) precursor-like protein 1 [Source:HGNC Symbol;Acc:HGNC:597]	0.808599	0.180116	0.279915	0.193753	0.225329	0.43995	0.212168	0.294929	0.310385	0.433872
ENSG00000105370	LIM2	ENST00000221973	GO:0005212(structural constituent of eye lens);GO:0005886(plasma membrane);GO:0007043(cell-cell junction assembly);GO:0016021(integral component of membrane);GO:0030054(cell junction);GO:0031982(vesicle)	NA	NA	NA	lens intrinsic membrane protein 2, 19kDa [Source:HGNC Symbol;Acc:HGNC:6610]	0	0	0.01396	0	0	0	0	0	0	0
ENSG00000105376	ICAM5	ENST00000221980;ENST00000588912;ENST00000587398;ENST00000586480	GO:0005178(integrin binding);GO:0005515(protein binding);GO:0005886(plasma membrane);GO:0005887(integral component of plasma membrane);GO:0006909(phagocytosis);GO:0007155(cell adhesion);GO:0016020(membrane);GO:0016337(single organismal cell-cell adhesion)	NA	NA	NA	intercellular adhesion molecule 5, telencephalin [Source:HGNC Symbol;Acc:HGNC:5348]	0.0907066	0.106654	0.262906	0.0820355	0.217962	0.114463	0.142556	0.0909677	0.136222	0.133904
ENSG00000105383	CD33	ENST00000436584;ENST00000421133;ENST00000391796;ENST00000262262;ENST00000601785;ENST00000598473;ENST00000600557	GO:0004872(receptor activity);GO:0005515(protein binding);GO:0005886(plasma membrane);GO:0005887(integral component of plasma membrane);GO:0007155(cell adhesion);GO:0007165(signal transduction);GO:0007267(cell-cell signaling);GO:0008285(negative regulation of cell proliferation);GO:0009897(external side of plasma membrane);GO:0030246(carbohydrate binding);GO:0070062(extracellular exosome)	04640(Hematopoietic cell lineage)	NA	NA	CD33 molecule [Source:HGNC Symbol;Acc:HGNC:1659]	0.300768	0.321951	0.172439	0.394056	0.173687	0.970604	0.305563	0.439271	0.416289	0.625487
ENSG00000105392	CRX	ENST00000604324;ENST00000221996	GO:0000977(RNA polymerase II regulatory region sequence-specific DNA binding);GO:0000978(RNA polymerase II core promoter proximal region sequence-specific DNA binding);GO:0001077(RNA polymerase II core promoter proximal region sequence-specific DNA binding transcription factor activity involved in positive regulation of transcription);GO:0003677(DNA binding);GO:0003682(chromatin binding);GO:00037…	NA	NA	NA	cone-rod homeobox [Source:HGNC Symbol;Acc:HGNC:2383]	0.00467525	0	0	0.000831177	0	0	0	0	0	0.00201154
ENSG00000105398	SULT2A1	ENST00000222002	GO:0005515(protein binding);GO:0005829(cytosol);GO:0006805(xenobiotic metabolic process);GO:0007586(digestion);GO:0008146(sulfotransferase activity);GO:0008202(steroid metabolic process);GO:0030573(bile acid catabolic process);GO:0044255(cellular lipid metabolic process);GO:0044281(small molecule metabolic process);GO:0047704(bile-salt sulfotransferase activity);GO:0050427(3'-phosphoadenosine 5'-…	04976(Bile secretion)	NA	NA	sulfotransferase family, cytosolic, 2A, dehydroepiandrosterone (DHEA)-preferring, member 1 [Source:HGNC Symbol;Acc:HGNC:11458]	0	1.74797	0	0	0	0	0.227987	0.049684	0	0
ENSG00000105419	MEIS3	ENST00000561204;ENST00000441740;ENST00000331559;ENST00000560245;ENST00000561096;ENST00000561293;ENST00000560253;ENST00000558555;ENST00000559524;ENST00000607695;ENST00000559338;ENST00000557833;ENST00000561040	GO:0001077(RNA polymerase II core promoter proximal region sequence-specific DNA binding transcription factor activity involved in positive regulation of transcription);GO:0003677(DNA binding);GO:0003682(chromatin binding);GO:0005634(nucleus);GO:0006355(regulation of transcription, DNA-templated);GO:0006366(transcription from RNA polymerase II promoter);GO:0043565(sequence-specific DNA binding);G…	NA	NA	NA	Meis homeobox 3 [Source:HGNC Symbol;Acc:HGNC:29537]	0.909957	0.836609	1.15312	0.794423	1.39378	2.18202	0.599681	0.60735	0.702561	0.964668
ENSG00000105467	SYNGR4	ENST00000344846;ENST00000601610	GO:0016020(membrane);GO:0016021(integral component of membrane);GO:0030672(synaptic vesicle membrane);GO:0031594(neuromuscular junction)	NA	NA	NA	synaptogyrin 4 [Source:HGNC Symbol;Acc:HGNC:11502]	0.0451776	0.0232419	0.00235726	0.00562742	0	0	0.0413145	0.0227468	0.0781226	0.0122298
ENSG00000105492	SIGLEC6	ENST00000346477;ENST00000359982;ENST00000436458;ENST00000343300;ENST00000425629;ENST00000474054;ENST00000391797;ENST00000496422;ENST00000489837	GO:0005515(protein binding);GO:0005576(extracellular region);GO:0005887(integral component of plasma membrane);GO:0007155(cell adhesion);GO:0007267(cell-cell signaling);GO:0016020(membrane);GO:0030246(carbohydrate binding)	NA	NA	NA	sialic acid binding Ig-like lectin 6 [Source:HGNC Symbol;Acc:HGNC:10875]	0.153699	0.296767	0.301409	0.0361917	0.47888	1.13534	0.572325	0.998595	0.854584	0.861127
ENSG00000105497	ZNF175	ENST00000545217;ENST00000262259;ENST00000596504;ENST00000436511;ENST00000600460	GO:0003676(nucleic acid binding);GO:0003677(DNA binding);GO:0003700(sequence-specific DNA binding transcription factor activity);GO:0005515(protein binding);GO:0005622(intracellular);GO:0005654(nucleoplasm);GO:0005737(cytoplasm);GO:0006351(transcription, DNA-templated);GO:0006355(regulation of transcription, DNA-templated);GO:0045111(intermediate filament cytoskeleton);GO:0046872(metal ion bindin…	NA	NA	NA	zinc finger protein 175 [Source:HGNC Symbol;Acc:HGNC:12964]	1.00572	0.196056	0.39043	0.908444	0.263736	0.839327	0.51613	0.83061	0.863404	1.08791
ENSG00000105501	SIGLEC5	ENST00000570106;ENST00000534261	GO:0005515(protein binding);GO:0007155(cell adhesion);GO:0016021(integral component of membrane);GO:0030246(carbohydrate binding)	NA	NA	NA	sialic acid binding Ig-like lectin 5 [Source:HGNC Symbol;Acc:HGNC:10874]	0.230838	0.394829	0.126868	0.313066	0.153572	0.460975	0.24029	0.0895825	0.436388	0.237509
ENSG00000105507	CABP5	ENST00000293255	GO:0005509(calcium ion binding);GO:0005515(protein binding);GO:0005829(cytosol);GO:0007165(signal transduction)	NA	NA	NA	calcium binding protein 5 [Source:HGNC Symbol;Acc:HGNC:13714]	0	0	0	0	0.0209712	0	0	0	0	0
ENSG00000105549	THEG	ENST00000530711;ENST00000346878;ENST00000342640	GO:0005515(protein binding);GO:0005634(nucleus);GO:0007275(multicellular organismal development);GO:0007283(spermatogenesis);GO:0030154(cell differentiation);GO:0051131(chaperone-mediated protein complex assembly)	NA	NA	NA	theg spermatid protein [Source:HGNC Symbol;Acc:HGNC:13706]	0.0900069	0.0174533	0.0252603	0.0314889	0.0288268	0	0.0562965	0.0168925	0.0336413	0.0226924
ENSG00000105550	FGF21	ENST00000593756;ENST00000222157	GO:0005104(fibroblast growth factor receptor binding);GO:0005515(protein binding);GO:0005576(extracellular region);GO:0007165(signal transduction);GO:0007267(cell-cell signaling);GO:0008083(growth factor activity);GO:0008284(positive regulation of cell proliferation);GO:0010988(regulation of low-density lipoprotein particle clearance);GO:0045716(positive regulation of low-density lipoprotein part…	04010(MAPK signaling pathway);04810(Regulation of actin cytoskeleton);05200(Pathways in cancer);05218(Melanoma)	NA	NA	fibroblast growth factor 21 [Source:HGNC Symbol;Acc:HGNC:3678]	0.010675	0	0	0.0655217	0	0	0	0	0	0
ENSG00000105605	CACNG7	ENST00000391767	GO:0005245(voltage-gated calcium channel activity);GO:0005891(voltage-gated calcium channel complex);GO:0006816(calcium ion transport);GO:0016021(integral component of membrane);GO:0032281(alpha-amino-3-hydroxy-5-methyl-4-isoxazolepropionic acid selective glutamate receptor complex);GO:0070588(calcium ion transmembrane transport);GO:2000311(regulation of alpha-amino-3-hydroxy-5-methyl-4-isoxazole…	04010(MAPK signaling pathway);04260(Cardiac muscle contraction);05410(Hypertrophic cardiomyopathy (HCM));05412(Arrhythmogenic right ventricular cardiomyopathy (ARVC));05414(Dilated cardiomyopathy)	NA	NA	calcium channel, voltage-dependent, gamma subunit 7 [Source:HGNC Symbol;Acc:HGNC:13626]	0	0	0.00985152	0.0153504	0.0112426	0.0225946	0.0161155	0.0127757	0.0101366	0.0212333
ENSG00000105610	KLF1	ENST00000264834	GO:0000790(nuclear chromatin);GO:0000987(core promoter proximal region sequence-specific DNA binding);GO:0003700(sequence-specific DNA binding transcription factor activity);GO:0005634(nucleus);GO:0006351(transcription, DNA-templated);GO:0006355(regulation of transcription, DNA-templated);GO:0030218(erythrocyte differentiation);GO:0044212(transcription regulatory region DNA binding);GO:0045893(po…	NA	NA	NA	Kruppel-like factor 1 (erythroid) [Source:HGNC Symbol;Acc:HGNC:6345]	0	0.059858	0	0.107459	0.025207	0.113868	0.01609	0	0.096147	0
ENSG00000105641	SLC5A5	ENST00000222248;ENST00000597109	GO:0005215(transporter activity);GO:0005634(nucleus);GO:0005886(plasma membrane);GO:0006590(thyroid hormone generation);GO:0006810(transport);GO:0006811(ion transport);GO:0006814(sodium ion transport);GO:0008507(sodium:iodide symporter activity);GO:0015111(iodide transmembrane transporter activity);GO:0015293(symporter activity);GO:0015705(iodide transport);GO:0016020(membrane);GO:0016021(integra…	NA	NA	NA	solute carrier family 5 (sodium/iodide cotransporter), member 5 [Source:HGNC Symbol;Acc:HGNC:11040]	0.0876881	0.00869814	0.015106	0.0155407	0	0.0660718	0.00239216	0.00542177	0.0409693	0.0398334
ENSG00000105642	KCNN1	ENST00000222249;ENST00000594192;ENST00000609922	GO:0005516(calmodulin binding);GO:0005886(plasma membrane);GO:0006813(potassium ion transport);GO:0007268(synaptic transmission);GO:0008076(voltage-gated potassium channel complex);GO:0015269(calcium-activated potassium channel activity);GO:0016021(integral component of membrane);GO:0016286(small conductance calcium-activated potassium channel activity);GO:0043025(neuronal cell body);GO:0046982(p…	NA	NA	NA	potassium channel, calcium activated intermediate/small conductance subfamily N alpha, member 1 [Source:HGNC Symbol;Acc:HGNC:6290]	0.0704227	0.0395265	0.0311573	0.0422307	0.0230231	0.0783906	0.0128587	0.0400315	0.0768402	0.0114191
ENSG00000105675	ATP4A	ENST00000262623	GO:0000166(nucleotide binding);GO:0000287(magnesium ion binding);GO:0005391(sodium:potassium-exchanging ATPase activity);GO:0005524(ATP binding);GO:0005615(extracellular space);GO:0005886(plasma membrane);GO:0005887(integral component of plasma membrane);GO:0006810(transport);GO:0006813(potassium ion transport);GO:0006814(sodium ion transport);GO:0008152(metabolic process);GO:0008900(hydrogen:pot…	00190(Oxidative phosphorylation);04966(Collecting duct acid secretion);04971(Gastric acid secretion)	NA	NA	ATPase, H+/K+ exchanging, alpha polypeptide [Source:HGNC Symbol;Acc:HGNC:819]	0.0252086	0	0.0256941	0.0531878	0.0158508	0.0065072	0.00658636	0.039026	0.0157439	0.00779853
ENSG00000105695	MAG	ENST00000361922;ENST00000593348	GO:0005102(receptor binding);GO:0005515(protein binding);GO:0005737(cytoplasm);GO:0005886(plasma membrane);GO:0007155(cell adhesion);GO:0007399(nervous system development);GO:0007596(blood coagulation);GO:0010977(negative regulation of neuron projection development);GO:0016021(integral component of membrane);GO:0019901(protein kinase binding);GO:0021762(substantia nigra development);GO:0030246(ca…	04514(Cell adhesion molecules (CAMs))	NA	NA	myelin associated glycoprotein [Source:HGNC Symbol;Acc:HGNC:6783]	0	0.0236623	0.0113859	0	0	0.0683407	0.0280093	0.0384948	0.00390679	0.010257
ENSG00000105750	ZNF85	ENST00000597314;ENST00000601924;ENST00000300540;ENST00000595854;ENST00000601284;ENST00000328178;ENST00000599885;ENST00000596476;ENST00000599064;ENST00000596534;ENST00000598862;ENST00000601023	GO:0003676(nucleic acid binding);GO:0003677(DNA binding);GO:0003700(sequence-specific DNA binding transcription factor activity);GO:0003714(transcription corepressor activity);GO:0005515(protein binding);GO:0005622(intracellular);GO:0005634(nucleus);GO:0005654(nucleoplasm);GO:0006351(transcription, DNA-templated);GO:0006355(regulation of transcription, DNA-templated);GO:0046872(metal ion binding)…	NA	NA	NA	zinc finger protein 85 [Source:HGNC Symbol;Acc:HGNC:13160]	0.134532	0.747532	0.946695	1.28419	0.0998057	0.303335	0.420471	0.481069	0.389021	0.389021
ENSG00000105880	DLX5	ENST00000222598;ENST00000486603	GO:0000790(nuclear chromatin);GO:0000978(RNA polymerase II core promoter proximal region sequence-specific DNA binding);GO:0001077(RNA polymerase II core promoter proximal region sequence-specific DNA binding transcription factor activity involved in positive regulation of transcription);GO:0001501(skeletal system development);GO:0001649(osteoblast differentiation);GO:0001958(endochondral ossific…	NA	NA	NA	distal-less homeobox 5 [Source:HGNC Symbol;Acc:HGNC:2918]	0.286176	0.021647	0	0.0402065	0.0985594	0.234146	0	0.0148847	0.0232695	0.0139912
ENSG00000105967	TFEC	ENST00000457268;ENST00000265440;ENST00000320239;ENST00000462828;ENST00000393485;ENST00000484212;ENST00000497829;ENST00000474337;ENST00000465322	GO:0000978(RNA polymerase II core promoter proximal region sequence-specific DNA binding);GO:0001077(RNA polymerase II core promoter proximal region sequence-specific DNA binding transcription factor activity involved in positive regulation of transcription);GO:0003700(sequence-specific DNA binding transcription factor activity);GO:0003713(transcription coactivator activity);GO:0003714(transcript…	NA	NA	NA	transcription factor EC [Source:HGNC Symbol;Acc:HGNC:11754]	0.255693	0.441998	0.156232	0.254966	0.112323	0.879691	0.43439	0.213025	0.219737	0.270563
ENSG00000106013	ANKRD7	ENST00000357099;ENST00000490445	GO:0005515(protein binding);GO:0008584(male gonad development)	NA	NA	NA	ankyrin repeat domain 7 [Source:HGNC Symbol;Acc:HGNC:18588]	0	0.00973747	0.0338251	0.00878412	0.0386002	0.0440105	0.00525234	0	0	0.00950423
ENSG00000106123	EPHB6	ENST00000619012;ENST00000497095;ENST00000616380;ENST00000614832;ENST00000611578;ENST00000422643;ENST00000486511;ENST00000471581	GO:0004672(protein kinase activity);GO:0005003(ephrin receptor activity);GO:0005515(protein binding);GO:0005524(ATP binding);GO:0005887(integral component of plasma membrane);GO:0006468(protein phosphorylation);GO:0007169(transmembrane receptor protein tyrosine kinase signaling pathway);GO:0016021(integral component of membrane);GO:0016772(transferase activity, transferring phosphorus-containing …	04360(Axon guidance)	NA	NA	EPH receptor B6 [Source:HGNC Symbol;Acc:HGNC:3396]	0.311959	0.274029	0.308711	0.272684	0.42458	3.18941	0.486415	0.499825	0.689492	0.74199
ENSG00000106128	GHRHR	ENST00000466427;ENST00000326139;ENST00000409904;ENST00000489974;ENST00000473133	GO:0004888(transmembrane signaling receptor activity);GO:0004930(G-protein coupled receptor activity);GO:0005515(protein binding);GO:0005637(nuclear inner membrane);GO:0005640(nuclear outer membrane);GO:0005737(cytoplasm);GO:0005886(plasma membrane);GO:0007165(signal transduction);GO:0007166(cell surface receptor signaling pathway);GO:0007186(G-protein coupled receptor signaling pathway);GO:00071…	04080(Neuroactive ligand-receptor interaction)	NA	NA	growth hormone releasing hormone receptor [Source:HGNC Symbol;Acc:HGNC:4266]	0.0240747	0	0.00450131	0.00318988	0	0.048938	0	0.0276171	0	0
ENSG00000106236	NPTX2	ENST00000265634;ENST00000466102	GO:0003674(molecular_function);GO:0005575(cellular_component);GO:0005576(extracellular region);GO:0007268(synaptic transmission);GO:0008306(associative learning);GO:0030246(carbohydrate binding);GO:0046872(metal ion binding)	NA	NA	NA	neuronal pentraxin II [Source:HGNC Symbol;Acc:HGNC:7953]	1.48101	0.96951	1.18055	0.952108	0.576045	0.817141	0.20829	0.468854	0.791454	0.983471
ENSG00000106278	PTPRZ1	ENST00000393386;ENST00000471837;ENST00000449182;ENST00000489114;ENST00000483995;ENST00000468641;ENST00000470504;ENST00000474500	GO:0002244(hematopoietic progenitor cell differentiation);GO:0004725(protein tyrosine phosphatase activity);GO:0005001(transmembrane receptor protein tyrosine phosphatase activity);GO:0005515(protein binding);GO:0005578(proteinaceous extracellular matrix);GO:0005887(integral component of plasma membrane);GO:0006470(protein dephosphorylation);GO:0007409(axonogenesis);GO:0007417(central nervous sys…	05120(Epithelial cell signaling in Helicobacter pylori infection)	NA	NA	protein tyrosine phosphatase, receptor-type, Z polypeptide 1 [Source:HGNC Symbol;Acc:HGNC:9685]	0.0289241	0.00829498	0.0266281	0.020358	0.0142835	0.170565	0.2139	0.223298	0.193711	0.383787
ENSG00000106302	HYAL4	ENST00000489978;ENST00000488323;ENST00000223026;ENST00000483878	GO:0004415(hyalurononglucosaminidase activity);GO:0005975(carbohydrate metabolic process);GO:0006027(glycosaminoglycan catabolic process);GO:0009986(cell surface);GO:0016021(integral component of membrane);GO:0030207(chondroitin sulfate catabolic process)	00531(Glycosaminoglycan degradation);01100(Metabolic pathways)	NA	NA	hyaluronoglucosaminidase 4 [Source:HGNC Symbol;Acc:HGNC:5323]	0.0228168	0.0077118	0	0.0383274	0.011497	0.0134196	0.0858397	0.0721124	0.0223619	0.0117007
ENSG00000106304	SPAM1	ENST00000340011	GO:0004415(hyalurononglucosaminidase activity);GO:0005886(plasma membrane);GO:0005975(carbohydrate metabolic process);GO:0007155(cell adhesion);GO:0007338(single fertilization);GO:0007339(binding of sperm to zona pellucida);GO:0007342(fusion of sperm to egg plasma membrane);GO:0031225(anchored component of membrane);GO:0032504(multicellular organism reproduction);GO:0035036(sperm-egg recognition)	00531(Glycosaminoglycan degradation);01100(Metabolic pathways)	NA	NA	sperm adhesion molecule 1 (PH-20 hyaluronidase, zona pellucida binding) [Source:HGNC Symbol;Acc:HGNC:11217]	0.00461898	0.0314295	0	0	0.00519073	0	0	0	0	0
ENSG00000106327	TFR2	ENST00000223051;ENST00000431692;ENST00000490084;ENST00000465294;ENST00000462107;ENST00000462090;ENST00000476304;ENST00000461176;ENST00000473374;ENST00000473963;ENST00000473571;ENST00000475011;ENST00000474947	GO:0001948(glycoprotein binding);GO:0004998(transferrin receptor activity);GO:0005737(cytoplasm);GO:0005887(integral component of plasma membrane);GO:0006826(iron ion transport);GO:0006879(cellular iron ion homeostasis);GO:0006898(receptor-mediated endocytosis);GO:0039706(co-receptor binding);GO:1990712(HFE-transferrin receptor complex)	NA	NA	NA	transferrin receptor 2 [Source:HGNC Symbol;Acc:HGNC:11762]	0.60933	0.433937	0.194105	0.764449	0.609997	0.0923201	0.133231	0.0815073	0.103588	0.139329
ENSG00000106341	PPP1R17	ENST00000342032	GO:0004864(protein phosphatase inhibitor activity);GO:0004865(protein serine/threonine phosphatase inhibitor activity);GO:0005575(cellular_component);GO:0005622(intracellular);GO:0007417(central nervous system development);GO:0010921(regulation of phosphatase activity);GO:0019212(phosphatase inhibitor activity);GO:0035556(intracellular signal transduction);GO:0043086(negative regulation of cataly…	04730(Long-term depression)	NA	NA	protein phosphatase 1, regulatory subunit 17 [Source:HGNC Symbol;Acc:HGNC:16973]	0.0469973	0.0456644	0.0694233	0.0661078	0.0330097	0.0539421	0.0472123	0.0946509	0.248022	0.0307521
ENSG00000106410	NOBOX	ENST00000467773	GO:0000978(RNA polymerase II core promoter proximal region sequence-specific DNA binding);GO:0001077(RNA polymerase II core promoter proximal region sequence-specific DNA binding transcription factor activity involved in positive regulation of transcription);GO:0001541(ovarian follicle development);GO:0003677(DNA binding);GO:0003700(sequence-specific DNA binding transcription factor activity);GO:…	NA	NA	NA	NOBOX oogenesis homeobox [Source:HGNC Symbol;Acc:HGNC:22448]	0.011259	0	0	0	0	0	0.024677	0	0.036866	0
ENSG00000106477	CEP41	ENST00000541543;ENST00000223208;ENST00000485736;ENST00000484549;ENST00000343969;ENST00000603513;ENST00000480206;ENST00000492389;ENST00000472739;ENST00000475282;ENST00000471201;ENST00000498527;ENST00000469826;ENST00000482730;ENST00000489512;ENST00000616628;ENST00000495702;ENST00000334451	GO:0000086(G2/M transition of mitotic cell cycle);GO:0000278(mitotic cell cycle);GO:0005515(protein binding);GO:0005813(centrosome);GO:0005814(centriole);GO:0005829(cytosol);GO:0005929(cilium);GO:0006996(organelle organization);GO:0015031(protein transport);GO:0016020(membrane);GO:0018095(protein polyglutamylation);GO:0036064(ciliary basal body);GO:0042384(cilium assembly);GO:0072372(primary cili…	NA	NA	NA	centrosomal protein 41kDa [Source:HGNC Symbol;Acc:HGNC:12370]	0.91244	0.893923	0.77631	0.559821	0.97733	0.37596	0.318762	0.161235	0.450447	0.284555
ENSG00000106631	MYL7	ENST00000446581;ENST00000458240;ENST00000434895;ENST00000457314;ENST00000457910	GO:0005509(calcium ion binding);GO:0005515(protein binding);GO:0005829(cytosol);GO:0006936(muscle contraction);GO:0016459(myosin complex);GO:0031672(A band);GO:0043197(dendritic spine)	04510(Focal adhesion);04530(Tight junction);04670(Leukocyte transendothelial migration);04810(Regulation of actin cytoskeleton)	NA	NA	myosin, light chain 7, regulatory [Source:HGNC Symbol;Acc:HGNC:21719]	0	0	0	0	0.0385605	0.0126001	0.0175687	0	0.0130323	0.00475876
ENSG00000106633	GCK	ENST00000459642;ENST00000403799;ENST00000395796;ENST00000473353	GO:0001678(cellular glucose homeostasis);GO:0004340(glucokinase activity);GO:0004396(hexokinase activity);GO:0005515(protein binding);GO:0005524(ATP binding);GO:0005536(glucose binding);GO:0005634(nucleus);GO:0005654(nucleoplasm);GO:0005739(mitochondrion);GO:0005829(cytosol);GO:0005975(carbohydrate metabolic process);GO:0006006(glucose metabolic process);GO:0006096(glycolytic process);GO:0006110(…	00010(Glycolysis / Gluconeogenesis);00052(Galactose metabolism);00500(Starch and sucrose metabolism);00520(Amino sugar and nucleotide sugar metabolism);00524(Butirosin and neomycin biosynthesis);01100(Metabolic pathways);04910(Insulin signaling pathway);04930(Type II diabetes mellitus);04950(Maturity onset diabetes of the young)	NA	NA	glucokinase (hexokinase 4) [Source:HGNC Symbol;Acc:HGNC:4195]	0.205297	0.0192652	0.0246405	0.0104274	0.0493855	0.057939	0.0252888	0.045621	0.0849744	0.0435137
ENSG00000106648	GALNTL5	ENST00000416269	GO:0007286(spermatid development);GO:0008152(metabolic process);GO:0016021(integral component of membrane);GO:0016740(transferase activity);GO:0031902(late endosome membrane);GO:0046872(metal ion binding)	00512(Mucin type O-Glycan biosynthesis);01100(Metabolic pathways)	NA	NA	polypeptide N-acetylgalactosaminyltransferase-like 5 [Source:HGNC Symbol;Acc:HGNC:21725]	0.00421191	0	0	0	0	0.00552523	0	0	0	0
ENSG00000106689	LHX2	ENST00000373615	GO:0001076(RNA polymerase II transcription factor binding transcription factor activity);GO:0001843(neural tube closure);GO:0001942(hair follicle development);GO:0003677(DNA binding);GO:0003682(chromatin binding);GO:0005515(protein binding);GO:0005622(intracellular);GO:0005634(nucleus);GO:0006355(regulation of transcription, DNA-templated);GO:0007399(nervous system development);GO:0007411(axon gu…	NA	NA	NA	LIM homeobox 2 [Source:HGNC Symbol;Acc:HGNC:6594]	0.0316504	0.0284047	0.00977061	0.0377752	0.0177847	0	0.0241192	0	0.0197009	0.00854893
ENSG00000106714	CNTNAP3	ENST00000297668;ENST00000377656;ENST00000493965;ENST00000477002;ENST00000358144;ENST00000483502;ENST00000443583;ENST00000495573;ENST00000377659;ENST00000469061;ENST00000377653	GO:0005515(protein binding);GO:0005576(extracellular region);GO:0005886(plasma membrane);GO:0007155(cell adhesion);GO:0008037(cell recognition);GO:0016021(integral component of membrane)	NA	NA	NA	contactin associated protein-like 3 [Source:HGNC Symbol;Acc:HGNC:13834]	0.100137	0.152386	0.0783987	0.176982	0.0992808	0.861791	0.273406	0.239547	0.376662	0.300025
ENSG00000106852	LHX6	ENST00000373755;ENST00000373754;ENST00000394319;ENST00000340587;ENST00000559895;ENST00000541397;ENST00000482062;ENST00000464484;ENST00000558672;ENST00000560152;ENST00000560485	GO:0003677(DNA binding);GO:0003700(sequence-specific DNA binding transcription factor activity);GO:0005515(protein binding);GO:0005634(nucleus);GO:0006351(transcription, DNA-templated);GO:0006355(regulation of transcription, DNA-templated);GO:0008270(zinc ion binding);GO:0021799(cerebral cortex radially oriented cell migration);GO:0021800(cerebral cortex tangential migration);GO:0021853(cerebral …	NA	NA	NA	LIM homeobox 6 [Source:HGNC Symbol;Acc:HGNC:21735]	0.303284	0.479762	0.189958	0.415622	0.342976	1.27989	0.283204	0.136038	0.577057	0.0598791
ENSG00000106952	TNFSF8	ENST00000618336;ENST00000223795	GO:0005102(receptor binding);GO:0005125(cytokine activity);GO:0005164(tumor necrosis factor receptor binding);GO:0005515(protein binding);GO:0005615(extracellular space);GO:0005887(integral component of plasma membrane);GO:0006915(apoptotic process);GO:0006955(immune response);GO:0007165(signal transduction);GO:0007267(cell-cell signaling);GO:0008283(cell proliferation);GO:0016020(membrane);GO:00…	NA	NA	NA	tumor necrosis factor (ligand) superfamily, member 8 [Source:HGNC Symbol;Acc:HGNC:11938]	0.122096	0.819268	0.140075	0.200129	0.113598	1.13196	0.456455	0.346823	0.917977	0.326919
ENSG00000107014	RLN2	ENST00000381627;ENST00000416837	GO:0005179(hormone activity);GO:0005576(extracellular region);GO:0007565(female pregnancy);GO:0010628(positive regulation of gene expression);GO:0030819(positive regulation of cAMP biosynthetic process);GO:0045766(positive regulation of angiogenesis);GO:0048552(regulation of metalloenzyme activity)	NA	NA	NA	relaxin 2 [Source:HGNC Symbol;Acc:HGNC:10027]	0.175337	0.723352	0.0539596	0.282752	0	0.0287499	0.0601292	0.0746848	0.0749556	0.00176826
ENSG00000107018	RLN1	ENST00000487557;ENST00000223862	GO:0005179(hormone activity);GO:0005576(extracellular region);GO:0007165(signal transduction);GO:0007565(female pregnancy)	NA	NA	NA	relaxin 1 [Source:HGNC Symbol;Acc:HGNC:10026]	0.0530437	0.107472	0.0250314	0.067142	0	0.000993325	0.104752	0.0952627	0.0170248	0.00205074
ENSG00000107105	ELAVL2	ENST00000380110;ENST00000223951;ENST00000544538;ENST00000397312;ENST00000380117;ENST00000423281;ENST00000440102	GO:0000166(nucleotide binding);GO:0003676(nucleic acid binding);GO:0003723(RNA binding);GO:0003730(mRNA 3'-UTR binding);GO:0005515(protein binding);GO:0006355(regulation of transcription, DNA-templated);GO:0044822(poly(A) RNA binding)	NA	NA	NA	ELAV like neuron-specific RNA binding protein 2 [Source:HGNC Symbol;Acc:HGNC:3313]	0.130257	0.109576	0.096692	1.67239	0.307112	0.0107223	0.168699	0.11234	0.138994	0.0247112
ENSG00000107147	KCNT1	ENST00000487664;ENST00000628528;ENST00000371757;ENST00000460750;ENST00000491806;ENST00000631073;ENST00000488444;ENST00000490355;ENST00000490363;ENST00000631193;ENST00000475008	GO:0005249(voltage-gated potassium channel activity);GO:0006813(potassium ion transport);GO:0008076(voltage-gated potassium channel complex);GO:0015269(calcium-activated potassium channel activity);GO:0016020(membrane);GO:0071805(potassium ion transmembrane transport)	NA	NA	NA	potassium channel, sodium activated subfamily T, member 1 [Source:HGNC Symbol;Acc:HGNC:18865]	0.314516	0.0603513	0.0586958	0.0663191	0.0327028	0.280574	0.0449775	0.0472815	0.055504	0.0380661
ENSG00000107187	LHX3	ENST00000619587	GO:0001076(RNA polymerase II transcription factor binding transcription factor activity);GO:0001890(placenta development);GO:0003677(DNA binding);GO:0005515(protein binding);GO:0005622(intracellular);GO:0005634(nucleus);GO:0005667(transcription factor complex);GO:0006355(regulation of transcription, DNA-templated);GO:0008045(motor neuron axon guidance);GO:0008270(zinc ion binding);GO:0009887(orga…	NA	NA	NA	LIM homeobox 3 [Source:HGNC Symbol;Acc:HGNC:6595]	0.00906787	0.0154246	0	0.0684256	0.0203813	0.0289487	0.00829227	0	0	0.00981813
ENSG00000107295	SH3GL2	ENST00000467085;ENST00000380607	GO:0000139(Golgi membrane);GO:0002090(regulation of receptor internalization);GO:0005515(protein binding);GO:0005737(cytoplasm);GO:0005829(cytosol);GO:0005886(plasma membrane);GO:0006892(post-Golgi vesicle-mediated transport);GO:0007165(signal transduction);GO:0007173(epidermal growth factor receptor signaling pathway);GO:0007411(axon guidance);GO:0007417(central nervous system development);GO:00…	04144(Endocytosis)	NA	NA	SH3-domain GRB2-like 2 [Source:HGNC Symbol;Acc:HGNC:10831]	0.0949968	0	0.0790387	0.0106846	0.00586832	0.070676	0.230298	0.105168	0.0892824	0.141019
ENSG00000107447	DNTT	ENST00000371174	GO:0003677(DNA binding);GO:0003887(DNA-directed DNA polymerase activity);GO:0003912(DNA nucleotidylexotransferase activity);GO:0005515(protein binding);GO:0005634(nucleus);GO:0005654(nucleoplasm);GO:0005737(cytoplasm);GO:0006259(DNA metabolic process);GO:0006304(DNA modification);GO:0016779(nucleotidyltransferase activity);GO:0034061(DNA polymerase activity);GO:0046872(metal ion binding);GO:00718…	03450(Non-homologous end-joining);04640(Hematopoietic cell lineage)	NA	NA	DNA nucleotidylexotransferase [Source:HGNC Symbol;Acc:HGNC:2983]	0	0	0	0	0	0	0.008793	0.025765	0	0
ENSG00000107485	GATA3	ENST00000481743;ENST00000379328;ENST00000346208	GO:0000122(negative regulation of transcription from RNA polymerase II promoter);GO:0000790(nuclear chromatin);GO:0000902(cell morphogenesis);GO:0000976(transcription regulatory region sequence-specific DNA binding);GO:0000977(RNA polymerase II regulatory region sequence-specific DNA binding);GO:0000979(RNA polymerase II core promoter sequence-specific DNA binding);GO:0000987(core promoter proxim…	NA	NA	NA	GATA binding protein 3 [Source:HGNC Symbol;Acc:HGNC:4172]	0.262851	0.198322	0.282465	0.163453	0.249483	0.715021	0.530729	0.414845	0.48804	0.638055
ENSG00000107518	ATRNL1	ENST00000616894;ENST00000609571;ENST00000527407;ENST00000355044;ENST00000524503;ENST00000424738;ENST00000449616	GO:0005515(protein binding);GO:0007186(G-protein coupled receptor signaling pathway);GO:0016020(membrane);GO:0016021(integral component of membrane);GO:0030246(carbohydrate binding)	NA	NA	NA	attractin-like 1 [Source:HGNC Symbol;Acc:HGNC:29063]	0.0479943	0.114542	0.0751369	0.0268794	0.210195	0.169132	0.12714	0.152456	0.187201	0.145337
ENSG00000107593	PKD2L1	ENST00000318222	GO:0001581(detection of chemical stimulus involved in sensory perception of sour taste);GO:0005227(calcium activated cation channel activity);GO:0005261(cation channel activity);GO:0005262(calcium channel activity);GO:0005272(sodium channel activity);GO:0005509(calcium ion binding);GO:0005515(protein binding);GO:0005783(endoplasmic reticulum);GO:0005886(plasma membrane);GO:0006812(cation transpor…	NA	NA	NA	polycystic kidney disease 2-like 1 [Source:HGNC Symbol;Acc:HGNC:9011]	0.0712638	0.0554034	0.031261	0.0412349	0.0374761	0.0356493	0.0635009	0.0584455	0.0622132	0.068606
ENSG00000107611	CUBN	ENST00000377833;ENST00000438254;ENST00000433666;ENST00000377823	GO:0001894(tissue homeostasis);GO:0004872(receptor activity);GO:0005215(transporter activity);GO:0005509(calcium ion binding);GO:0005515(protein binding);GO:0005737(cytoplasm);GO:0005765(lysosomal membrane);GO:0005768(endosome);GO:0005783(endoplasmic reticulum);GO:0005794(Golgi apparatus);GO:0005829(cytosol);GO:0005886(plasma membrane);GO:0005903(brush border);GO:0005905(coated pit);GO:0006766(vi…	04977(Vitamin digestion and absorption)	NA	NA	cubilin (intrinsic factor-cobalamin receptor) [Source:HGNC Symbol;Acc:HGNC:2548]	0.172365	0.1769	0.147306	0.177211	0.123733	1.38242	0.339371	0.344376	0.42801	0.315086
ENSG00000107821	KAZALD1	ENST00000370200;ENST00000477979;ENST00000470106;ENST00000477267;ENST00000465807;ENST00000608812	GO:0001503(ossification);GO:0001558(regulation of cell growth);GO:0005515(protein binding);GO:0005520(insulin-like growth factor binding);GO:0005576(extracellular region);GO:0005578(proteinaceous extracellular matrix);GO:0005614(interstitial matrix);GO:0007275(multicellular organismal development);GO:0030154(cell differentiation);GO:0030198(extracellular matrix organization)	NA	NA	NA	Kazal-type serine peptidase inhibitor domain 1 [Source:HGNC Symbol;Acc:HGNC:25460]	1.82939	1.659	1.17179	0.678434	0.93429	0.966804	0.972134	1.28874	0.845171	2.03098
ENSG00000107859	PITX3	ENST00000539804;ENST00000370002	GO:0000978(RNA polymerase II core promoter proximal region sequence-specific DNA binding);GO:0001077(RNA polymerase II core promoter proximal region sequence-specific DNA binding transcription factor activity involved in positive regulation of transcription);GO:0002088(lens development in camera-type eye);GO:0002089(lens morphogenesis in camera-type eye);GO:0003677(DNA binding);GO:0003700(sequenc…	NA	NA	NA	paired-like homeodomain 3 [Source:HGNC Symbol;Acc:HGNC:9006]	0	0	0.014971	0	0	0.137694	0	0	0	0
ENSG00000108018	SORCS1	ENST00000263054;ENST00000612154;ENST00000369698;ENST00000473866;ENST00000478809;ENST00000486192;ENST00000472196	GO:0005515(protein binding);GO:0007218(neuropeptide signaling pathway);GO:0008188(neuropeptide receptor activity);GO:0016020(membrane);GO:0016021(integral component of membrane)	NA	NA	NA	sortilin-related VPS10 domain containing receptor 1 [Source:HGNC Symbol;Acc:HGNC:16697]	0.0402684	0.00581238	0.0569277	0.0479852	0.0624826	0.225037	0.325219	0.506943	0.373545	0.506512
ENSG00000108231	LGI1	ENST00000371418;ENST00000629035;ENST00000478763;ENST00000630184;ENST00000630047;ENST00000627699;ENST00000485458;ENST00000464250;ENST00000626307;ENST00000626946	GO:0005102(receptor binding);GO:0005515(protein binding);GO:0005576(extracellular region);GO:0005615(extracellular space);GO:0007399(nervous system development);GO:0007411(axon guidance);GO:0008283(cell proliferation);GO:0030054(cell junction);GO:0030307(positive regulation of cell growth);GO:0031175(neuron projection development);GO:0045202(synapse);GO:0050806(positive regulation of synaptic tra…	NA	NA	NA	leucine-rich, glioma inactivated 1 [Source:HGNC Symbol;Acc:HGNC:6572]	0.00726241	0.00411778	0.0214551	0	0.00680996	0.17061	0.0919564	0.205633	0.173749	0.141134
ENSG00000108370	RGS9	ENST00000583473;ENST00000443584;ENST00000584234;ENST00000449996;ENST00000262406;ENST00000581175;ENST00000577186;ENST00000577595	GO:0001750(photoreceptor outer segment);GO:0001917(photoreceptor inner segment);GO:0004871(signal transducer activity);GO:0005096(GTPase activator activity);GO:0005634(nucleus);GO:0005737(cytoplasm);GO:0005834(heterotrimeric G-protein complex);GO:0005886(plasma membrane);GO:0007186(G-protein coupled receptor signaling pathway);GO:0007212(dopamine receptor signaling pathway);GO:0007399(nervous sys…	04744(Phototransduction)	NA	NA	regulator of G-protein signaling 9 [Source:HGNC Symbol;Acc:HGNC:10004]	0.320338	0.288864	0.216001	0.152698	0.353402	0.322572	0.647617	0.669263	0.565864	0.715768
ENSG00000108379	WNT3	ENST00000225512;ENST00000572508;ENST00000576471	GO:0000902(cell morphogenesis);GO:0001707(mesoderm formation);GO:0005102(receptor binding);GO:0005109(frizzled binding);GO:0005515(protein binding);GO:0005576(extracellular region);GO:0005578(proteinaceous extracellular matrix);GO:0005615(extracellular space);GO:0005737(cytoplasm);GO:0005788(endoplasmic reticulum lumen);GO:0005796(Golgi lumen);GO:0005886(plasma membrane);GO:0007275(multicellular …	NA	NA	NA	wingless-type MMTV integration site family, member 3 [Source:HGNC Symbol;Acc:HGNC:12782]	1.29245	0.821578	0.575461	0.905993	0.222825	0.402054	0.216209	0.176925	0.14631	0.133636
ENSG00000108384	RAD51C	ENST00000461271;ENST00000583539;ENST00000337432;ENST00000487921;ENST00000476741;ENST00000475762;ENST00000486827;ENST00000487525;ENST00000482007;ENST00000421782;ENST00000584617;ENST00000425173;ENST00000622327;ENST00000413590;ENST00000581221;ENST00000578151;ENST00000584804;ENST00000461706	GO:0000166(nucleotide binding);GO:0000400(four-way junction DNA binding);GO:0000724(double-strand break repair via homologous recombination);GO:0003677(DNA binding);GO:0005515(protein binding);GO:0005524(ATP binding);GO:0005634(nucleus);GO:0005654(nucleoplasm);GO:0005657(replication fork);GO:0005737(cytoplasm);GO:0005739(mitochondrion);GO:0006281(DNA repair);GO:0006310(DNA recombination);GO:00070…	03440(Homologous recombination)	NA	NA	RAD51 paralog C [Source:HGNC Symbol;Acc:HGNC:9820]	0.418356	0.414676	0.723915	0.548286	0.406642	0.582545	0.199884	0.329903	0.251654	0.329695
ENSG00000108576	SLC6A4	ENST00000401766;ENST00000261707;ENST00000579221;ENST00000578609	GO:0001666(response to hypoxia);GO:0005328(neurotransmitter:sodium symporter activity);GO:0005335(serotonin:sodium symporter activity);GO:0005515(protein binding);GO:0005829(cytosol);GO:0005886(plasma membrane);GO:0005887(integral component of plasma membrane);GO:0006836(neurotransmitter transport);GO:0006837(serotonin transport);GO:0007420(brain development);GO:0007584(response to nutrient);GO:0…	NA	NA	NA	solute carrier family 6 (neurotransmitter transporter), member 4 [Source:HGNC Symbol;Acc:HGNC:11050]	0.360904	0.188569	0.176213	0.282765	0.049765	0.111384	0.096397	0.0624027	0.0981029	0.0357096
ENSG00000108688	CCL7	ENST00000378569;ENST00000394627	GO:0002548(monocyte chemotaxis);GO:0005515(protein binding);GO:0005576(extracellular region);GO:0005615(extracellular space);GO:0005623(cell);GO:0006874(cellular calcium ion homeostasis);GO:0006935(chemotaxis);GO:0006954(inflammatory response);GO:0006955(immune response);GO:0007010(cytoskeleton organization);GO:0007165(signal transduction);GO:0007267(cell-cell signaling);GO:0008009(chemokine acti…	04060(Cytokine-cytokine receptor interaction);04062(Chemokine signaling pathway)	NA	NA	chemokine (C-C motif) ligand 7 [Source:HGNC Symbol;Acc:HGNC:10634]	0	0.0368076	0.111342	0.0664078	0.00507282	0.0425752	0.0593628	0.0945878	0	0.0175722
ENSG00000108702	CCL1	ENST00000225842	GO:0005125(cytokine activity);GO:0005515(protein binding);GO:0005576(extracellular region);GO:0005615(extracellular space);GO:0005623(cell);GO:0006874(cellular calcium ion homeostasis);GO:0006935(chemotaxis);GO:0006955(immune response);GO:0007165(signal transduction);GO:0008009(chemokine activity);GO:0016032(viral process);GO:0051384(response to glucocorticoid);GO:0060326(cell chemotaxis)	04060(Cytokine-cytokine receptor interaction);04062(Chemokine signaling pathway)	NA	NA	chemokine (C-C motif) ligand 1 [Source:HGNC Symbol;Acc:HGNC:10609]	0.077033	0	0.046595	0.048403	0	0	0.043268	0	0	0
ENSG00000108813	DLX4	ENST00000503410;ENST00000240306;ENST00000505318;ENST00000503276;ENST00000411890;ENST00000611342	GO:0000122(negative regulation of transcription from RNA polymerase II promoter);GO:0000978(RNA polymerase II core promoter proximal region sequence-specific DNA binding);GO:0001078(RNA polymerase II core promoter proximal region sequence-specific DNA binding transcription factor activity involved in negative regulation of transcription);GO:0003677(DNA binding);GO:0003700(sequence-specific DNA bi…	NA	NA	NA	distal-less homeobox 4 [Source:HGNC Symbol;Acc:HGNC:2917]	0.174339	0.332096	0.0221876	0.0200171	0.0210878	0.0537094	0.0140584	0.0191594	0.0188603	0.0702151
ENSG00000108849	PPY	ENST00000587926;ENST00000587070;ENST00000225992;ENST00000591228	GO:0001664(G-protein coupled receptor binding);GO:0002230(positive regulation of defense response to virus by host);GO:0005102(receptor binding);GO:0005179(hormone activity);GO:0005184(neuropeptide hormone activity);GO:0005576(extracellular region);GO:0005615(extracellular space);GO:0005623(cell);GO:0007218(neuropeptide signaling pathway);GO:0007267(cell-cell signaling);GO:0007586(digestion);GO:0…	NA	NA	NA	pancreatic polypeptide [Source:HGNC Symbol;Acc:HGNC:9327]	0.0283793	0.0270682	0.195633	0	0	0	0.129762	0.561711	0.0647035	0.152016
ENSG00000108852	MPP2	ENST00000377184;ENST00000269095;ENST00000536246;ENST00000612133;ENST00000625880;ENST00000461854;ENST00000523501;ENST00000473246;ENST00000520319;ENST00000523762;ENST00000520241;ENST00000524294	GO:0004385(guanylate kinase activity);GO:0005515(protein binding);GO:0005887(integral component of plasma membrane);GO:0007165(signal transduction);GO:0016020(membrane);GO:0030165(PDZ domain binding);GO:0046939(nucleotide phosphorylation)	NA	NA	NA	membrane protein, palmitoylated 2 (MAGUK p55 subfamily member 2) [Source:HGNC Symbol;Acc:HGNC:7220]	0.655933	0.135212	0.251994	0.116364	0.27366	0.803704	0.578204	0.528426	0.438682	0.462089
ENSG00000108878	CACNG1	ENST00000226021	GO:0005245(voltage-gated calcium channel activity);GO:0005515(protein binding);GO:0005622(intracellular);GO:0005891(voltage-gated calcium channel complex);GO:0006810(transport);GO:0006936(muscle contraction);GO:0016021(integral component of membrane);GO:0034765(regulation of ion transmembrane transport);GO:0070296(sarcoplasmic reticulum calcium ion transport);GO:0070588(calcium ion transmembrane …	04010(MAPK signaling pathway);04260(Cardiac muscle contraction);05410(Hypertrophic cardiomyopathy (HCM));05412(Arrhythmogenic right ventricular cardiomyopathy (ARVC));05414(Dilated cardiomyopathy)	NA	NA	calcium channel, voltage-dependent, gamma subunit 1 [Source:HGNC Symbol;Acc:HGNC:1405]	0	0.009554	0.021789	0.033951	0.049729	0.029022	0.101165	0	0	0.032921
ENSG00000108947	EFNB3	ENST00000226091	GO:0005005(transmembrane-ephrin receptor activity);GO:0005886(plasma membrane);GO:0005887(integral component of plasma membrane);GO:0007267(cell-cell signaling);GO:0007399(nervous system development);GO:0007411(axon guidance);GO:0007628(adult walking behavior);GO:0016020(membrane);GO:0016032(viral process);GO:0016198(axon choice point recognition);GO:0046875(ephrin receptor binding);GO:0048013(ep…	04360(Axon guidance)	NA	NA	ephrin-B3 [Source:HGNC Symbol;Acc:HGNC:3228]	0.463572	0.398659	0.527281	0.242716	0.280575	0.990111	0.298204	0.418956	0.433538	0.3486
ENSG00000109061	MYH1	ENST00000226207	GO:0003774(motor activity);GO:0003779(actin binding);GO:0005515(protein binding);GO:0005516(calmodulin binding);GO:0005524(ATP binding);GO:0005859(muscle myosin complex);GO:0006936(muscle contraction);GO:0008152(metabolic process);GO:0016459(myosin complex);GO:0032982(myosin filament);GO:0036464(cytoplasmic ribonucleoprotein granule)	04530(Tight junction);05416(Viral myocarditis)	NA	NA	myosin, heavy chain 1, skeletal muscle, adult [Source:HGNC Symbol;Acc:HGNC:7567]	0.0093	0	0.002289	0.004757	0.005779	0.030497	0	0.002341	0	0.009736
ENSG00000109132	PHOX2B	ENST00000226382	GO:0000790(nuclear chromatin);GO:0000977(RNA polymerase II regulatory region sequence-specific DNA binding);GO:0000978(RNA polymerase II core promoter proximal region sequence-specific DNA binding);GO:0001077(RNA polymerase II core promoter proximal region sequence-specific DNA binding transcription factor activity involved in positive regulation of transcription);GO:0001764(neuron migration);GO:…	NA	NA	NA	paired-like homeobox 2b [Source:HGNC Symbol;Acc:HGNC:9143]	0.008699	0	0	0.00926737	0	0	0.0378005	0.116596	0.148315	0.104164
ENSG00000109181	UGT2B10	ENST00000265403;ENST00000458688	GO:0005789(endoplasmic reticulum membrane);GO:0006629(lipid metabolic process);GO:0008152(metabolic process);GO:0009813(flavonoid biosynthetic process);GO:0015020(glucuronosyltransferase activity);GO:0016021(integral component of membrane);GO:0016758(transferase activity, transferring hexosyl groups);GO:0032870(cellular response to hormone stimulus);GO:0043231(intracellular membrane-bounded organ…	NA	NA	NA	UDP glucuronosyltransferase 2 family, polypeptide B10 [Source:HGNC Symbol;Acc:HGNC:12544]	0	0.054252	0	0.153406	0.033629	0	0.244774	0.130496	0.081578	0.121804
ENSG00000109208	SMR3A	ENST00000226460	GO:0005576(extracellular region)	NA	NA	NA	submaxillary gland androgen regulated protein 3A [Source:HGNC Symbol;Acc:HGNC:19216]	0	0	0	0.021545	0	0	0	0	0	0
ENSG00000109255	NMU	ENST00000511469;ENST00000264218;ENST00000507338	GO:0001696(gastric acid secretion);GO:0005102(receptor binding);GO:0005515(protein binding);GO:0005576(extracellular region);GO:0006940(regulation of smooth muscle contraction);GO:0007165(signal transduction);GO:0007186(G-protein coupled receptor signaling pathway);GO:0007218(neuropeptide signaling pathway);GO:0007586(digestion);GO:0009648(photoperiodism);GO:0019233(sensory perception of pain);GO…	NA	NA	NA	neuromedin U [Source:HGNC Symbol;Acc:HGNC:7859]	0.532981	0.0325797	0.141458	0.173321	0.183058	0	0.128227	0.0867881	0.0900362	0.00450014
ENSG00000109272	PF4V1	ENST00000226524	GO:0002690(positive regulation of leukocyte chemotaxis);GO:0005576(extracellular region);GO:0005615(extracellular space);GO:0006954(inflammatory response);GO:0006955(immune response);GO:0007186(G-protein coupled receptor signaling pathway);GO:0008009(chemokine activity);GO:0008201(heparin binding);GO:0032496(response to lipopolysaccharide);GO:0042127(regulation of cell proliferation);GO:0045236(C…	NA	NA	NA	platelet factor 4 variant 1 [Source:HGNC Symbol;Acc:HGNC:8862]	0.91896	0	0.581628	0.367356	0.070287	0.310172	0.115365	0.054035	0.136906	0.320524
ENSG00000109424	UCP1	ENST00000262999	GO:0005515(protein binding);GO:0005739(mitochondrion);GO:0005740(mitochondrial envelope);GO:0005743(mitochondrial inner membrane);GO:0006357(regulation of transcription from RNA polymerase II promoter);GO:0006839(mitochondrial transport);GO:0015992(proton transport);GO:0016021(integral component of membrane);GO:0017077(oxidative phosphorylation uncoupler activity);GO:0022904(respiratory electron …	NA	NA	NA	uncoupling protein 1 (mitochondrial, proton carrier) [Source:HGNC Symbol;Acc:HGNC:12517]	0	0	0	0	0.021531	0.025132	0.026281	0.019293	0.020939	0
ENSG00000109471	IL2	ENST00000226730	GO:0001933(negative regulation of protein phosphorylation);GO:0001934(positive regulation of protein phosphorylation);GO:0002903(negative regulation of B cell apoptotic process);GO:0005125(cytokine activity);GO:0005134(interleukin-2 receptor binding);GO:0005576(extracellular region);GO:0005615(extracellular space);GO:0006955(immune response);GO:0007155(cell adhesion);GO:0007186(G-protein coupled …	NA	NA	NA	interleukin 2 [Source:HGNC Symbol;Acc:HGNC:6001]	0	0	0	0	0.0281306	0	0.0203142	0.0437357	0.0138993	0.015321
ENSG00000109684	CLNK	ENST00000226951;ENST00000515667;ENST00000442825;ENST00000507719	GO:0005070(SH3/SH2 adaptor activity);GO:0005515(protein binding);GO:0005622(intracellular);GO:0006955(immune response);GO:0007169(transmembrane receptor protein tyrosine kinase signaling pathway);GO:0009967(positive regulation of signal transduction);GO:0035556(intracellular signal transduction)	NA	NA	NA	cytokine-dependent hematopoietic cell linker [Source:HGNC Symbol;Acc:HGNC:17438]	0.0456229	0.081841	0.0679011	0.0664484	0.054717	0.138966	0.264287	0.149016	0.12694	0.125091
ENSG00000109705	NKX3-2	ENST00000382438	GO:0000122(negative regulation of transcription from RNA polymerase II promoter);GO:0000978(RNA polymerase II core promoter proximal region sequence-specific DNA binding);GO:0001078(RNA polymerase II core promoter proximal region sequence-specific DNA binding transcription factor activity involved in negative regulation of transcription);GO:0001501(skeletal system development);GO:0003677(DNA bind…	NA	NA	NA	NK3 homeobox 2 [Source:HGNC Symbol;Acc:HGNC:951]	0.108918	0.160082	0.321774	0.119917	0.455	0.852358	0.231591	0.07049	0.2635	0.212868
ENSG00000109738	GLRB	ENST00000264428;ENST00000541722;ENST00000506411;ENST00000509282;ENST00000510970	GO:0001964(startle response);GO:0005230(extracellular ligand-gated ion channel activity);GO:0005515(protein binding);GO:0005886(plasma membrane);GO:0005887(integral component of plasma membrane);GO:0006810(transport);GO:0006811(ion transport);GO:0007218(neuropeptide signaling pathway);GO:0007268(synaptic transmission);GO:0007340(acrosome reaction);GO:0007399(nervous system development);GO:0007601…	04080(Neuroactive ligand-receptor interaction)	NA	NA	glycine receptor, beta [Source:HGNC Symbol;Acc:HGNC:4329]	0.0696603	0.0991264	0.153684	0.133769	0.217749	0.497381	0.0290081	0.0468838	0.0386543	0.0681647
ENSG00000109758	HGFAC	ENST00000382774;ENST00000509689;ENST00000506132	GO:0004252(serine-type endopeptidase activity);GO:0005515(protein binding);GO:0005576(extracellular region);GO:0005615(extracellular space);GO:0005737(cytoplasm);GO:0005791(rough endoplasmic reticulum);GO:0006508(proteolysis);GO:0008236(serine-type peptidase activity)	NA	NA	NA	HGF activator [Source:HGNC Symbol;Acc:HGNC:4894]	0.0681056	0.086498	0.0161876	0.0301949	0.0174797	0.0420963	0.025949	0.019654	0.0107525	0.00843656
ENSG00000109832	DDX25	ENST00000525943;ENST00000263576;ENST00000530414;ENST00000531000	GO:0003676(nucleic acid binding);GO:0003723(RNA binding);GO:0004004(ATP-dependent RNA helicase activity);GO:0005524(ATP binding);GO:0005622(intracellular);GO:0005634(nucleus);GO:0005737(cytoplasm);GO:0006406(mRNA export from nucleus);GO:0006417(regulation of translation);GO:0007275(multicellular organismal development);GO:0007286(spermatid development);GO:0010501(RNA secondary structure unwinding…	NA	NA	NA	DEAD (Asp-Glu-Ala-Asp) box helicase 25 [Source:HGNC Symbol;Acc:HGNC:18698]	0.00374765	0.00309909	0.00714937	0.006208	0	0.0265679	0.0055952	0.00821459	0.023212	0.00164243
ENSG00000109851	DBX1	ENST00000524983	GO:0003677(DNA binding);GO:0005634(nucleus);GO:0006355(regulation of transcription, DNA-templated);GO:0006357(regulation of transcription from RNA polymerase II promoter);GO:0021521(ventral spinal cord interneuron specification);GO:0043565(sequence-specific DNA binding)	NA	NA	NA	developing brain homeobox 1 [Source:HGNC Symbol;Acc:HGNC:33185]	0.047786	0	0.024206	0.006149	0	0.026625	0	0.031987	0	0
ENSG00000109927	TECTA	ENST00000392793;ENST00000478058	GO:0005515(protein binding);GO:0005578(proteinaceous extracellular matrix);GO:0005886(plasma membrane);GO:0007160(cell-matrix adhesion);GO:0007605(sensory perception of sound);GO:0031225(anchored component of membrane);GO:0070062(extracellular exosome)	NA	NA	NA	tectorin alpha [Source:HGNC Symbol;Acc:HGNC:11720]	0.289031	0.142123	0.118197	0.128666	0.107147	0.398376	0.192796	0.14058	0.135375	0.13822
ENSG00000109943	CRTAM	ENST00000227348;ENST00000533709;ENST00000533416	GO:0002355(detection of tumor cell);GO:0002860(positive regulation of natural killer cell mediated cytotoxicity directed against tumor cell target);GO:0005102(receptor binding);GO:0005515(protein binding);GO:0005886(plasma membrane);GO:0008037(cell recognition);GO:0016021(integral component of membrane);GO:0045954(positive regulation of natural killer cell mediated cytotoxicity);GO:0050715(positi…	NA	NA	NA	cytotoxic and regulatory T cell molecule [Source:HGNC Symbol;Acc:HGNC:24313]	0.0233341	0.0965707	0.0168187	0.176288	0.113701	0.504831	0.287359	0.162564	0.427683	0.190288
ENSG00000109944	C11orf63	ENST00000227349;ENST00000307257;ENST00000531316;ENST00000534362	GO:0007420(brain development);GO:0032053(ciliary basal body organization);GO:0033326(cerebrospinal fluid secretion);GO:0035082(axoneme assembly)	NA	NA	NA	chromosome 11 open reading frame 63 [Source:HGNC Symbol;Acc:HGNC:26288]	0.191661	0.526017	0.330613	0.211253	0.104608	1.19664	0.424865	0.58079	0.504079	0.186676
ENSG00000109991	P2RX3	ENST00000533436;ENST00000616487;ENST00000263314	GO:0001614(purinergic nucleotide receptor activity);GO:0001666(response to hypoxia);GO:0004931(extracellular ATP-gated cation channel activity);GO:0005524(ATP binding);GO:0005639(integral component of nuclear inner membrane);GO:0005791(rough endoplasmic reticulum);GO:0005794(Golgi apparatus);GO:0005887(integral component of plasma membrane);GO:0006810(transport);GO:0006811(ion transport);GO:00068…	NA	NA	NA	purinergic receptor P2X, ligand gated ion channel, 3 [Source:HGNC Symbol;Acc:HGNC:8534]	0.0107152	0.0396598	0.0105524	0	0.0118829	0.082381	0	0	0	0
ENSG00000110148	CCKBR	ENST00000525462	GO:0001696(gastric acid secretion);GO:0004435(phosphatidylinositol phospholipase C activity);GO:0004930(G-protein coupled receptor activity);GO:0004951(cholecystokinin receptor activity);GO:0005515(protein binding);GO:0005829(cytosol);GO:0005886(plasma membrane);GO:0005887(integral component of plasma membrane);GO:0007166(cell surface receptor signaling pathway);GO:0007186(G-protein coupled recep…	04020(Calcium signaling pathway);04080(Neuroactive ligand-receptor interaction);04971(Gastric acid secretion)	NA	NA	cholecystokinin B receptor [Source:HGNC Symbol;Acc:HGNC:1571]	0.0210998	0	0	0	0	0.0138386	0.00861159	0	0.0115307	0
ENSG00000110203	FOLR3	ENST00000622388;ENST00000612844;ENST00000611028;ENST00000546166;ENST00000442948;ENST00000545379	GO:0005542(folic acid binding);GO:0005576(extracellular region);GO:0015884(folic acid transport);GO:0016020(membrane);GO:0019898(extrinsic component of membrane)	04144(Endocytosis)	NA	NA	folate receptor 3 (gamma) [Source:HGNC Symbol;Acc:HGNC:3795]	0.424695	0.0341313	0.256794	0	0.0418934	1.17978	0.00401	0.163157	0.0438586	0.0455527
ENSG00000110243	APOA5	ENST00000542499	GO:0005543(phospholipid binding);GO:0005576(extracellular region);GO:0005615(extracellular space);GO:0006641(triglyceride metabolic process);GO:0006695(cholesterol biosynthetic process);GO:0006869(lipid transport);GO:0008047(enzyme activator activity);GO:0008201(heparin binding);GO:0008289(lipid binding);GO:0009725(response to hormone);GO:0010873(positive regulation of cholesterol esterification)…	03320(PPAR signaling pathway)	NA	NA	apolipoprotein A-V [Source:HGNC Symbol;Acc:HGNC:17288]	0	0	0.0187107	0.014786	0.0162422	0	0	0	0	0
ENSG00000110244	APOA4	ENST00000357780	GO:0001523(retinoid metabolic process);GO:0002227(innate immune response in mucosa);GO:0005319(lipid transporter activity);GO:0005507(copper ion binding);GO:0005515(protein binding);GO:0005576(extracellular region);GO:0005615(extracellular space);GO:0005769(early endosome);GO:0005788(endoplasmic reticulum lumen);GO:0005829(cytosol);GO:0006695(cholesterol biosynthetic process);GO:0006869(lipid tra…	04975(Fat digestion and absorption);04977(Vitamin digestion and absorption)	NA	NA	apolipoprotein A-IV [Source:HGNC Symbol;Acc:HGNC:602]	0.08406	0	0	0	0.019106	0.023127	0	0	0	0
ENSG00000110436	SLC1A2	ENST00000278379;ENST00000395750;ENST00000395753;ENST00000479543;ENST00000606205	GO:0005313(L-glutamate transmembrane transporter activity);GO:0005515(protein binding);GO:0005886(plasma membrane);GO:0006811(ion transport);GO:0006835(dicarboxylic acid transport);GO:0007268(synaptic transmission);GO:0007269(neurotransmitter secretion);GO:0007399(nervous system development);GO:0007632(visual behavior);GO:0009416(response to light stimulus);GO:0009611(response to wounding);GO:000…	04724(Glutamatergic synapse);05014(Amyotrophic lateral sclerosis (ALS))	NA	NA	solute carrier family 1 (glial high affinity glutamate transporter), member 2 [Source:HGNC Symbol;Acc:HGNC:10940]	0.127939	0.0720492	0.0762787	0.100895	0.0523428	0.281839	0.0659399	0.0988805	0.0452307	0.0552797
ENSG00000110665	C11orf21	ENST00000381153;ENST00000456145;ENST00000495467;ENST00000470369	GO:0005737(cytoplasm)	NA	NA	NA	chromosome 11 open reading frame 21 [Source:HGNC Symbol;Acc:HGNC:13231]	2.40058	2.61205	0.182305	0.222312	0.293893	1.88539	0.35985	0.283854	0.09084	0.695233
ENSG00000110675	ELMOD1	ENST00000531234;ENST00000265840;ENST00000524378;ENST00000529675;ENST00000527036;ENST00000534236	GO:0005096(GTPase activator activity);GO:0005654(nucleoplasm);GO:0005737(cytoplasm);GO:0031647(regulation of protein stability);GO:0043547(positive regulation of GTPase activity);GO:1903955(positive regulation of protein targeting to mitochondrion)	NA	NA	NA	ELMO/CED-12 domain containing 1 [Source:HGNC Symbol;Acc:HGNC:25334]	0.00656232	0.00705885	0.0182654	0.0305362	0.0117184	0.0214197	0.0374997	0.0223215	0.0315582	0.0263784
ENSG00000110786	PTPN5	ENST00000477854;ENST00000358540;ENST00000396166;ENST00000396170;ENST00000496201	GO:0001784(phosphotyrosine binding);GO:0004725(protein tyrosine phosphatase activity);GO:0005515(protein binding);GO:0005789(endoplasmic reticulum membrane);GO:0006470(protein dephosphorylation);GO:0016021(integral component of membrane);GO:0016311(dephosphorylation);GO:0016791(phosphatase activity);GO:0035335(peptidyl-tyrosine dephosphorylation)	04010(MAPK signaling pathway)	NA	NA	protein tyrosine phosphatase, non-receptor type 5 (striatum-enriched) [Source:HGNC Symbol;Acc:HGNC:9657]	0.143072	0.0372944	0.0801609	0.0515999	0.0539806	0.332011	0.0722993	0.110001	0.0274236	0.107216
ENSG00000110887	DAO	ENST00000548052;ENST00000551281;ENST00000228476;ENST00000549215;ENST00000547166;ENST00000546552	GO:0003884(D-amino-acid oxidase activity);GO:0005102(receptor binding);GO:0005515(protein binding);GO:0005741(mitochondrial outer membrane);GO:0005777(peroxisome);GO:0005778(peroxisomal membrane);GO:0005782(peroxisomal matrix);GO:0005829(cytosol);GO:0006562(proline catabolic process);GO:0016491(oxidoreductase activity);GO:0016641(oxidoreductase activity, acting on the CH-NH2 group of donors, oxyg…	00260(Glycine, serine and threonine metabolism);00330(Arginine and proline metabolism);00472(D-Arginine and D-ornithine metabolism);01100(Metabolic pathways);04146(Peroxisome)	NA	NA	D-amino-acid oxidase [Source:HGNC Symbol;Acc:HGNC:2671]	0.0336674	0	0.00204642	0	0	0.0189248	0.150184	0.624745	0.460842	0.187904
ENSG00000110975	SYT10	ENST00000228567;ENST00000539102;ENST00000567656	GO:0005509(calcium ion binding);GO:0005515(protein binding);GO:0005544(calcium-dependent phospholipid binding);GO:0005886(plasma membrane);GO:0016021(integral component of membrane);GO:0016079(synaptic vesicle exocytosis);GO:0017158(regulation of calcium ion-dependent exocytosis);GO:0019905(syntaxin binding);GO:0030054(cell junction);GO:0030276(clathrin binding);GO:0030672(synaptic vesicle membra…	NA	NA	NA	synaptotagmin X [Source:HGNC Symbol;Acc:HGNC:19266]	0.0351868	0.0162929	0.0343177	0.00272558	0.0180081	0	0.178843	0.313932	0.18961	0.216862
ENSG00000111046	MYF6	ENST00000228641	GO:0000978(RNA polymerase II core promoter proximal region sequence-specific DNA binding);GO:0001228(RNA polymerase II transcription regulatory region sequence-specific DNA binding transcription factor activity involved in positive regulation of transcription);GO:0001756(somitogenesis);GO:0003677(DNA binding);GO:0003700(sequence-specific DNA binding transcription factor activity);GO:0003705(RNA p…	NA	NA	NA	myogenic factor 6 (herculin) [Source:HGNC Symbol;Acc:HGNC:7566]	0	0	0	0	0	0.02508	0	0	0	0
ENSG00000111181	SLC6A12	ENST00000397296;ENST00000359674;ENST00000545058;ENST00000424061;ENST00000536824;ENST00000542825;ENST00000544782;ENST00000540094;ENST00000538580;ENST00000537793;ENST00000535347;ENST00000537826;ENST00000538424	GO:0005328(neurotransmitter:sodium symporter activity);GO:0005332(gamma-aminobutyric acid:sodium symporter activity);GO:0005515(protein binding);GO:0005886(plasma membrane);GO:0005887(integral component of plasma membrane);GO:0006810(transport);GO:0006811(ion transport);GO:0006836(neurotransmitter transport);GO:0006865(amino acid transport);GO:0007268(synaptic transmission);GO:0007269(neurotransm…	NA	NA	NA	solute carrier family 6 (neurotransmitter transporter), member 12 [Source:HGNC Symbol;Acc:HGNC:11045]	0.181664	0.14674	0.0685739	0.136579	0.0967852	0.237799	0.0667726	0.0849079	0.0308048	0.022866
ENSG00000111199	TRPV4	ENST00000418703;ENST00000261740;ENST00000538125;ENST00000537083;ENST00000541794;ENST00000544971;ENST00000536570	GO:0003779(actin binding);GO:0005034(osmosensor activity);GO:0005080(protein kinase C binding);GO:0005216(ion channel activity);GO:0005261(cation channel activity);GO:0005262(calcium channel activity);GO:0005515(protein binding);GO:0005516(calmodulin binding);GO:0005524(ATP binding);GO:0005829(cytosol);GO:0005881(cytoplasmic microtubule);GO:0005886(plasma membrane);GO:0005912(adherens junction);G…	NA	NA	NA	transient receptor potential cation channel, subfamily V, member 4 [Source:HGNC Symbol;Acc:HGNC:18083]	0.628692	1.83779	0.512692	0.463279	0.634939	1.62797	0.160139	0.210076	0.200095	0.372919
ENSG00000111218	PRMT8	ENST00000452611;ENST00000543701;ENST00000261252	GO:0005515(protein binding);GO:0005829(cytosol);GO:0005886(plasma membrane);GO:0006355(regulation of transcription, DNA-templated);GO:0006479(protein methylation);GO:0008168(methyltransferase activity);GO:0008469(histone-arginine N-methyltransferase activity);GO:0008757(S-adenosylmethionine-dependent methyltransferase activity);GO:0016571(histone methylation);GO:0018216(peptidyl-arginine methylat…	NA	NA	NA	protein arginine methyltransferase 8 [Source:HGNC Symbol;Acc:HGNC:5188]	0.0217673	0.00297629	0.00622751	0	0	0.00553053	0.0062887	0.0229851	0.012938	0
ENSG00000111224	PARP11	ENST00000416739;ENST00000427057;ENST00000476985;ENST00000453942;ENST00000450737	GO:0003950(NAD+ ADP-ribosyltransferase activity);GO:0005515(protein binding);GO:0008152(metabolic process)	NA	NA	NA	poly (ADP-ribose) polymerase family, member 11 [Source:HGNC Symbol;Acc:HGNC:1186]	1.14254	1.33182	0.970114	1.42776	1.30431	1.69578	1.49227	1.48274	1.33154	0.805875
ENSG00000111245	MYL2	ENST00000228841;ENST00000549029	GO:0003007(heart morphogenesis);GO:0003785(actin monomer binding);GO:0005509(calcium ion binding);GO:0005515(protein binding);GO:0005829(cytosol);GO:0005856(cytoskeleton);GO:0006942(regulation of striated muscle contraction);GO:0007507(heart development);GO:0008307(structural constituent of muscle);GO:0009791(post-embryonic development);GO:0015629(actin cytoskeleton);GO:0016459(myosin complex);GO…	04260(Cardiac muscle contraction);04510(Focal adhesion);04530(Tight junction);04670(Leukocyte transendothelial migration);04810(Regulation of actin cytoskeleton);05410(Hypertrophic cardiomyopathy (HCM));05414(Dilated cardiomyopathy)	NA	NA	myosin, light chain 2, regulatory, cardiac, slow [Source:HGNC Symbol;Acc:HGNC:7583]	0	0.0233224	0	0	0.0206887	0.0539535	0.0180926	0.0178091	0	0.014747
ENSG00000111249	CUX2	ENST00000261726;ENST00000397643;ENST00000551604	GO:0000122(negative regulation of transcription from RNA polymerase II promoter);GO:0000977(RNA polymerase II regulatory region sequence-specific DNA binding);GO:0000978(RNA polymerase II core promoter proximal region sequence-specific DNA binding);GO:0001078(RNA polymerase II core promoter proximal region sequence-specific DNA binding transcription factor activity involved in negative regulation…	NA	NA	NA	cut-like homeobox 2 [Source:HGNC Symbol;Acc:HGNC:19347]	0.00732455	0.00415311	0.00541041	0.00374684	0.00823195	0.134027	0.0193194	0.027208	0.0372769	0.0259188
ENSG00000111262	KCNA1	ENST00000382545;ENST00000541095	GO:0001964(startle response);GO:0005216(ion channel activity);GO:0005249(voltage-gated potassium channel activity);GO:0005251(delayed rectifier potassium channel activity);GO:0005267(potassium channel activity);GO:0005515(protein binding);GO:0005783(endoplasmic reticulum);GO:0005829(cytosol);GO:0005886(plasma membrane);GO:0005887(integral component of plasma membrane);GO:0006811(ion transport);GO…	NA	NA	NA	potassium channel, voltage gated shaker related subfamily A, member 1 [Source:HGNC Symbol;Acc:HGNC:6218]	0.00502542	0.00759823	0.00602994	0	0	0.645421	0.00751715	0.0134937	0.00366127	0.0259445
ENSG00000111404	RERGL	ENST00000229002;ENST00000538724;ENST00000536890	GO:0005525(GTP binding);GO:0005622(intracellular);GO:0007165(signal transduction);GO:0007264(small GTPase mediated signal transduction);GO:0015031(protein transport);GO:0016020(membrane)	NA	NA	NA	RERG/RAS-like [Source:HGNC Symbol;Acc:HGNC:26213]	0	0	0.0178077	0	0	2.44532	0.226801	0.965202	1.08227	0.24624
ENSG00000111644	ACRBP	ENST00000540513;ENST00000229243;ENST00000542357;ENST00000536350;ENST00000535884;ENST00000544352;ENST00000546114;ENST00000538524	GO:0001669(acrosomal vesicle);GO:0003674(molecular_function);GO:0005576(extracellular region);GO:0005634(nucleus);GO:0008150(biological_process)	NA	NA	NA	acrosin binding protein [Source:HGNC Symbol;Acc:HGNC:17195]	0.51055	0.50671	0.319497	0.435717	0.162949	0.789886	0.537613	0.412312	0.439621	0.566226
ENSG00000111701	APOBEC1	ENST00000229304;ENST00000467171	GO:0003723(RNA binding);GO:0003824(catalytic activity);GO:0004126(cytidine deaminase activity);GO:0004131(cytosine deaminase activity);GO:0005515(protein binding);GO:0005654(nucleoplasm);GO:0005737(cytoplasm);GO:0006396(RNA processing);GO:0006397(mRNA processing);GO:0006629(lipid metabolic process);GO:0006970(response to osmotic stress);GO:0008270(zinc ion binding);GO:0009972(cytidine deamination…	NA	NA	NA	apolipoprotein B mRNA editing enzyme, catalytic polypeptide 1 [Source:HGNC Symbol;Acc:HGNC:604]	1.08895	1.30276	1.38796	0.790219	1.13847	0.0425618	0.601737	0.416665	1.4569	0.383299
ENSG00000111704	NANOG	ENST00000229307;ENST00000526286	GO:0001714(endodermal cell fate specification);GO:0003677(DNA binding);GO:0003700(sequence-specific DNA binding transcription factor activity);GO:0003714(transcription corepressor activity);GO:0005634(nucleus);GO:0005654(nucleoplasm);GO:0005730(nucleolus);GO:0006351(transcription, DNA-templated);GO:0006355(regulation of transcription, DNA-templated);GO:0008283(cell proliferation);GO:0010468(regul…	NA	NA	NA	Nanog homeobox [Source:HGNC Symbol;Acc:HGNC:20857]	0.0685109	0.0356198	0.107383	0.071603	0.0404712	0.044352	0.142464	0.0799881	0.076166	0.030406
ENSG00000111713	GYS2	ENST00000261195	GO:0004373(glycogen (starch) synthase activity);GO:0005737(cytoplasm);GO:0005829(cytosol);GO:0005856(cytoskeleton);GO:0005938(cell cortex);GO:0005975(carbohydrate metabolic process);GO:0005978(glycogen biosynthetic process);GO:0006006(glucose metabolic process);GO:0006091(generation of precursor metabolites and energy);GO:0009749(response to glucose);GO:0030864(cortical actin cytoskeleton);GO:004…	00500(Starch and sucrose metabolism);04910(Insulin signaling pathway)	K00693;K16150	2.4.1.11	glycogen synthase 2 (liver) [Source:HGNC Symbol;Acc:HGNC:4707]	0.04279	0.04124	0.004053	0.023918	0.007006	0.238117	0.0257	0.001968	0.070362	0.033893
ENSG00000111732	AICDA	ENST00000229335;ENST00000543081;ENST00000545576	GO:0000178(exosome (RNase complex));GO:0003824(catalytic activity);GO:0004126(cytidine deaminase activity);GO:0005515(protein binding);GO:0005634(nucleus);GO:0005737(cytoplasm);GO:0006397(mRNA processing);GO:0008152(metabolic process);GO:0008270(zinc ion binding);GO:0009972(cytidine deamination);GO:0016445(somatic diversification of immunoglobulins);GO:0016446(somatic hypermutation of immunoglobu…	04672(Intestinal immune network for IgA production);05340(Primary immunodeficiency)	NA	NA	activation-induced cytidine deaminase [Source:HGNC Symbol;Acc:HGNC:13203]	0.00899184	0	0.00885519	0	0.010105	0.0509628	0	0.101013	0	0.0684947
ENSG00000111981	ULBP1	ENST00000229708	GO:0002474(antigen processing and presentation of peptide antigen via MHC class I);GO:0005783(endoplasmic reticulum);GO:0005886(plasma membrane);GO:0006955(immune response);GO:0019882(antigen processing and presentation);GO:0030101(natural killer cell activation);GO:0042267(natural killer cell mediated cytotoxicity);GO:0042605(peptide antigen binding);GO:0046658(anchored component of plasma membr…	04650(Natural killer cell mediated cytotoxicity)	NA	NA	UL16 binding protein 1 [Source:HGNC Symbol;Acc:HGNC:14893]	0.401895	0.01011	0.194747	0.090616	0.173688	0.035082	0.000756	0	0	0.025508
ENSG00000112077	RHAG	ENST00000371175	GO:0005886(plasma membrane);GO:0005887(integral component of plasma membrane);GO:0006873(cellular ion homeostasis);GO:0008519(ammonium transmembrane transporter activity);GO:0015670(carbon dioxide transport);GO:0015696(ammonium transport);GO:0015701(bicarbonate transport);GO:0016020(membrane);GO:0016021(integral component of membrane);GO:0030506(ankyrin binding);GO:0044281(small molecule metaboli…	NA	NA	NA	Rh-associated glycoprotein [Source:HGNC Symbol;Acc:HGNC:10006]	0	0	0	0	0	0.019217	0.014637	0.007376	0.035584	0.031725
ENSG00000112115	IL17A	ENST00000340057	GO:0005125(cytokine activity);GO:0005515(protein binding);GO:0005576(extracellular region);GO:0005615(extracellular space);GO:0005737(cytoplasm);GO:0006486(protein glycosylation);GO:0006915(apoptotic process);GO:0006954(inflammatory response);GO:0006955(immune response);GO:0007267(cell-cell signaling);GO:0008219(cell death);GO:0009897(external side of plasma membrane);GO:0010940(positive regulati…	04060(Cytokine-cytokine receptor interaction);05323(Rheumatoid arthritis)	NA	NA	interleukin 17A [Source:HGNC Symbol;Acc:HGNC:5981]	0.249559	0.574035	0.508726	0.120197	0.114157	0	0	0.030345	0.057637	0.028093
ENSG00000112116	IL17F	ENST00000478427;ENST00000336123	GO:0005125(cytokine activity);GO:0005126(cytokine receptor binding);GO:0005515(protein binding);GO:0005576(extracellular region);GO:0005615(extracellular space);GO:0006029(proteoglycan metabolic process);GO:0006954(inflammatory response);GO:0016525(negative regulation of angiogenesis);GO:0017015(regulation of transforming growth factor beta receptor signaling pathway);GO:0019955(cytokine binding)…	NA	NA	NA	interleukin 17F [Source:HGNC Symbol;Acc:HGNC:16404]	0.218616	0.547125	0.129261	0.133033	0	0	0.0360099	0.0264348	0.0342932	0
ENSG00000112139	MDGA1	ENST00000434837;ENST00000373401;ENST00000505425;ENST00000503419;ENST00000418178;ENST00000502298;ENST00000510077;ENST00000478143;ENST00000508399	GO:0001764(neuron migration);GO:0003674(molecular_function);GO:0005515(protein binding);GO:0005615(extracellular space);GO:0005794(Golgi apparatus);GO:0005886(plasma membrane);GO:0007420(brain development);GO:0016020(membrane);GO:0021527(spinal cord association neuron differentiation);GO:0021799(cerebral cortex radially oriented cell migration);GO:0046658(anchored component of plasma membrane);GO…	NA	NA	NA	MAM domain containing glycosylphosphatidylinositol anchor 1 [Source:HGNC Symbol;Acc:HGNC:19267]	0.325596	0.122733	0.323885	0.213008	0.244966	1.57021	0.425699	0.391005	0.42623	0.272702
ENSG00000112164	GLP1R	ENST00000373256	GO:0004888(transmembrane signaling receptor activity);GO:0004930(G-protein coupled receptor activity);GO:0004967(glucagon receptor activity);GO:0005515(protein binding);GO:0005622(intracellular);GO:0005829(cytosol);GO:0005886(plasma membrane);GO:0006112(energy reserve metabolic process);GO:0006950(response to stress);GO:0007166(cell surface receptor signaling pathway);GO:0007186(G-protein coupled…	04080(Neuroactive ligand-receptor interaction)	NA	NA	glucagon-like peptide 1 receptor [Source:HGNC Symbol;Acc:HGNC:4324]	0.065331	0.01023	0.006082	0.00272	0	0.193009	0.017681	0.065995	0.0539	0.018098
ENSG00000112183	RBM24	ENST00000379052;ENST00000509686;ENST00000425446;ENST00000503965;ENST00000318204;ENST00000504055;ENST00000510826	GO:0000166(nucleotide binding);GO:0003676(nucleic acid binding);GO:0003730(mRNA 3'-UTR binding);GO:0005634(nucleus);GO:0005737(cytoplasm);GO:0010830(regulation of myotube differentiation);GO:0030154(cell differentiation);GO:0043488(regulation of mRNA stability)	NA	NA	NA	RNA binding motif protein 24 [Source:HGNC Symbol;Acc:HGNC:21539]	0.0847715	0.0480253	0.23404	0.102748	0.500832	0.69054	1.27873	1.04614	0.42956	0.34893
ENSG00000112218	GPR63	ENST00000229955	GO:0003674(molecular_function);GO:0004930(G-protein coupled receptor activity);GO:0005886(plasma membrane);GO:0007186(G-protein coupled receptor signaling pathway);GO:0008150(biological_process);GO:0016021(integral component of membrane);GO:0043235(receptor complex)	NA	NA	NA	G protein-coupled receptor 63 [Source:HGNC Symbol;Acc:HGNC:13302]	1.87304	0.102176	1.36467	0.741482	1.03333	0.587365	1.54895	1.27636	1.53821	1.64047
ENSG00000112232	KHDRBS2	ENST00000281156	GO:0003676(nucleic acid binding);GO:0003723(RNA binding);GO:0005515(protein binding);GO:0005634(nucleus);GO:0006351(transcription, DNA-templated);GO:0006355(regulation of transcription, DNA-templated);GO:0008143(poly(A) binding);GO:0008266(poly(U) RNA binding);GO:0017124(SH3 domain binding);GO:0042169(SH2 domain binding);GO:0046982(protein heterodimerization activity)	NA	NA	NA	KH domain containing, RNA binding, signal transduction associated 2 [Source:HGNC Symbol;Acc:HGNC:18114]	0	0	0	0	0	0.147511	0.023734	0.159638	0.186958	0.057234
ENSG00000112238	PRDM13	ENST00000369214	GO:0000122(negative regulation of transcription from RNA polymerase II promoter);GO:0000977(RNA polymerase II regulatory region sequence-specific DNA binding);GO:0000981(sequence-specific DNA binding RNA polymerase II transcription factor activity);GO:0003682(chromatin binding);GO:0005515(protein binding);GO:0005634(nucleus);GO:0006351(transcription, DNA-templated);GO:0008168(methyltransferase ac…	NA	NA	NA	PR domain containing 13 [Source:HGNC Symbol;Acc:HGNC:13998]	0.0342004	0.009696	0.043634	0.138734	0.0432393	0	0	0.00860979	0.00934478	0.0177188
ENSG00000112246	SIM1	ENST00000369208;ENST00000511871	GO:0000981(sequence-specific DNA binding RNA polymerase II transcription factor activity);GO:0001657(ureteric bud development);GO:0003677(DNA binding);GO:0003700(sequence-specific DNA binding transcription factor activity);GO:0004871(signal transducer activity);GO:0005515(protein binding);GO:0005634(nucleus);GO:0006351(transcription, DNA-templated);GO:0006355(regulation of transcription, DNA-temp…	NA	NA	NA	single-minded family bHLH transcription factor 1 [Source:HGNC Symbol;Acc:HGNC:10882]	0.041444	0	0	0	0	0.0038305	0	0.00456224	0	0.00442861
ENSG00000112273	HDGFL1	ENST00000510882	NA	NA	NA	NA	hepatoma derived growth factor-like 1 [Source:HGNC Symbol;Acc:HGNC:21095]	0	0	0.006344	0	0	0	0	0	0	0
ENSG00000112276	BVES	ENST00000314641;ENST00000336775;ENST00000446408	GO:0001921(positive regulation of receptor recycling);GO:0002027(regulation of heart rate);GO:0002244(hematopoietic progenitor cell differentiation);GO:0005198(structural molecule activity);GO:0005515(protein binding);GO:0005886(plasma membrane);GO:0005923(bicellular tight junction);GO:0007517(muscle organ development);GO:0008360(regulation of cell shape);GO:0016020(membrane);GO:0016021(integral …	NA	NA	NA	blood vessel epicardial substance [Source:HGNC Symbol;Acc:HGNC:1152]	0.2606	0.294882	0.355557	0.396691	0.204521	1.43412	0.344002	0.402006	0.345177	0.439831
ENSG00000112462	OR12D3	ENST00000396806	GO:0004888(transmembrane signaling receptor activity);GO:0004930(G-protein coupled receptor activity);GO:0004984(olfactory receptor activity);GO:0005886(plasma membrane);GO:0007186(G-protein coupled receptor signaling pathway);GO:0016021(integral component of membrane);GO:0050907(detection of chemical stimulus involved in sensory perception);GO:0050911(detection of chemical stimulus involved in s…	04740(Olfactory transduction)	NA	NA	olfactory receptor, family 12, subfamily D, member 3 [Source:HGNC Symbol;Acc:HGNC:13963]	0.014987	0	0	0	0	0	0	0	0	0
ENSG00000112499	SLC22A2	ENST00000486916;ENST00000366953;ENST00000366952	GO:0005215(transporter activity);GO:0005886(plasma membrane);GO:0006812(cation transport);GO:0006855(drug transmembrane transport);GO:0007268(synaptic transmission);GO:0007269(neurotransmitter secretion);GO:0007589(body fluid secretion);GO:0015075(ion transmembrane transporter activity);GO:0015101(organic cation transmembrane transporter activity);GO:0015695(organic cation transport);GO:0016020(m…	NA	NA	NA	solute carrier family 22 (organic cation transporter), member 2 [Source:HGNC Symbol;Acc:HGNC:10966]	0.0356508	0.0128684	0.0262875	0.0152397	0.00510099	0.0178621	0	0	0.00248043	0
ENSG00000112539	C6orf118	ENST00000494696;ENST00000230301	NA	NA	NA	NA	chromosome 6 open reading frame 118 [Source:HGNC Symbol;Acc:HGNC:21233]	0	0	0	0	0	0	0.0057177	0.0125918	0	0.0135398
ENSG00000112796	ENPP5	ENST00000371383;ENST00000230565;ENST00000492313	GO:0003824(catalytic activity);GO:0005576(extracellular region);GO:0005886(plasma membrane);GO:0007154(cell communication);GO:0008152(metabolic process);GO:0016021(integral component of membrane);GO:0016787(hydrolase activity);GO:0046872(metal ion binding)	NA	NA	NA	ectonucleotide pyrophosphatase/phosphodiesterase 5 (putative) [Source:HGNC Symbol;Acc:HGNC:13717]	0.994633	0.28738	0.809055	0.682022	0.222115	0.520011	0.571333	0.425842	0.308291	0.489077
ENSG00000112799	LY86	ENST00000379953;ENST00000230568	GO:0005615(extracellular space);GO:0005886(plasma membrane);GO:0006915(apoptotic process);GO:0006954(inflammatory response);GO:0006959(humoral immune response);GO:0008283(cell proliferation);GO:0031666(positive regulation of lipopolysaccharide-mediated signaling pathway);GO:0045087(innate immune response)	NA	NA	NA	lymphocyte antigen 86 [Source:HGNC Symbol;Acc:HGNC:16837]	0.290302	0.354957	0.336531	0.247953	0.100742	0.802293	0.59785	0.688268	0.69744	0.428796
ENSG00000112837	TBX18	ENST00000330469;ENST00000606784;ENST00000369663;ENST00000607343;ENST00000606521;ENST00000606325;ENST00000606621	GO:0000122(negative regulation of transcription from RNA polymerase II promoter);GO:0000976(transcription regulatory region sequence-specific DNA binding);GO:0001106(RNA polymerase II transcription corepressor activity);GO:0001756(somitogenesis);GO:0002053(positive regulation of mesenchymal cell proliferation);GO:0003163(sinoatrial node development);GO:0003677(DNA binding);GO:0003700(sequence-spe…	NA	NA	NA	T-box 18 [Source:HGNC Symbol;Acc:HGNC:11595]	1.12664	0.0914278	0.20765	0.169369	0.339756	2.58361	0.10129	0.188667	0.145017	0.0516515
ENSG00000112981	NME5	ENST00000265191;ENST00000506657;ENST00000514481;ENST00000508252;ENST00000511353;ENST00000512954	GO:0003351(epithelial cilium movement);GO:0004550(nucleoside diphosphate kinase activity);GO:0005515(protein binding);GO:0005524(ATP binding);GO:0005575(cellular_component);GO:0005622(intracellular);GO:0006165(nucleoside diphosphate phosphorylation);GO:0006183(GTP biosynthetic process);GO:0006228(UTP biosynthetic process);GO:0006241(CTP biosynthetic process);GO:0007283(spermatogenesis);GO:0007286…	00230(Purine metabolism);00240(Pyrimidine metabolism);01100(Metabolic pathways)	NA	NA	NME/NM23 family member 5 [Source:HGNC Symbol;Acc:HGNC:7853]	0.197333	0.410647	0.165078	0.0119795	0.022485	0.222749	0.148389	0.0756468	0.153563	0.0306573
ENSG00000113100	CDH9	ENST00000231021;ENST00000505020;ENST00000505045;ENST00000513289;ENST00000511822	GO:0003674(molecular_function);GO:0005509(calcium ion binding);GO:0005886(plasma membrane);GO:0007155(cell adhesion);GO:0007156(homophilic cell adhesion via plasma membrane adhesion molecules);GO:0016020(membrane);GO:0016021(integral component of membrane);GO:0016337(single organismal cell-cell adhesion);GO:0034329(cell junction assembly);GO:0034332(adherens junction organization);GO:0045216(cell…	NA	NA	NA	cadherin 9, type 2 (T1-cadherin) [Source:HGNC Symbol;Acc:HGNC:1768]	0.249439	0.0139604	0	0	0	0	0.0224658	0.048508	0	0.0305856
ENSG00000113196	HAND1	ENST00000231121	GO:0000122(negative regulation of transcription from RNA polymerase II promoter);GO:0000978(RNA polymerase II core promoter proximal region sequence-specific DNA binding);GO:0001078(RNA polymerase II core promoter proximal region sequence-specific DNA binding transcription factor activity involved in negative regulation of transcription);GO:0001525(angiogenesis);GO:0001701(in utero embryonic deve…	NA	NA	NA	heart and neural crest derivatives expressed 1 [Source:HGNC Symbol;Acc:HGNC:4807]	0	0	0	0	0.054335	0.126844	0	0	0	0
ENSG00000113262	GRM6	ENST00000231188;ENST00000519003	GO:0000139(Golgi membrane);GO:0001640(adenylate cyclase inhibiting G-protein coupled glutamate receptor activity);GO:0001642(group III metabotropic glutamate receptor activity);GO:0004930(G-protein coupled receptor activity);GO:0005515(protein binding);GO:0005789(endoplasmic reticulum membrane);GO:0005886(plasma membrane);GO:0005887(integral component of plasma membrane);GO:0007165(signal transdu…	04080(Neuroactive ligand-receptor interaction);04724(Glutamatergic synapse)	NA	NA	glutamate receptor, metabotropic 6 [Source:HGNC Symbol;Acc:HGNC:4598]	0.0446911	0.0332117	0.0436185	0.0681859	0.084333	0.123591	0.0467859	0.0732636	0.023092	0.0791879
ENSG00000113302	IL12B	ENST00000231228	GO:0001916(positive regulation of T cell mediated cytotoxicity);GO:0002230(positive regulation of defense response to virus by host);GO:0002323(natural killer cell activation involved in immune response);GO:0002827(positive regulation of T-helper 1 type immune response);GO:0002860(positive regulation of natural killer cell mediated cytotoxicity directed against tumor cell target);GO:0002862(negat…	04060(Cytokine-cytokine receptor interaction);04620(Toll-like receptor signaling pathway);04622(RIG-I-like receptor signaling pathway);04630(Jak-STAT signaling pathway);04940(Type I diabetes mellitus);05140(Leishmaniasis);05142(Chagas disease (American trypanosomiasis));05143(African trypanosomiasis);05145(Toxoplasmosis);05146(Amoebiasis);05152(Tuberculosis);05162(Measles);05164(Influenza A);0533…	NA	NA	interleukin 12B [Source:HGNC Symbol;Acc:HGNC:5970]	0.037288	0.009752	0.024977	0.030792	0	0	0.018555	0	0.029704	0.022626
ENSG00000113327	GABRG2	ENST00000356592	GO:0004890(GABA-A receptor activity);GO:0005230(extracellular ligand-gated ion channel activity);GO:0005254(chloride channel activity);GO:0005515(protein binding);GO:0005886(plasma membrane);GO:0005887(integral component of plasma membrane);GO:0006810(transport);GO:0006811(ion transport);GO:0006821(chloride transport);GO:0007214(gamma-aminobutyric acid signaling pathway);GO:0007268(synaptic trans…	04080(Neuroactive ligand-receptor interaction)	NA	NA	gamma-aminobutyric acid (GABA) A receptor, gamma 2 [Source:HGNC Symbol;Acc:HGNC:4087]	0.0403365	0	0	0	0.0212359	0	0.0143998	0.0208555	0.0275365	0.0409212
ENSG00000113430	IRX4	ENST00000505790	GO:0003677(DNA binding);GO:0005634(nucleus);GO:0006355(regulation of transcription, DNA-templated);GO:0007507(heart development);GO:0043565(sequence-specific DNA binding);GO:0048561(establishment of organ orientation)	NA	NA	NA	iroquois homeobox 4 [Source:HGNC Symbol;Acc:HGNC:6129]	0.0205952	0	0	0	0	0.0130524	0	0	0	0
ENSG00000113520	IL4	ENST00000495905	GO:0001774(microglial cell activation);GO:0001934(positive regulation of protein phosphorylation);GO:0002227(innate immune response in mucosa);GO:0002230(positive regulation of defense response to virus by host);GO:0002296(T-helper 1 cell lineage commitment);GO:0002639(positive regulation of immunoglobulin production);GO:0002674(negative regulation of acute inflammatory response);GO:0002677(negat…	04060(Cytokine-cytokine receptor interaction);04630(Jak-STAT signaling pathway);04640(Hematopoietic cell lineage);04660(T cell receptor signaling pathway);04664(Fc epsilon RI signaling pathway);04672(Intestinal immune network for IgA production);05140(Leishmaniasis);05162(Measles);05310(Asthma);05320(Autoimmune thyroid disease);05330(Allograft rejection)	NA	NA	interleukin 4 [Source:HGNC Symbol;Acc:HGNC:6014]	0	0	0	0.0175151	0.0183764	0	0	0	0	0
ENSG00000114124	GRK7	ENST00000264952	GO:0004672(protein kinase activity);GO:0004674(protein serine/threonine kinase activity);GO:0004703(G-protein coupled receptor kinase activity);GO:0005524(ATP binding);GO:0006468(protein phosphorylation);GO:0007165(signal transduction);GO:0007601(visual perception);GO:0016020(membrane);GO:0016772(transferase activity, transferring phosphorus-containing groups);GO:0038032(termination of G-protein …	NA	NA	NA	G protein-coupled receptor kinase 7 [Source:HGNC Symbol;Acc:HGNC:17031]	0.0142	0.049392	0.053606	0.003267	0	0.09105	0.074702	0.04623	0.039267	0.009705
ENSG00000114204	SERPINI2	ENST00000264677;ENST00000476257;ENST00000465031	GO:0004867(serine-type endopeptidase inhibitor activity);GO:0005515(protein binding);GO:0005615(extracellular space);GO:0006928(movement of cell or subcellular component);GO:0010951(negative regulation of endopeptidase activity);GO:0030155(regulation of cell adhesion);GO:0070062(extracellular exosome)	NA	NA	NA	serpin peptidase inhibitor, clade I (pancpin), member 2 [Source:HGNC Symbol;Acc:HGNC:8945]	0	0	0.0188153	0	0	0.0434725	0.0116978	0.0381591	0.0269958	0
ENSG00000114279	FGF12	ENST00000445105;ENST00000454309;ENST00000440901;ENST00000450716;ENST00000418610;ENST00000466144;ENST00000491636	GO:0003254(regulation of membrane depolarization);GO:0005515(protein binding);GO:0005615(extracellular space);GO:0005622(intracellular);GO:0005634(nucleus);GO:0007165(signal transduction);GO:0007254(JNK cascade);GO:0007267(cell-cell signaling);GO:0007268(synaptic transmission);GO:0007399(nervous system development);GO:0007507(heart development);GO:0008083(growth factor activity);GO:0008201(hepari…	NA	NA	NA	fibroblast growth factor 12 [Source:HGNC Symbol;Acc:HGNC:3668]	0.109123	0.0422055	0.0825204	0.0399932	0.0778025	0.455123	0.0197269	0.0656197	0.0509766	0.0309361
ENSG00000114349	GNAT1	ENST00000232461;ENST00000481246	GO:0000035(acyl binding);GO:0001580(detection of chemical stimulus involved in sensory perception of bitter taste);GO:0001664(G-protein coupled receptor binding);GO:0001750(photoreceptor outer segment);GO:0001917(photoreceptor inner segment);GO:0003924(GTPase activity);GO:0004871(signal transducer activity);GO:0005515(protein binding);GO:0005525(GTP binding);GO:0005737(cytoplasm);GO:0005829(cytos…	NA	NA	NA	guanine nucleotide binding protein (G protein), alpha transducing activity polypeptide 1 [Source:HGNC Symbol;Acc:HGNC:4393]	0.0101709	0	0	0	0	0.109308	0	0	0	0
ENSG00000114547	ROPN1B	ENST00000514116;ENST00000504401;ENST00000510450;ENST00000505382	GO:0000910(cytokinesis);GO:0005515(protein binding);GO:0005737(cytoplasm);GO:0007266(Rho protein signal transduction);GO:0007283(spermatogenesis);GO:0007340(acrosome reaction);GO:0007342(fusion of sperm to egg plasma membrane);GO:0016337(single organismal cell-cell adhesion);GO:0030159(receptor signaling complex scaffold activity);GO:0030317(sperm motility);GO:0031514(motile cilium);GO:0042803(pr…	NA	NA	NA	rhophilin associated tail protein 1B [Source:HGNC Symbol;Acc:HGNC:31927]	0.110941	0.0353553	0.00505888	0.0389332	0	0.0585212	0.0557209	0.0573426	0.0442987	0.0388072
ENSG00000114646	CSPG5	ENST00000456150;ENST00000264723;ENST00000383738	GO:0002230(positive regulation of defense response to virus by host);GO:0005515(protein binding);GO:0005576(extracellular region);GO:0005789(endoplasmic reticulum membrane);GO:0005794(Golgi apparatus);GO:0005796(Golgi lumen);GO:0005887(integral component of plasma membrane);GO:0005975(carbohydrate metabolic process);GO:0007399(nervous system development);GO:0008083(growth factor activity);GO:0016…	NA	NA	NA	chondroitin sulfate proteoglycan 5 (neuroglycan C) [Source:HGNC Symbol;Acc:HGNC:2467]	0.0686203	0.0681538	0.0537029	0.151771	0.10557	0.215684	0.0563769	0.104372	0.0635148	0.0316279
ENSG00000114757	PEX5L	ENST00000467460;ENST00000485199;ENST00000468741;ENST00000463761	GO:0000268(peroxisome targeting sequence binding);GO:0005052(peroxisome matrix targeting signal-1 binding);GO:0005515(protein binding);GO:0005737(cytoplasm);GO:0005778(peroxisomal membrane);GO:0005829(cytosol);GO:0016560(protein import into peroxisome matrix, docking);GO:0030425(dendrite);GO:0031267(small GTPase binding);GO:0042391(regulation of membrane potential);GO:0043235(receptor complex);GO…	NA	NA	NA	peroxisomal biogenesis factor 5-like [Source:HGNC Symbol;Acc:HGNC:30024]	0.0314694	0.0178801	0.0389321	0.040916	0.0594941	0.0551147	0.0430135	0.0151828	0.0160727	0.0284236
ENSG00000114771	AADAC	ENST00000232892;ENST00000488869	GO:0003824(catalytic activity);GO:0004806(triglyceride lipase activity);GO:0005789(endoplasmic reticulum membrane);GO:0008152(metabolic process);GO:0010898(positive regulation of triglyceride catabolic process);GO:0016021(integral component of membrane);GO:0016298(lipase activity);GO:0016787(hydrolase activity);GO:0017171(serine hydrolase activity);GO:0019213(deacetylase activity);GO:0052689(carb…	NA	NA	NA	arylacetamide deacetylase [Source:HGNC Symbol;Acc:HGNC:17]	1.08896	0.179894	0.0820291	0.0823628	0.071113	0.559739	0.104599	0	0.100517	0
ENSG00000114854	TNNC1	ENST00000232975;ENST00000496590;ENST00000461086	GO:0002086(diaphragm contraction);GO:0005509(calcium ion binding);GO:0005515(protein binding);GO:0005654(nucleoplasm);GO:0005739(mitochondrion);GO:0005829(cytosol);GO:0005861(troponin complex);GO:0006937(regulation of muscle contraction);GO:0010038(response to metal ion);GO:0014883(transition between fast and slow fiber);GO:0015629(actin cytoskeleton);GO:0030049(muscle filament sliding);GO:003101…	04020(Calcium signaling pathway);04260(Cardiac muscle contraction);05410(Hypertrophic cardiomyopathy (HCM));05414(Dilated cardiomyopathy)	NA	NA	troponin C type 1 (slow) [Source:HGNC Symbol;Acc:HGNC:11943]	0.315756	0.409219	0.350062	0.0508159	0.0310618	0.307858	0.11065	0.150988	0.0707718	0.262135
ENSG00000114948	ADAM23	ENST00000264377;ENST00000374415;ENST00000444281	GO:0004222(metalloendopeptidase activity);GO:0005178(integrin binding);GO:0005515(protein binding);GO:0005576(extracellular region);GO:0005887(integral component of plasma membrane);GO:0006508(proteolysis);GO:0007155(cell adhesion);GO:0007417(central nervous system development);GO:0008237(metallopeptidase activity);GO:0008270(zinc ion binding)	NA	NA	NA	ADAM metallopeptidase domain 23 [Source:HGNC Symbol;Acc:HGNC:202]	0.347436	0.238195	0.381868	0.277841	0.318403	1.44374	0.24371	0.705466	0.410435	0.720891
ENSG00000115008	IL1A	ENST00000263339	GO:0001660(fever generation);GO:0002248(connective tissue replacement involved in inflammatory response wound healing);GO:0005125(cytokine activity);GO:0005149(interleukin-1 receptor binding);GO:0005507(copper ion binding);GO:0005515(protein binding);GO:0005576(extracellular region);GO:0005615(extracellular space);GO:0005829(cytosol);GO:0006915(apoptotic process);GO:0006954(inflammatory response)…	NA	NA	NA	interleukin 1, alpha [Source:HGNC Symbol;Acc:HGNC:5991]	1.71791	0.839979	2.12689	0.954733	0.300136	0.907769	0.154424	0.074405	0.088435	0.028559
ENSG00000115042	FAHD2A	ENST00000445649;ENST00000447036;ENST00000233379;ENST00000418606;ENST00000463940;ENST00000470100	GO:0003824(catalytic activity);GO:0008152(metabolic process);GO:0016787(hydrolase activity);GO:0046872(metal ion binding)	NA	NA	NA	fumarylacetoacetate hydrolase domain containing 2A [Source:HGNC Symbol;Acc:HGNC:24252]	2.43132	2.34118	1.71787	2.42421	1.29019	1.95388	2.33858	1.45533	1.93764	1.07156
ENSG00000115137	DNAJC27	ENST00000264711;ENST00000534855;ENST00000380809;ENST00000494239;ENST00000468467;ENST00000468750;ENST00000492985	GO:0003924(GTPase activity);GO:0005515(protein binding);GO:0005525(GTP binding);GO:0005622(intracellular);GO:0005634(nucleus);GO:0005739(mitochondrion);GO:0006886(intracellular protein transport);GO:0006913(nucleocytoplasmic transport);GO:0007165(signal transduction);GO:0007264(small GTPase mediated signal transduction);GO:0008152(metabolic process);GO:0015031(protein transport);GO:0016020(membra…	NA	NA	NA	DnaJ (Hsp40) homolog, subfamily C, member 27 [Source:HGNC Symbol;Acc:HGNC:30290]	0.769756	0.890489	0.484925	0.922246	0.877404	1.2866	0.964297	0.705879	1.02406	0.770904
ENSG00000115138	POMC	ENST00000380794;ENST00000405623;ENST00000395826	GO:0001664(G-protein coupled receptor binding);GO:0005102(receptor binding);GO:0005179(hormone activity);GO:0005576(extracellular region);GO:0005615(extracellular space);GO:0005737(cytoplasm);GO:0005782(peroxisomal matrix);GO:0006091(generation of precursor metabolites and energy);GO:0007165(signal transduction);GO:0007218(neuropeptide signaling pathway);GO:0007267(cell-cell signaling);GO:0008217…	04916(Melanogenesis);04920(Adipocytokine signaling pathway)	NA	NA	proopiomelanocortin [Source:HGNC Symbol;Acc:HGNC:9201]	0.0126036	0.0506072	0.0500046	0.146274	0.143269	0.21792	0.223352	0.0836815	0.192126	0.206602
ENSG00000115155	OTOF	ENST00000338581;ENST00000339598;ENST00000402415;ENST00000272371;ENST00000403946;ENST00000464574;ENST00000426958	GO:0003674(molecular_function);GO:0005509(calcium ion binding);GO:0005515(protein binding);GO:0005623(cell);GO:0005789(endoplasmic reticulum membrane);GO:0005829(cytosol);GO:0007605(sensory perception of sound);GO:0016021(integral component of membrane);GO:0016079(synaptic vesicle exocytosis);GO:0016323(basolateral plasma membrane);GO:0030054(cell junction);GO:0030672(synaptic vesicle membrane);G…	NA	NA	NA	otoferlin [Source:HGNC Symbol;Acc:HGNC:8515]	1.21249	0.095524	0.091026	1.09638	0.0196702	0.16396	0.0567652	0.0160971	0.0203154	0.0362882
ENSG00000115194	SLC30A3	ENST00000497341;ENST00000482990;ENST00000233535;ENST00000426924;ENST00000486309;ENST00000450118	GO:0005515(protein binding);GO:0005737(cytoplasm);GO:0005768(endosome);GO:0005770(late endosome);GO:0005887(integral component of plasma membrane);GO:0006810(transport);GO:0006812(cation transport);GO:0008021(synaptic vesicle);GO:0008324(cation transmembrane transporter activity);GO:0015633(zinc transporting ATPase activity);GO:0016020(membrane);GO:0016021(integral component of membrane);GO:00300…	NA	NA	NA	solute carrier family 30 (zinc transporter), member 3 [Source:HGNC Symbol;Acc:HGNC:11014]	0.135676	0	0.00230713	0.0213162	0.235203	0.128176	0.0131235	0.0141547	0.0200091	0.00507363
ENSG00000115488	NEU2	ENST00000233840	GO:0004308(exo-alpha-sialidase activity);GO:0005515(protein binding);GO:0005737(cytoplasm);GO:0005829(cytosol);GO:0006488(dolichol-linked oligosaccharide biosynthetic process);GO:0006665(sphingolipid metabolic process);GO:0006687(glycosphingolipid metabolic process);GO:0006689(ganglioside catabolic process);GO:0009313(oligosaccharide catabolic process);GO:0010831(positive regulation of myotube di…	00511(Other glycan degradation);00600(Sphingolipid metabolism)	K01186;K12357;K19247;K19392	3.2.1.18	sialidase 2 (cytosolic sialidase) [Source:HGNC Symbol;Acc:HGNC:7759]	0.024506	0.027791	0	0	0	0	0.021655	0.024677	0.026783	0
ENSG00000115507	OTX1	ENST00000366671;ENST00000484066;ENST00000282549;ENST00000477348;ENST00000405984;ENST00000476383	GO:0000978(RNA polymerase II core promoter proximal region sequence-specific DNA binding);GO:0001077(RNA polymerase II core promoter proximal region sequence-specific DNA binding transcription factor activity involved in positive regulation of transcription);GO:0003677(DNA binding);GO:0003700(sequence-specific DNA binding transcription factor activity);GO:0005515(protein binding);GO:0005634(nucle…	NA	NA	NA	orthodenticle homeobox 1 [Source:HGNC Symbol;Acc:HGNC:8521]	0.376294	0.582377	0.0713971	0.324891	0.754704	0.10314	0.0171071	0.0155181	0.0126686	0.00627549
ENSG00000115592	PRKAG3	ENST00000233944;ENST00000529249;ENST00000490971	GO:0004679(AMP-activated protein kinase activity);GO:0005524(ATP binding);GO:0005615(extracellular space);GO:0005829(cytosol);GO:0005978(glycogen biosynthetic process);GO:0006367(transcription initiation from RNA polymerase II promoter);GO:0006468(protein phosphorylation);GO:0006633(fatty acid biosynthetic process);GO:0006996(organelle organization);GO:0007005(mitochondrion organization);GO:00070…	04910(Insulin signaling pathway);04920(Adipocytokine signaling pathway);05410(Hypertrophic cardiomyopathy (HCM))	NA	NA	protein kinase, AMP-activated, gamma 3 non-catalytic subunit [Source:HGNC Symbol;Acc:HGNC:9387]	0	0	0	0	0.00472107	0.0330614	0.0110147	0.00845983	0.0310431	0.022967
ENSG00000115593	SMYD1	ENST00000419482	GO:0003677(DNA binding);GO:0003714(transcription corepressor activity);GO:0005515(protein binding);GO:0005634(nucleus);GO:0005737(cytoplasm);GO:0006338(chromatin remodeling);GO:0006351(transcription, DNA-templated);GO:0007507(heart development);GO:0010831(positive regulation of myotube differentiation);GO:0018024(histone-lysine N-methyltransferase activity);GO:0034968(histone lysine methylation);…	NA	NA	NA	SET and MYND domain containing 1 [Source:HGNC Symbol;Acc:HGNC:20986]	0.00304431	0	0.0299825	0.0310021	0	0	0	0.030659	0	0
ENSG00000115596	WNT6	ENST00000233948	GO:0001658(branching involved in ureteric bud morphogenesis);GO:0005102(receptor binding);GO:0005109(frizzled binding);GO:0005576(extracellular region);GO:0005578(proteinaceous extracellular matrix);GO:0005615(extracellular space);GO:0005788(endoplasmic reticulum lumen);GO:0005796(Golgi lumen);GO:0005886(plasma membrane);GO:0007275(multicellular organismal development);GO:0009798(axis specificati…	04310(Wnt signaling pathway);04340(Hedgehog signaling pathway);04916(Melanogenesis);05200(Pathways in cancer);05217(Basal cell carcinoma)	NA	NA	wingless-type MMTV integration site family, member 6 [Source:HGNC Symbol;Acc:HGNC:12785]	0.039539	1.04436	0.111988	0.502777	0.093094	0.265021	0.197377	0.189592	0.218154	0.397422
ENSG00000115598	IL1RL2	ENST00000264257;ENST00000481806;ENST00000441515;ENST00000421464	GO:0004908(interleukin-1 receptor activity);GO:0004909(interleukin-1, Type I, activating receptor activity);GO:0005515(protein binding);GO:0005887(integral component of plasma membrane);GO:0006954(inflammatory response);GO:0006968(cellular defense response);GO:0007165(signal transduction);GO:0019221(cytokine-mediated signaling pathway);GO:0032755(positive regulation of interleukin-6 production);G…	NA	NA	NA	interleukin 1 receptor-like 2 [Source:HGNC Symbol;Acc:HGNC:5999]	0.711194	0.340016	0.419549	2.30846	0.284078	0.252124	0.396169	0.329449	0.447292	0.539372
ENSG00000115607	IL18RAP	ENST00000264260;ENST00000450855;ENST00000409369;ENST00000497795	GO:0004872(receptor activity);GO:0005515(protein binding);GO:0006954(inflammatory response);GO:0006955(immune response);GO:0007165(signal transduction);GO:0007166(cell surface receptor signaling pathway);GO:0016021(integral component of membrane)	04060(Cytokine-cytokine receptor interaction)	NA	NA	interleukin 18 receptor accessory protein [Source:HGNC Symbol;Acc:HGNC:5989]	0.487442	0.47239	0.179206	0.666909	0.482061	1.49646	1.52764	0.795941	1.18717	0.520641
ENSG00000115665	SLC5A7	ENST00000264047	GO:0005215(transporter activity);GO:0005307(choline:sodium symporter activity);GO:0005515(protein binding);GO:0005886(plasma membrane);GO:0006810(transport);GO:0006814(sodium ion transport);GO:0007268(synaptic transmission);GO:0007269(neurotransmitter secretion);GO:0007271(synaptic transmission, cholinergic);GO:0007274(neuromuscular synaptic transmission);GO:0008292(acetylcholine biosynthetic pro…	04725(Cholinergic synapse)	NA	NA	solute carrier family 5 (sodium/choline cotransporter), member 7 [Source:HGNC Symbol;Acc:HGNC:14025]	0	0	0	0	0.00609108	0.0100996	0.0714092	0.00473529	0.0361846	0.0518221
ENSG00000115718	PROC	ENST00000474030;ENST00000234071;ENST00000427769;ENST00000409048;ENST00000464089;ENST00000402125	GO:0004252(serine-type endopeptidase activity);GO:0005509(calcium ion binding);GO:0005515(protein binding);GO:0005576(extracellular region);GO:0005615(extracellular space);GO:0005788(endoplasmic reticulum lumen);GO:0005796(Golgi lumen);GO:0006508(proteolysis);GO:0007596(blood coagulation);GO:0008233(peptidase activity);GO:0017187(peptidyl-glutamic acid carboxylation);GO:0030195(negative regulatio…	04610(Complement and coagulation cascades)	NA	NA	protein C (inactivator of coagulation factors Va and VIIIa) [Source:HGNC Symbol;Acc:HGNC:9451]	1.0329	0.632462	0.763115	0.401661	0.189958	0.163697	0.409133	0.446435	0.351527	0.0842322
ENSG00000115844	DLX2	ENST00000234198;ENST00000466293	GO:0000122(negative regulation of transcription from RNA polymerase II promoter);GO:0000977(RNA polymerase II regulatory region sequence-specific DNA binding);GO:0001228(RNA polymerase II transcription regulatory region sequence-specific DNA binding transcription factor activity involved in positive regulation of transcription);GO:0003677(DNA binding);GO:0003682(chromatin binding);GO:0003700(sequ…	NA	NA	NA	distal-less homeobox 2 [Source:HGNC Symbol;Acc:HGNC:2915]	0.00943125	0.476541	0.0190673	0.0705073	0.0826793	0.0247423	0.0172495	0.0189938	0.0304445	0.0153176
ENSG00000116014	KISS1R	ENST00000592648;ENST00000234371;ENST00000606939	GO:0004930(G-protein coupled receptor activity);GO:0005515(protein binding);GO:0005886(plasma membrane);GO:0007165(signal transduction);GO:0007186(G-protein coupled receptor signaling pathway);GO:0007218(neuropeptide signaling pathway);GO:0008188(neuropeptide receptor activity);GO:0008528(G-protein coupled peptide receptor activity);GO:0009986(cell surface);GO:0016021(integral component of membra…	04080(Neuroactive ligand-receptor interaction)	NA	NA	KISS1 receptor [Source:HGNC Symbol;Acc:HGNC:4510]	0.0403571	0	0.0492578	0.102339	0.102215	0.0546761	0.0716915	0.0839467	0.0182222	0.0750221
ENSG00000116031	CD207	ENST00000410009	GO:0002474(antigen processing and presentation of peptide antigen via MHC class I);GO:0002479(antigen processing and presentation of exogenous peptide antigen via MHC class I, TAP-dependent);GO:0005537(mannose binding);GO:0005886(plasma membrane);GO:0016021(integral component of membrane);GO:0030139(endocytic vesicle);GO:0030246(carbohydrate binding);GO:0030669(clathrin-coated endocytic vesicle m…	NA	NA	NA	CD207 molecule, langerin [Source:HGNC Symbol;Acc:HGNC:17935]	0.299734	0.132476	0.087628	0.157987	0.213987	0.321311	0.152027	0.786809	0.43284	0.348409
ENSG00000116035	VAX2	ENST00000234392	GO:0000122(negative regulation of transcription from RNA polymerase II promoter);GO:0001162(RNA polymerase II intronic transcription regulatory region sequence-specific DNA binding);GO:0001227(RNA polymerase II transcription regulatory region sequence-specific DNA binding transcription factor activity involved in negative regulation of transcription);GO:0003677(DNA binding);GO:0003700(sequence-sp…	NA	NA	NA	ventral anterior homeobox 2 [Source:HGNC Symbol;Acc:HGNC:12661]	0.165606	0.074462	0.80636	0.10481	0	0.059907	0.089328	0.122956	0.05338	0.107166
ENSG00000116147	TNR	ENST00000367674;ENST00000263525;ENST00000422274	GO:0005515(protein binding);GO:0005576(extracellular region);GO:0005578(proteinaceous extracellular matrix);GO:0005634(nucleus);GO:0005654(nucleoplasm);GO:0005737(cytoplasm);GO:0007155(cell adhesion);GO:0007158(neuron cell-cell adhesion);GO:0007411(axon guidance);GO:0008306(associative learning);GO:0009986(cell surface);GO:0010977(negative regulation of neuron projection development);GO:0022029(t…	04510(Focal adhesion);04512(ECM-receptor interaction)	NA	NA	tenascin R [Source:HGNC Symbol;Acc:HGNC:11953]	0.0867393	0.0119219	0.029445	0.0457015	0.0180876	0.160705	0.0511536	0.0773153	0.0334766	0.123808
ENSG00000116183	PAPPA2	ENST00000367661;ENST00000367662;ENST00000493665;ENST00000486075;ENST00000479836	GO:0001558(regulation of cell growth);GO:0005515(protein binding);GO:0005576(extracellular region);GO:0005622(intracellular);GO:0006508(proteolysis);GO:0008237(metallopeptidase activity);GO:0008270(zinc ion binding);GO:0016020(membrane);GO:0030154(cell differentiation);GO:0044267(cellular protein metabolic process);GO:0060349(bone morphogenesis);GO:0070062(extracellular exosome)	NA	NA	NA	pappalysin 2 [Source:HGNC Symbol;Acc:HGNC:14615]	0.13676	0.169825	0.245586	0.0196622	0.344356	0.304308	0.161084	0.4204	0.33787	0.763189
ENSG00000116218	NPHS2	ENST00000367615	GO:0005515(protein binding);GO:0005783(endoplasmic reticulum);GO:0005886(plasma membrane);GO:0005887(integral component of plasma membrane);GO:0005911(cell-cell junction);GO:0007588(excretion);GO:0031235(intrinsic component of the cytoplasmic side of the plasma membrane);GO:0031532(actin cytoskeleton reorganization);GO:0036057(slit diaphragm);GO:0043234(protein complex);GO:0045121(membrane raft);…	NA	NA	NA	nephrosis 2, idiopathic, steroid-resistant (podocin) [Source:HGNC Symbol;Acc:HGNC:13394]	0.00747345	0	0.208461	0.112403	0	0	0.121977	0.409774	0.169809	0.116437
ENSG00000116254	CHD5	ENST00000262450;ENST00000475121;ENST00000462991;ENST00000491020	GO:0000785(chromatin);GO:0000792(heterochromatin);GO:0003676(nucleic acid binding);GO:0003677(DNA binding);GO:0003682(chromatin binding);GO:0005515(protein binding);GO:0005524(ATP binding);GO:0005634(nucleus);GO:0006355(regulation of transcription, DNA-templated);GO:0006366(transcription from RNA polymerase II promoter);GO:0008026(ATP-dependent helicase activity);GO:0008152(metabolic process);GO:…	NA	NA	NA	chromodomain helicase DNA binding protein 5 [Source:HGNC Symbol;Acc:HGNC:16816]	0.0726522	0.0376617	0.0402382	0.0711756	0.0630667	0.0862342	0.0702607	0.0522591	0.128003	0.0770021
ENSG00000116329	OPRD1	ENST00000621425;ENST00000234961	GO:0000060(protein import into nucleus, translocation);GO:0004930(G-protein coupled receptor activity);GO:0004985(opioid receptor activity);GO:0005515(protein binding);GO:0005737(cytoplasm);GO:0005886(plasma membrane);GO:0005887(integral component of plasma membrane);GO:0006955(immune response);GO:0007186(G-protein coupled receptor signaling pathway);GO:0007187(G-protein coupled receptor signalin…	04080(Neuroactive ligand-receptor interaction)	NA	NA	opioid receptor, delta 1 [Source:HGNC Symbol;Acc:HGNC:8153]	0.401731	0.091664	0.379087	0.0292575	0.011434	0.040919	0.028182	0.013582	0.004914	0.020558
ENSG00000116544	DLGAP3	ENST00000373347	GO:0001540(beta-amyloid binding);GO:0005515(protein binding);GO:0005886(plasma membrane);GO:0014069(postsynaptic density);GO:0019904(protein domain specific binding);GO:0023052(signaling);GO:0030054(cell junction);GO:0043025(neuronal cell body);GO:0043197(dendritic spine);GO:0045202(synapse);GO:0045211(postsynaptic membrane)	NA	NA	NA	discs, large (Drosophila) homolog-associated protein 3 [Source:HGNC Symbol;Acc:HGNC:30368]	0.144243	0.0728626	0.0586341	0.0309682	0.0801422	0.270248	0.128624	0.126605	0.185507	0.250165
ENSG00000116675	DNAJC6	ENST00000463018;ENST00000494710;ENST00000263441;ENST00000371069;ENST00000472787;ENST00000498720	GO:0004725(protein tyrosine phosphatase activity);GO:0005515(protein binding);GO:0005829(cytosol);GO:0006892(post-Golgi vesicle-mediated transport);GO:0017124(SH3 domain binding);GO:0035335(peptidyl-tyrosine dephosphorylation);GO:0045202(synapse);GO:0061024(membrane organization);GO:0072318(clathrin coat disassembly);GO:0097481(neuronal postsynaptic density);GO:2000369(regulation of clathrin-medi…	04144(Endocytosis)	NA	NA	DnaJ (Hsp40) homolog, subfamily C, member 6 [Source:HGNC Symbol;Acc:HGNC:15469]	0.488645	0.842235	0.28401	1.01152	0.251294	0.537841	0.394429	0.507456	0.402076	0.466326
ENSG00000116745	RPE65	ENST00000262340	GO:0001523(retinoid metabolic process);GO:0001895(retina homeostasis);GO:0005783(endoplasmic reticulum);GO:0005886(plasma membrane);GO:0006776(vitamin A metabolic process);GO:0007601(visual perception);GO:0007603(phototransduction, visible light);GO:0031090(organelle membrane);GO:0042572(retinol metabolic process);GO:0046872(metal ion binding);GO:0050908(detection of light stimulus involved in vi…	00830(Retinol metabolism)	NA	NA	retinal pigment epithelium-specific protein 65kDa [Source:HGNC Symbol;Acc:HGNC:10294]	0.069929	0.095006	0.105092	0.043915	0	0.137889	0.063904	0.07524	0.050118	0.052292
ENSG00000116785	CFHR3	ENST00000367425;ENST00000471440;ENST00000617219;ENST00000461558	GO:0005615(extracellular space);GO:0070062(extracellular exosome);GO:0072562(blood microparticle)	NA	NA	NA	complement factor H-related 3 [Source:HGNC Symbol;Acc:HGNC:16980]	0.0254358	0	0.0126819	0	0.0166817	0.0912313	0.0125096	0.026084	0.00572127	0.00803651
ENSG00000116882	HAO2	ENST00000457318;ENST00000622548;ENST00000482991	GO:0003973((S)-2-hydroxy-acid oxidase activity);GO:0005102(receptor binding);GO:0005739(mitochondrion);GO:0005777(peroxisome);GO:0010181(FMN binding);GO:0016491(oxidoreductase activity);GO:0019395(fatty acid oxidation);GO:0052852(very-long-chain-(S)-2-hydroxy-acid oxidase activity);GO:0052853(long-chain-(S)-2-hydroxy-long-chain-acid oxidase activity);GO:0052854(medium-chain-(S)-2-hydroxy-acid oxi…	00630(Glyoxylate and dicarboxylate metabolism);01100(Metabolic pathways);04146(Peroxisome)	NA	NA	hydroxyacid oxidase 2 (long chain) [Source:HGNC Symbol;Acc:HGNC:4810]	0.035429	0.0338468	0.00829206	0.0133087	0.0331474	0.0661149	0.014505	0.0137461	0.0244641	0.0527184
ENSG00000116885	OSCP1	ENST00000468441;ENST00000495222;ENST00000235532;ENST00000356637;ENST00000471369;ENST00000433045;ENST00000475160;ENST00000525869;ENST00000528112;ENST00000354267;ENST00000524789	GO:0006810(transport);GO:0009925(basal plasma membrane);GO:1903955(positive regulation of protein targeting to mitochondrion)	NA	NA	NA	organic solute carrier partner 1 [Source:HGNC Symbol;Acc:HGNC:29971]	0.403082	0.494639	0.550953	0.658223	0.831714	0.863879	0.525111	0.421235	0.439681	0.340447
ENSG00000116981	NT5C1A	ENST00000235628	GO:0000166(nucleotide binding);GO:0000287(magnesium ion binding);GO:0005737(cytoplasm);GO:0005829(cytosol);GO:0006144(purine nucleobase metabolic process);GO:0006195(purine nucleotide catabolic process);GO:0006206(pyrimidine nucleobase metabolic process);GO:0008253(5'-nucleotidase activity);GO:0009116(nucleoside metabolic process);GO:0009117(nucleotide metabolic process);GO:0009128(purine nucleos…	00230(Purine metabolism);00240(Pyrimidine metabolism);00760(Nicotinate and nicotinamide metabolism);01100(Metabolic pathways)	K01081;K03787;K08723;K19970;K20881	3.1.3.5	5'-nucleotidase, cytosolic IA [Source:HGNC Symbol;Acc:HGNC:17819]	0.025303	0	0.045051	0	0	0.834118	0.059192	0.030112	0.114687	0.157003
ENSG00000116983	HPCAL4	ENST00000372844	GO:0005246(calcium channel regulator activity);GO:0005509(calcium ion binding);GO:0005515(protein binding);GO:0005622(intracellular);GO:0007165(signal transduction);GO:0007417(central nervous system development);GO:0008022(protein C-terminus binding);GO:0019904(protein domain specific binding)	NA	NA	NA	hippocalcin like 4 [Source:HGNC Symbol;Acc:HGNC:18212]	0.0164489	0.0128035	0.0101612	0.0202118	0.0190316	0.181478	0.0401692	0.0581047	0.0246783	0.0652927
ENSG00000116990	MYCL	ENST00000397332;ENST00000372816;ENST00000372815;ENST00000450953	GO:0003677(DNA binding);GO:0003700(sequence-specific DNA binding transcription factor activity);GO:0005515(protein binding);GO:0005634(nucleus);GO:0006355(regulation of transcription, DNA-templated);GO:0046983(protein dimerization activity)	NA	NA	NA	v-myc avian myelocytomatosis viral oncogene lung carcinoma derived homolog [Source:HGNC Symbol;Acc:HGNC:7555]	0.79514	0.390852	0.699877	0.478937	0.847714	0.4112	0.691628	0.5999	0.830672	0.923028
ENSG00000117010	ZNF684	ENST00000372699;ENST00000465152;ENST00000372696;ENST00000372697;ENST00000493756;ENST00000472043	GO:0003676(nucleic acid binding);GO:0003677(DNA binding);GO:0005622(intracellular);GO:0005634(nucleus);GO:0006351(transcription, DNA-templated);GO:0006355(regulation of transcription, DNA-templated);GO:0046872(metal ion binding)	NA	NA	NA	zinc finger protein 684 [Source:HGNC Symbol;Acc:HGNC:28418]	0.324182	0.372486	0.327257	0.212423	0.283924	0.207905	0.730455	0.456774	0.460141	0.330607
ENSG00000117013	KCNQ4	ENST00000347132;ENST00000509682;ENST00000443478	GO:0005216(ion channel activity);GO:0005249(voltage-gated potassium channel activity);GO:0005251(delayed rectifier potassium channel activity);GO:0005267(potassium channel activity);GO:0005886(plasma membrane);GO:0006811(ion transport);GO:0006813(potassium ion transport);GO:0007268(synaptic transmission);GO:0007605(sensory perception of sound);GO:0008076(voltage-gated potassium channel complex);G…	04725(Cholinergic synapse)	NA	NA	potassium channel, voltage gated KQT-like subfamily Q, member 4 [Source:HGNC Symbol;Acc:HGNC:6298]	0.363219	0.2296	0.472923	0.583045	0.301555	1.76083	0.56788	0.666979	1.30473	0.738464
ENSG00000117069	ST6GALNAC5	ENST00000477717;ENST00000480428;ENST00000318803;ENST00000496845;ENST00000488940	GO:0000139(Golgi membrane);GO:0001665(alpha-N-acetylgalactosaminide alpha-2,6-sialyltransferase activity);GO:0005794(Golgi apparatus);GO:0006486(protein glycosylation);GO:0006488(dolichol-linked oligosaccharide biosynthetic process);GO:0006688(glycosphingolipid biosynthetic process);GO:0008373(sialyltransferase activity);GO:0009312(oligosaccharide biosynthetic process);GO:0016021(integral compone…	NA	NA	NA	ST6 (alpha-N-acetyl-neuraminyl-2,3-beta-galactosyl-1,3)-N-acetylgalactosaminide alpha-2,6-sialyltransferase 5 [Source:HGNC Symbol;Acc:HGNC:19342]	0.320737	0.349507	0.586591	0.784717	0.321873	0.155178	0.239539	0.227878	0.0737753	0.294861
ENSG00000117090	SLAMF1	ENST00000302035;ENST00000235739;ENST00000538290;ENST00000494463	GO:0003823(antigen binding);GO:0004872(receptor activity);GO:0004888(transmembrane signaling receptor activity);GO:0005515(protein binding);GO:0007165(signal transduction);GO:0008284(positive regulation of cell proliferation);GO:0009897(external side of plasma membrane);GO:0009986(cell surface);GO:0016021(integral component of membrane);GO:0016032(viral process);GO:0031338(regulation of vesicle f…	05162(Measles)	NA	NA	signaling lymphocytic activation molecule family member 1 [Source:HGNC Symbol;Acc:HGNC:10903]	0.345873	0.594015	0.505766	0.627034	0.61598	1.08581	1.02618	0.823019	0.528313	0.396117
ENSG00000117148	ACTL8	ENST00000375406;ENST00000617065	GO:0005515(protein binding);GO:0005737(cytoplasm);GO:0005856(cytoskeleton);GO:0030855(epithelial cell differentiation)	NA	NA	NA	actin-like 8 [Source:HGNC Symbol;Acc:HGNC:24018]	0.454041	0	0.0517945	0.259963	0.781188	0	0.0412255	0	0.0164235	0.0244067
ENSG00000117154	IGSF21	ENST00000251296;ENST00000412684;ENST00000497331;ENST00000473951	GO:0005515(protein binding);GO:0005576(extracellular region)	NA	NA	NA	immunoglobin superfamily, member 21 [Source:HGNC Symbol;Acc:HGNC:28246]	0.14115	0.399216	0.137455	0.0882402	0.111666	0.418344	0.149647	0.0537679	0.0317084	0.132402
ENSG00000117245	KIF17	ENST00000477167;ENST00000375044;ENST00000400463;ENST00000247986;ENST00000462858;ENST00000463389	GO:0003777(microtubule motor activity);GO:0005515(protein binding);GO:0005524(ATP binding);GO:0005829(cytosol);GO:0005871(kinesin complex);GO:0005874(microtubule);GO:0005930(axoneme);GO:0006996(organelle organization);GO:0007017(microtubule-based process);GO:0007018(microtubule-based movement);GO:0008017(microtubule binding);GO:0008152(metabolic process);GO:0008574(ATP-dependent microtubule motor…	NA	NA	NA	kinesin family member 17 [Source:HGNC Symbol;Acc:HGNC:19167]	0.0573858	0.080404	0.101561	0.11974	0.150753	0.55869	0.191969	0.186816	0.196614	0.203275
ENSG00000117501	MROH9	ENST00000367759;ENST00000367758	GO:0005488(binding)	NA	NA	NA	maestro heat-like repeat family member 9 [Source:HGNC Symbol;Acc:HGNC:26287]	0.0355165	0.00829181	0.0455262	0.0227614	0	0.0287723	0.0530026	0.011044	0	0.0197921
ENSG00000117507	FMO6P	ENST00000367754;ENST00000236166	NA	NA	K18277;K00485	1.14.13.148;1.14.13.8	NA	0.0840216	0.0159106	0.104353	0.057422	0.0306803	0.0395582	0.0461957	0.0440051	0.083545	0.0587008
ENSG00000117560	FASLG	ENST00000367721;ENST00000340030	GO:0000122(negative regulation of transcription from RNA polymerase II promoter);GO:0005102(receptor binding);GO:0005123(death receptor binding);GO:0005125(cytokine activity);GO:0005164(tumor necrosis factor receptor binding);GO:0005515(protein binding);GO:0005576(extracellular region);GO:0005615(extracellular space);GO:0005634(nucleus);GO:0005886(plasma membrane);GO:0005887(integral component of…	04010(MAPK signaling pathway);04060(Cytokine-cytokine receptor interaction);04210(Apoptosis);04650(Natural killer cell mediated cytotoxicity);04722(Neurotrophin signaling pathway);04940(Type I diabetes mellitus);05142(Chagas disease (American trypanosomiasis));05143(African trypanosomiasis);05162(Measles);05164(Influenza A);05200(Pathways in cancer);05320(Autoimmune thyroid disease);05330(Allogra…	NA	NA	Fas ligand (TNF superfamily, member 6) [Source:HGNC Symbol;Acc:HGNC:11936]	0.113613	0.453133	0.069048	0.479946	0.164631	0.261821	0.4829	0.691182	0.509635	0.061281
ENSG00000117586	TNFSF4	ENST00000367718;ENST00000281834;ENST00000488053	GO:0001816(cytokine production);GO:0002215(defense response to nematode);GO:0002526(acute inflammatory response);GO:0002726(positive regulation of T cell cytokine production);GO:0002819(regulation of adaptive immune response);GO:0002830(positive regulation of type 2 immune response);GO:0002891(positive regulation of immunoglobulin mediated immune response);GO:0005102(receptor binding);GO:0005125(…	04060(Cytokine-cytokine receptor interaction)	NA	NA	tumor necrosis factor (ligand) superfamily, member 4 [Source:HGNC Symbol;Acc:HGNC:11934]	0.587502	0.133676	0.79001	0.716198	0.467221	0.981763	0.402829	0.46349	0.3014	0.332252
ENSG00000117598	LPPR5	ENST00000370188	GO:0003824(catalytic activity);GO:0008152(metabolic process);GO:0016020(membrane);GO:0016021(integral component of membrane);GO:0016787(hydrolase activity)	NA	NA	NA	Lipid phosphate phosphatase-related protein type 5 [Source:UniProtKB/Swiss-Prot;Acc:Q32ZL2]	0	0.00347437	0.0169046	0.00313481	0	0	0.0196129	0	0.00669701	0
ENSG00000117600	LPPR4	ENST00000370185;ENST00000457765;ENST00000370184	GO:0003824(catalytic activity);GO:0005515(protein binding);GO:0005887(integral component of plasma membrane);GO:0007409(axonogenesis);GO:0008195(phosphatidate phosphatase activity);GO:0009897(external side of plasma membrane);GO:0016020(membrane);GO:0042577(lipid phosphatase activity);GO:0046839(phospholipid dephosphorylation);GO:0048839(inner ear development)	NA	K01080;K15728	3.1.3.4	Lipid phosphate phosphatase-related protein type 4 [Source:UniProtKB/Swiss-Prot;Acc:Q7Z2D5]	0.505164	0.387369	0.734321	0.265828	0.459275	2.43104	0.294949	0.277657	0.156206	0.112551
ENSG00000117971	CHRNB4	ENST00000261751;ENST00000559849;ENST00000560511;ENST00000560868;ENST00000558216	GO:0001508(action potential);GO:0004889(acetylcholine-activated cation-selective channel activity);GO:0005230(extracellular ligand-gated ion channel activity);GO:0005886(plasma membrane);GO:0005887(integral component of plasma membrane);GO:0005892(acetylcholine-gated channel complex);GO:0006810(transport);GO:0006811(ion transport);GO:0006812(cation transport);GO:0006939(smooth muscle contraction)…	04080(Neuroactive ligand-receptor interaction);04725(Cholinergic synapse)	NA	NA	cholinergic receptor, nicotinic, beta 4 (neuronal) [Source:HGNC Symbol;Acc:HGNC:1964]	0.119089	0.0063836	0.0166487	0	0.0118562	0.00695496	0.0479146	0.0156162	0.0561747	0.0195165
ENSG00000118004	COLEC11	ENST00000382062;ENST00000419002;ENST00000460971;ENST00000487365;ENST00000236693;ENST00000349077;ENST00000416132;ENST00000418971;ENST00000403096;ENST00000402922	GO:0005537(mannose binding);GO:0005576(extracellular region);GO:0005581(collagen trimer);GO:0006898(receptor-mediated endocytosis);GO:0007275(multicellular organismal development);GO:0032502(developmental process)	04145(Phagosome)	NA	NA	collectin sub-family member 11 [Source:HGNC Symbol;Acc:HGNC:17213]	0.30872	0.148197	0.460302	0.135414	0.0509906	0.641894	0.0762381	0.397286	0.211694	0.187408
ENSG00000118017	A4GNT	ENST00000236709	GO:0000139(Golgi membrane);GO:0005975(carbohydrate metabolic process);GO:0006493(protein O-linked glycosylation);GO:0008375(acetylglucosaminyltransferase activity);GO:0009101(glycoprotein biosynthetic process);GO:0016020(membrane);GO:0016021(integral component of membrane);GO:0050680(negative regulation of epithelial cell proliferation)	NA	NA	NA	alpha-1,4-N-acetylglucosaminyltransferase [Source:HGNC Symbol;Acc:HGNC:17968]	0.015816	0	0	0	0	0.079414	0.028927	0.015927	0.050141	0.008563
ENSG00000118113	MMP8	ENST00000236826;ENST00000533258	GO:0004222(metalloendopeptidase activity);GO:0004252(serine-type endopeptidase activity);GO:0005509(calcium ion binding);GO:0005576(extracellular region);GO:0005578(proteinaceous extracellular matrix);GO:0005615(extracellular space);GO:0006508(proteolysis);GO:0008237(metallopeptidase activity);GO:0008270(zinc ion binding);GO:0022617(extracellular matrix disassembly);GO:0030198(extracellular matri…	NA	NA	NA	matrix metallopeptidase 8 [Source:HGNC Symbol;Acc:HGNC:7175]	0.0817221	0.0970133	0.121546	0.058288	0.0640924	0.0106871	0.0149013	0	0.0133564	0
ENSG00000118156	ZNF541	ENST00000314121	GO:0000118(histone deacetylase complex);GO:0003677(DNA binding);GO:0003682(chromatin binding);GO:0005634(nucleus);GO:0006351(transcription, DNA-templated);GO:0006355(regulation of transcription, DNA-templated);GO:0007275(multicellular organismal development);GO:0007283(spermatogenesis);GO:0030154(cell differentiation);GO:0046872(metal ion binding)	NA	NA	NA	zinc finger protein 541 [Source:HGNC Symbol;Acc:HGNC:25294]	0	0.010236	0.0118516	0.0674116	0.00790404	0.23025	0.0210539	0.0524164	0.0564375	0.0468741
ENSG00000118160	SLC8A2	ENST00000236877;ENST00000542837;ENST00000600576;ENST00000601757	GO:0005432(calcium:sodium antiporter activity);GO:0005516(calmodulin binding);GO:0005886(plasma membrane);GO:0006811(ion transport);GO:0006816(calcium ion transport);GO:0007154(cell communication);GO:0007596(blood coagulation);GO:0016020(membrane);GO:0016021(integral component of membrane);GO:0035725(sodium ion transmembrane transport);GO:0055085(transmembrane transport)	04020(Calcium signaling pathway);04974(Protein digestion and absorption)	NA	NA	solute carrier family 8 (sodium/calcium exchanger), member 2 [Source:HGNC Symbol;Acc:HGNC:11069]	0.0264061	0.00830683	0.0162996	0.00516699	0.0152229	0.0568171	0.00692798	0.0219096	0.0121731	0.015609
ENSG00000118231	CRYGD	ENST00000264376	GO:0002088(lens development in camera-type eye);GO:0005212(structural constituent of eye lens);GO:0005515(protein binding);GO:0005634(nucleus);GO:0005737(cytoplasm);GO:0007601(visual perception);GO:0034614(cellular response to reactive oxygen species);GO:0070306(lens fiber cell differentiation)	NA	NA	NA	crystallin, gamma D [Source:HGNC Symbol;Acc:HGNC:2411]	0	0	0.037775	0	0	0	0	0	0	0
ENSG00000118402	ELOVL4	ENST00000369816	GO:0005515(protein binding);GO:0005783(endoplasmic reticulum);GO:0006633(fatty acid biosynthetic process);GO:0008020(G-protein coupled photoreceptor activity);GO:0009584(detection of visible light);GO:0016021(integral component of membrane);GO:0016740(transferase activity);GO:0019367(fatty acid elongation, saturated fatty acid);GO:0019432(triglyceride biosynthetic process);GO:0030176(integral com…	NA	K10203;K10205;K10244;K10245;K10246;K10247;K10248;K10249;K10250;K15397	2.3.1.199	ELOVL fatty acid elongase 4 [Source:HGNC Symbol;Acc:HGNC:14415]	0.092048	0.125582	0.219302	0.146911	0.232108	0.419103	0.136239	0.16211	0.046365	0.172663
ENSG00000118492	ADGB	ENST00000397944;ENST00000522396;ENST00000522242;ENST00000493950;ENST00000473647;ENST00000326916;ENST00000367489	GO:0004198(calcium-dependent cysteine-type endopeptidase activity);GO:0005506(iron ion binding);GO:0005515(protein binding);GO:0005622(intracellular);GO:0005737(cytoplasm);GO:0006508(proteolysis);GO:0015671(oxygen transport);GO:0020037(heme binding)	NA	NA	NA	androglobin [Source:HGNC Symbol;Acc:HGNC:21212]	0.00526221	0.0191623	0.0556806	0.0332511	0.0143211	0.0182499	0.33899	0.266038	0.234255	0.0784285
ENSG00000118514	ALDH8A1	ENST00000265605;ENST00000367845;ENST00000349305;ENST00000367847;ENST00000534012	GO:0001758(retinal dehydrogenase activity);GO:0004029(aldehyde dehydrogenase (NAD) activity);GO:0005622(intracellular);GO:0005737(cytoplasm);GO:0008152(metabolic process);GO:0016491(oxidoreductase activity);GO:0042573(retinoic acid metabolic process);GO:0042574(retinal metabolic process);GO:0042904(9-cis-retinoic acid biosynthetic process);GO:0055114(oxidation-reduction process);GO:0070062(extrac…	NA	NA	NA	aldehyde dehydrogenase 8 family, member A1 [Source:HGNC Symbol;Acc:HGNC:15471]	0.161302	0.107652	0.0681186	0.0969471	0.0223879	0.444421	0.265293	0.0240218	0.196299	0.039135
ENSG00000118702	GHRH	ENST00000373614	GO:0005179(hormone activity);GO:0005515(protein binding);GO:0005576(extracellular region);GO:0005615(extracellular space);GO:0005622(intracellular);GO:0007189(adenylate cyclase-activating G-protein coupled receptor signaling pathway);GO:0007267(cell-cell signaling);GO:0008284(positive regulation of cell proliferation);GO:0016608(growth hormone-releasing hormone activity);GO:0019933(cAMP-mediated …	NA	NA	NA	growth hormone releasing hormone [Source:HGNC Symbol;Acc:HGNC:4265]	0	0	0.048394	0	0	0	0	0	0	0
ENSG00000118733	OLFM3	ENST00000370103;ENST00000462354;ENST00000468901	GO:0005515(protein binding);GO:0005615(extracellular space);GO:0005794(Golgi apparatus);GO:0030054(cell junction);GO:0032281(alpha-amino-3-hydroxy-5-methyl-4-isoxazolepropionic acid selective glutamate receptor complex);GO:0042462(eye photoreceptor cell development);GO:0045202(synapse)	NA	NA	NA	olfactomedin 3 [Source:HGNC Symbol;Acc:HGNC:17990]	0.0124965	0.0141711	0	0.0118104	0.0414329	0	0.0363452	0.0225425	0.078531	0.020296
ENSG00000118972	FGF23	ENST00000237837	GO:0005105(type 1 fibroblast growth factor receptor binding);GO:0005515(protein binding);GO:0005576(extracellular region);GO:0005615(extracellular space);GO:0005622(intracellular);GO:0005623(cell);GO:0006796(phosphate-containing compound metabolic process);GO:0007173(epidermal growth factor receptor signaling pathway);GO:0008083(growth factor activity);GO:0008286(insulin receptor signaling pathwa…	04010(MAPK signaling pathway);04810(Regulation of actin cytoskeleton);05200(Pathways in cancer);05218(Melanoma)	NA	NA	fibroblast growth factor 23 [Source:HGNC Symbol;Acc:HGNC:3680]	0.484458	0	0.249623	0.018989	0	0.060872	0.016975	0	0	0
ENSG00000118976	OTUD4P1	ENST00000237841	NA	NA	NA	NA	NA	0.60574	0.53985	0.391949	0.462616	0.358137	0.453253	0.992715	0.617515	0.696029	0.563079
ENSG00000119440	LCN1P1	ENST00000372031	NA	NA	NA	NA	NA	0.177934	0.039059	0.019534	0.055908	0.299268	0.101655	0.301104	0.067148	0.182352	0.008352
ENSG00000119614	VSX2	ENST00000261980	GO:0003677(DNA binding);GO:0005515(protein binding);GO:0005622(intracellular);GO:0005634(nucleus);GO:0005737(cytoplasm);GO:0006351(transcription, DNA-templated);GO:0006355(regulation of transcription, DNA-templated);GO:0007601(visual perception);GO:0008284(positive regulation of cell proliferation);GO:0008285(negative regulation of cell proliferation);GO:0043010(camera-type eye development);GO:00…	NA	NA	NA	visual system homeobox 2 [Source:HGNC Symbol;Acc:HGNC:1975]	0.009352	0	0	0	0.01051	0.018402	0	0	0	0
ENSG00000119660	DPPA5P4	ENST00000559021	NA	NA	NA	NA	NA	0	0	0	0.157013	0	0.301992	0	0.154554	0	0
ENSG00000119698	PPP4R4	ENST00000556884;ENST00000555690;ENST00000304338;ENST00000328839;ENST00000553661;ENST00000556470	GO:0005488(binding);GO:0005515(protein binding);GO:0005737(cytoplasm);GO:0008287(protein serine/threonine phosphatase complex);GO:0019888(protein phosphatase regulator activity);GO:0032515(negative regulation of phosphoprotein phosphatase activity);GO:0080163(regulation of protein serine/threonine phosphatase activity)	NA	NA	NA	protein phosphatase 4, regulatory subunit 4 [Source:HGNC Symbol;Acc:HGNC:23788]	0.041978	0.0573414	0.0854674	0.121692	0.0671643	0.0438809	0.0313491	0.0433	0.0486168	0.02439
ENSG00000119913	TECTB	ENST00000369422;ENST00000494328	GO:0005578(proteinaceous extracellular matrix);GO:0005886(plasma membrane);GO:0031225(anchored component of membrane)	NA	NA	NA	tectorin beta [Source:HGNC Symbol;Acc:HGNC:11721]	0.190804	0.0513726	0.078241	0.0146397	0.0214434	0.0125144	0.0356201	0.0499754	0.11908	0.0552081
ENSG00000119915	ELOVL3	ENST00000370005	GO:0005515(protein binding);GO:0005783(endoplasmic reticulum);GO:0005789(endoplasmic reticulum membrane);GO:0006636(unsaturated fatty acid biosynthetic process);GO:0016021(integral component of membrane);GO:0016740(transferase activity);GO:0019367(fatty acid elongation, saturated fatty acid);GO:0019432(triglyceride biosynthetic process);GO:0033559(unsaturated fatty acid metabolic process);GO:0034…	NA	K10203;K10205;K10244;K10245;K10246;K10247;K10248;K10249;K10250;K15397	2.3.1.199	ELOVL fatty acid elongase 3 [Source:HGNC Symbol;Acc:HGNC:18047]	0.151303	0.141408	0.018673	0.152326	0.089849	1.44683	0.043641	0.05923	0.055566	0.044244
ENSG00000119938	PPP1R3C	ENST00000238994	GO:0004722(protein serine/threonine phosphatase activity);GO:0005515(protein binding);GO:0005829(cytosol);GO:0005975(carbohydrate metabolic process);GO:0005977(glycogen metabolic process);GO:0005978(glycogen biosynthetic process);GO:0006006(glucose metabolic process);GO:0016311(dephosphorylation);GO:0019888(protein phosphatase regulator activity);GO:0019903(protein phosphatase binding);GO:0044281…	04910(Insulin signaling pathway)	NA	NA	protein phosphatase 1, regulatory subunit 3C [Source:HGNC Symbol;Acc:HGNC:9293]	0.917824	0.245867	0	0.324802	0.246348	0.133582	0.017743	0.024682	0.004026	1.48096
ENSG00000119946	CNNM1	ENST00000356713;ENST00000488090	GO:0005886(plasma membrane);GO:0006811(ion transport);GO:0016021(integral component of membrane)	NA	NA	NA	cyclin and CBS domain divalent metal cation transport mediator 1 [Source:HGNC Symbol;Acc:HGNC:102]	0.0946054	0.081602	0.1287	0.205205	0.129087	0.0727226	0.294832	0.200918	0.40299	0.142071
ENSG00000119973	PRLHR	ENST00000239032	GO:0004930(G-protein coupled receptor activity);GO:0004983(neuropeptide Y receptor activity);GO:0005515(protein binding);GO:0005886(plasma membrane);GO:0005887(integral component of plasma membrane);GO:0007186(G-protein coupled receptor signaling pathway);GO:0007218(neuropeptide signaling pathway);GO:0007565(female pregnancy);GO:0007631(feeding behavior);GO:0008188(neuropeptide receptor activity)…	04080(Neuroactive ligand-receptor interaction)	NA	NA	prolactin releasing hormone receptor [Source:HGNC Symbol;Acc:HGNC:4464]	0.00998	0	0	0	0	0	0	0	0.002893	0
ENSG00000120051	CFAP58	ENST00000369704;ENST00000369703	GO:0005515(protein binding);GO:0005615(extracellular space);GO:0005929(cilium)	NA	NA	NA	cilia and flagella associated protein 58 [Source:HGNC Symbol;Acc:HGNC:26676]	0.0367768	0.0199518	0.0388727	0.016367	0.0802665	0.0818716	0.0184568	0.00753269	0.049399	0.014492
ENSG00000120094	HOXB1	ENST00000239174;ENST00000577092	GO:0003677(DNA binding);GO:0005634(nucleus);GO:0006351(transcription, DNA-templated);GO:0006355(regulation of transcription, DNA-templated);GO:0007275(multicellular organismal development);GO:0007389(pattern specification process);GO:0009653(anatomical structure morphogenesis);GO:0009952(anterior/posterior pattern specification);GO:0019904(protein domain specific binding);GO:0021546(rhombomere de…	NA	NA	NA	homeobox B1 [Source:HGNC Symbol;Acc:HGNC:5111]	0	0.0449746	0	0	0	0.0445908	0.0207238	0	0	0
ENSG00000120160	EQTN	ENST00000380032;ENST00000537675;ENST00000380031;ENST00000484994	GO:0002079(inner acrosomal membrane);GO:0002080(acrosomal membrane);GO:0002081(outer acrosomal membrane);GO:0005515(protein binding);GO:0005634(nucleus);GO:0005737(cytoplasm);GO:0005769(early endosome);GO:0005886(plasma membrane);GO:0006897(endocytosis);GO:0007342(fusion of sperm to egg plasma membrane);GO:0016021(integral component of membrane);GO:0060478(acrosomal vesicle exocytosis)	NA	NA	NA	equatorin, sperm acrosome associated [Source:HGNC Symbol;Acc:HGNC:1359]	0.260265	0.0928566	0.158383	0.139412	0.0672138	0.0518276	0.514953	0.347507	0.435544	0.146878
ENSG00000120211	INSL4	ENST00000239316	GO:0005102(receptor binding);GO:0005159(insulin-like growth factor receptor binding);GO:0005179(hormone activity);GO:0005615(extracellular space);GO:0007165(signal transduction);GO:0007267(cell-cell signaling);GO:0007275(multicellular organismal development);GO:0007565(female pregnancy);GO:0008283(cell proliferation)	NA	NA	NA	insulin-like 4 (placenta) [Source:HGNC Symbol;Acc:HGNC:6087]	0.014349	0	0.013008	0	0.008063	0.018823	0	0	0	0.024888
ENSG00000120217	CD274	ENST00000381573;ENST00000381577;ENST00000498261;ENST00000474218;ENST00000492923	GO:0005515(protein binding);GO:0005886(plasma membrane);GO:0006955(immune response);GO:0007165(signal transduction);GO:0007166(cell surface receptor signaling pathway);GO:0009897(external side of plasma membrane);GO:0009986(cell surface);GO:0012505(endomembrane system);GO:0016021(integral component of membrane);GO:0030335(positive regulation of cell migration);GO:0031295(T cell costimulation);GO:…	04514(Cell adhesion molecules (CAMs))	NA	NA	CD274 molecule [Source:HGNC Symbol;Acc:HGNC:17635]	0.908403	1.53484	1.2536	0.987577	0.255636	1.62333	0.500551	0.0935176	0.499187	0.492371
ENSG00000120251	GRIA2	ENST00000296526;ENST00000471736;ENST00000264426;ENST00000503437;ENST00000503980	GO:0004970(ionotropic glutamate receptor activity);GO:0004971(alpha-amino-3-hydroxy-5-methyl-4-isoxazole propionate selective glutamate receptor activity);GO:0005234(extracellular-glutamate-gated ion channel activity);GO:0005515(protein binding);GO:0005783(endoplasmic reticulum);GO:0005789(endoplasmic reticulum membrane);GO:0005886(plasma membrane);GO:0005887(integral component of plasma membrane…	04080(Neuroactive ligand-receptor interaction);04720(Long-term potentiation);04724(Glutamatergic synapse);04730(Long-term depression);05014(Amyotrophic lateral sclerosis (ALS))	NA	NA	glutamate receptor, ionotropic, AMPA 2 [Source:HGNC Symbol;Acc:HGNC:4572]	0.0031327	0	0.00239023	0	0.0100727	0.020275	0.0114596	0.0198764	0.026325	0.00339234
ENSG00000120280	CXorf21	ENST00000378962	NA	NA	NA	NA	chromosome X open reading frame 21 [Source:HGNC Symbol;Acc:HGNC:25667]	0.477796	0.934866	0.862319	0.843467	0.653942	1.62108	0.098473	0.913546	0.454994	1.49139
ENSG00000120332	TNN	ENST00000239462	GO:0003674(molecular_function);GO:0005178(integrin binding);GO:0005515(protein binding);GO:0005575(cellular_component);GO:0005578(proteinaceous extracellular matrix);GO:0007160(cell-matrix adhesion);GO:0007409(axonogenesis);GO:0009986(cell surface);GO:0016049(cell growth);GO:0016477(cell migration);GO:0042802(identical protein binding)	04510(Focal adhesion);04512(ECM-receptor interaction)	NA	NA	tenascin N [Source:HGNC Symbol;Acc:HGNC:22942]	0.092628	0.07876	0.156394	0.076809	0.127128	0.41514	0.121458	0.100507	0.316999	0.059278
ENSG00000120337	TNFSF18	ENST00000404377	GO:0002309(T cell proliferation involved in immune response);GO:0002687(positive regulation of leukocyte migration);GO:0005102(receptor binding);GO:0005125(cytokine activity);GO:0005164(tumor necrosis factor receptor binding);GO:0005515(protein binding);GO:0005615(extracellular space);GO:0005886(plasma membrane);GO:0006955(immune response);GO:0007165(signal transduction);GO:0007267(cell-cell sign…	NA	NA	NA	tumor necrosis factor (ligand) superfamily, member 18 [Source:HGNC Symbol;Acc:HGNC:11932]	0.239863	0.047458	0.179448	0.085622	0.050715	0.073192	0.025513	0.064188	0.016811	0.041412
ENSG00000120436	GPR31	ENST00000366834	GO:0004930(G-protein coupled receptor activity);GO:0005886(plasma membrane);GO:0005887(integral component of plasma membrane);GO:0007186(G-protein coupled receptor signaling pathway);GO:0016021(integral component of membrane)	NA	NA	NA	G protein-coupled receptor 31 [Source:HGNC Symbol;Acc:HGNC:4486]	0.013604	0	0.057802	0	0	0.035689	0.043542	0.027398	0.029736	0.01473
ENSG00000120457	KCNJ5	ENST00000529694;ENST00000338350;ENST00000533599	GO:0005242(inward rectifier potassium channel activity);GO:0005515(protein binding);GO:0005886(plasma membrane);GO:0005887(integral component of plasma membrane);GO:0006813(potassium ion transport);GO:0007268(synaptic transmission);GO:0008076(voltage-gated potassium channel complex);GO:0009897(external side of plasma membrane);GO:0010107(potassium ion import);GO:0015467(G-protein activated inward…	NA	NA	NA	potassium channel, inwardly rectifying subfamily J, member 5 [Source:HGNC Symbol;Acc:HGNC:6266]	0.0329418	0.0120696	0.0738003	0.0525003	0.0864561	1.21103	0.0747791	0.219175	0.0652118	0.0248788
ENSG00000120471	TP53AIP1	ENST00000458238;ENST00000531399;ENST00000525390;ENST00000602346	GO:0003674(molecular_function);GO:0005739(mitochondrion);GO:0006915(apoptotic process)	04115(p53 signaling pathway)	NA	NA	tumor protein p53 regulated apoptosis inducing protein 1 [Source:HGNC Symbol;Acc:HGNC:29984]	0.0764975	0.0265799	0.0660846	0.024953	0.0625544	0.0523435	0.0459558	0.120887	0.0596362	0.0875672
ENSG00000120498	TEX11	ENST00000374333;ENST00000395889	GO:0000712(resolution of meiotic recombination intermediates);GO:0000794(condensed nuclear chromosome);GO:0000795(synaptonemal complex);GO:0000801(central element);GO:0005515(protein binding);GO:0006311(meiotic gene conversion);GO:0007060(male meiosis chromosome segregation);GO:0007130(synaptonemal complex assembly);GO:0007131(reciprocal meiotic recombination);GO:0007140(male meiosis);GO:0008584(…	NA	NA	NA	testis expressed 11 [Source:HGNC Symbol;Acc:HGNC:11733]	0.14081	0.0774365	0.106377	0.0618672	0.0323737	0	0.46992	0.421096	0.650039	0.15934
ENSG00000120555	SEPT7P9	ENST00000475691;ENST00000489259;ENST00000604116	NA	NA	NA	NA	NA	0.421334	0.359059	0.371075	0.317549	0.33563	0.22499	0.366609	0.567423	0.31275	0.365786
ENSG00000120658	ENOX1	ENST00000261488;ENST00000412891;ENST00000482207	GO:0000166(nucleotide binding);GO:0003676(nucleic acid binding);GO:0005515(protein binding);GO:0005615(extracellular space);GO:0005886(plasma membrane);GO:0016491(oxidoreductase activity);GO:0048511(rhythmic process);GO:0055114(oxidation-reduction process)	NA	NA	NA	ecto-NOX disulfide-thiol exchanger 1 [Source:HGNC Symbol;Acc:HGNC:25474]	0.220159	0.156637	0.358919	0.211711	0.384693	0.597418	0.142191	0.140241	0.207465	0.24767
ENSG00000120659	TNFSF11	ENST00000405262;ENST00000398795;ENST00000239849	GO:0001503(ossification);GO:0002158(osteoclast proliferation);GO:0002548(monocyte chemotaxis);GO:0005125(cytokine activity);GO:0005164(tumor necrosis factor receptor binding);GO:0005515(protein binding);GO:0005576(extracellular region);GO:0005615(extracellular space);GO:0005737(cytoplasm);GO:0005887(integral component of plasma membrane);GO:0006955(immune response);GO:0007257(activation of JUN ki…	04060(Cytokine-cytokine receptor interaction);04380(Osteoclast differentiation);05323(Rheumatoid arthritis)	NA	NA	tumor necrosis factor (ligand) superfamily, member 11 [Source:HGNC Symbol;Acc:HGNC:11926]	0.831075	0.167033	0.676133	0.305771	0.4376	0.12084	0.201663	0.528399	0.195764	0.13361
ENSG00000120937	NPPB	ENST00000376468	GO:0005102(receptor binding);GO:0005179(hormone activity);GO:0005515(protein binding);GO:0005576(extracellular region);GO:0005615(extracellular space);GO:0006182(cGMP biosynthetic process);GO:0007166(cell surface receptor signaling pathway);GO:0007168(receptor guanylyl cyclase signaling pathway);GO:0007589(body fluid secretion);GO:0008217(regulation of blood pressure);GO:0008613(diuretic hormone …	NA	NA	NA	natriuretic peptide B [Source:HGNC Symbol;Acc:HGNC:7940]	0	0.091542	0	0	0	0.036464	0	0	0	0.043702
ENSG00000120949	TNFRSF8	ENST00000417814;ENST00000263932;ENST00000413146	GO:0004888(transmembrane signaling receptor activity);GO:0005515(protein binding);GO:0005737(cytoplasm);GO:0005886(plasma membrane);GO:0007165(signal transduction);GO:0008285(negative regulation of cell proliferation);GO:0016021(integral component of membrane);GO:0042535(positive regulation of tumor necrosis factor biosynthetic process);GO:0043065(positive regulation of apoptotic process);GO:0045…	04060(Cytokine-cytokine receptor interaction)	NA	NA	tumor necrosis factor receptor superfamily, member 8 [Source:HGNC Symbol;Acc:HGNC:11923]	0.238499	0.275116	0.399052	0.144	0.106063	0.960241	0.0877905	0.0963147	0.109992	0.166324
ENSG00000120952	PRAMEF2	ENST00000240189	GO:0008284(positive regulation of cell proliferation);GO:0042974(retinoic acid receptor binding);GO:0043066(negative regulation of apoptotic process);GO:0045596(negative regulation of cell differentiation);GO:0045892(negative regulation of transcription, DNA-templated);GO:0048387(negative regulation of retinoic acid receptor signaling pathway)	NA	NA	NA	PRAME family member 2 [Source:HGNC Symbol;Acc:HGNC:28841]	0.034117	0	0	0	0	0	0	0	0	0
ENSG00000121005	CRISPLD1	ENST00000262207;ENST00000519798;ENST00000523524	GO:0003674(molecular_function);GO:0005576(extracellular region);GO:0060325(face morphogenesis);GO:0070062(extracellular exosome)	NA	NA	NA	cysteine-rich secretory protein LCCL domain containing 1 [Source:HGNC Symbol;Acc:HGNC:18206]	0.302143	0.13146	0.284575	0.334948	0.606599	1.02449	0.0811208	0.114913	0.0881142	0.0664936
ENSG00000121053	EPX	ENST00000225371	GO:0002215(defense response to nematode);GO:0004601(peroxidase activity);GO:0006979(response to oxidative stress);GO:0020037(heme binding);GO:0032693(negative regulation of interleukin-10 production);GO:0032714(negative regulation of interleukin-5 production);GO:0032753(positive regulation of interleukin-4 production);GO:0042744(hydrogen peroxide catabolic process);GO:0046872(metal ion binding);G…	05310(Asthma)	K00430;K10788;K12550;K19511	1.11.1.7	eosinophil peroxidase [Source:HGNC Symbol;Acc:HGNC:3423]	0.025859	0.02346	0.027456	0.021163	0	0.138736	0.080401	0.055011	0.067829	0.101555
ENSG00000121075	TBX4	ENST00000393853;ENST00000240335;ENST00000593249;ENST00000590174;ENST00000589449	GO:0001525(angiogenesis);GO:0002009(morphogenesis of an epithelium);GO:0003677(DNA binding);GO:0003700(sequence-specific DNA binding transcription factor activity);GO:0005515(protein binding);GO:0005634(nucleus);GO:0006351(transcription, DNA-templated);GO:0006355(regulation of transcription, DNA-templated);GO:0007275(multicellular organismal development);GO:0030324(lung development);GO:0030326(em…	NA	NA	NA	T-box 4 [Source:HGNC Symbol;Acc:HGNC:11603]	0.00700944	0.303438	0.00690314	0.0244164	0	0.0541945	0.0109313	0.0279306	0.0153216	0.00319222
ENSG00000121207	LRAT	ENST00000500890;ENST00000499392;ENST00000510733;ENST00000502474;ENST00000510919	GO:0001523(retinoid metabolic process);GO:0001972(retinoic acid binding);GO:0005771(multivesicular body);GO:0005789(endoplasmic reticulum membrane);GO:0005791(rough endoplasmic reticulum);GO:0006776(vitamin A metabolic process);GO:0007601(visual perception);GO:0007603(phototransduction, visible light);GO:0008374(O-acyltransferase activity);GO:0016021(integral component of membrane);GO:0016746(tra…	00830(Retinol metabolism);04977(Vitamin digestion and absorption)	NA	NA	lecithin retinol acyltransferase (phosphatidylcholine--retinol O-acyltransferase) [Source:HGNC Symbol;Acc:HGNC:6685]	0.0299307	0	0.00870885	0.0141418	0	0.033202	0.0128716	0.0880792	0.0359123	0.0182605
ENSG00000121314	TAS2R8	ENST00000240615	GO:0001580(detection of chemical stimulus involved in sensory perception of bitter taste);GO:0004930(G-protein coupled receptor activity);GO:0005886(plasma membrane);GO:0007186(G-protein coupled receptor signaling pathway);GO:0008527(taste receptor activity);GO:0016021(integral component of membrane);GO:0033038(bitter taste receptor activity);GO:0050909(sensory perception of taste)	NA	NA	NA	taste receptor, type 2, member 8 [Source:HGNC Symbol;Acc:HGNC:14915]	0.033801	0	0	0.011526	0	0	0	0	0	0.0244
ENSG00000121351	IAPP	ENST00000542023	GO:0005102(receptor binding);GO:0005179(hormone activity);GO:0005576(extracellular region);GO:0005615(extracellular space);GO:0006915(apoptotic process);GO:0007165(signal transduction);GO:0007267(cell-cell signaling);GO:0019233(sensory perception of pain);GO:0031018(endocrine pancreas development);GO:0042755(eating behavior);GO:0042802(identical protein binding);GO:0043025(neuronal cell body);GO:…	04950(Maturity onset diabetes of the young)	NA	NA	islet amyloid polypeptide [Source:HGNC Symbol;Acc:HGNC:5329]	0.0258519	0	0	0	0	0	0	0	0	0
ENSG00000121377	TAS2R7	ENST00000240687	GO:0001580(detection of chemical stimulus involved in sensory perception of bitter taste);GO:0004930(G-protein coupled receptor activity);GO:0005886(plasma membrane);GO:0007186(G-protein coupled receptor signaling pathway);GO:0008527(taste receptor activity);GO:0016021(integral component of membrane);GO:0033038(bitter taste receptor activity);GO:0050909(sensory perception of taste)	04742(Taste transduction)	NA	NA	taste receptor, type 2, member 7 [Source:HGNC Symbol;Acc:HGNC:14913]	0	0	0	0.026145	0	0.063496	0.023371	0.025735	0	0
ENSG00000121381	TAS2R9	ENST00000240691	GO:0004930(G-protein coupled receptor activity);GO:0005886(plasma membrane);GO:0007186(G-protein coupled receptor signaling pathway);GO:0008150(biological_process);GO:0008527(taste receptor activity);GO:0016021(integral component of membrane);GO:0050909(sensory perception of taste);GO:0050912(detection of chemical stimulus involved in sensory perception of taste)	04742(Taste transduction)	NA	NA	taste receptor, type 2, member 9 [Source:HGNC Symbol;Acc:HGNC:14917]	0.027142	0	0	0.055533	0	0	0.024821	0	0.014832	0.075321
ENSG00000121406	ZNF549	ENST00000240719;ENST00000376233;ENST00000594943;ENST00000602149	GO:0003676(nucleic acid binding);GO:0003677(DNA binding);GO:0005622(intracellular);GO:0005634(nucleus);GO:0006351(transcription, DNA-templated);GO:0006355(regulation of transcription, DNA-templated);GO:0046872(metal ion binding)	NA	NA	NA	zinc finger protein 549 [Source:HGNC Symbol;Acc:HGNC:26632]	0.337878	0.546573	0.374907	0.45617	0.177819	0.574146	0.886162	0.637275	0.881584	0.876609
ENSG00000121410	A1BG	ENST00000596924;ENST00000263100;ENST00000595014;ENST00000598345;ENST00000600966	GO:0003674(molecular_function);GO:0005515(protein binding);GO:0005576(extracellular region);GO:0005615(extracellular space);GO:0008150(biological_process);GO:0070062(extracellular exosome);GO:0072562(blood microparticle)	NA	NA	NA	alpha-1-B glycoprotein [Source:HGNC Symbol;Acc:HGNC:5]	0.0201657	0.0558314	0.0271783	0.0776134	0.054328	0.525803	0.00888766	0.0777487	0.164487	0.0920887
ENSG00000121417	ZNF211	ENST00000407202;ENST00000541801;ENST00000541072;ENST00000542008;ENST00000347302;ENST00000540556;ENST00000391703;ENST00000299871;ENST00000535785;ENST00000540780;ENST00000240731	GO:0003676(nucleic acid binding);GO:0003677(DNA binding);GO:0005622(intracellular);GO:0005634(nucleus);GO:0006351(transcription, DNA-templated);GO:0006355(regulation of transcription, DNA-templated);GO:0046872(metal ion binding)	NA	NA	NA	zinc finger protein 211 [Source:HGNC Symbol;Acc:HGNC:13003]	1.28715	1.36966	1.21526	1.15858	1.4491	1.2285	1.45712	1.25451	2.00761	1.89786
ENSG00000121446	RGSL1	ENST00000367561;ENST00000294854;ENST00000436031	GO:0005096(GTPase activator activity);GO:0005737(cytoplasm);GO:0005886(plasma membrane);GO:0016021(integral component of membrane);GO:0038032(termination of G-protein coupled receptor signaling pathway);GO:0043547(positive regulation of GTPase activity)	NA	NA	NA	regulator of G-protein signaling like 1 [Source:HGNC Symbol;Acc:HGNC:18636]	0.000816647	0.00415832	0.00257818	0.00820022	0.00183543	0.00517162	0.00315288	0.00148011	0.0107105	0.00339435
ENSG00000121570	DPPA4	ENST00000335658;ENST00000475135;ENST00000489281	GO:0005515(protein binding);GO:0005634(nucleus);GO:0006351(transcription, DNA-templated);GO:0006355(regulation of transcription, DNA-templated);GO:0060484(lung-associated mesenchyme development)	NA	NA	NA	developmental pluripotency associated 4 [Source:HGNC Symbol;Acc:HGNC:19200]	0	0.00248447	0	0.00286758	0	0.0692417	0.00512709	0	0	0.00753806
ENSG00000121742	GJB6	ENST00000241124;ENST00000356192	GO:0005515(protein binding);GO:0005829(cytosol);GO:0005921(gap junction);GO:0005922(connexon complex);GO:0006915(apoptotic process);GO:0007154(cell communication);GO:0007568(aging);GO:0007605(sensory perception of sound);GO:0008285(negative regulation of cell proliferation);GO:0016021(integral component of membrane);GO:0016324(apical plasma membrane);GO:0032496(response to lipopolysaccharide);GO:…	NA	NA	NA	gap junction protein, beta 6, 30kDa [Source:HGNC Symbol;Acc:HGNC:4288]	0.0124828	0	0.0368775	0.0127699	0	0.0136625	0	0	0	0
ENSG00000121743	GJA3	ENST00000241125	GO:0005243(gap junction channel activity);GO:0005515(protein binding);GO:0005886(plasma membrane);GO:0005921(gap junction);GO:0005922(connexon complex);GO:0006810(transport);GO:0007154(cell communication);GO:0007267(cell-cell signaling);GO:0007601(visual perception);GO:0009268(response to pH);GO:0016021(integral component of membrane);GO:0042542(response to hydrogen peroxide);GO:0042802(identical…	NA	NA	NA	gap junction protein, alpha 3, 46kDa [Source:HGNC Symbol;Acc:HGNC:4277]	0.049783	0.024403	0.023821	0.015441	0.012082	0.026803	0.009831	0.018945	0.005875	0.00979
ENSG00000121753	ADGRB2	ENST00000398556;ENST00000398547;ENST00000373655;ENST00000398542;ENST00000465256;ENST00000373658;ENST00000530999;ENST00000527361;ENST00000398538;ENST00000466109;ENST00000420125;ENST00000533175;ENST00000468430;ENST00000436464	GO:0004888(transmembrane signaling receptor activity);GO:0004930(G-protein coupled receptor activity);GO:0005515(protein binding);GO:0005886(plasma membrane);GO:0007166(cell surface receptor signaling pathway);GO:0007186(G-protein coupled receptor signaling pathway);GO:0007422(peripheral nervous system development);GO:0016020(membrane);GO:0016021(integral component of membrane);GO:0016525(negativ…	NA	NA	NA	adhesion G protein-coupled receptor B2 [Source:HGNC Symbol;Acc:HGNC:944]	0.584042	0.713263	0.306561	0.121683	0.411659	1.05652	0.250635	0.325641	0.454283	0.385465
ENSG00000121807	CCR2	ENST00000445132;ENST00000292301;ENST00000465202;ENST00000421659;ENST00000400888	GO:0001974(blood vessel remodeling);GO:0002407(dendritic cell chemotaxis);GO:0002827(positive regulation of T-helper 1 type immune response);GO:0002829(negative regulation of type 2 immune response);GO:0004930(G-protein coupled receptor activity);GO:0004950(chemokine receptor activity);GO:0005737(cytoplasm);GO:0005829(cytosol);GO:0005886(plasma membrane);GO:0005887(integral component of plasma me…	04060(Cytokine-cytokine receptor interaction);04062(Chemokine signaling pathway)	NA	NA	chemokine (C-C motif) receptor 2 [Source:HGNC Symbol;Acc:HGNC:1603]	0.173115	0.592365	0.243074	0.808986	0.480689	0.950196	0.980737	0.818007	1.17873	1.17972
ENSG00000121853	GHSR	ENST00000241256;ENST00000427970	GO:0001616(growth hormone secretagogue receptor activity);GO:0004930(G-protein coupled receptor activity);GO:0005515(protein binding);GO:0005886(plasma membrane);GO:0007186(G-protein coupled receptor signaling pathway);GO:0008154(actin polymerization or depolymerization);GO:0008343(adult feeding behavior);GO:0009725(response to hormone);GO:0009755(hormone-mediated signaling pathway);GO:0009986(ce…	04080(Neuroactive ligand-receptor interaction)	NA	NA	growth hormone secretagogue receptor [Source:HGNC Symbol;Acc:HGNC:4267]	0.156988	0.0254939	0.0774839	0.0689921	0	0.0442327	0.041115	0.0226375	0	0.0633514
ENSG00000121871	SLITRK3	ENST00000475390;ENST00000241274;ENST00000497724	GO:0005515(protein binding);GO:0007409(axonogenesis);GO:0016021(integral component of membrane);GO:0051965(positive regulation of synapse assembly)	NA	NA	NA	SLIT and NTRK-like family, member 3 [Source:HGNC Symbol;Acc:HGNC:23501]	0	0.0194798	0	0.00585763	0.0187926	0.0187768	0.12544	0.173965	0.234109	0.114464
ENSG00000121903	ZSCAN20	ENST00000361328;ENST00000373413;ENST00000480917	GO:0003677(DNA binding);GO:0003682(chromatin binding);GO:0003700(sequence-specific DNA binding transcription factor activity);GO:0005634(nucleus);GO:0006351(transcription, DNA-templated);GO:0006355(regulation of transcription, DNA-templated);GO:0046872(metal ion binding)	NA	NA	NA	zinc finger and SCAN domain containing 20 [Source:HGNC Symbol;Acc:HGNC:13093]	0.882282	0.805782	0.607418	1.03056	0.90595	0.873467	1.31884	1.20196	1.14838	1.31108
ENSG00000121904	CSMD2	ENST00000373381;ENST00000373388;ENST00000465819;ENST00000373380;ENST00000489419;ENST00000373377;ENST00000338325;ENST00000471438	GO:0005886(plasma membrane);GO:0016021(integral component of membrane)	NA	NA	NA	CUB and Sushi multiple domains 2 [Source:HGNC Symbol;Acc:HGNC:19290]	0.16171	0.0784162	0.363807	0.178688	0.228952	0.208257	0.0601633	0.106699	0.10871	0.0747064
ENSG00000122025	FLT3	ENST00000241453;ENST00000380987;ENST00000469894	GO:0001776(leukocyte homeostasis);GO:0001934(positive regulation of protein phosphorylation);GO:0002318(myeloid progenitor cell differentiation);GO:0002320(lymphoid progenitor cell differentiation);GO:0002328(pro-B cell differentiation);GO:0002572(pro-T cell differentiation);GO:0004672(protein kinase activity);GO:0004713(protein tyrosine kinase activity);GO:0004714(transmembrane receptor protein …	04060(Cytokine-cytokine receptor interaction);04640(Hematopoietic cell lineage);05200(Pathways in cancer);05221(Acute myeloid leukemia)	NA	NA	fms-related tyrosine kinase 3 [Source:HGNC Symbol;Acc:HGNC:3765]	0.18003	0.133777	0.143056	0.116921	0.124079	0.501848	0.579215	0.566606	0.428227	0.531768
ENSG00000122043	LINC00544	ENST00000400540;ENST00000481738	NA	NA	NA	NA	NA	0	0.00694998	0.00145932	0.0257366	0.00902159	0.0383946	0.0239431	0	0	0.0541966
ENSG00000122133	PAEP	ENST00000371768;ENST00000479141;ENST00000457014	GO:0005515(protein binding);GO:0005576(extracellular region);GO:0006810(transport);GO:0006915(apoptotic process);GO:0007275(multicellular organismal development);GO:0032725(positive regulation of granulocyte macrophage colony-stimulating factor production);GO:0036094(small molecule binding);GO:2000667(positive regulation of interleukin-13 secretion);GO:2000778(positive regulation of interleukin-6…	NA	NA	NA	progestagen-associated endometrial protein [Source:HGNC Symbol;Acc:HGNC:8573]	0.115153	0.11776	0.025899	0.0116451	0.0234848	0	0	0	0	0
ENSG00000122136	OBP2A	ENST00000340780;ENST00000371776;ENST00000539850	GO:0005549(odorant binding);GO:0005575(cellular_component);GO:0005576(extracellular region);GO:0006810(transport);GO:0007606(sensory perception of chemical stimulus);GO:0007608(sensory perception of smell);GO:0050896(response to stimulus)	NA	NA	NA	odorant binding protein 2A [Source:HGNC Symbol;Acc:HGNC:23380]	0.0274068	0.00339613	0.0556789	0.00787006	0.0699478	0	0.0265571	0.0263191	0.000495456	0
ENSG00000122180	MYOG	ENST00000241651	GO:0000977(RNA polymerase II regulatory region sequence-specific DNA binding);GO:0000978(RNA polymerase II core promoter proximal region sequence-specific DNA binding);GO:0000987(core promoter proximal region sequence-specific DNA binding);GO:0001047(core promoter binding);GO:0001077(RNA polymerase II core promoter proximal region sequence-specific DNA binding transcription factor activity involv…	NA	NA	NA	myogenin (myogenic factor 4) [Source:HGNC Symbol;Acc:HGNC:7612]	0.009166	0	0	0	0	0.048092	0	0.052618	0	0.039698
ENSG00000122223	CD244	ENST00000368034;ENST00000368033;ENST00000322302;ENST00000492063;ENST00000481677	GO:0004872(receptor activity);GO:0005515(protein binding);GO:0005886(plasma membrane);GO:0007165(signal transduction);GO:0007596(blood coagulation);GO:0009897(external side of plasma membrane);GO:0016021(integral component of membrane);GO:0050900(leukocyte migration)	04650(Natural killer cell mediated cytotoxicity)	NA	NA	CD244 molecule, natural killer cell receptor 2B4 [Source:HGNC Symbol;Acc:HGNC:18171]	0.292477	0.59256	0.405766	0.179293	0.254908	0.686581	0.53315	0.657619	0.587518	0.429166
ENSG00000122224	LY9	ENST00000368037;ENST00000474998;ENST00000392203;ENST00000263285;ENST00000368039;ENST00000480837;ENST00000490902;ENST00000471816;ENST00000485624;ENST00000479663;ENST00000368035	GO:0003674(molecular_function);GO:0004872(receptor activity);GO:0005515(protein binding);GO:0007155(cell adhesion);GO:0016021(integral component of membrane)	NA	NA	NA	lymphocyte antigen 9 [Source:HGNC Symbol;Acc:HGNC:6730]	0.0565671	0.243759	0.400491	0.238043	0.392064	0.807887	0.884411	1.05857	0.67654	0.893212
ENSG00000122254	HS3ST2	ENST00000261374;ENST00000473392	GO:0000139(Golgi membrane);GO:0005975(carbohydrate metabolic process);GO:0006024(glycosaminoglycan biosynthetic process);GO:0007623(circadian rhythm);GO:0008146(sulfotransferase activity);GO:0008152(metabolic process);GO:0016021(integral component of membrane);GO:0030203(glycosaminoglycan metabolic process);GO:0033871([heparan sulfate]-glucosamine 3-sulfotransferase 2 activity);GO:0044281(small m…	00534(Glycosaminoglycan biosynthesis - heparan sulfate)	NA	NA	heparan sulfate (glucosamine) 3-O-sulfotransferase 2 [Source:HGNC Symbol;Acc:HGNC:5195]	0.0257418	0.130639	0.0953004	0.0960981	0.263728	1.22696	0.185231	0.566457	0.149348	0.699664
ENSG00000122543	OCM	ENST00000416608;ENST00000242104	GO:0005509(calcium ion binding)	NA	NA	NA	oncomodulin [Source:HGNC Symbol;Acc:HGNC:8105]	0.0336657	0.0264167	0.0707487	0.0246332	0.018917	0.110404	0.136421	0.0489591	0.034602	0
ENSG00000122548	KIAA0087	ENST00000242109	NA	NA	NA	NA	NA	0.0696	0.051916	0.032202	0	0.033073	0.177936	0.035567	0.039208	0.036851	0.085328
ENSG00000122584	NXPH1	ENST00000405863;ENST00000438764;ENST00000429542;ENST00000602349	GO:0005102(receptor binding);GO:0005576(extracellular region)	NA	NA	NA	neurexophilin 1 [Source:HGNC Symbol;Acc:HGNC:20693]	0.0970924	0.0302181	0.00402094	0	0.0564668	0	0.00687422	0	0	0.00650029
ENSG00000122585	NPY	ENST00000242152;ENST00000407573;ENST00000405982	GO:0001664(G-protein coupled receptor binding);GO:0004930(G-protein coupled receptor activity);GO:0005102(receptor binding);GO:0005179(hormone activity);GO:0005184(neuropeptide hormone activity);GO:0005246(calcium channel regulator activity);GO:0005576(extracellular region);GO:0005615(extracellular space);GO:0005623(cell);GO:0005737(cytoplasm);GO:0005794(Golgi apparatus);GO:0006816(calcium ion tr…	04920(Adipocytokine signaling pathway)	NA	NA	neuropeptide Y [Source:HGNC Symbol;Acc:HGNC:7955]	0.0304125	0.0253532	0	0	0.0341783	0	0.184186	0.287089	0.0369814	0.065862
ENSG00000122718	OR2S2	ENST00000625188	GO:0004930(G-protein coupled receptor activity);GO:0004984(olfactory receptor activity);GO:0005886(plasma membrane);GO:0007186(G-protein coupled receptor signaling pathway);GO:0007608(sensory perception of smell);GO:0016021(integral component of membrane);GO:0050911(detection of chemical stimulus involved in sensory perception of smell)	04740(Olfactory transduction)	NA	NA	olfactory receptor, family 2, subfamily S, member 2 (gene/pseudogene) [Source:HGNC Symbol;Acc:HGNC:8276]	0	0	0.009578	0.039798	0	0.038273	0	0.053866	0.063778	0
ENSG00000122733	PHF24	ENST00000486477;ENST00000476115;ENST00000242315	GO:0046872(metal ion binding)	NA	NA	NA	PHD finger protein 24 [Source:HGNC Symbol;Acc:HGNC:29180]	0.0477389	0	0.0187298	0.0147883	0.0406142	0.677949	0.0506751	0.0223184	0.0328709	0.0270813
ENSG00000122824	NUDT10	ENST00000376006;ENST00000356450	GO:0005515(protein binding);GO:0005829(cytosol);GO:0008486(diphosphoinositol-polyphosphate diphosphatase activity);GO:0016787(hydrolase activity);GO:0043647(inositol phosphate metabolic process);GO:0044281(small molecule metabolic process);GO:0046872(metal ion binding);GO:0052840(inositol diphosphate tetrakisphosphate diphosphatase activity);GO:0052843(inositol-1-diphosphate-2,3,4,5,6-pentakispho…	NA	NA	NA	nudix (nucleoside diphosphate linked moiety X)-type motif 10 [Source:HGNC Symbol;Acc:HGNC:17621]	0.0443197	0.104363	0.0537182	0.0753434	0.111895	0.270781	0.191892	0.213919	0.330114	0.0795014
ENSG00000122852	SFTPA1	ENST00000398636;ENST00000419470;ENST00000486922	GO:0005319(lipid transporter activity);GO:0005576(extracellular region);GO:0005578(proteinaceous extracellular matrix);GO:0005581(collagen trimer);GO:0005615(extracellular space);GO:0006869(lipid transport);GO:0007585(respiratory gaseous exchange);GO:0030246(carbohydrate binding)	04145(Phagosome)	NA	NA	surfactant protein A1 [Source:HGNC Symbol;Acc:HGNC:10798]	0.0396572	0.0256199	0.019695	0.0114589	0	0.0224864	0.0522541	0.0556348	0.00624522	0.0351345
ENSG00000122859	NEUROG3	ENST00000242462	GO:0000122(negative regulation of transcription from RNA polymerase II promoter);GO:0000978(RNA polymerase II core promoter proximal region sequence-specific DNA binding);GO:0001047(core promoter binding);GO:0001077(RNA polymerase II core promoter proximal region sequence-specific DNA binding transcription factor activity involved in positive regulation of transcription);GO:0001078(RNA polymerase…	NA	NA	NA	neurogenin 3 [Source:HGNC Symbol;Acc:HGNC:13806]	0.778861	0	0	0.054889	0.237611	0.051106	0.26111	0.228709	0.247159	0.099187
ENSG00000123009	NME2P1	ENST00000426182	NA	NA	NA	NA	NA	0	0	0.084941	0	0	0	0.092808	0	0.073945	0
ENSG00000123080	CDKN2C	ENST00000262662;ENST00000396148;ENST00000371761	GO:0000079(regulation of cyclin-dependent protein serine/threonine kinase activity);GO:0000082(G1/S transition of mitotic cell cycle);GO:0000278(mitotic cell cycle);GO:0004861(cyclin-dependent protein serine/threonine kinase inhibitor activity);GO:0005515(protein binding);GO:0005634(nucleus);GO:0005737(cytoplasm);GO:0005829(cytosol);GO:0007050(cell cycle arrest);GO:0008285(negative regulation of …	04110(Cell cycle)	NA	NA	cyclin-dependent kinase inhibitor 2C (p18, inhibits CDK4) [Source:HGNC Symbol;Acc:HGNC:1789]	0.781446	0.962481	0.594881	0.255578	0.275007	0.405585	0.195509	0.226478	0.317497	0.0669216
ENSG00000123165	ACTRT1	ENST00000371124	GO:0002230(positive regulation of defense response to virus by host);GO:0005737(cytoplasm);GO:0005856(cytoskeleton);GO:0098779(activation of mitophagy in response to mitochondrial depolarization)	NA	NA	NA	actin-related protein T1 [Source:HGNC Symbol;Acc:HGNC:24027]	0	0	0	0	0	0	0.014048	0	0	0
ENSG00000123171	CCDC70	ENST00000242819	GO:0005515(protein binding);GO:0005576(extracellular region);GO:0005886(plasma membrane)	NA	NA	NA	coiled-coil domain containing 70 [Source:HGNC Symbol;Acc:HGNC:25303]	0.360511	0.096676	0.043445	0.08721	0.027372	0.015975	0	0.024527	0.066551	0
ENSG00000123201	GUCY1B2	ENST00000493639;ENST00000533288;ENST00000485590;ENST00000389600;ENST00000532104	NA	NA	NA	NA	NA	0.99344	0.0231274	0.452783	0.266354	0.0671653	0.0679824	0.0129187	0.0936311	0.139422	0.0512516
ENSG00000123364	HOXC13	ENST00000243056	GO:0001077(RNA polymerase II core promoter proximal region sequence-specific DNA binding transcription factor activity involved in positive regulation of transcription);GO:0001942(hair follicle development);GO:0003677(DNA binding);GO:0003682(chromatin binding);GO:0005515(protein binding);GO:0005634(nucleus);GO:0006355(regulation of transcription, DNA-templated);GO:0006366(transcription from RNA p…	NA	NA	NA	homeobox C13 [Source:HGNC Symbol;Acc:HGNC:5125]	0.931278	0.215877	0	0	0	0.088473	0	0	0	0
ENSG00000123388	HOXC11	ENST00000546378;ENST00000243082	GO:0000978(RNA polymerase II core promoter proximal region sequence-specific DNA binding);GO:0001077(RNA polymerase II core promoter proximal region sequence-specific DNA binding transcription factor activity involved in positive regulation of transcription);GO:0001501(skeletal system development);GO:0001656(metanephros development);GO:0001759(organ induction);GO:0003677(DNA binding);GO:0005654(n…	NA	NA	NA	homeobox C11 [Source:HGNC Symbol;Acc:HGNC:5123]	1.32335	0.575134	0	0	0	0.0599934	0	0	0	0
ENSG00000123407	HOXC12	ENST00000243103	GO:0003677(DNA binding);GO:0005634(nucleus);GO:0006351(transcription, DNA-templated);GO:0006355(regulation of transcription, DNA-templated);GO:0007275(multicellular organismal development);GO:0043565(sequence-specific DNA binding)	NA	NA	NA	homeobox C12 [Source:HGNC Symbol;Acc:HGNC:5124]	0.826091	0.231684	0	0	0	0	0	0	0	0
ENSG00000123453	SARDH	ENST00000371872;ENST00000371868;ENST00000422262;ENST00000439388;ENST00000469828;ENST00000427237;ENST00000616662;ENST00000371867;ENST00000298628	GO:0004047(aminomethyltransferase activity);GO:0005542(folic acid binding);GO:0005739(mitochondrion);GO:0005759(mitochondrial matrix);GO:0006546(glycine catabolic process);GO:0008150(biological_process);GO:0008480(sarcosine dehydrogenase activity);GO:0016491(oxidoreductase activity);GO:0032259(methylation);GO:0035999(tetrahydrofolate interconversion);GO:0050660(flavin adenine dinucleotide binding…	00260(Glycine, serine and threonine metabolism);01100(Metabolic pathways)	NA	NA	sarcosine dehydrogenase [Source:HGNC Symbol;Acc:HGNC:10536]	0.218098	0.657887	0.514852	0.36299	0.538495	1.02265	0.542552	0.599589	0.616096	0.783651
ENSG00000123454	DBH	ENST00000393056;ENST00000263611	GO:0001816(cytokine production);GO:0001974(blood vessel remodeling);GO:0001975(response to amphetamine);GO:0002443(leukocyte mediated immunity);GO:0003824(catalytic activity);GO:0004497(monooxygenase activity);GO:0004500(dopamine beta-monooxygenase activity);GO:0005507(copper ion binding);GO:0005576(extracellular region);GO:0005737(cytoplasm);GO:0007268(synaptic transmission);GO:0007613(memory);G…	00350(Tyrosine metabolism);01100(Metabolic pathways)	NA	NA	dopamine beta-hydroxylase (dopamine beta-monooxygenase) [Source:HGNC Symbol;Acc:HGNC:2689]	0.0354692	0.0485194	0.0291794	0.202572	0.253379	0.330348	0.131305	0.135264	0.231932	0.287881
ENSG00000123496	IL13RA2	ENST00000371936;ENST00000468224	GO:0002638(negative regulation of immunoglobulin production);GO:0004871(signal transducer activity);GO:0004896(cytokine receptor activity);GO:0005515(protein binding);GO:0005615(extracellular space);GO:0007165(signal transduction);GO:0016020(membrane);GO:0016021(integral component of membrane);GO:0016064(immunoglobulin mediated immune response);GO:0019221(cytokine-mediated signaling pathway);GO:0…	04630(Jak-STAT signaling pathway)	NA	NA	interleukin 13 receptor, alpha 2 [Source:HGNC Symbol;Acc:HGNC:5975]	0.930889	1.35156	1.45433	1.23013	0.657188	0.244449	0.015753	0.0660562	0.0847855	0.170469
ENSG00000123570	RAB9B	ENST00000243298	GO:0003924(GTPase activity);GO:0005515(protein binding);GO:0005525(GTP binding);GO:0005622(intracellular);GO:0005764(lysosome);GO:0005770(late endosome);GO:0005886(plasma membrane);GO:0006886(intracellular protein transport);GO:0006913(nucleocytoplasmic transport);GO:0007165(signal transduction);GO:0007264(small GTPase mediated signal transduction);GO:0008152(metabolic process);GO:0015031(protein…	05162(Measles)	NA	NA	RAB9B, member RAS oncogene family [Source:HGNC Symbol;Acc:HGNC:14090]	0.257435	0.353263	0.143101	0.120427	0.099505	0.44239	0.409314	0.508554	0.360109	0.584054
ENSG00000123572	NRK	ENST00000243300;ENST00000428173;ENST00000540278	GO:0000165(MAPK cascade);GO:0004672(protein kinase activity);GO:0005524(ATP binding);GO:0005737(cytoplasm);GO:0006468(protein phosphorylation);GO:0007256(activation of JNKK activity);GO:0007346(regulation of mitotic cell cycle);GO:0007567(parturition);GO:0008285(negative regulation of cell proliferation);GO:0016772(transferase activity, transferring phosphorus-containing groups);GO:0031098(stress…	NA	NA	NA	Nik related kinase [Source:HGNC Symbol;Acc:HGNC:25391]	0.0760066	0.0524868	0.0858043	0.137085	0.0681821	0.811836	0.0289813	0.0574623	0.0332763	0.0148742
ENSG00000123576	ESX1	ENST00000372588	GO:0000122(negative regulation of transcription from RNA polymerase II promoter);GO:0000977(RNA polymerase II regulatory region sequence-specific DNA binding);GO:0001227(RNA polymerase II transcription regulatory region sequence-specific DNA binding transcription factor activity involved in negative regulation of transcription);GO:0001568(blood vessel development);GO:0003677(DNA binding);GO:00056…	NA	NA	NA	ESX homeobox 1 [Source:HGNC Symbol;Acc:HGNC:14865]	0	0	0.027677	0	0.042111	0	0	0	0	0
ENSG00000123584	MAGEA9	ENST00000243314	GO:0003674(molecular_function);GO:0005515(protein binding);GO:0005575(cellular_component);GO:0008150(biological_process)	NA	NA	NA	melanoma antigen family A9 [Source:HGNC Symbol;Acc:HGNC:6807]	2.11101	0	0	0	0	0.056106	0.006499	0.004209	0	0
ENSG00000123594	ATXN3L	ENST00000380622	GO:0001012(RNA polymerase II regulatory region DNA binding);GO:0004407(histone deacetylase activity);GO:0004843(ubiquitin-specific protease activity);GO:0005515(protein binding);GO:0005634(nucleus);GO:0005737(cytoplasm);GO:0005759(mitochondrial matrix);GO:0006351(transcription, DNA-templated);GO:0006355(regulation of transcription, DNA-templated);GO:0006508(proteolysis);GO:0006511(ubiquitin-depen…	04141(Protein processing in endoplasmic reticulum)	NA	NA	ataxin 3-like [Source:HGNC Symbol;Acc:HGNC:24173]	0	0	0	0	0	0	0.014918	0	0	0
ENSG00000123685	BATF3	ENST00000471382;ENST00000478275;ENST00000243440	GO:0000122(negative regulation of transcription from RNA polymerase II promoter);GO:0000978(RNA polymerase II core promoter proximal region sequence-specific DNA binding);GO:0001078(RNA polymerase II core promoter proximal region sequence-specific DNA binding transcription factor activity involved in negative regulation of transcription);GO:0003700(sequence-specific DNA binding transcription fact…	NA	NA	NA	basic leucine zipper transcription factor, ATF-like 3 [Source:HGNC Symbol;Acc:HGNC:28915]	0.709183	0.400718	0.661436	0.356392	0.433316	0.950921	0.387038	0.333585	0.254442	0.706784
ENSG00000123843	C4BPB	ENST00000367078;ENST00000492730;ENST00000452902;ENST00000243611;ENST00000367076;ENST00000391923;ENST00000469326;ENST00000470767	GO:0005515(protein binding);GO:0005576(extracellular region);GO:0005615(extracellular space);GO:0005886(plasma membrane);GO:0006958(complement activation, classical pathway);GO:0007596(blood coagulation);GO:0030449(regulation of complement activation);GO:0044216(other organism cell);GO:0045087(innate immune response);GO:0045732(positive regulation of protein catabolic process);GO:0045959(negative…	04610(Complement and coagulation cascades)	NA	NA	complement component 4 binding protein, beta [Source:HGNC Symbol;Acc:HGNC:1328]	0.735184	1.43635	1.86089	0.686222	0.759526	1.29398	0.684831	0.249351	0.617236	1.45248
ENSG00000123892	RAB38	ENST00000243662	GO:0003924(GTPase activity);GO:0005515(protein binding);GO:0005525(GTP binding);GO:0005622(intracellular);GO:0005737(cytoplasm);GO:0005769(early endosome);GO:0005783(endoplasmic reticulum);GO:0005794(Golgi apparatus);GO:0005802(trans-Golgi network);GO:0005829(cytosol);GO:0005886(plasma membrane);GO:0006886(intracellular protein transport);GO:0006913(nucleocytoplasmic transport);GO:0006996(organel…	NA	NA	NA	RAB38, member RAS oncogene family [Source:HGNC Symbol;Acc:HGNC:9776]	0.675136	0.515518	0.520786	0.55732	0.556872	1.1536	0.540807	0.198207	0.904982	0.482478
ENSG00000123901	GPR83	ENST00000243673	GO:0004930(G-protein coupled receptor activity);GO:0004983(neuropeptide Y receptor activity);GO:0005886(plasma membrane);GO:0007186(G-protein coupled receptor signaling pathway);GO:0007218(neuropeptide signaling pathway);GO:0016021(integral component of membrane);GO:0031513(nonmotile primary cilium);GO:0051384(response to glucocorticoid)	04080(Neuroactive ligand-receptor interaction)	NA	NA	G protein-coupled receptor 83 [Source:HGNC Symbol;Acc:HGNC:4523]	0.332809	0.085826	0.067479	0.013694	0.022735	0.0793	0.043675	0.025432	0.050495	0.031287
ENSG00000123977	DAW1	ENST00000373666;ENST00000440997	GO:0005515(protein binding);GO:0005929(cilium)	NA	NA	NA	dynein assembly factor with WDR repeat domains 1 [Source:HGNC Symbol;Acc:HGNC:26383]	0.0227795	0.00387313	0.0208911	0.000226242	0.0107321	0.0952974	0	0.00961698	0.00599119	0
ENSG00000124003	MOGAT1	ENST00000446656	GO:0003846(2-acylglycerol O-acyltransferase activity);GO:0004144(diacylglycerol O-acyltransferase activity);GO:0005783(endoplasmic reticulum);GO:0005789(endoplasmic reticulum membrane);GO:0006071(glycerol metabolic process);GO:0006651(diacylglycerol biosynthetic process);GO:0016020(membrane);GO:0016021(integral component of membrane);GO:0016747(transferase activity, transferring acyl groups other…	NA	NA	NA	monoacylglycerol O-acyltransferase 1 [Source:HGNC Symbol;Acc:HGNC:18210]	0.059991	0.016544	0.0821	0.038675	0	0.03506	0.056989	0.045761	0.096476	0.10706
ENSG00000124019	FAM124B	ENST00000389874;ENST00000409685;ENST00000243806	GO:0005515(protein binding)	NA	NA	NA	family with sequence similarity 124B [Source:HGNC Symbol;Acc:HGNC:26224]	0.245065	0.111062	0.299243	0.212785	0.176292	1.19408	0.327989	0.234923	0.13979	0.179857
ENSG00000124089	MC3R	ENST00000243911	GO:0002027(regulation of heart rate);GO:0004930(G-protein coupled receptor activity);GO:0004977(melanocortin receptor activity);GO:0004980(melanocyte-stimulating hormone receptor activity);GO:0005515(protein binding);GO:0005886(plasma membrane);GO:0005887(integral component of plasma membrane);GO:0007186(G-protein coupled receptor signaling pathway);GO:0007187(G-protein coupled receptor signaling…	04080(Neuroactive ligand-receptor interaction)	NA	NA	melanocortin 3 receptor [Source:HGNC Symbol;Acc:HGNC:6931]	0.049797	0	0	0	0.025577	0	0	0.02602	0	0.027979
ENSG00000124092	CTCFL	ENST00000608263;ENST00000426658;ENST00000432255;ENST00000422869	GO:0000978(RNA polymerase II core promoter proximal region sequence-specific DNA binding);GO:0001077(RNA polymerase II core promoter proximal region sequence-specific DNA binding transcription factor activity involved in positive regulation of transcription);GO:0003676(nucleic acid binding);GO:0003677(DNA binding);GO:0005515(protein binding);GO:0005634(nucleus);GO:0005737(cytoplasm);GO:0006349(re…	NA	NA	NA	CCCTC-binding factor (zinc finger protein)-like [Source:HGNC Symbol;Acc:HGNC:16234]	0	0	0.00308973	0	0	0.0196502	0.00134901	0.0166111	0	0
ENSG00000124097	HMGB1P1	ENST00000522557	NA	NA	NA	NA	NA	0	0	0	0	0.024747	0	0	0	0	0.080216
ENSG00000124143	ARHGAP40	ENST00000373345;ENST00000373346;ENST00000414158	GO:0005096(GTPase activator activity);GO:0005829(cytosol);GO:0007165(signal transduction);GO:0007264(small GTPase mediated signal transduction);GO:0043547(positive regulation of GTPase activity);GO:0051056(regulation of small GTPase mediated signal transduction)	NA	NA	NA	Rho GTPase activating protein 40 [Source:HGNC Symbol;Acc:HGNC:16226]	0.478602	0.0245935	0.042982	0.0269384	0	0	0	0	0	0.0118815
ENSG00000124157	SEMG2	ENST00000372769	GO:0005198(structural molecule activity);GO:0005576(extracellular region);GO:0005615(extracellular space);GO:0005634(nucleus);GO:0019953(sexual reproduction);GO:0030141(secretory granule);GO:0070062(extracellular exosome)	NA	NA	NA	semenogelin II [Source:HGNC Symbol;Acc:HGNC:10743]	0	0	0	0	0	0	0	0	0	0.014788
ENSG00000124159	MATN4	ENST00000372754;ENST00000360607;ENST00000537548	GO:0005509(calcium ion binding);GO:0005515(protein binding);GO:0005576(extracellular region);GO:0030198(extracellular matrix organization);GO:0048678(response to axon injury)	NA	NA	NA	matrilin 4 [Source:HGNC Symbol;Acc:HGNC:6910]	0.0918091	0.0193137	0.0403212	0.0985722	0.0255198	0.384384	0.039469	0.051215	0.0465647	0.0134336
ENSG00000124191	TOX2	ENST00000341197;ENST00000423191;ENST00000372999;ENST00000358131;ENST00000435864;ENST00000413823	GO:0001085(RNA polymerase II transcription factor binding);GO:0003677(DNA binding);GO:0003682(chromatin binding);GO:0005634(nucleus);GO:0005654(nucleoplasm);GO:0006338(chromatin remodeling);GO:0006351(transcription, DNA-templated);GO:0006355(regulation of transcription, DNA-templated);GO:0008585(female gonad development);GO:0034698(response to gonadotropin);GO:0045944(positive regulation of trans…	NA	NA	NA	TOX high mobility group box family member 2 [Source:HGNC Symbol;Acc:HGNC:16095]	0.375444	0.44567	0.43339	0.528584	0.499993	1.39427	0.868776	0.965022	1.04919	1.05734
ENSG00000124196	GTSF1L	ENST00000373003	GO:0046872(metal ion binding)	NA	NA	NA	gametocyte specific factor 1-like [Source:HGNC Symbol;Acc:HGNC:16198]	0.016773	0	0	0	0	0	0	0	0.036663	0
ENSG00000124227	ANKRD60	ENST00000457363	GO:0005515(protein binding)	NA	NA	NA	ankyrin repeat domain 60 [Source:HGNC Symbol;Acc:HGNC:16217]	0	0	0.005896	0	0	0.035397	0	0.05099	0	0.009417
ENSG00000124232	RBPJL	ENST00000343694	GO:0000978(RNA polymerase II core promoter proximal region sequence-specific DNA binding);GO:0000982(RNA polymerase II core promoter proximal region sequence-specific DNA binding transcription factor activity);GO:0003677(DNA binding);GO:0003682(chromatin binding);GO:0003700(sequence-specific DNA binding transcription factor activity);GO:0005634(nucleus);GO:0005667(transcription factor complex);GO…	NA	NA	NA	recombination signal binding protein for immunoglobulin kappa J region-like [Source:HGNC Symbol;Acc:HGNC:13761]	0.0194697	0	0.00839666	0.0103713	0	0	0	0.0102082	0.0110793	0.0154475
ENSG00000124233	SEMG1	ENST00000372781	GO:0005198(structural molecule activity);GO:0005515(protein binding);GO:0005576(extracellular region);GO:0005615(extracellular space);GO:0005634(nucleus);GO:0007320(insemination);GO:0019953(sexual reproduction);GO:0030141(secretory granule);GO:0070062(extracellular exosome);GO:0090281(negative regulation of calcium ion import);GO:1901318(negative regulation of sperm motility)	NA	NA	NA	semenogelin I [Source:HGNC Symbol;Acc:HGNC:10742]	0.033707	0.074678	0.06375	0.838082	0.03788	0	0.015412	0.008486	0.064468	0.164419
ENSG00000124237	C20orf85	ENST00000371168	NA	NA	NA	NA	chromosome 20 open reading frame 85 [Source:HGNC Symbol;Acc:HGNC:16216]	0.115133	0	0.032889	0	0	0	0	0.035126	0	0
ENSG00000124260	MAGEA10	ENST00000244096	GO:0005634(nucleus)	NA	NA	NA	melanoma antigen family A10 [Source:HGNC Symbol;Acc:HGNC:6797]	0.108521	0.0109574	0.00475775	0	0	0.0566136	0	0	0	0
ENSG00000124302	CHST8	ENST00000434302;ENST00000604556;ENST00000262622	GO:0000139(Golgi membrane);GO:0001537(N-acetylgalactosamine 4-O-sulfotransferase activity);GO:0006790(sulfur compound metabolic process);GO:0007417(central nervous system development);GO:0008146(sulfotransferase activity);GO:0016021(integral component of membrane);GO:0016051(carbohydrate biosynthetic process);GO:0030166(proteoglycan biosynthetic process);GO:0042446(hormone biosynthetic process)	NA	NA	NA	carbohydrate (N-acetylgalactosamine 4-0) sulfotransferase 8 [Source:HGNC Symbol;Acc:HGNC:15993]	0.0714078	0	0.0180763	0.00938918	0	0.243965	0.0419644	0.0634346	0.0356051	0.047812
ENSG00000124391	IL17C	ENST00000569133;ENST00000244241	GO:0005125(cytokine activity);GO:0005576(extracellular region);GO:0006954(inflammatory response);GO:0007166(cell surface receptor signaling pathway);GO:0007267(cell-cell signaling)	NA	NA	NA	interleukin 17C [Source:HGNC Symbol;Acc:HGNC:5983]	0.0822713	0.0200598	0.134903	0.0240823	0.0201895	0.0742314	0.0788668	0.155369	0.148773	0
ENSG00000124399	RP11-663P9.2	ENST00000513465	NA	NA	NA	NA	NA	0.02402	0	0	0	0	0	0.03284	0	0	0.025751
ENSG00000124449	IRGC	ENST00000244314	GO:0005525(GTP binding);GO:0008152(metabolic process);GO:0016020(membrane);GO:0016787(hydrolase activity)	NA	NA	NA	immunity-related GTPase family, cinema [Source:HGNC Symbol;Acc:HGNC:28835]	0.0315611	0.0178953	0	0.0156088	0	0	0.0144308	0.00794576	0.0172473	0
ENSG00000124459	ZNF45	ENST00000269973;ENST00000615985;ENST00000589703;ENST00000588140;ENST00000588432;ENST00000590655	GO:0003676(nucleic acid binding);GO:0003677(DNA binding);GO:0003700(sequence-specific DNA binding transcription factor activity);GO:0005622(intracellular);GO:0005654(nucleoplasm);GO:0006355(regulation of transcription, DNA-templated);GO:0006367(transcription initiation from RNA polymerase II promoter);GO:0007275(multicellular organismal development);GO:0010467(gene expression);GO:0046872(metal io…	NA	NA	NA	zinc finger protein 45 [Source:HGNC Symbol;Acc:HGNC:13111]	1.292	0.719531	0.965368	1.82118	1.67353	0.874556	1.15272	0.895694	0.790361	0.847858
ENSG00000124466	LYPD3	ENST00000244333;ENST00000597741;ENST00000594326;ENST00000595970	GO:0005615(extracellular space);GO:0007160(cell-matrix adhesion);GO:0016020(membrane);GO:0016021(integral component of membrane);GO:0043236(laminin binding);GO:0046658(anchored component of plasma membrane)	NA	NA	NA	LY6/PLAUR domain containing 3 [Source:HGNC Symbol;Acc:HGNC:24880]	0.322796	0.914114	0.0216473	0.143512	0.121748	0.266085	0.260143	0.178341	0.22105	0.0263927
ENSG00000124467	PSG8	ENST00000466163;ENST00000306511;ENST00000478387;ENST00000593692	GO:0005515(protein binding);GO:0005576(extracellular region)	NA	NA	NA	pregnancy specific beta-1-glycoprotein 8 [Source:HGNC Symbol;Acc:HGNC:9525]	0.00513655	0.00280335	0	0	0	0.32322	0.00313144	0.00344799	0	0
ENSG00000124490	CRISP2	ENST00000618917	GO:0005576(extracellular region);GO:0005615(extracellular space);GO:0016337(single organismal cell-cell adhesion)	NA	NA	NA	cysteine-rich secretory protein 2 [Source:HGNC Symbol;Acc:HGNC:12024]	0.0184524	0.0209253	0	0	0	0.0121021	0	0.0295333	0	0
ENSG00000124493	GRM4	ENST00000535756;ENST00000374181;ENST00000545715;ENST00000609860;ENST00000455714;ENST00000609443;ENST00000609973	GO:0000187(activation of MAPK activity);GO:0001642(group III metabotropic glutamate receptor activity);GO:0004930(G-protein coupled receptor activity);GO:0005622(intracellular);GO:0005886(plasma membrane);GO:0005887(integral component of plasma membrane);GO:0007186(G-protein coupled receptor signaling pathway);GO:0007196(adenylate cyclase-inhibiting G-protein coupled glutamate receptor signaling …	04080(Neuroactive ligand-receptor interaction);04724(Glutamatergic synapse);04742(Taste transduction)	NA	NA	glutamate receptor, metabotropic 4 [Source:HGNC Symbol;Acc:HGNC:4596]	0.0914939	0.0068457	0.00893194	0.060522	0.00652852	0.00329901	0.029124	0.0260886	0.0202384	0.021439
ENSG00000124557	BTN1A1	ENST00000244513;ENST00000613186	GO:0004872(receptor activity);GO:0005515(protein binding);GO:0005615(extracellular space);GO:0005887(integral component of plasma membrane);GO:0016021(integral component of membrane)	NA	NA	NA	butyrophilin, subfamily 1, member A1 [Source:HGNC Symbol;Acc:HGNC:1135]	0.287407	0.070884	0.080517	0.120383	0.183659	0.081697	0.044006	0.094849	0.058265	0.124746
ENSG00000124564	SLC17A3	ENST00000481949;ENST00000505420;ENST00000397060;ENST00000360657;ENST00000509714	GO:0005436(sodium:phosphate symporter activity);GO:0005737(cytoplasm);GO:0005789(endoplasmic reticulum membrane);GO:0005886(plasma membrane);GO:0005887(integral component of plasma membrane);GO:0006814(sodium ion transport);GO:0006817(phosphate ion transport);GO:0006855(drug transmembrane transport);GO:0008308(voltage-gated anion channel activity);GO:0008514(organic anion transmembrane transporte…	NA	NA	NA	solute carrier family 17 (organic anion transporter), member 3 [Source:HGNC Symbol;Acc:HGNC:10931]	0.0878004	0	0.00696333	0.00797277	0	0.0176327	0.0134283	0	0	0.00611366
ENSG00000124610	HIST1H1A	ENST00000244573	GO:0000786(nucleosome);GO:0000790(nuclear chromatin);GO:0003677(DNA binding);GO:0005515(protein binding);GO:0005634(nucleus);GO:0005719(nuclear euchromatin);GO:0006334(nucleosome assembly);GO:0007283(spermatogenesis);GO:0031490(chromatin DNA binding)	NA	NA	NA	histone cluster 1, H1a [Source:HGNC Symbol;Acc:HGNC:4715]	0	0.709815	0	0	0	0	0	0	0	0
ENSG00000124613	ZNF391	ENST00000477999;ENST00000244576;ENST00000482767;ENST00000461521	GO:0003676(nucleic acid binding);GO:0003677(DNA binding);GO:0003700(sequence-specific DNA binding transcription factor activity);GO:0005634(nucleus);GO:0006351(transcription, DNA-templated);GO:0006355(regulation of transcription, DNA-templated);GO:0046872(metal ion binding)	NA	NA	NA	zinc finger protein 391 [Source:HGNC Symbol;Acc:HGNC:18779]	0.231836	0.0822605	0.705804	0.993593	0.0951466	0.0944628	0.184172	0.279985	0.134044	0.281444
ENSG00000124657	OR2B6	ENST00000244623	GO:0004930(G-protein coupled receptor activity);GO:0004984(olfactory receptor activity);GO:0005886(plasma membrane);GO:0007186(G-protein coupled receptor signaling pathway);GO:0007608(sensory perception of smell);GO:0016021(integral component of membrane);GO:0050911(detection of chemical stimulus involved in sensory perception of smell)	04740(Olfactory transduction)	NA	NA	olfactory receptor, family 2, subfamily B, member 6 [Source:HGNC Symbol;Acc:HGNC:8241]	0	0	0.04276	0	0	0	0	0.118383	0.152591	0.11706
ENSG00000124678	TCP11	ENST00000504758;ENST00000311875;ENST00000512012;ENST00000469514;ENST00000479418;ENST00000505335;ENST00000503908	GO:0007275(multicellular organismal development);GO:0007283(spermatogenesis);GO:0016021(integral component of membrane);GO:0030154(cell differentiation)	NA	NA	NA	t-complex 11, testis-specific [Source:HGNC Symbol;Acc:HGNC:11658]	0.0367237	0.0096081	0.0143096	0.644499	0.000662379	0.0666828	0.0102936	0	0	0.00917411
ENSG00000124721	DNAH8	ENST00000327475;ENST00000449981	GO:0001539(cilium or flagellum-dependent cell motility);GO:0003777(microtubule motor activity);GO:0005524(ATP binding);GO:0005858(axonemal dynein complex);GO:0005874(microtubule);GO:0007018(microtubule-based movement);GO:0008152(metabolic process);GO:0016887(ATPase activity);GO:0030286(dynein complex);GO:0097228(sperm principal piece)	NA	NA	NA	dynein, axonemal, heavy chain 8 [Source:HGNC Symbol;Acc:HGNC:2952]	0.0192589	0.0214608	0.0350182	0.122872	0.0363059	0.0910227	0.0243352	0.0497782	0.06434	0.0931628
ENSG00000124731	TREM1	ENST00000589614;ENST00000244709;ENST00000334475;ENST00000589695;ENST00000591620;ENST00000589882;ENST00000586287	GO:0002230(positive regulation of defense response to virus by host);GO:0002374(cytokine secretion involved in immune response);GO:0004872(receptor activity);GO:0005576(extracellular region);GO:0005622(intracellular);GO:0005623(cell);GO:0005886(plasma membrane);GO:0006959(humoral immune response);GO:0007596(blood coagulation);GO:0016021(integral component of membrane);GO:0016477(cell migration);G…	NA	NA	NA	triggering receptor expressed on myeloid cells 1 [Source:HGNC Symbol;Acc:HGNC:17760]	0.470013	0.433533	0.558339	0.424674	0.260338	1.32998	0.0228472	0.128753	0.0438232	0.0288479
ENSG00000124743	KLHL31	ENST00000370905;ENST00000407079	GO:0005515(protein binding);GO:0006351(transcription, DNA-templated);GO:0006355(regulation of transcription, DNA-templated);GO:0007519(skeletal muscle tissue development)	NA	NA	NA	kelch-like family member 31 [Source:HGNC Symbol;Acc:HGNC:21353]	0.0368863	0.273385	0.188721	0.636386	0.113725	0.491916	0.0133954	0.0499104	0.010608	0.065314
ENSG00000124749	COL21A1	ENST00000488912;ENST00000244728;ENST00000370819;ENST00000467045;ENST00000535941;ENST00000482933;ENST00000461489;ENST00000484987;ENST00000469682;ENST00000456983	GO:0005576(extracellular region);GO:0005578(proteinaceous extracellular matrix);GO:0005581(collagen trimer);GO:0005788(endoplasmic reticulum lumen);GO:0030198(extracellular matrix organization);GO:0031012(extracellular matrix)	NA	NA	NA	collagen, type XXI, alpha 1 [Source:HGNC Symbol;Acc:HGNC:17025]	0.138916	0.044854	0.209111	0.0341039	0.233023	1.40998	0.225991	0.340465	0.116377	0.199892
ENSG00000124780	KCNK17	ENST00000373231;ENST00000453413;ENST00000503878	GO:0005244(voltage-gated ion channel activity);GO:0005267(potassium channel activity);GO:0005886(plasma membrane);GO:0005887(integral component of plasma membrane);GO:0006813(potassium ion transport);GO:0007268(synaptic transmission);GO:0016020(membrane);GO:0022841(potassium ion leak channel activity);GO:0030322(stabilization of membrane potential);GO:0034765(regulation of ion transmembrane trans…	NA	NA	NA	potassium channel, two pore domain subfamily K, member 17 [Source:HGNC Symbol;Acc:HGNC:14465]	0.131483	0.178916	0.0758109	0.224689	0.132472	0.24135	0.0586897	0.0474812	0.121577	0.0684662
ENSG00000124818	OPN5	ENST00000489301;ENST00000244799	GO:0004930(G-protein coupled receptor activity);GO:0005502(11-cis retinal binding);GO:0007186(G-protein coupled receptor signaling pathway);GO:0007601(visual perception);GO:0007602(phototransduction);GO:0009881(photoreceptor activity);GO:0016021(integral component of membrane);GO:0018298(protein-chromophore linkage)	NA	NA	NA	opsin 5 [Source:HGNC Symbol;Acc:HGNC:19992]	0	0.00625561	0	0	0	0.02808	0	0	0	0
ENSG00000125084	WNT1	ENST00000613114;ENST00000293549	GO:0000578(embryonic axis specification);GO:0001658(branching involved in ureteric bud morphogenesis);GO:0001934(positive regulation of protein phosphorylation);GO:0005102(receptor binding);GO:0005109(frizzled binding);GO:0005125(cytokine activity);GO:0005515(protein binding);GO:0005576(extracellular region);GO:0005578(proteinaceous extracellular matrix);GO:0005615(extracellular space);GO:0005737…	NA	NA	NA	wingless-type MMTV integration site family, member 1 [Source:HGNC Symbol;Acc:HGNC:12774]	0	0	0	0.0957994	0.0701078	0.0377148	0.230836	0.0615187	0.0829068	0.0207269
ENSG00000125207	PIWIL1	ENST00000245255;ENST00000535956;ENST00000542723;ENST00000541480	GO:0003676(nucleic acid binding);GO:0003727(single-stranded RNA binding);GO:0003729(mRNA binding);GO:0005515(protein binding);GO:0005634(nucleus);GO:0005737(cytoplasm);GO:0005844(polysome);GO:0005845(mRNA cap binding complex);GO:0006417(regulation of translation);GO:0007275(multicellular organismal development);GO:0007283(spermatogenesis);GO:0007286(spermatid development);GO:0010467(gene expressi…	04320(Dorso-ventral axis formation)	NA	NA	piwi-like RNA-mediated gene silencing 1 [Source:HGNC Symbol;Acc:HGNC:9007]	0.0313071	0.144102	0.0855398	0.298468	0.120619	0.00182038	0.0189883	0.0151415	0	0.00574413
ENSG00000125255	SLC10A2	ENST00000245312	GO:0005886(plasma membrane);GO:0005887(integral component of plasma membrane);GO:0005902(microvillus);GO:0006810(transport);GO:0006814(sodium ion transport);GO:0008206(bile acid metabolic process);GO:0008508(bile acid:sodium symporter activity);GO:0015721(bile acid and bile salt transport);GO:0016020(membrane);GO:0016324(apical plasma membrane);GO:0044281(small molecule metabolic process);GO:0055…	04976(Bile secretion)	NA	NA	solute carrier family 10 (sodium/bile acid cotransporter), member 2 [Source:HGNC Symbol;Acc:HGNC:10906]	0	0	0	0	0	0	0	0.004976	0.03117	0
ENSG00000125285	SOX21	ENST00000376945	GO:0000981(sequence-specific DNA binding RNA polymerase II transcription factor activity);GO:0001942(hair follicle development);GO:0003677(DNA binding);GO:0003700(sequence-specific DNA binding transcription factor activity);GO:0005575(cellular_component);GO:0005634(nucleus);GO:0006351(transcription, DNA-templated);GO:0006355(regulation of transcription, DNA-templated);GO:0006357(regulation of tra…	NA	NA	NA	SRY (sex determining region Y)-box 21 [Source:HGNC Symbol;Acc:HGNC:11197]	0.025307	0.011434	0	0	0	0.013226	0.009221	0.020307	0.01102	0
ENSG00000125337	KIF25	ENST00000515361;ENST00000443060;ENST00000354419;ENST00000351261;ENST00000504593;ENST00000496008	GO:0000070(mitotic sister chromatid segregation);GO:0003777(microtubule motor activity);GO:0005524(ATP binding);GO:0005737(cytoplasm);GO:0005871(kinesin complex);GO:0005874(microtubule);GO:0006996(organelle organization);GO:0007018(microtubule-based movement);GO:0008017(microtubule binding);GO:0008152(metabolic process);GO:0010507(negative regulation of autophagy);GO:0016887(ATPase activity)	NA	NA	NA	kinesin family member 25 [Source:HGNC Symbol;Acc:HGNC:6390]	0.0338691	0.0423446	0.0411651	0.544501	0.0309473	0.128493	0.0400594	0.0913262	0.119247	0.0717141
ENSG00000125351	UPF3B	ENST00000276201;ENST00000345865;ENST00000619445;ENST00000478840	GO:0000166(nucleotide binding);GO:0000184(nuclear-transcribed mRNA catabolic process, nonsense-mediated decay);GO:0000398(mRNA splicing, via spliceosome);GO:0003729(mRNA binding);GO:0005487(nucleocytoplasmic transporter activity);GO:0005515(protein binding);GO:0005634(nucleus);GO:0005654(nucleoplasm);GO:0005737(cytoplasm);GO:0005829(cytosol);GO:0006366(transcription from RNA polymerase II promote…	03013(RNA transport);03015(mRNA surveillance pathway)	NA	NA	UPF3 regulator of nonsense transcripts homolog B (yeast) [Source:HGNC Symbol;Acc:HGNC:20439]	2.82993	2.66856	2.01016	3.12229	2.52585	0.527722	1.69122	1.99136	2.14254	1.69839
ENSG00000125409	TEKT3	ENST00000462175;ENST00000578011;ENST00000395930;ENST00000338696;ENST00000395931;ENST00000539245;ENST00000543896	GO:0002080(acrosomal membrane);GO:0003674(molecular_function);GO:0005515(protein binding);GO:0005634(nucleus);GO:0005737(cytoplasm);GO:0005874(microtubule);GO:0030317(sperm motility);GO:0036126(sperm flagellum);GO:0060271(cilium morphogenesis);GO:0070062(extracellular exosome);GO:0080154(regulation of fertilization)	NA	NA	NA	tektin 3 [Source:HGNC Symbol;Acc:HGNC:14293]	0.0777208	0.0371597	0.0465278	0.0292825	0.0585239	0.0912595	0.0587012	0.0731772	0.0697879	0.0790493
ENSG00000125414	MYH2	ENST00000245503	GO:0000146(microfilament motor activity);GO:0001778(plasma membrane repair);GO:0003774(motor activity);GO:0003779(actin binding);GO:0005515(protein binding);GO:0005516(calmodulin binding);GO:0005524(ATP binding);GO:0005794(Golgi apparatus);GO:0005826(actomyosin contractile ring);GO:0005829(cytosol);GO:0005859(muscle myosin complex);GO:0005911(cell-cell junction);GO:0006936(muscle contraction);GO:…	04530(Tight junction);05416(Viral myocarditis)	NA	NA	myosin, heavy chain 2, skeletal muscle, adult [Source:HGNC Symbol;Acc:HGNC:7572]	0.00422951	0.00479612	0.0091156	0.00432618	0.0118826	0.0301818	0.00523831	0.0255532	0	0
ENSG00000125462	C1orf61	ENST00000608007;ENST00000368242;ENST00000488498;ENST00000465270;ENST00000368243;ENST00000482932;ENST00000489918;ENST00000476966;ENST00000464203;ENST00000469813	GO:0005634(nucleus)	NA	NA	NA	chromosome 1 open reading frame 61 [Source:HGNC Symbol;Acc:HGNC:30780]	0.0598195	0.00515934	0.0399753	0.0194713	0.0221083	0.0230697	0.0347819	0.0328992	0.00877257	0.0161837
ENSG00000125498	KIR2DL1	ENST00000336077;ENST00000291633	GO:0002769(natural killer cell inhibitory signaling pathway);GO:0004872(receptor activity);GO:0005515(protein binding);GO:0005886(plasma membrane);GO:0005887(integral component of plasma membrane);GO:0006955(immune response);GO:0050776(regulation of immune response)	04612(Antigen processing and presentation);04650(Natural killer cell mediated cytotoxicity);05332(Graft-versus-host disease)	NA	NA	killer cell immunoglobulin-like receptor, two domains, long cytoplasmic tail, 1 [Source:HGNC Symbol;Acc:HGNC:6329]	0	0.00948733	0	0	0	0.0896115	0.0153012	0	0	0
ENSG00000125514	LINC00029	ENST00000370341	NA	NA	NA	NA	NA	0.0156485	0.0141022	0	0.0160084	0.0170034	0	0.10017	0.00787891	0.0171027	0.00847209
ENSG00000125522	NPBWR2	ENST00000369768	GO:0004930(G-protein coupled receptor activity);GO:0004985(opioid receptor activity);GO:0005515(protein binding);GO:0005886(plasma membrane);GO:0005887(integral component of plasma membrane);GO:0007186(G-protein coupled receptor signaling pathway);GO:0007187(G-protein coupled receptor signaling pathway, coupled to cyclic nucleotide second messenger);GO:0007218(neuropeptide signaling pathway);GO:0…	NA	NA	NA	neuropeptides B/W receptor 2 [Source:HGNC Symbol;Acc:HGNC:4530]	0	0	0	0	0	0.027176	0	0	0.045286	0
ENSG00000125571	IL37	ENST00000263326;ENST00000349806;ENST00000352179;ENST00000353225;ENST00000311328	GO:0005125(cytokine activity);GO:0005149(interleukin-1 receptor binding);GO:0005576(extracellular region);GO:0005615(extracellular space);GO:0005634(nucleus);GO:0005654(nucleoplasm);GO:0005730(nucleolus);GO:0005737(cytoplasm);GO:0005829(cytosol);GO:0006954(inflammatory response);GO:0006955(immune response);GO:0019221(cytokine-mediated signaling pathway)	NA	NA	NA	interleukin 37 [Source:HGNC Symbol;Acc:HGNC:15563]	0.242509	0.133765	0.238406	0.235178	0.121557	0.0029002	0.433636	0.174324	0.185588	0.144556
ENSG00000125675	GRIA3	ENST00000616590;ENST00000622768;ENST00000611689;ENST00000620581;ENST00000620443;ENST00000479118;ENST00000477389;ENST00000460123	GO:0004970(ionotropic glutamate receptor activity);GO:0004971(alpha-amino-3-hydroxy-5-methyl-4-isoxazole propionate selective glutamate receptor activity);GO:0005234(extracellular-glutamate-gated ion channel activity);GO:0005515(protein binding);GO:0005886(plasma membrane);GO:0006810(transport);GO:0007215(glutamate receptor signaling pathway);GO:0007268(synaptic transmission);GO:0016020(membrane)…	04080(Neuroactive ligand-receptor interaction);04724(Glutamatergic synapse);04730(Long-term depression)	NA	NA	glutamate receptor, ionotropic, AMPA 3 [Source:HGNC Symbol;Acc:HGNC:4573]	0.125446	0.0931374	0.0523765	0.0375638	0.0308779	0.419761	0.225833	0.214215	0.185168	0.194793
ENSG00000125726	CD70	ENST00000423145;ENST00000245903;ENST00000597430	GO:0002020(protease binding);GO:0005102(receptor binding);GO:0005125(cytokine activity);GO:0005164(tumor necrosis factor receptor binding);GO:0005515(protein binding);GO:0005615(extracellular space);GO:0005886(plasma membrane);GO:0005887(integral component of plasma membrane);GO:0006955(immune response);GO:0007165(signal transduction);GO:0007267(cell-cell signaling);GO:0008283(cell proliferation)…	04060(Cytokine-cytokine receptor interaction)	NA	NA	CD70 molecule [Source:HGNC Symbol;Acc:HGNC:11937]	0.0901081	0.455119	0.307243	0.27356	0.357059	0.213769	0.211443	0.231544	0.0633062	0.126633
ENSG00000125735	TNFSF14	ENST00000245912;ENST00000599359	GO:0005102(receptor binding);GO:0005125(cytokine activity);GO:0005164(tumor necrosis factor receptor binding);GO:0005515(protein binding);GO:0005615(extracellular space);GO:0005737(cytoplasm);GO:0005886(plasma membrane);GO:0006915(apoptotic process);GO:0006955(immune response);GO:0007165(signal transduction);GO:0008588(release of cytoplasmic sequestered NF-kappaB);GO:0010820(positive regulation o…	04060(Cytokine-cytokine receptor interaction)	NA	NA	tumor necrosis factor (ligand) superfamily, member 14 [Source:HGNC Symbol;Acc:HGNC:11930]	0.108024	0.135283	0.405823	0.0524929	0.351116	1.06482	0.316752	0.207997	0.375324	0.534274
ENSG00000125744	RTN2	ENST00000245923;ENST00000430715;ENST00000344680;ENST00000587597;ENST00000590526;ENST00000591286;ENST00000588036;ENST00000593187;ENST00000593129;ENST00000591789;ENST00000589628;ENST00000592064;ENST00000589384	GO:0005515(protein binding);GO:0005783(endoplasmic reticulum);GO:0005789(endoplasmic reticulum membrane);GO:0012505(endomembrane system);GO:0014802(terminal cisterna);GO:0016021(integral component of membrane);GO:0030176(integral component of endoplasmic reticulum membrane);GO:0030315(T-tubule);GO:0046324(regulation of glucose import);GO:0065002(intracellular protein transmembrane transport)	NA	NA	NA	reticulon 2 [Source:HGNC Symbol;Acc:HGNC:10468]	0.910799	0.709632	0.7057	0.696913	1.04269	1.81716	0.453274	0.735161	0.738729	0.88291
ENSG00000125788	DEFB126	ENST00000382398	GO:0005576(extracellular region);GO:0009986(cell surface);GO:0030112(glycocalyx);GO:0042742(defense response to bacterium);GO:0045087(innate immune response)	NA	NA	NA	defensin, beta 126 [Source:HGNC Symbol;Acc:HGNC:15900]	0.054061	0	0	0	0	0	0	0	0.046738	0
ENSG00000125804	FAM182A	ENST00000376398;ENST00000389261;ENST00000439881;ENST00000471057	NA	NA	NA	NA	NA	0.112567	0.0404575	0.0216523	0.0696514	0.0414921	0.0988209	0.0338701	0.05939	0.0253596	0.0228942
ENSG00000125816	NKX2-4	ENST00000351817	GO:0003674(molecular_function);GO:0003677(DNA binding);GO:0005575(cellular_component);GO:0005634(nucleus);GO:0006355(regulation of transcription, DNA-templated);GO:0007275(multicellular organismal development);GO:0008150(biological_process);GO:0043565(sequence-specific DNA binding)	NA	NA	NA	NK2 homeobox 4 [Source:HGNC Symbol;Acc:HGNC:7837]	0.012516	0	0	0.012804	0	0	0.010612	0	0	0
ENSG00000125851	PCSK2	ENST00000262545;ENST00000470007;ENST00000459871	GO:0004175(endopeptidase activity);GO:0004252(serine-type endopeptidase activity);GO:0005515(protein binding);GO:0005615(extracellular space);GO:0006508(proteolysis);GO:0007399(nervous system development);GO:0016020(membrane);GO:0016485(protein processing);GO:0016486(peptide hormone processing);GO:0016540(protein autoprocessing);GO:0030070(insulin processing);GO:0030133(transport vesicle);GO:0030…	NA	NA	NA	proprotein convertase subtilisin/kexin type 2 [Source:HGNC Symbol;Acc:HGNC:8744]	0.0255657	0	0.00389687	0.00404822	0.0177893	0.205979	0.212787	0.625394	0.278775	0.469986
ENSG00000125878	TCF15	ENST00000246080;ENST00000621005	GO:0001756(somitogenesis);GO:0003016(respiratory system process);GO:0003677(DNA binding);GO:0003700(sequence-specific DNA binding transcription factor activity);GO:0005634(nucleus);GO:0006351(transcription, DNA-templated);GO:0006357(regulation of transcription from RNA polymerase II promoter);GO:0007498(mesoderm development);GO:0007517(muscle organ development);GO:0009952(anterior/posterior patte…	NA	NA	NA	transcription factor 15 (basic helix-loop-helix) [Source:HGNC Symbol;Acc:HGNC:11627]	0.138497	0.0714966	0.026609	0.0276415	0.0303646	0.18805	0.017514	0.0906945	0.127966	0.039009
ENSG00000125879	OTOR	ENST00000490148	GO:0001502(cartilage condensation);GO:0005515(protein binding);GO:0005576(extracellular region);GO:0007605(sensory perception of sound)	NA	NA	NA	otoraplin [Source:HGNC Symbol;Acc:HGNC:8517]	0	0	0	0	0	0	0.0041165	0	0	0
ENSG00000125888	BANF2	ENST00000246090;ENST00000467330	GO:0003677(DNA binding);GO:0005634(nucleus);GO:0005737(cytoplasm)	NA	NA	NA	barrier to autointegration factor 2 [Source:HGNC Symbol;Acc:HGNC:16172]	0.0206261	0	0	0.0785838	0	0	0	0	0	0
ENSG00000125899	C20orf187	ENST00000378252	NA	NA	NA	NA	NA	0.073825	0	0	0.005106	0	0	0	0	0	0
ENSG00000125903	DEFB129	ENST00000246105	GO:0005576(extracellular region);GO:0009986(cell surface);GO:0042742(defense response to bacterium);GO:0045087(innate immune response)	NA	NA	NA	defensin, beta 129 [Source:HGNC Symbol;Acc:HGNC:16218]	0	0	0	0.041053	0	0	0	0	0	0
ENSG00000125910	S1PR4	ENST00000591346;ENST00000246115	GO:0003376(sphingosine-1-phosphate signaling pathway);GO:0004930(G-protein coupled receptor activity);GO:0005829(cytosol);GO:0005886(plasma membrane);GO:0005887(integral component of plasma membrane);GO:0006955(immune response);GO:0007186(G-protein coupled receptor signaling pathway);GO:0007189(adenylate cyclase-activating G-protein coupled receptor signaling pathway);GO:0007202(activation of pho…	04080(Neuroactive ligand-receptor interaction)	NA	NA	sphingosine-1-phosphate receptor 4 [Source:HGNC Symbol;Acc:HGNC:3170]	0.00586093	0.000632158	0.503735	0	0.857791	0	0	0	1.24286	0
ENSG00000125975	C20orf173	ENST00000246199;ENST00000444723	NA	NA	NA	NA	chromosome 20 open reading frame 173 [Source:HGNC Symbol;Acc:HGNC:16166]	0.0749457	0	0	0.0331108	0.0217095	0.0247499	0.0088325	0.0389047	0	0.0875163
ENSG00000125999	BPIFB1	ENST00000423645;ENST00000253354;ENST00000464032	GO:0002227(innate immune response in mucosa);GO:0003674(molecular_function);GO:0005576(extracellular region);GO:0005615(extracellular space);GO:0008289(lipid binding);GO:0034144(negative regulation of toll-like receptor 4 signaling pathway);GO:0070062(extracellular exosome)	NA	NA	NA	BPI fold containing family B, member 1 [Source:HGNC Symbol;Acc:HGNC:16108]	0.0130105	0.0102435	0	0.018481	0	0.0757992	0.00297711	0	0	0
ENSG00000126251	GPR42	ENST00000454971;ENST00000597214	GO:0004930(G-protein coupled receptor activity);GO:0005887(integral component of plasma membrane);GO:0007186(G-protein coupled receptor signaling pathway);GO:0016021(integral component of membrane)	NA	NA	NA	G protein-coupled receptor 42 (gene/pseudogene) [Source:HGNC Symbol;Acc:HGNC:4500]	0.0161305	0.0567267	0	0.0153812	0.0579072	0.0468895	0	0	0.0324019	0
ENSG00000126259	KIRREL2	ENST00000586102;ENST00000592409;ENST00000347900;ENST00000360202	GO:0001933(negative regulation of protein phosphorylation);GO:0005515(protein binding);GO:0005886(plasma membrane);GO:0005911(cell-cell junction);GO:0007155(cell adhesion);GO:0016021(integral component of membrane);GO:0016337(single organismal cell-cell adhesion);GO:0036057(slit diaphragm)	NA	NA	NA	kin of IRRE like 2 (Drosophila) [Source:HGNC Symbol;Acc:HGNC:18816]	0.19403	0.0164837	0.0598787	0.00847282	0.0315025	0.05432	0.0340827	0.0116062	0.0261066	0.0496238
ENSG00000126262	FFAR2	ENST00000599180;ENST00000246549	GO:0002232(leukocyte chemotaxis involved in inflammatory response);GO:0002385(mucosal immune response);GO:0002673(regulation of acute inflammatory response);GO:0002720(positive regulation of cytokine production involved in immune response);GO:0002752(cell surface pattern recognition receptor signaling pathway);GO:0002879(positive regulation of acute inflammatory response to non-antigenic stimulus…	NA	NA	NA	free fatty acid receptor 2 [Source:HGNC Symbol;Acc:HGNC:4501]	0.456985	0.813671	0.00482977	0	0.60101	0.00900049	0.0651513	0.0705181	0	0.199688
ENSG00000126266	FFAR1	ENST00000246553	GO:0004930(G-protein coupled receptor activity);GO:0005085(guanyl-nucleotide exchange factor activity);GO:0005886(plasma membrane);GO:0005887(integral component of plasma membrane);GO:0006112(energy reserve metabolic process);GO:0007186(G-protein coupled receptor signaling pathway);GO:0008289(lipid binding);GO:0016021(integral component of membrane);GO:0030073(insulin secretion);GO:0032024(positi…	NA	NA	NA	free fatty acid receptor 1 [Source:HGNC Symbol;Acc:HGNC:4498]	0.01212	0	0	0	0	0.063596	0.081441	0.048821	0	0.026248
ENSG00000126353	CCR7	ENST00000246657;ENST00000579344;ENST00000578085	GO:0001768(establishment of T cell polarity);GO:0001954(positive regulation of cell-matrix adhesion);GO:0002407(dendritic cell chemotaxis);GO:0002408(myeloid dendritic cell chemotaxis);GO:0002606(positive regulation of dendritic cell antigen processing and presentation);GO:0002885(positive regulation of hypersensitivity);GO:0002922(positive regulation of humoral immune response);GO:0004930(G-prot…	04060(Cytokine-cytokine receptor interaction);04062(Chemokine signaling pathway)	NA	NA	chemokine (C-C motif) receptor 7 [Source:HGNC Symbol;Acc:HGNC:1608]	1.18771	0.672731	0.298855	0.566748	0.586179	3.70275	0.35919	0.0333574	0.0330522	0.665118
ENSG00000126467	TSKS	ENST00000599325;ENST00000246801;ENST00000358830	GO:0001669(acrosomal vesicle);GO:0005515(protein binding);GO:0005814(centriole);GO:0010923(negative regulation of phosphatase activity);GO:0019901(protein kinase binding)	NA	NA	NA	testis-specific serine kinase substrate [Source:HGNC Symbol;Acc:HGNC:30719]	0.0117146	0.0431546	0.0115366	0.000278	0.0689654	0.160704	0.0439381	0.0283537	0.0688719	0.16227
ENSG00000126545	CSN1S1	ENST00000246891	GO:0005215(transporter activity);GO:0005576(extracellular region);GO:0005615(extracellular space);GO:0006810(transport);GO:0055085(transmembrane transport)	NA	NA	NA	casein alpha s1 [Source:HGNC Symbol;Acc:HGNC:2445]	0.395195	0	0	0	0	1.35472	0	0	0	0
ENSG00000126549	STATH	ENST00000507962;ENST00000507211;ENST00000506576	GO:0001503(ossification);GO:0005515(protein binding);GO:0005576(extracellular region);GO:0030197(extracellular matrix constituent, lubricant activity);GO:0030345(structural constituent of tooth enamel);GO:0030500(regulation of bone mineralization);GO:0030502(negative regulation of bone mineralization);GO:0031214(biomineral tissue development);GO:0042742(defense response to bacterium);GO:0046541(s…	04970(Salivary secretion)	NA	NA	statherin [Source:HGNC Symbol;Acc:HGNC:11369]	0.0514893	0.00729893	0	0	0	0	0	0	0	0
ENSG00000126550	HTN1	ENST00000246896;ENST00000506754	GO:0005515(protein binding);GO:0005576(extracellular region);GO:0031214(biomineral tissue development);GO:0031640(killing of cells of other organism);GO:0042742(defense response to bacterium);GO:0046848(hydroxyapatite binding);GO:0050832(defense response to fungus)	04970(Salivary secretion)	NA	NA	histatin 1 [Source:HGNC Symbol;Acc:HGNC:5283]	0	0.0166439	0	0	0.0774437	0	0	0	0	0
ENSG00000126583	PRKCG	ENST00000479081;ENST00000474397;ENST00000263431;ENST00000419486	GO:0004672(protein kinase activity);GO:0004674(protein serine/threonine kinase activity);GO:0004697(protein kinase C activity);GO:0004698(calcium-dependent protein kinase C activity);GO:0004712(protein serine/threonine/tyrosine kinase activity);GO:0005515(protein binding);GO:0005524(ATP binding);GO:0005622(intracellular);GO:0005634(nucleus);GO:0005737(cytoplasm);GO:0005829(cytosol);GO:0005886(pla…	04010(MAPK signaling pathway);04012(ErbB signaling pathway);04020(Calcium signaling pathway);04070(Phosphatidylinositol signaling system);04270(Vascular smooth muscle contraction);04310(Wnt signaling pathway);04370(VEGF signaling pathway);04510(Focal adhesion);04530(Tight junction);04540(Gap junction);04650(Natural killer cell mediated cytotoxicity);04666(Fc gamma R-mediated phagocytosis);04670(L…	NA	NA	protein kinase C, gamma [Source:HGNC Symbol;Acc:HGNC:9402]	0.314059	2.77673	0.214359	0.185099	0.0551375	0.107757	0.224577	0.152563	0.167097	0.0956589
ENSG00000126733	DACH2	ENST00000461604;ENST00000506327;ENST00000484479	GO:0003677(DNA binding);GO:0005634(nucleus);GO:0006351(transcription, DNA-templated);GO:0006355(regulation of transcription, DNA-templated);GO:0046545(development of primary female sexual characteristics)	NA	NA	NA	dachshund family transcription factor 2 [Source:HGNC Symbol;Acc:HGNC:16814]	0.0235009	0.00451046	0.0172974	0.00757129	0.00446925	0.0232748	0	0.00735842	0.021431	0.00430598
ENSG00000126778	SIX1	ENST00000247182;ENST00000554986;ENST00000555955	GO:0000122(negative regulation of transcription from RNA polymerase II promoter);GO:0000978(RNA polymerase II core promoter proximal region sequence-specific DNA binding);GO:0001077(RNA polymerase II core promoter proximal region sequence-specific DNA binding transcription factor activity involved in positive regulation of transcription);GO:0001657(ureteric bud development);GO:0001658(branching i…	NA	NA	NA	SIX homeobox 1 [Source:HGNC Symbol;Acc:HGNC:10887]	0.0232129	0.0504601	0.00491179	0.044401	0.137612	0.740041	0	0	0.00563782	0
ENSG00000126856	PRDM7	ENST00000325921;ENST00000569206	GO:0003676(nucleic acid binding);GO:0005515(protein binding);GO:0005622(intracellular);GO:0005634(nucleus);GO:0005694(chromosome);GO:0006355(regulation of transcription, DNA-templated);GO:0007283(spermatogenesis);GO:0010844(recombination hotspot binding);GO:0016571(histone methylation);GO:0018024(histone-lysine N-methyltransferase activity);GO:0034968(histone lysine methylation);GO:0042800(histon…	NA	NA	NA	PR domain containing 7 [Source:HGNC Symbol;Acc:HGNC:9351]	0	0.0232199	0	0.00698218	0	0.0044764	0.00624139	0	0.017364	0
ENSG00000126890	CTAG2	ENST00000247306	GO:0003674(molecular_function);GO:0005515(protein binding);GO:0005813(centrosome);GO:0008150(biological_process)	NA	NA	NA	cancer/testis antigen 2 [Source:HGNC Symbol;Acc:HGNC:2492]	0	0.00539	0	0	0	0	0.004352	0	0	0
ENSG00000126952	NXF5	ENST00000263032	GO:0000166(nucleotide binding);GO:0003723(RNA binding);GO:0005515(protein binding);GO:0005634(nucleus);GO:0005737(cytoplasm);GO:0006406(mRNA export from nucleus);GO:0007275(multicellular organismal development);GO:0050658(RNA transport)	03008(Ribosome biogenesis in eukaryotes);03013(RNA transport);03015(mRNA surveillance pathway);05164(Influenza A)	NA	NA	nuclear RNA export factor 5 [Source:HGNC Symbol;Acc:HGNC:8075]	0.00250249	0	0	0	0	0.00851268	0.0118694	0.011663	0	0
ENSG00000127074	RGS13	ENST00000543215;ENST00000391995;ENST00000462955;ENST00000482095	GO:0005096(GTPase activator activity);GO:0005515(protein binding);GO:0005634(nucleus);GO:0005737(cytoplasm);GO:0005829(cytosol);GO:0005886(plasma membrane);GO:0007186(G-protein coupled receptor signaling pathway);GO:0038032(termination of G-protein coupled receptor signaling pathway);GO:0043547(positive regulation of GTPase activity);GO:0045744(negative regulation of G-protein coupled receptor pr…	NA	NA	NA	regulator of G-protein signaling 13 [Source:HGNC Symbol;Acc:HGNC:9995]	0.210927	0.145914	0.096381	0.146572	0.0469078	0.199846	0.146451	0.204076	0.137959	0.19243
ENSG00000127129	EDN2	ENST00000372587;ENST00000460255;ENST00000467046;ENST00000467872	GO:0001516(prostaglandin biosynthetic process);GO:0001659(temperature homeostasis);GO:0002690(positive regulation of leukocyte chemotaxis);GO:0003058(hormonal regulation of the force of heart contraction);GO:0003099(positive regulation of the force of heart contraction by chemical signal);GO:0003100(regulation of systemic arterial blood pressure by endothelin);GO:0005179(hormone activity);GO:0005…	NA	NA	NA	endothelin 2 [Source:HGNC Symbol;Acc:HGNC:3177]	0.0810215	0.117054	0.137092	0.0818324	1.47746	0	1.06639	1.04725	1.66809	0.0974202
ENSG00000127252	HRASLS	ENST00000264735	NA	NA	NA	NA	HRAS-like suppressor [Source:HGNC Symbol;Acc:HGNC:14922]	0.0430029	0	0	0	0	0.0111424	0.0109564	0.0106263	0	0
ENSG00000127318	IL22	ENST00000538666;ENST00000328087	GO:0005125(cytokine activity);GO:0005576(extracellular region);GO:0005615(extracellular space);GO:0006953(acute-phase response);GO:0006954(inflammatory response);GO:0007267(cell-cell signaling);GO:0045518(interleukin-22 receptor binding);GO:0051384(response to glucocorticoid)	04060(Cytokine-cytokine receptor interaction);04630(Jak-STAT signaling pathway)	NA	NA	interleukin 22 [Source:HGNC Symbol;Acc:HGNC:14900]	0.244942	0.107861	0.159338	0.0243247	0.0159266	0.0592824	0.0652335	0.047888	0	0
ENSG00000127325	BEST3	ENST00000547208;ENST00000331471;ENST00000488961;ENST00000330891;ENST00000476098;ENST00000266661;ENST00000533674	GO:0003674(molecular_function);GO:0005254(chloride channel activity);GO:0005886(plasma membrane);GO:0008150(biological_process);GO:0015698(inorganic anion transport);GO:0034707(chloride channel complex);GO:0043271(negative regulation of ion transport);GO:1902476(chloride transmembrane transport)	NA	NA	NA	bestrophin 3 [Source:HGNC Symbol;Acc:HGNC:17105]	0.0772131	0.0347907	0	0.0348755	0	0.00609136	0	0	0.00310194	0
ENSG00000127377	CRYGN	ENST00000476631;ENST00000462809;ENST00000337323;ENST00000478106	NA	NA	NA	NA	crystallin, gamma N [Source:HGNC Symbol;Acc:HGNC:20458]	0.0341779	0.0949602	0.066112	0.0628119	0.0501705	0.114577	0.0094314	0.0226617	0.0222436	0.0234607
ENSG00000127412	TRPV5	ENST00000265310	GO:0005216(ion channel activity);GO:0005262(calcium channel activity);GO:0005515(protein binding);GO:0005516(calmodulin binding);GO:0005886(plasma membrane);GO:0005887(integral component of plasma membrane);GO:0006811(ion transport);GO:0006816(calcium ion transport);GO:0016020(membrane);GO:0016021(integral component of membrane);GO:0016324(apical plasma membrane);GO:0034220(ion transmembrane tran…	04961(Endocrine and other factor-regulated calcium reabsorption)	NA	NA	transient receptor potential cation channel, subfamily V, member 5 [Source:HGNC Symbol;Acc:HGNC:3145]	0.0379956	0.0142434	0.00374166	0.0189541	0.00853966	0.019936	0.00910187	0.0110784	0.008305	0.0338391
ENSG00000127530	OR7C1	ENST00000248073	GO:0004930(G-protein coupled receptor activity);GO:0004984(olfactory receptor activity);GO:0005886(plasma membrane);GO:0007186(G-protein coupled receptor signaling pathway);GO:0007283(spermatogenesis);GO:0016021(integral component of membrane);GO:0050911(detection of chemical stimulus involved in sensory perception of smell)	04740(Olfactory transduction)	NA	NA	olfactory receptor, family 7, subfamily C, member 1 [Source:HGNC Symbol;Acc:HGNC:8373]	0.011572	0	0	0	0.026987	0.034467	0	0	0	0.056903
ENSG00000127533	F2RL3	ENST00000248076	GO:0004930(G-protein coupled receptor activity);GO:0005576(extracellular region);GO:0005886(plasma membrane);GO:0005887(integral component of plasma membrane);GO:0007165(signal transduction);GO:0007186(G-protein coupled receptor signaling pathway);GO:0007200(phospholipase C-activating G-protein coupled receptor signaling pathway);GO:0007596(blood coagulation);GO:0009611(response to wounding);GO:0…	NA	NA	NA	coagulation factor II (thrombin) receptor-like 3 [Source:HGNC Symbol;Acc:HGNC:3540]	0.562917	0.160412	0.461965	0.867033	0.382714	1.00856	0.501604	0.072461	0.695573	0.544096
ENSG00000127780	OR1E2	ENST00000248384	GO:0004872(receptor activity);GO:0004888(transmembrane signaling receptor activity);GO:0004930(G-protein coupled receptor activity);GO:0004984(olfactory receptor activity);GO:0005886(plasma membrane);GO:0005887(integral component of plasma membrane);GO:0007165(signal transduction);GO:0007186(G-protein coupled receptor signaling pathway);GO:0007606(sensory perception of chemical stimulus);GO:00160…	04740(Olfactory transduction)	NA	NA	olfactory receptor, family 1, subfamily E, member 2 [Source:HGNC Symbol;Acc:HGNC:8190]	0	0	0.028379	0	0	0	0	0	0	0.031203
ENSG00000127903	ZNF835	ENST00000537055;ENST00000601659	GO:0003677(DNA binding);GO:0003700(sequence-specific DNA binding transcription factor activity);GO:0005634(nucleus);GO:0006351(transcription, DNA-templated);GO:0006355(regulation of transcription, DNA-templated);GO:0046872(metal ion binding)	NA	NA	NA	zinc finger protein 835 [Source:HGNC Symbol;Acc:HGNC:34332]	0.0604887	0.0719295	0.0589113	0.111112	0.082954	0.352492	0.206512	0.107895	0.00969023	0.17246
[truncated: 48,082 more rows]
