# Supplementary material for: Comprehensive analysis of long noncoding RNA and mRNA in five colorectal cancer tissues and five normal tissues
Source: Biosci Rep. 2020 Feb 14;40(2):BSR20191139. doi: 10.1042/BSR20191139 (PMC7028436; doi:10.1042/BSR20191139)
Supplement: Supplementary Table S1 and S2 [file BSR-2019-1139_supp.zip › BSR-2019-1139_suppSD3.xlsx]

## Sheet: Sheet1
t_id	class_code	chr	strand	start	end	t_name	num_exons	length	gene_id	gene_name	GO	KEGG	KO_ENTRY	EC	Description	cov.CRC1	FPKM.CRC1	cov.N1	FPKM.N1	cov.CRC2	FPKM.CRC2	cov.N2	FPKM.N2	cov.CRC3	FPKM.CRC3	cov.N3	FPKM.N3	cov.CRC4	FPKM.CRC4	cov.N4	FPKM.N4	cov.CRC5	FPKM.CRC5	cov.N5	FPKM.N5
1	0	chr1	+	11869	14409	ENST00000456328	3	1657	MSTRG.3	DDX11L1	NA	NA	NA	NA	NA	1.45142	0.134618	2.77338	0.337419	2.05081	0.215708	4.37104	0.370741	1.133	0.103487	2.21459	0.206838	2.89243	0.274444	2.0611	0.208931	0.996178	0.103835	1.65067	0.165774
3	0	chr1	-	14404	29570	ENST00000488147	11	1351	MSTRG.4	WASH7P	NA	NA	NA	NA	NA	0.797727	0.073988	0.141572	0.017224	0.295911	0.031124	1.36584	0.115848	0.141955	0.012966	0.36699	0.034276	0.160783	0.015256	0.267563	0.027122	0.279006	0.029082	0.189058	0.018987
4	j	chr1	-	14560	26942	MSTRG.4.2	8	4469	MSTRG.4	WASH7P	NA	NA	NA	NA	NA	44.9927	4.17302	25.1837	3.06394	37.4277	3.93672	48.1421	4.0833	29.651	2.70828	25.2692	2.36009	46.9692	4.45661	36.6374	3.71388	33.4835	3.49008	35.632	3.57846
5	0	chr1	-	17369	17436	ENST00000619216	1	68	MSTRG.5	MIR6859-1	NA	NA	NA	NA	NA	40.7897	3.7832	22.7008	2.76185	48.0443	5.05339	54.6632	4.6364	27.9909	2.55665	21.2001	1.98004	52.5367	4.98487	31.8502	3.22861	26.6364	2.77639	57.2715	5.75167
6	i	chr1	-	19978	20659	MSTRG.6.1	1	682	MSTRG.6	WASH7P	NA	NA	NA	NA	NA	71.8186	6.66109	32.0762	3.9025	76.8475	8.08296	75.8748	6.43552	62.0996	5.67209	59.9676	5.60083	99.5687	9.44744	62.7798	6.3639	53.2278	5.54809	66.1194	6.64025
7	0	chr1	+	29554	31097	ENST00000473358	3	712	MSTRG.7	RP11-34P13.3	NA	NA	NA	NA	NA	0.663273	0.061518	0.198502	0.02415	1	0.105182	0.945576	0.080202	0.212079	0.019371	0.278933	0.026052	0.796582	0.075583	0.05302	0.005375	0.159059	0.016579	0.106039	0.010649
10	0	chr1	-	34554	36081	ENST00000417324	3	1187	ENSG00000237613	FAM138A	NA	NA	NA	NA	NA	0.171863	0.01594	0.099384	0.012091	0.249159	0.026207	0.150619	0.012775	0.088837	0.008114	0.259042	0.024194	0.057877	0.005492	0.051064	0.005176	0.053356	0.005561	0.241965	0.0243
12	0	chr1	+	52473	53312	ENST00000606857	1	840	ENSG00000268020	OR4G4P	NA	NA	NA	NA	NA	0	0	0	0	0	0	0	0	0	0	0	0	0	0	0	0	0	0	1.24643	0.125177
13	0	chr1	+	62948	63887	ENST00000492842	1	940	ENSG00000240361	OR4G11P	NA	NA	NA	NA	NA	0	0	0	0	0	0	0	0	0	0	0	0	0	0	0	0	0	0	0.428369	0.04302
14	0	chr1	+	69091	70008	ENST00000335137	1	918	ENSG00000186092	OR4F5	GO:0004888(transmembrane signaling receptor activity);GO:0004930(G-protein coupled receptor activity);GO:0004984(olfactory receptor activity);GO:0005886(plasma membrane);GO:0007186(G-protein coupled receptor signaling pathway);GO:0016021(integral component of membrane);GO:0050907(detection of chemical stimulus involved in sensory perception);GO:0050911(detection of chemical stimulus involved in s…	NA	NA	NA	olfactory receptor, family 4, subfamily F, member 5 [Source:HGNC Symbol;Acc:HGNC:14825]	0	0	0.090051	0.010956	0	0	0	0	0	0	0	0	0	0	0	0	0.095134	0.009916	0.974945	0.097912
15	0	chr1	-	89295	120932	ENST00000466430	4	2748	MSTRG.1	RP11-34P13.7	NA	NA	NA	NA	NA	5.22668	0.484768	4.90033	0.596191	4.98021	0.523828	8.27769	0.702094	6.07775	0.555134	8.68065	0.810753	9.33928	0.886144	6.04639	0.612914	2.00918	0.209422	6.02019	0.604597
16	0	chr1	-	89551	91105	ENST00000495576	2	1319	MSTRG.1	RP11-34P13.8	NA	NA	NA	NA	NA	0	0	0.525901	0.063983	0	0	0.809891	0.068693	1.1625	0.106182	1.39732	0.130506	0	0	0	0	0	0	0	0
17	0	chr1	-	92230	129217	ENST00000477740	4	491	MSTRG.1	RP11-34P13.7	NA	NA	NA	NA	NA	0	0	0	0	0	0	0.032186	0.00273	0	0	0	0	0.095316	0.009044	0	0	0	0	0	0
18	0	chr1	-	110953	129173	ENST00000471248	3	629	MSTRG.1	RP11-34P13.7	NA	NA	NA	NA	NA	0.340553	0.031586	0.324546	0.039485	0.655813	0.06898	0.360733	0.030597	0.140965	0.012876	0.030737	0.002871	0.126037	0.011959	0.041017	0.004158	0	0	0.141139	0.014174
19	0	chr1	-	120725	133723	ENST00000610542	3	727	MSTRG.1	RP11-34P13.7	NA	NA	NA	NA	NA	1.32389	0.122789	0.429619	0.052269	0.319647	0.033621	0	0	0.474612	0.04335	0.423915	0.039593	0.127373	0.012086	0.392002	0.039737	0	0	0.448669	0.045059
20	0	chr1	-	129081	133566	ENST00000453576	2	336	MSTRG.1	RP11-34P13.7	NA	NA	NA	NA	NA	0	0	0	0	0	0	0	0	0	0	0	0	0	0	0	0	0.689079	0.071825	0	0
21	0	chr1	+	131025	134836	ENST00000442987	1	3812	MSTRG.2	CICP27	NA	NA	NA	NA	NA	43.0167	3.98975	26.7509	3.2546	21.3253	2.24303	23.7635	2.01556	22.1605	2.02411	26.3622	2.46217	21.735	2.0623	26.1008	2.6458	15.3081	1.59561	26.2984	2.6411
22	0	chr1	-	135141	135895	ENST00000494149	1	755	MSTRG.8	RP11-34P13.15	NA	NA	NA	NA	NA	17.264	1.60121	0	0	0	0	6.66504	0.565313	0	0	0	0	0	0	0	0	0	0	0	0
23	0	chr1	-	137682	137965	ENST00000595919	1	284	MSTRG.9	RP11-34P13.16	NA	NA	NA	NA	NA	0	0	0	0	1.2875	0.135421	0	0	0	0	0	0	8.47535	0.804172	0	0	0	0	12.99	1.30456
24	p	chr1	-	138194	138578	MSTRG.10.1	1	385	MSTRG.10	RP11-34P13.14	NA	NA	NA	NA	NA	0	0	18.6312	2.26673	0	0	0	0	0	0	3.01472	0.281568	0	0	0	0	0	0	15.7597	1.58272
25	0	chr1	-	139790	140339	ENST00000493797	2	323	MSTRG.11	RP11-34P13.14	NA	NA	NA	NA	NA	13.3253	1.23591	19.1873	2.33439	12.7657	1.34272	16.0681	1.36286	15.7373	1.43742	17.3097	1.61669	9.74035	0.9242	14.6606	1.48613	11.5897	1.20802	12.1211	1.2173
26	j	chr1	-	140437	181057	MSTRG.12.1	10	3897	MSTRG.12	RP11-34P13.13	NA	NA	NA	NA	NA	0	0	24.3936	2.9678	0	0	10.5291	0.893055	2.30197	0.210259	10.2236	0.954859	33.4681	3.17557	8.26834	0.838149	0	0	1.35336	0.135915
27	j	chr1	-	140469	181052	MSTRG.12.2	11	4018	MSTRG.12	RP11-34P13.13	NA	NA	NA	NA	NA	18.6565	1.73037	22.5046	2.73798	2.92167	0.307306	1.13498	0.096266	14.9714	1.36747	0.278645	0.026025	0.966295	0.091686	0.928388	0.094109	14.1117	1.4709	9.36924	0.940935
28	j	chr1	-	140767	198212	MSTRG.12.3	18	8333	MSTRG.12	FO538757.2	NA	NA	NA	NA	NA	0	0	0	0	2.56205	0.269481	1.38437	0.117419	0	0	1.46222	0.136568	0.786741	0.074649	24.1074	2.44373	0	0	0	0
29	0	chr1	-	141474	149707	ENST00000484859	2	4860	MSTRG.12	RP11-34P13.13	NA	NA	NA	NA	NA	12.3481	1.14528	18.0925	2.2012	17.5265	1.84347	11.8083	1.00155	16.28	1.487	10.5953	0.989578	15.5455	1.47501	14.474	1.46721	15.6583	1.63211	16.1251	1.61941
30	0	chr1	-	142808	146831	ENST00000490997	3	518	MSTRG.12	RP11-34P13.13	NA	NA	NA	NA	NA	1.74604	0.161943	0.31384	0.038183	2.62367	0.275963	0.482231	0.040902	0	0	0.657216	0.061382	0.370302	0.035136	0.160449	0.016264	0	0	0.182207	0.018299
31	0	chr1	-	146386	173862	ENST00000466557	8	1301	MSTRG.12	RP11-34P13.13	NA	NA	NA	NA	NA	23.6137	2.19015	31.2316	3.79974	34.2419	3.60163	14.2416	1.20794	0	0	0	0	2.22113	0.210749	0	0	10.5077	1.09525	0	0
33	0	chr1	+	160446	161525	ENST00000496488	2	457	MSTRG.14	RP11-34P13.9	NA	NA	NA	NA	NA	4.17287	0.387029	6.10722	0.743025	3.54267	0.372625	0.330416	0.028025	3.47921	0.317787	1.98249	0.18516	2.58534	0.245306	1.63457	0.165694	3.8512	0.401422	1.59081	0.159762
34	0	chr1	-	165889	168767	ENST00000491962	3	278	MSTRG.12	RP11-34P13.13	NA	NA	NA	NA	NA	0	0	6.37422	0.77551	0	0	0	0	0	0	0	0	3.1512	0.298998	0	0	0	0	0	0
35	0	chr1	+	182393	184158	ENST00000624431	3	718	MSTRG.15	FO538757.3	NA	NA	NA	NA	Protein LOC102725121 [Source:UniProtKB/TrEMBL;Acc:A0A096LP88]	0.283426	0.026287	1.20183	0.146218	0.543292	0.057144	1.3876	0.117693	0.350511	0.032015	0.473189	0.044195	0.210306	0.019955	0.052577	0.00533	0.429085	0.044725	0.652387	0.065518
36	j	chr1	-	184917	198211	MSTRG.12.8	9	4723	MSTRG.12	FO538757.2	NA	NA	NA	NA	NA	19.2901	1.78914	10.3731	1.26202	20.1062	2.11481	15.8648	1.34561	20.5792	1.87968	19.5045	1.82167	35.2923	3.34866	1.15247	0.116824	22.919	2.38891	21.3165	2.14078
37	0	chr1	-	184923	195411	ENST00000623834	9	1376	MSTRG.12	FO538757.2	GO:0003779(actin binding);GO:0005769(early endosome);GO:0034314(Arp2/3 complex-mediated actin nucleation);GO:0043014(alpha-tubulin binding);GO:0071203(WASH complex)	NA	NA	NA	Uncharacterized protein [Source:UniProtKB/TrEMBL;Acc:A0A096LP26]	4.76982	0.442395	2.04812	0.249181	1.54288	0.162283	1.0957	0.092935	0	0	0.77793	0.072657	0.063905	0.006064	0.356601	0.036148	2.72583	0.284121	1.70362	0.171092
38	0	chr1	-	184925	195411	ENST00000623083	10	1689	MSTRG.12	FO538757.2	GO:0003779(actin binding);GO:0005769(early endosome);GO:0034314(Arp2/3 complex-mediated actin nucleation);GO:0043014(alpha-tubulin binding);GO:0071203(WASH complex)	NA	NA	NA	Uncharacterized protein [Source:UniProtKB/TrEMBL;Acc:A0A096LP26]	6.31529	0.585736	1.80756	0.219914	5.13781	0.540404	14.6161	1.23971	6.25377	0.571211	0	0	9.99266	0.94814	0	0	3.54657	0.369669	7.38435	0.741597
39	0	chr1	-	184927	200322	ENST00000624735	13	1608	MSTRG.12	FO538757.2	GO:0003779(actin binding);GO:0005769(early endosome);GO:0034314(Arp2/3 complex-mediated actin nucleation);GO:0043014(alpha-tubulin binding);GO:0071203(WASH complex)	NA	NA	NA	Uncharacterized protein [Source:UniProtKB/TrEMBL;Acc:A0A096LP26]	0.942967	0.087459	0.289801	0.035258	6.69087	0.703758	1.34721	0.114267	0.281716	0.025732	0.093905	0.008771	0.743434	0.07054	0.228163	0.023129	0	0	1.78697	0.179462
41	i	chr1	-	190502	194760	MSTRG.16.1	1	4259	MSTRG.16	FO538757.2	NA	NA	NA	NA	NA	38.6158	3.58157	12.5259	1.52394	0	0	0	0	25.9339	2.36877	21.0545	1.96644	0	0	0	0	25.5266	2.66071	24.2054	2.43091
42	i	chr1	-	198977	199705	MSTRG.17.1	1	729	MSTRG.17	FO538757.2	NA	NA	NA	NA	NA	20.8668	1.93538	0	0	11.9947	1.26163	18.4709	1.56666	0	0	0	0	0	0	2.39501	0.242778	10.0982	1.05257	0	0
44	0	chr1	-	257864	264733	ENST00000442116	2	1292	ENSG00000228463	AP006222.2	NA	NA	NA	NA	NA	0.041796	0.003877	2.79862	0.34049	0.182648	0.019211	0.490685	0.041619	0.111218	0.010159	0.372037	0.034747	0.024768	0.00235	0.121657	0.012332	0	0	0.359609	0.036115
46	0	chr1	-	258568	259024	ENST00000450734	1	457	ENSG00000241670	RPL23AP21	NA	NA	NA	NA	NA	5.46674	0.507034	0	0	0	0	0	0	0	0	0	0	0	0	0	0	0	0	0	0
47	0	chr1	-	266361	297502	ENST00000424587	4	2257	ENSG00000228463	AP006222.2	NA	NA	NA	NA	NA	2.08696	0.193563	2.45883	0.29915	2.24994	0.236653	3.48401	0.295505	2.11497	0.193179	3.24764	0.303322	2.86621	0.271956	2.60934	0.264505	1.82312	0.190029	2.37413	0.23843
48	0	chr1	-	287517	289370	ENST00000335577	2	510	ENSG00000228463	AP006222.2	NA	NA	NA	NA	NA	0.296078	0.027461	1.84663	0.224667	0.468479	0.049275	1.91368	0.162314	0.03366	0.003074	0.037908	0.003541	0.155446	0.014749	0.050588	0.005128	0.152941	0.015941	0.174071	0.017482
49	0	chr1	-	347982	348366	ENST00000458203	1	385	ENSG00000236679	RPL23AP24	NA	NA	NA	NA	NA	1.71806	0.159348	1.11327	0.135444	0.302882	0.031858	0	0	1.58961	0.145193	0.676085	0.063145	0	0	0	0	0.337254	0.035153	0.67269	0.067557
50	0	chr1	-	357383	359681	ENST00000441866	3	676	MSTRG.18	RP5-857K21.15	NA	NA	NA	NA	NA	0.2643	0.024514	0	0	0	0	0	0	0.278899	0.025474	0.074458	0.006954	0	0	0	0	0	0	0	0
51	0	chr1	+	358857	365704	ENST00000450983	2	607	MSTRG.19	RP4-669L17.2	NA	NA	NA	NA	NA	0	0	0	0	0.082372	0.008664	0	0	0.226984	0.020732	0	0	0	0	0	0	0	0	0	0
53	0	chr1	-	365389	366120	ENST00000431321	2	406	MSTRG.20	RP4-669L17.10	NA	NA	NA	NA	NA	0	0	0	0	0.041872	0.004404	0.857711	0.072749	0.050903	0.004649	0	0	0.083929	0.007963	0	0	0	0	0	0
54	0	chr1	-	365395	368450	ENST00000453935	2	498	MSTRG.20	RP4-669L17.10	NA	NA	NA	NA	NA	0.426707	0.039577	0.202142	0.024593	0	0	0.662187	0.056165	0.075803	0.006924	0	0	0	0	0	0	0	0	0	0
55	0	chr1	-	365615	379972	ENST00000440163	3	462	MSTRG.20	RP4-669L17.10	NA	NA	NA	NA	NA	1.21212	0.112423	0	0	0.810606	0.085261	0.600649	0.050946	1.39774	0.127668	0.980519	0.091578	0	0	0	0	0	0	0	0
57	0	chr1	+	439870	440232	ENST00000437905	1	363	MSTRG.21	WBP1LP7	NA	NA	NA	NA	NA	0	0	0	0	0.277319	0.029169	0.554637	0.047043	0	0	0.138659	0.01295	0	0	0	0	0	0	0	0
58	0	chr1	-	450740	451678	ENST00000426406	1	939	MSTRG.22	OR4F29	GO:0004888(transmembrane signaling receptor activity);GO:0004930(G-protein coupled receptor activity);GO:0004984(olfactory receptor activity);GO:0005886(plasma membrane);GO:0007186(G-protein coupled receptor signaling pathway);GO:0016021(integral component of membrane);GO:0050907(detection of chemical stimulus involved in sensory perception);GO:0050911(detection of chemical stimulus involved in s…	NA	NA	NA	olfactory receptor, family 4, subfamily F, member 29 [Source:HGNC Symbol;Acc:HGNC:31275]	0.494888	0.0459	0	0	0	0	0	0	0	0	0	0	0.555175	0.052677	0.451798	0.045798	0.107206	0.011174	0	0
60	j	chr1	-	476531	500229	MSTRG.20.5	5	2839	MSTRG.20	RP4-669L17.10	NA	NA	NA	NA	NA	1.69416	0.157131	0.533542	0.064913	0.661824	0.069612	0.71	0.060221	1.50262	0.137248	2.13054	0.198987	0.482452	0.045777	7.65647	0.776125	0.533674	0.055626	0.249948	0.025102
62	j	chr1	-	484786	501607	MSTRG.20.8	6	1928	MSTRG.20	RP4-669L17.10	NA	NA	NA	NA	NA	2.38825	0.221507	1.29458	0.157503	0	0	0	0	0.047762	0.004363	0.073063	0.006824	8.07664	0.766341	1.53031	0.155125	0	0	0	0
63	0	chr1	-	484832	495476	ENST00000601814	3	635	MSTRG.20	RP4-669L17.10	NA	NA	NA	NA	NA	8.08348	0.749734	4.78956	0.582714	4.88829	0.51416	10.2996	0.873592	5.98313	0.546491	13.6607	1.27588	6.45751	0.612712	7.58081	0.768456	5.34426	0.557048	8.1484	0.818329
64	0	chr1	-	485032	485211	ENST00000445840	1	180	MSTRG.20	SEPT14P13	NA	NA	NA	NA	NA	6.27583	0.582076	2.02774	0.246702	0	0	0	0	0	0	0	0	0	0	0	0	0	0	0	0
66	0	chr1	+	487101	489906	ENST00000432723	2	2477	MSTRG.23	CICP7	NA	NA	NA	NA	NA	6.65337	0.617093	3.6537	0.444522	2.47128	0.259934	3.20761	0.272062	2.8339	0.258845	2.72689	0.254686	2.19111	0.2079	3.48047	0.35281	2.37112	0.247148	3.87403	0.389062
67	0	chr1	-	491225	493241	ENST00000514436	2	1239	MSTRG.24	RP4-669L17.8	NA	NA	NA	NA	NA	42.5261	3.94424	53.8118	6.54693	48.2	5.06976	25.6159	2.17268	10.375	0.947639	21.7278	2.02932	10.8801	1.03234	26.3188	2.6679	33.6856	3.51114	27.5349	2.76528
68	0	chr1	-	494382	496665	ENST00000419160	2	607	MSTRG.20	RP4-669L17.10	NA	NA	NA	NA	NA	28.2058	2.61606	23.0917	2.80942	25.2729	2.65825	22.989	1.94988	16.1069	1.47118	49.4736	4.62072	37.7892	3.58558	41.7121	4.22829	26.3012	2.74145	23.375	2.34751
69	j	chr1	-	494383	500232	MSTRG.20.13	5	2832	MSTRG.20	RP4-669L17.10	NA	NA	NA	NA	NA	31.8186	2.95114	45.0944	5.48634	25.8946	2.72364	40.2044	3.41005	25.3669	2.31698	12.6332	1.17991	6.72688	0.638271	22.012	2.23133	25.0403	2.61003	14.4385	1.45004
70	0	chr1	-	494464	501617	ENST00000440038	4	746	MSTRG.20	RP4-669L17.10	NA	NA	NA	NA	NA	5.09186	0.472264	2.86791	0.34892	2.92131	0.307268	2.97476	0.252312	1.25254	0.114405	1.41684	0.132329	1.28221	0.121661	5.59822	0.567483	2.43151	0.253443	3.76363	0.377975
71	0	chr1	-	494876	499175	ENST00000423728	3	573	MSTRG.20	RP4-669L17.10	NA	NA	NA	NA	NA	0.092899	0.008616	0.120805	0.014698	0	0	0.171877	0.014578	0.10206	0.009322	0.075263	0.007029	0.082337	0.007812	0	0	0.124648	0.012992	0.239348	0.024037
72	0	chr1	-	497134	498456	ENST00000599771	3	457	MSTRG.20	RP4-669L17.10	NA	NA	NA	NA	NA	0.459359	0.042605	0	0	0	0	1.90349	0.161449	0	0	0	0	2.26249	0.214674	3.16491	0.320822	1.56515	0.163141	1.67341	0.168058
73	0	chr1	-	497240	499002	ENST00000601486	4	696	MSTRG.20	RP4-669L17.10	NA	NA	NA	NA	NA	0.328418	0.03046	0.030109	0.003663	0.283606	0.02983	0.544908	0.046218	0.181916	0.016616	0.433638	0.040501	0.110644	0.010498	2.99896	0.304	0.380931	0.039706	0	0
74	0	chr1	-	497275	498976	ENST00000616947	2	603	MSTRG.20	RP4-669L17.10	NA	NA	NA	NA	NA	1.58308	0.146829	1.46188	0.177858	1.53918	0.161894	1.77138	0.150245	1.65761	0.151404	1.74301	0.162794	2.74635	0.260584	6.73329	0.682544	1.43328	0.149395	0	0
76	0	chr1	-	498281	499175	ENST00000432964	3	575	MSTRG.20	RP4-669L17.10	NA	NA	NA	NA	NA	0.058483	0.005424	0	0	0	0	0.134386	0.011398	0.070299	0.006421	0.083966	0.007842	0.082752	0.007852	0	0	0.052838	0.005507	0.839174	0.084277
78	u	chr1	-	503174	504619	MSTRG.25.1	1	1446	MSTRG.25	.	NA	NA	NA	NA	NA	20.7512	1.92465	16.4947	2.00681	9.44953	0.993919	10.3274	0.87595	9.34784	0.853819	8.87212	0.828635	13.6228	1.29258	9.0229	0.914638	5.67654	0.591682	6.42825	0.645577
80	0	chr1	-	585989	588453	ENST00000417636	3	842	ENSG00000231709	RP5-857K21.1	NA	NA	NA	NA	NA	0.217845	0.020205	0.35867	0.043637	0.522325	0.054939	0	0	0.896123	0.081851	0.059778	0.005583	0	0	0.044834	0.004545	0	0	0	0
81	0	chr1	+	587629	594768	ENST00000423796	2	607	ENSG00000235146	RP5-857K21.2	NA	NA	NA	NA	NA	0.369028	0.034227	0	0	0.155328	0.016338	0	0	0.062191	0.00568	0	0	0.248764	0.023604	0	0	0.093081	0.009702	0	0
83	0	chr1	-	594453	595217	ENST00000440196	2	439	ENSG00000239664	RP5-857K21.3	NA	NA	NA	NA	NA	0	0	0	0	0.057517	0.00605	0	0	0	0	0	0	0.102732	0.009748	0	0	0	0	0	0
84	0	chr1	-	594459	597498	ENST00000357876	2	498	ENSG00000239664	RP5-857K21.3	NA	NA	NA	NA	NA	0	0	0	0	0	0	0	0	0.075803	0.006924	0	0	0	0	0	0	0	0	0	0
85	0	chr1	-	601436	720200	ENST00000440200	3	413	MSTRG.27	RP5-857K21.4	NA	NA	NA	NA	NA	0	0	0	0	0.10876	0.01144	0.435821	0.036965	0.015566	0.001422	0.304188	0.02841	0	0	0	0	0.079903	0.008329	0	0
86	0	chr1	-	627377	629010	ENST00000452176	3	802	MSTRG.28	RP5-857K21.5	NA	NA	NA	NA	NA	0	0	0.100644	0.012245	0	0	0.278442	0.023617	0.141247	0.012901	0.019237	0.001797	0	0	0	0	0	0	0	0
87	0	chr1	+	629062	629433	ENST00000416931	1	372	MSTRG.29	MTND1P23	NA	NA	NA	NA	NA	653.406	60.6027	151.384	18.4178	293.671	30.8888	273.089	23.1628	0	0	0	0	239.774	22.7507	402.866	40.838	221.741	23.1127	606.399	60.8995
88	0	chr1	+	629640	630683	ENST00000457540	1	1044	MSTRG.30	MTND2P28	NA	NA	NA	NA	NA	1210.51	112.273	622.139	75.6916	1700.72	178.884	720.831	61.1392	0	0	1243.25	116.116	927.004	87.9575	1271.83	128.924	1011.48	105.43	2048.01	205.678
89	0	chr1	+	630896	630958	ENST00000617238	1	63	MSTRG.31	AC114498.1	NA	NA	NA	NA	NA	0	0	0	0	0	0	0	0	0	0	6.74158	0.629648	0	0	29.3169	2.97181	0	0	20.2271	2.03138
90	0	chr1	+	631074	632616	ENST00000414273	1	1543	MSTRG.32	RP5-857K21.6	NA	NA	NA	NA	NA	702.367	65.1437	454.903	55.345	1716.81	180.577	1410.89	119.668	1042.98	95.2648	2179.8	203.588	879.914	83.4894	1691.42	171.457	656.657	68.4453	2551.23	256.215
92	0	chr1	+	632757	633438	ENST00000427426	1	682	MSTRG.34	RP5-857K21.7	NA	NA	NA	NA	NA	0	0	0	0	0	0	0	0	0	0	0	0	0	0	0	0	1.54179	0.160705	0	0
94	0	chr1	+	633696	634376	ENST00000514057	1	681	MSTRG.35	MTATP6P1	NA	NA	NA	NA	NA	0	0	577.756	70.2918	745.403	78.4029	0	0	0	0	0	0	821.917	77.9864	97.0398	9.83678	773.316	80.605	0	0
95	0	chr1	+	634376	634922	ENST00000416718	1	547	MSTRG.35	RP5-857K21.11	NA	NA	NA	NA	NA	39.1446	3.63062	0	0	11.6937	1.22996	23.6328	2.00448	44.3915	4.05466	0	0	5.13821	0.487532	34.8308	3.53075	0	0	0	0
96	0	chr1	+	674842	675265	ENST00000438434	1	424	MSTRG.36	WBP1LP6	NA	NA	NA	NA	NA	0.356132	0.033031	0.89033	0.108321	0.237421	0.024972	1.71069	0.145097	1.42453	0.130115	0.474843	0.044349	0	0	0	0	0	0	0	0
97	0	chr1	-	685716	686654	ENST00000332831	1	939	MSTRG.37	OR4F16	GO:0004888(transmembrane signaling receptor activity);GO:0004930(G-protein coupled receptor activity);GO:0004984(olfactory receptor activity);GO:0005886(plasma membrane);GO:0007186(G-protein coupled receptor signaling pathway);GO:0016021(integral component of membrane);GO:0050907(detection of chemical stimulus involved in sensory perception);GO:0050911(detection of chemical stimulus involved in s…	NA	NA	NA	olfactory receptor, family 4, subfamily F, member 16 [Source:HGNC Symbol;Acc:HGNC:15079]	0.554952	0.051471	0	0	0	0	0	0	0	0	0	0	0.555175	0.052677	0.451798	0.045798	0.107206	0.011174	0	0
98	0	chr1	-	701936	720150	ENST00000441245	3	629	MSTRG.27	RP5-857K21.4	NA	NA	NA	NA	NA	1.71763	0.159308	0.81973	0.099731	0.555498	0.058428	2.84761	0.241528	3.10459	0.283569	0.815303	0.076147	1.6327	0.154916	0.846861	0.085845	0.160042	0.016682	1.84072	0.184861
100	0	chr1	-	711342	720200	ENST00000414688	2	750	MSTRG.27	RP5-857K21.4	NA	NA	NA	NA	NA	7.60306	0.705175	2.94837	0.358709	4.19965	0.441727	4.65681	0.394979	3.38402	0.309091	2.90361	0.27119	3.52699	0.334653	3.85733	0.391012	4.43267	0.46203	1.64935	0.165641
103	0	chr1	+	722092	724903	ENST00000440782	2	2455	MSTRG.38	CICP3	NA	NA	NA	NA	NA	15.7412	1.45998	7.20192	0.876211	4.68671	0.492957	5.4375	0.461196	5.37285	0.490749	7.75929	0.724699	4.45798	0.42299	8.85239	0.897354	4.80378	0.500712	7.04142	0.707157
104	0	chr1	-	726231	728147	ENST00000506640	2	1236	MSTRG.26	RP11-206L10.1	NA	NA	NA	NA	NA	59.0084	5.47296	51.7085	6.29103	52.5835	5.53083	64.4359	5.4653	5.24756	0.479305	3.67733	0.343454	51.0113	4.84014	6.22577	0.631097	51.0515	5.32124	47.6603	4.78644
105	u	chr1	-	733097	737061	MSTRG.39.1	2	559	MSTRG.39	.	NA	NA	NA	NA	NA	8.20074	0.76061	19.4069	2.36111	0.382139	0.040194	5.72802	0.485837	6.9322	0.633178	10.8691	1.01515	10.1146	0.959707	9.7763	0.991009	6.12821	0.63876	5.22462	0.524699
106	u	chr1	-	737187	738128	MSTRG.40.1	1	942	MSTRG.40	.	NA	NA	NA	NA	NA	2.30844	0.214105	15.2321	1.85319	0	0	0	0	0	0	36.1929	3.38033	0	0	7.11338	0.721073	0	0	0	0
107	j	chr1	-	740958	779099	MSTRG.46.1	10	13921	MSTRG.46	RP11-206L10.2	NA	NA	NA	NA	NA	27.316	2.53353	30.7312	3.73886	22.8002	2.39817	26.6505	2.26043	21.3935	1.95406	23.2565	2.17211	24.1216	2.28875	23.0399	2.33552	17.594	1.83387	17.2805	1.73545
108	0	chr1	-	741813	750016	ENST00000416385	2	4860	MSTRG.46	RP11-206L10.3	NA	NA	NA	NA	NA	0	0	0.258112	0.031403	0	0	0.650543	0.055178	0.487993	0.044573	0	0	0.258411	0.024519	0.699935	0.070951	3.28332	0.34223	1.14662	0.115153
111	0	chr1	+	760911	761989	ENST00000422528	2	456	MSTRG.48	RP11-206L10.4	NA	NA	NA	NA	NA	4.92763	0.457032	8.56579	1.04214	3.97368	0.417959	9.83114	0.833854	9.16667	0.837271	8.75	0.81723	8.04934	0.763751	5.68421	0.5762	5.96053	0.621283	1.92544	0.193368
112	0	chr1	-	764857	778626	ENST00000428504	7	1317	MSTRG.46	RP11-206L10.2	NA	NA	NA	NA	NA	0	0	1.6732	0.203567	0.488403	0.051371	0.953104	0.08084	4.05133	0.370043	5.69211	0.53163	0.768734	0.07294	1.28354	0.13011	0.722543	0.075313	6.18133	0.62078
113	0	chr1	+	778770	784690	ENST00000434264	3	844	MSTRG.49	RP11-206L10.9	NA	NA	NA	NA	NA	3.09444	0.287006	5.79381	0.704894	1.6954	0.178325	4.29695	0.364457	0	0	2.07776	0.194058	0	0	3.49	0.353776	4.5726	0.476615	8.83052	0.886833
114	0	chr1	+	778782	782191	ENST00000457084	2	566	MSTRG.49	RP11-206L10.9	NA	NA	NA	NA	NA	0	0	0	0	0	0	7.13654	0.605304	8.40661	0.767849	15.9177	1.48668	7.2593	0.688789	0.507982	0.051493	0	0	0	0
115	0	chr1	+	778930	784655	ENST00000589899	4	809	MSTRG.49	RP11-206L10.9	NA	NA	NA	NA	NA	1.22804	0.113899	0.031314	0.00381	0.056561	0.005949	1.28763	0.109214	2.10308	0.192093	1.68116	0.157016	1.87742	0.178137	0.859497	0.087126	0.964505	0.100533	1.09514	0.109983
116	0	chr1	+	778937	784429	ENST00000609830	4	669	MSTRG.49	RP11-206L10.9	NA	NA	NA	NA	NA	0	0	0	0	0	0	1.88528	0.159905	0	0	0	0	0	0	0	0	0	0	0	0
117	0	chr1	+	779056	804875	ENST00000429505	3	441	MSTRG.49	RP11-206L10.9	NA	NA	NA	NA	NA	3.16296	0.293361	0	0	2.38391	0.250744	0	0	0	0	22.0987	2.06397	0	0	3.48412	0.35318	0	0	0	0
118	i	chr1	+	781091	781483	MSTRG.50.1	1	393	MSTRG.50	RP11-206L10.9	NA	NA	NA	NA	NA	10.0002	0.927508	0	0	6.34945	0.667847	13.1217	1.11295	0	0	0	0	0	0	0	0	6.24767	0.651212	12.0047	1.20561
119	c	chr1	+	784370	784759	ENST00000585826	1	390	MSTRG.49	RP11-206L10.9	NA	NA	NA	NA	NA	0	0	0	0	0	0	3.09524	0.262531	0	0	4.2718	0.398976	0	0	2.45717	0.24908	0	0	0	0
120	0	chr1	+	784370	784977	ENST00000592547	1	608	MSTRG.49	RP11-206L10.9	NA	NA	NA	NA	NA	0	0	0	0	0	0	1.98543	0.1684	0	0	2.74013	0.255922	0	0	1.57614	0.159772	0	0	0	0
121	0	chr1	+	784370	786866	ENST00000586928	2	598	MSTRG.49	RP11-206L10.9	NA	NA	NA	NA	NA	0	0	0	0	0	0	0	0	0	0	0.132664	0.012391	0	0	0	0	0	0	0	0
122	0	chr1	+	784370	795513	ENST00000585745	2	168	MSTRG.49	RP11-206L10.9	NA	NA	NA	NA	NA	0	0	0	0	0	0	0	0	0	0	0	0	0	0	0	0	0.443223	0.046198	0	0
123	0	chr1	+	784370	801876	ENST00000585768	2	394	MSTRG.49	RP11-206L10.9	NA	NA	NA	NA	NA	3.88039	0.359902	3.70317	0.45054	2.71709	0.285788	7.69696	0.652838	4.40547	0.402389	12.8381	1.19905	4.45363	0.422577	5.04533	0.511438	1.14975	0.119841	7.15794	0.718859
124	0	chr1	+	784370	804832	ENST00000590848	5	726	MSTRG.49	RP11-206L10.9	NA	NA	NA	NA	NA	0	0	0	0	0	0	8.23957	0.698861	0	0	0.062902	0.005875	0	0	3.85725	0.391004	0	0	0	0
125	0	chr1	+	784370	805127	ENST00000591440	3	780	MSTRG.49	RP11-206L10.9	NA	NA	NA	NA	NA	0.28571	0.026499	0	0	1.05	0.110441	0	0	0	0	3.35463	0.313315	8.94186	0.848436	0	0	0	0	0	0
126	0	chr1	+	784370	805270	ENST00000587530	4	1024	MSTRG.49	RP11-206L10.9	NA	NA	NA	NA	NA	0.770954	0.071505	0	0	0	0	4.94843	0.419714	1.15097	0.105128	0	0	0	0	10.8185	1.09665	0.380963	0.039709	0	0
127	0	chr1	+	784370	806459	ENST00000593022	4	693	MSTRG.49	RP11-206L10.9	NA	NA	NA	NA	NA	0.096681	0.008967	0.106782	0.012991	0	0	1.6278	0.138067	0.0372	0.003398	0.524535	0.04899	0.264953	0.02514	0.316159	0.032049	0.205403	0.02141	0.111973	0.011245
128	0	chr1	+	784370	807314	ENST00000589531	4	714	MSTRG.49	RP11-206L10.9	NA	NA	NA	NA	NA	0.715102	0.066325	0	0	0.817913	0.08603	0	0	0	0	2.02912	0.189515	0	0	0	0	0	0	0	0
129	0	chr1	+	784370	809729	ENST00000588951	4	607	MSTRG.49	RP11-206L10.9	NA	NA	NA	NA	NA	0	0	0	0	2.12326	0.223328	3.66292	0.310681	0	0	0	0	2.10693	0.199913	0	0	0	0	0	0
130	0	chr1	+	784396	807321	ENST00000586288	7	1040	MSTRG.49	RP11-206L10.9	NA	NA	NA	NA	NA	2.38847	0.221528	7.00673	0.852463	0.625561	0.065798	0	0	2.4118	0.22029	2.78463	0.260078	2.19041	0.207835	0	0	0.639394	0.066646	9.00478	0.904334
131	0	chr1	+	785800	787672	ENST00000591702	1	1873	MSTRG.49	RP11-206L10.9	NA	NA	NA	NA	NA	0	0	7.22907	0.879513	0	0	0	0	0	0	0	0	0	0	0	0	2.05553	0.214253	4.70936	0.472952
132	0	chr1	-	800879	817712	ENST00000447500	5	872	MSTRG.51	RP11-206L10.8	NA	NA	NA	NA	NA	2.28806	0.212215	5.15429	0.627088	3.70612	0.389816	13.5568	1.14986	5.65712	0.516714	9.4752	0.884962	6.44325	0.611359	11.4822	1.16394	0.482798	0.050323	4.17548	0.419336
133	0	chr1	+	804799	807465	ENST00000443772	2	417	MSTRG.49	RP11-206L10.9	NA	NA	NA	NA	NA	0	0	0	0	6.09832	0.641433	5.74854	0.487578	0	0	1.94593	0.181746	6.10104	0.578889	0.055597	0.005636	0.618705	0.064489	0	0
134	0	chr1	+	804932	810060	ENST00000412115	3	581	MSTRG.49	RP11-206L10.9	NA	NA	NA	NA	NA	12.2873	1.13963	6.72575	0.818277	0.097246	0.010229	0.048182	0.004087	16.4079	1.49868	17.3527	1.62071	0.035726	0.00339	18.7487	1.90053	6.14978	0.641009	10.7367	1.07827
135	0	chr1	-	805799	810161	ENST00000590817	3	238	MSTRG.51	RP11-206L10.8	NA	NA	NA	NA	NA	2.60624	0.241726	1.35464	0.16481	3.56915	0.37541	21.2417	1.80167	2.87094	0.262228	19.6021	1.83079	15.079	1.43075	0	0	1.47059	0.153284	3.6635	0.367919
136	i	chr1	-	814682	815931	MSTRG.52.1	1	1250	MSTRG.52	RP11-206L10.8	NA	NA	NA	NA	NA	8.2128	0.761728	12.4195	1.511	14.2725	1.50121	26.2808	2.22907	0	0	35.5933	3.32433	7.8424	0.744115	20.5399	2.0821	0	0	15.4721	1.55384
137	0	chr1	+	817371	819837	ENST00000326734	2	1947	MSTRG.53	FAM87B	NA	NA	NA	NA	NA	3.65723	0.339204	6.02741	0.733315	4.6546	0.489579	16.5267	1.40176	7.2301	0.660388	14.2071	1.32691	6.9741	0.661728	10.4086	1.0551	2.5131	0.261947	8.25449	0.828984
138	x	chr1	-	819688	825550	MSTRG.54.1	1	5863	MSTRG.54	LINC01128	NA	NA	NA	NA	NA	2.36917	0.219738	4.42286	0.5381	0	0	0	0	0.682245	0.062315	0	0	0	0	0	0	0	0	0	0
139	0	chr1	+	825138	849592	ENST00000624927	3	677	MSTRG.55	LINC01128	NA	NA	NA	NA	NA	2.99338	0.277632	11.5356	1.40347	6.25188	0.657584	15.656	1.32791	9.00915	0.822884	18.0233	1.68333	7.02366	0.66643	8.67628	0.879502	6.38264	0.665281	9.93549	0.997804
140	0	chr1	-	826206	827522	ENST00000473798	1	1317	MSTRG.56	LINC00115	NA	NA	NA	NA	NA	12.4981	1.15918	0	0	12.839	1.35043	0	0	0	0	0	0	0	0	0	0	0	0	0	0
142	0	chr1	+	827608	859446	ENST00000445118	5	6606	MSTRG.55	LINC01128	NA	NA	NA	NA	NA	10.6147	0.984501	11.8742	1.44466	3.22727	0.33945	3.28651	0.278754	6.47197	0.591141	14.7372	1.37643	7.10701	0.674339	2.35208	0.238427	7.95322	0.828987	4.997	0.50184
143	0	chr1	+	827657	852014	ENST00000448975	5	633	MSTRG.55	LINC01128	NA	NA	NA	NA	NA	0	0	0	0	0	0	0	0	2.62773	0.240014	1.26456	0.118107	0	0	0	0	0	0	0	0
144	0	chr1	+	827661	851987	ENST00000610067	5	550	MSTRG.55	LINC01128	NA	NA	NA	NA	NA	8.16999	0.757757	0	0	0.91685	0.096436	0.530939	0.045033	2.1657	0.197812	3.06288	0.286066	0	0	1.96154	0.198838	0	0	0.432989	0.043484
145	0	chr1	+	827661	852090	ENST00000608189	6	824	MSTRG.55	LINC01128	NA	NA	NA	NA	NA	2.01917	0.187275	0	0	0.8211	0.086365	0	0	0	0	2.42738	0.226712	2.75913	0.261796	0.993541	0.100714	1.27012	0.132388	0	0
146	0	chr1	+	827667	841738	ENST00000441765	3	750	MSTRG.55	LINC01128	NA	NA	NA	NA	NA	3.11164	0.288601	9.1961	1.11883	2.1236	0.223364	6.8524	0.581204	6.60392	0.603193	17.7685	1.65953	4.37046	0.414685	1.37695	0.139579	5.54124	0.577579	9.08663	0.912554
147	0	chr1	+	827669	851998	ENST00000609139	4	455	MSTRG.55	LINC01128	NA	NA	NA	NA	NA	0.443099	0.041097	0	0	0	0	0	0	0	0	0	0	0	0	0	0	0.922471	0.096152	0	0
148	0	chr1	+	827673	853626	ENST00000449005	6	874	MSTRG.55	LINC01128	NA	NA	NA	NA	NA	0	0	11.3646	1.38265	4.26507	0.448608	8.64366	0.733135	7.1102	0.649437	7.87599	0.7356	5.22006	0.495298	12.7838	1.29588	6.99049	0.728639	12.3009	1.23535
149	0	chr1	+	827699	852766	ENST00000416570	5	612	MSTRG.55	LINC01128	NA	NA	NA	NA	NA	0	0	2.80732	0.341548	1.17827	0.123933	7.57758	0.642712	0	0	9.2927	0.867916	4.35729	0.413436	1.00761	0.10214	0	0	3.95308	0.397001
150	0	chr1	+	827700	853522	ENST00000623070	4	494	MSTRG.55	LINC01128	NA	NA	NA	NA	NA	0	0	0.278817	0.033922	0	0	2.27364	0.192845	1.65214	0.150904	0	0	0	0	0	0	0.543478	0.056648	2.53584	0.25467
151	0	chr1	+	827721	852090	ENST00000609009	6	767	MSTRG.55	LINC01128	NA	NA	NA	NA	NA	0	0	6.2536	0.760835	1.51529	0.159381	4.72846	0.401057	7.42031	0.677761	7.51192	0.701596	2.35502	0.223453	0.66719	0.067632	0.987521	0.102932	4.16455	0.418238
152	0	chr1	+	827821	852515	ENST00000622921	3	724	MSTRG.55	LINC01128	NA	NA	NA	NA	NA	1.33253	0.12359	0.742359	0.090318	0.551616	0.05802	1.44047	0.122177	0.854445	0.078044	1.94413	0.181578	1.34458	0.127579	1.10633	0.112147	1.34064	0.139738	0.482768	0.048484
153	0	chr1	+	831605	842020	ENST00000415295	2	894	MSTRG.55	LINC01128	NA	NA	NA	NA	NA	0.496034	0.046007	0.61834	0.075229	0.219395	0.023076	0.423746	0.035941	3.61849	0.330508	0.110089	0.010282	0.867246	0.082287	4.27462	0.433312	0.365875	0.038136	0.818138	0.082164
154	0	chr1	+	851348	852752	ENST00000425657	2	845	MSTRG.55	LINC01128	NA	NA	NA	NA	NA	3.39696	0.315064	6.44968	0.784689	2.76973	0.291325	3.69197	0.313144	4.46591	0.40791	5.67909	0.530414	4.24158	0.402457	4.07612	0.413191	4.08156	0.425433	5.29363	0.53163
155	0	chr1	-	868071	876903	ENST00000446136	3	1807	MSTRG.41	FAM41C	NA	NA	NA	NA	NA	0.645268	0.059848	7.528	0.915882	8.06281	0.848061	3.70245	0.314033	3.52014	0.321525	4.33481	0.404861	9.02501	0.856326	0.060874	0.006171	6.17192	0.643317	1.80216	0.180987
156	0	chr1	-	868240	870201	ENST00000432963	4	504	MSTRG.41	FAM41C	NA	NA	NA	NA	NA	0	0	0.503391	0.061244	0	0	0	0	0	0	0	0	0	0	0	0	0	0	0	0
158	0	chr1	+	873292	874349	ENST00000415481	1	1058	MSTRG.42	TUBB8P11	NA	NA	NA	NA	NA	1.14178	0.105899	0	0	0	0	0.285444	0.024211	0	0	0.285444	0.02666	0	0	0.142722	0.014468	0	0	0.626654	0.062934
159	0	chr1	+	904834	915976	ENST00000607769	2	351	MSTRG.43	RP11-54O7.16	NA	NA	NA	NA	NA	0.850839	0.078914	0.111111	0.013518	0.059829	0.006293	0.527091	0.044707	0	0	0.179487	0.016764	0.952734	0.090399	0	0	0.194012	0.020222	0.430199	0.043204
160	0	chr1	+	911435	914948	ENST00000448179	2	3043	MSTRG.44	RP11-54O7.1	NA	NA	NA	NA	NA	0.697415	0.064684	0.860992	0.104751	3.08351	0.324329	0.884653	0.075034	10.8496	0.990992	21.1933	1.97941	1.62669	0.154346	0.396977	0.040241	0.744331	0.077584	0.82315	0.082667
161	0	chr1	+	914171	914971	ENST00000398216	2	443	MSTRG.44	RP11-54O7.2	NA	NA	NA	NA	NA	0.434537	0.040303	0	0	0	0	0	0	0	0	0	0	0	0	0	0	0	0	0	0
162	0	chr1	-	916865	921016	ENST00000609207	1	4152	MSTRG.45	RP11-54O7.3	NA	NA	NA	NA	NA	4.04697	0.375351	0	0	0	0	0	0	0	0	1.79745	0.167877	0	0	0	0	2.75282	0.286934	8.12214	0.815692
163	0	chr1	-	916870	919692	ENST00000417705	4	1389	MSTRG.45	RP11-54O7.3	NA	NA	NA	NA	NA	0	0	0	0	0	0	0	0	0	0	0.431933	0.040342	0	0	0	0	0.416755	0.04344	0	0
165	0	chr1	+	924880	939291	ENST00000420190	7	626	MSTRG.57	SAMD11	GO:0000122(negative regulation of transcription from RNA polymerase II promoter);GO:0003713(transcription coactivator activity);GO:0005515(protein binding);GO:0005634(nucleus);GO:0032093(SAM domain binding);GO:0042731(PH domain binding);GO:0043621(protein self-association);GO:1903506(regulation of nucleic acid-templated transcription)	NA	NA	NA	sterile alpha motif domain containing 11 [Source:HGNC Symbol;Acc:HGNC:28706]	4.07803	0.378233	13.4141	1.632	19.2311	2.02276	3.55912	0.301876	6.05729	0.553264	10.2658	0.9588	0.788653	0.07483	3.10164	0.314409	12.5375	1.30682	8.78537	0.882299
166	0	chr1	+	925150	935793	ENST00000437963	5	387	MSTRG.57	SAMD11	GO:0000122(negative regulation of transcription from RNA polymerase II promoter);GO:0003713(transcription coactivator activity);GO:0005515(protein binding);GO:0005634(nucleus);GO:0032093(SAM domain binding);GO:0042731(PH domain binding);GO:0043621(protein self-association);GO:1903506(regulation of nucleic acid-templated transcription)	NA	NA	NA	sterile alpha motif domain containing 11 [Source:HGNC Symbol;Acc:HGNC:28706]	0.001904	0.000177	3.14033	0.382064	5.34561	0.562261	0	0	0.116654	0.010655	0	0	0	0	0	0	0.482453	0.050287	0.000964	9.7e-05
167	0	chr1	+	925738	944575	ENST00000342066	14	2551	MSTRG.57	SAMD11	GO:0000122(negative regulation of transcription from RNA polymerase II promoter);GO:0003713(transcription coactivator activity);GO:0005515(protein binding);GO:0005634(nucleus);GO:0032093(SAM domain binding);GO:0042731(PH domain binding);GO:0043621(protein self-association);GO:1903506(regulation of nucleic acid-templated transcription)	NA	NA	NA	sterile alpha motif domain containing 11 [Source:HGNC Symbol;Acc:HGNC:28706]	0.014664	0.00136	0	0	1.51104	0.158935	0	0	0	0	0	0	2.73702	0.259698	0	0	0	0	2.61585	0.262705
169	0	chr1	+	925741	944581	ENST00000616125	12	2230	MSTRG.57	SAMD11	GO:0000122(negative regulation of transcription from RNA polymerase II promoter);GO:0003713(transcription coactivator activity);GO:0005515(protein binding);GO:0005634(nucleus);GO:0032093(SAM domain binding);GO:0042731(PH domain binding);GO:0043621(protein self-association);GO:1903506(regulation of nucleic acid-templated transcription)	NA	NA	NA	sterile alpha motif domain containing 11 [Source:HGNC Symbol;Acc:HGNC:28706]	0	0	0	0	0	0	0	0	0	0	0	0	0.003419	0.000324	0	0	0	0	0	0
170	0	chr1	+	925741	944581	ENST00000617307	13	2314	MSTRG.57	SAMD11	GO:0000122(negative regulation of transcription from RNA polymerase II promoter);GO:0003713(transcription coactivator activity);GO:0005515(protein binding);GO:0005634(nucleus);GO:0032093(SAM domain binding);GO:0042731(PH domain binding);GO:0043621(protein self-association);GO:1903506(regulation of nucleic acid-templated transcription)	NA	NA	NA	sterile alpha motif domain containing 11 [Source:HGNC Symbol;Acc:HGNC:28706]	0	0	0	0	0	0	0.205029	0.01739	0	0	0	0	0	0	0	0	0	0	0	0
171	0	chr1	+	925741	944581	ENST00000618181	11	2179	MSTRG.57	SAMD11	GO:0000122(negative regulation of transcription from RNA polymerase II promoter);GO:0003713(transcription coactivator activity);GO:0005515(protein binding);GO:0005634(nucleus);GO:0032093(SAM domain binding);GO:0042731(PH domain binding);GO:0043621(protein self-association);GO:1903506(regulation of nucleic acid-templated transcription)	NA	NA	NA	sterile alpha motif domain containing 11 [Source:HGNC Symbol;Acc:HGNC:28706]	0	0	0	0	0	0	0	0	0	0	0	0	0	0	0	0	1.44294	0.150402	0	0
172	0	chr1	+	925741	944581	ENST00000618323	12	2159	MSTRG.57	SAMD11	GO:0000122(negative regulation of transcription from RNA polymerase II promoter);GO:0003713(transcription coactivator activity);GO:0005515(protein binding);GO:0005634(nucleus);GO:0032093(SAM domain binding);GO:0042731(PH domain binding);GO:0043621(protein self-association);GO:1903506(regulation of nucleic acid-templated transcription)	NA	NA	NA	sterile alpha motif domain containing 11 [Source:HGNC Symbol;Acc:HGNC:28706]	0	0	0	0	0	0	0	0	0	0	1.6818	0.157077	0.193862	0.018394	0	0	0	0	0.26265	0.026377
175	0	chr1	+	925741	944581	ENST00000622503	14	2557	MSTRG.57	SAMD11	GO:0000122(negative regulation of transcription from RNA polymerase II promoter);GO:0003713(transcription coactivator activity);GO:0005515(protein binding);GO:0005634(nucleus);GO:0032093(SAM domain binding);GO:0042731(PH domain binding);GO:0043621(protein self-association);GO:1903506(regulation of nucleic acid-templated transcription)	NA	NA	NA	sterile alpha motif domain containing 11 [Source:HGNC Symbol;Acc:HGNC:28706]	0.793475	0.073594	2.47826	0.301513	2.81714	0.296312	2.96626	0.251592	0.124231	0.011347	0.35885	0.033516	0.221145	0.020983	0.003758	0.000381	0	0	3.17222	0.31858
176	0	chr1	+	930312	944575	ENST00000341065	12	2191	MSTRG.57	SAMD11	GO:0000122(negative regulation of transcription from RNA polymerase II promoter);GO:0003713(transcription coactivator activity);GO:0005515(protein binding);GO:0005634(nucleus);GO:0032093(SAM domain binding);GO:0042731(PH domain binding);GO:0043621(protein self-association);GO:1903506(regulation of nucleic acid-templated transcription)	NA	NA	NA	sterile alpha motif domain containing 11 [Source:HGNC Symbol;Acc:HGNC:28706]	5.86234	0.543725	6.04538	0.735502	21.8236	2.29544	0.483544	0.041013	11.5007	1.05046	9.07912	0.847969	5.12343	0.48613	7.53643	0.763957	18.9429	1.97447	7.77715	0.781045
177	0	chr1	+	939275	944259	ENST00000455979	7	1731	MSTRG.57	SAMD11	GO:0000122(negative regulation of transcription from RNA polymerase II promoter);GO:0003713(transcription coactivator activity);GO:0005515(protein binding);GO:0005634(nucleus);GO:0032093(SAM domain binding);GO:0042731(PH domain binding);GO:0043621(protein self-association);GO:1903506(regulation of nucleic acid-templated transcription)	NA	NA	NA	sterile alpha motif domain containing 11 [Source:HGNC Symbol;Acc:HGNC:28706]	5.02669	0.46622	7.81672	0.951009	9.1719	0.964717	5.22066	0.442804	3.67956	0.336086	6.63135	0.619353	2.17219	0.206105	6.01831	0.610067	6.67571	0.695828	2.00572	0.201431
178	0	chr1	+	940346	942173	ENST00000478729	3	318	MSTRG.57	SAMD11	GO:0000122(negative regulation of transcription from RNA polymerase II promoter);GO:0003713(transcription coactivator activity);GO:0005515(protein binding);GO:0005634(nucleus);GO:0032093(SAM domain binding);GO:0042731(PH domain binding);GO:0043621(protein self-association);GO:1903506(regulation of nucleic acid-templated transcription)	NA	NA	NA	sterile alpha motif domain containing 11 [Source:HGNC Symbol;Acc:HGNC:28706]	0	0	0.322367	0.03922	0	0	0	0	0.000827	7.6e-05	0	0	0	0	0	0	0.34747	0.036218	0	0
179	0	chr1	+	941076	942994	ENST00000474461	4	862	MSTRG.57	SAMD11	GO:0000122(negative regulation of transcription from RNA polymerase II promoter);GO:0003713(transcription coactivator activity);GO:0005515(protein binding);GO:0005634(nucleus);GO:0032093(SAM domain binding);GO:0042731(PH domain binding);GO:0043621(protein self-association);GO:1903506(regulation of nucleic acid-templated transcription)	NA	NA	NA	sterile alpha motif domain containing 11 [Source:HGNC Symbol;Acc:HGNC:28706]	1.80578	0.167484	3.26385	0.397091	0.630125	0.066278	0.590009	0.050043	0.557215	0.050895	1.33261	0.124462	0	0	0.739127	0.074924	0.162022	0.016888	0.910703	0.09146
180	0	chr1	+	942103	942802	ENST00000466827	2	542	MSTRG.57	SAMD11	GO:0000122(negative regulation of transcription from RNA polymerase II promoter);GO:0003713(transcription coactivator activity);GO:0005515(protein binding);GO:0005634(nucleus);GO:0032093(SAM domain binding);GO:0042731(PH domain binding);GO:0043621(protein self-association);GO:1903506(regulation of nucleic acid-templated transcription)	NA	NA	NA	sterile alpha motif domain containing 11 [Source:HGNC Symbol;Acc:HGNC:28706]	0.907641	0.084183	0.36302	0.044166	4.95888	0.521584	1.08101	0.091689	0.79088	0.072238	3.57539	0.333933	0.453602	0.043039	0.884196	0.08963	2.84023	0.296046	0	0
181	0	chr1	+	942166	942892	ENST00000464948	2	657	MSTRG.57	SAMD11	GO:0000122(negative regulation of transcription from RNA polymerase II promoter);GO:0003713(transcription coactivator activity);GO:0005515(protein binding);GO:0005634(nucleus);GO:0032093(SAM domain binding);GO:0042731(PH domain binding);GO:0043621(protein self-association);GO:1903506(regulation of nucleic acid-templated transcription)	NA	NA	NA	sterile alpha motif domain containing 11 [Source:HGNC Symbol;Acc:HGNC:28706]	0.261379	0.024243	1.54593	0.188084	1.86889	0.196573	1.95458	0.165783	1.20461	0.110028	4.64229	0.433579	1.51969	0.144193	0.24103	0.024433	0.752454	0.07843	2.14908	0.215829
182	0	chr1	-	944204	947060	ENST00000483767	5	1611	MSTRG.58	NOC2L	GO:0000122(negative regulation of transcription from RNA polymerase II promoter);GO:0002903(negative regulation of B cell apoptotic process);GO:0003682(chromatin binding);GO:0003714(transcription corepressor activity);GO:0005488(binding);GO:0005515(protein binding);GO:0005634(nucleus);GO:0005654(nucleoplasm);GO:0005730(nucleolus);GO:0006351(transcription, DNA-templated);GO:0006915(apoptotic proce…	NA	NA	NA	nucleolar complex associated 2 homolog (S. cerevisiae) [Source:HGNC Symbol;Acc:HGNC:24517]	7.18949	0.666817	5.90781	0.718764	11.2952	1.18805	2.01232	0.17068	13.4312	1.22678	7.43214	0.694144	22.4116	2.12649	4.09898	0.415508	6.73249	0.701747	5.93403	0.595943
183	j	chr1	-	944204	959274	MSTRG.58.1	19	2789	MSTRG.58	NOC2L	NA	NA	NA	NA	NA	54.1567	5.02298	40.5288	4.93087	56.6193	5.95533	29.2568	2.48149	68.7417	6.27878	51.5969	4.81903	119.007	11.2918	37.9756	3.84953	123.787	12.9027	50.0475	5.02618
184	0	chr1	-	944204	959290	ENST00000327044	19	2790	MSTRG.58	NOC2L	GO:0000122(negative regulation of transcription from RNA polymerase II promoter);GO:0002903(negative regulation of B cell apoptotic process);GO:0003682(chromatin binding);GO:0003714(transcription corepressor activity);GO:0005488(binding);GO:0005515(protein binding);GO:0005634(nucleus);GO:0005654(nucleoplasm);GO:0005730(nucleolus);GO:0006351(transcription, DNA-templated);GO:0006915(apoptotic proce…	NA	NA	NA	nucleolar complex associated 2 homolog (S. cerevisiae) [Source:HGNC Symbol;Acc:HGNC:24517]	118.788	11.0175	46.8022	5.69412	129.229	13.5926	110.266	9.35251	98.8324	9.02722	66.7521	6.23449	106.074	10.0647	83.4123	8.45539	155.106	16.1671	87.6046	8.79797
185	0	chr1	-	944205	958458	ENST00000477976	17	4201	MSTRG.58	NOC2L	GO:0000122(negative regulation of transcription from RNA polymerase II promoter);GO:0002903(negative regulation of B cell apoptotic process);GO:0003682(chromatin binding);GO:0003714(transcription corepressor activity);GO:0005488(binding);GO:0005515(protein binding);GO:0005634(nucleus);GO:0005654(nucleoplasm);GO:0005730(nucleolus);GO:0006351(transcription, DNA-templated);GO:0006915(apoptotic proce…	NA	NA	NA	nucleolar complex associated 2 homolog (S. cerevisiae) [Source:HGNC Symbol;Acc:HGNC:24517]	9.70408	0.900042	6.17359	0.7511	10.036	1.0556	7.7639	0.658515	6.26648	0.572372	6.14926	0.574327	12.137	1.1516	6.98538	0.708098	15.4704	1.61252	14.7045	1.47674
186	0	chr1	-	945319	945562	ENST00000496938	2	149	MSTRG.58	NOC2L	GO:0000122(negative regulation of transcription from RNA polymerase II promoter);GO:0002903(negative regulation of B cell apoptotic process);GO:0003682(chromatin binding);GO:0003714(transcription corepressor activity);GO:0005488(binding);GO:0005515(protein binding);GO:0005634(nucleus);GO:0005654(nucleoplasm);GO:0005730(nucleolus);GO:0006351(transcription, DNA-templated);GO:0006915(apoptotic proce…	NA	NA	NA	nucleolar complex associated 2 homolog (S. cerevisiae) [Source:HGNC Symbol;Acc:HGNC:24517]	2.23659	0.207441	7.35102	0.89435	8.48872	0.892859	9.26572	0.785897	10.3964	0.949596	6.99631	0.653439	7.64023	0.724932	6.79694	0.688996	12.1198	1.26328	6.66989	0.669845
187	0	chr1	-	954426	959309	ENST00000487214	7	865	MSTRG.58	NOC2L	GO:0000122(negative regulation of transcription from RNA polymerase II promoter);GO:0002903(negative regulation of B cell apoptotic process);GO:0003682(chromatin binding);GO:0003714(transcription corepressor activity);GO:0005488(binding);GO:0005515(protein binding);GO:0005634(nucleus);GO:0005654(nucleoplasm);GO:0005730(nucleolus);GO:0006351(transcription, DNA-templated);GO:0006915(apoptotic proce…	NA	NA	NA	nucleolar complex associated 2 homolog (S. cerevisiae) [Source:HGNC Symbol;Acc:HGNC:24517]	4.88719	0.453281	0.130311	0.015854	1.91457	0.201378	4.90892	0.416363	4.48979	0.410092	0.762036	0.071172	0	0	13.8589	1.40486	3.24347	0.338076	3.21249	0.322625
188	0	chr1	-	958246	959256	ENST00000469563	2	878	MSTRG.58	NOC2L	GO:0000122(negative regulation of transcription from RNA polymerase II promoter);GO:0002903(negative regulation of B cell apoptotic process);GO:0003682(chromatin binding);GO:0003714(transcription corepressor activity);GO:0005488(binding);GO:0005515(protein binding);GO:0005634(nucleus);GO:0005654(nucleoplasm);GO:0005730(nucleolus);GO:0006351(transcription, DNA-templated);GO:0006915(apoptotic proce…	NA	NA	NA	nucleolar complex associated 2 homolog (S. cerevisiae) [Source:HGNC Symbol;Acc:HGNC:24517]	13.8392	1.28357	7.80074	0.949064	10.5029	1.10472	7.94452	0.673836	9.82683	0.89757	5.14283	0.480329	10.2099	0.968755	10.2205	1.03604	14.9488	1.55815	11.9046	1.19556
189	0	chr1	+	960587	965715	ENST00000338591	12	2560	ENSG00000187961	KLHL17	GO:0005515(protein binding);GO:0005615(extracellular space);GO:0007420(brain development);GO:0014069(postsynaptic density);GO:0015629(actin cytoskeleton);GO:0016567(protein ubiquitination);GO:0030036(actin cytoskeleton organization);GO:0030054(cell junction);GO:0031208(POZ domain binding);GO:0032839(dendrite cytoplasm);GO:0032947(protein complex scaffold);GO:0043025(neuronal cell body);GO:0045211…	NA	NA	NA	kelch-like family member 17 [Source:HGNC Symbol;Acc:HGNC:24023]	4.44776	0.412524	9.74656	1.1858	8.00049	0.841507	5.75814	0.488392	17.4057	1.58982	9.31619	0.870111	12.7884	1.21341	13.0512	1.32298	15.2003	1.58437	9.87747	0.991976
190	0	chr1	+	960639	965602	ENST00000622660	9	1950	ENSG00000187961	KLHL17	GO:0005515(protein binding);GO:0005615(extracellular space);GO:0007420(brain development);GO:0014069(postsynaptic density);GO:0015629(actin cytoskeleton);GO:0016567(protein ubiquitination);GO:0030036(actin cytoskeleton organization);GO:0030054(cell junction);GO:0031208(POZ domain binding);GO:0032839(dendrite cytoplasm);GO:0032947(protein complex scaffold);GO:0043025(neuronal cell body);GO:0045211…	NA	NA	NA	kelch-like family member 17 [Source:HGNC Symbol;Acc:HGNC:24023]	7.24682	0.672134	0	0	5.18574	0.545446	6.9933	0.593155	2.80568	0.256268	0	0	4.57615	0.434202	0.866256	0.087811	9.25315	0.964483	1.02418	0.102856
191	0	chr1	+	961449	962478	ENST00000463212	2	955	ENSG00000187961	KLHL17	GO:0005515(protein binding);GO:0005615(extracellular space);GO:0007420(brain development);GO:0014069(postsynaptic density);GO:0015629(actin cytoskeleton);GO:0016567(protein ubiquitination);GO:0030036(actin cytoskeleton organization);GO:0030054(cell junction);GO:0031208(POZ domain binding);GO:0032839(dendrite cytoplasm);GO:0032947(protein complex scaffold);GO:0043025(neuronal cell body);GO:0045211…	NA	NA	NA	kelch-like family member 17 [Source:HGNC Symbol;Acc:HGNC:24023]	2.90734	0.269653	6.21559	0.75621	10.0248	1.05443	4.33417	0.367614	17.7864	1.62459	6.24575	0.583338	7.34376	0.696802	9.04466	0.916844	26.4719	2.75924	6.65208	0.668056
192	0	chr1	+	962727	964530	ENST00000466300	6	913	ENSG00000187961	KLHL17	GO:0005515(protein binding);GO:0005615(extracellular space);GO:0007420(brain development);GO:0014069(postsynaptic density);GO:0015629(actin cytoskeleton);GO:0016567(protein ubiquitination);GO:0030036(actin cytoskeleton organization);GO:0030054(cell junction);GO:0031208(POZ domain binding);GO:0032839(dendrite cytoplasm);GO:0032947(protein complex scaffold);GO:0043025(neuronal cell body);GO:0045211…	NA	NA	NA	kelch-like family member 17 [Source:HGNC Symbol;Acc:HGNC:24023]	2.62396	0.243369	3.99569	0.486129	6.59319	0.693484	1.84943	0.156864	9.10403	0.831551	5.59284	0.522358	7.78284	0.738464	3.38957	0.343595	15.5063	1.61627	5.0862	0.510798
193	0	chr1	+	963552	964164	ENST00000481067	2	515	ENSG00000187961	KLHL17	GO:0005515(protein binding);GO:0005615(extracellular space);GO:0007420(brain development);GO:0014069(postsynaptic density);GO:0015629(actin cytoskeleton);GO:0016567(protein ubiquitination);GO:0030036(actin cytoskeleton organization);GO:0030054(cell junction);GO:0031208(POZ domain binding);GO:0032839(dendrite cytoplasm);GO:0032947(protein complex scaffold);GO:0043025(neuronal cell body);GO:0045211…	NA	NA	NA	kelch-like family member 17 [Source:HGNC Symbol;Acc:HGNC:24023]	11.9823	1.11135	10.754	1.30836	14.9423	1.57166	8.38207	0.710947	31.2732	2.85646	6.62528	0.618786	14.8807	1.41193	11.1988	1.13521	27.226	2.83784	10.4536	1.04983
195	0	chr1	+	966497	975108	ENST00000379410	16	2404	ENSG00000187583	PLEKHN1	GO:0005515(protein binding);GO:0005886(plasma membrane)	NA	NA	NA	pleckstrin homology domain containing, family N member 1 [Source:HGNC Symbol;Acc:HGNC:25284]	2.27491	0.210995	0	0	2.58151	0.271528	0	0	0	0	0.571035	0.053333	3.2031	0.303922	1.35146	0.136996	0	0	0	0
196	0	chr1	+	966502	975008	ENST00000379407	15	2194	ENSG00000187583	PLEKHN1	GO:0005515(protein binding);GO:0005886(plasma membrane)	NA	NA	NA	pleckstrin homology domain containing, family N member 1 [Source:HGNC Symbol;Acc:HGNC:25284]	0	0	0.843496	0.102623	0.564104	0.059334	2.10497	0.178539	0.378431	0.034565	0	0	0.95843	0.090939	0	0	2.29466	0.239179	1.21521	0.122041
197	0	chr1	+	966502	975008	ENST00000379409	15	2455	ENSG00000187583	PLEKHN1	GO:0005515(protein binding);GO:0005886(plasma membrane)	NA	NA	NA	pleckstrin homology domain containing, family N member 1 [Source:HGNC Symbol;Acc:HGNC:25284]	9.23212	0.856269	1.30346	0.158583	11.567	1.21664	1.62827	0.138106	9.77281	0.892636	3.01602	0.28169	15.9168	1.51025	3.32705	0.337258	20.8558	2.17386	5.25241	0.52749
198	0	chr1	+	970875	971523	ENST00000480267	3	464	ENSG00000187583	PLEKHN1	GO:0005515(protein binding);GO:0005886(plasma membrane)	NA	NA	NA	pleckstrin homology domain containing, family N member 1 [Source:HGNC Symbol;Acc:HGNC:25284]	0.98224	0.091102	0	0	1.40509	0.14779	0.847556	0.071888	0	0	0	0	1.74508	0.16558	1.32897	0.134716	4.81009	0.50137	0.482841	0.048491
199	0	chr1	+	973512	975865	ENST00000491024	5	698	ENSG00000187583	PLEKHN1	GO:0005515(protein binding);GO:0005886(plasma membrane)	NA	NA	NA	pleckstrin homology domain containing, family N member 1 [Source:HGNC Symbol;Acc:HGNC:25284]	4.16447	0.38625	0	0	0	0	0	0	3.00306	0.274295	0	0	0	0	0	0	0	0	0	0
200	0	chr1	-	975204	982093	ENST00000341290	5	3035	ENSG00000187642	PERM1	GO:0005634(nucleus);GO:0005737(cytoplasm);GO:0006351(transcription, DNA-templated);GO:0006355(regulation of transcription, DNA-templated);GO:0014850(response to muscle activity)	NA	NA	NA	PPARGC1 and ESRR induced regulator, muscle 1 [Source:HGNC Symbol;Acc:HGNC:28208]	0	0	0	0	0	0	0.012191	0.001034	0	0	0.035714	0.003336	0.012191	0.001157	0	0	0	0	0	0
201	0	chr1	-	975205	976641	ENST00000479361	2	1208	ENSG00000187642	PERM1	GO:0005634(nucleus);GO:0005737(cytoplasm);GO:0006351(transcription, DNA-templated);GO:0006355(regulation of transcription, DNA-templated);GO:0014850(response to muscle activity)	NA	NA	NA	PPARGC1 and ESRR induced regulator, muscle 1 [Source:HGNC Symbol;Acc:HGNC:28208]	0	0	2.19454	0.266995	0	0	0	0	0	0	0	0	0	0	0	0	0	0	0	0
202	0	chr1	-	975205	981029	ENST00000433179	3	3340	ENSG00000187642	PERM1	GO:0005634(nucleus);GO:0005737(cytoplasm);GO:0006351(transcription, DNA-templated);GO:0006355(regulation of transcription, DNA-templated);GO:0014850(response to muscle activity)	NA	NA	NA	PPARGC1 and ESRR induced regulator, muscle 1 [Source:HGNC Symbol;Acc:HGNC:28208]	3.54311	0.32862	1.20928	0.147125	2.30419	0.242359	0.75509	0.064045	2.32635	0.212485	1.08503	0.101339	4.98406	0.472906	0.621557	0.063006	4.49641	0.468673	1.7513	0.17588
203	0	chr1	-	995966	998051	ENST00000606034	1	2086	MSTRG.59	RP11-54O7.17	NA	NA	NA	NA	NA	0	0	0	0	0	0	0	0	0	0	4.58389	0.428125	0	0	0	0	0	0	0	0
204	0	chr1	-	998962	1000172	ENST00000428771	3	1040	MSTRG.60	HES4	GO:0003677(DNA binding);GO:0005634(nucleus);GO:0006351(transcription, DNA-templated);GO:0006355(regulation of transcription, DNA-templated);GO:0007399(nervous system development);GO:0008134(transcription factor binding);GO:0030154(cell differentiation);GO:0046983(protein dimerization activity)	NA	NA	NA	hes family bHLH transcription factor 4 [Source:HGNC Symbol;Acc:HGNC:24149]	4.84239	0.449126	11.358	1.38185	4.28056	0.450237	5.32754	0.45187	2.0538	0.187591	6.89509	0.643986	10.2009	0.9679	3.24788	0.329233	8.86816	0.924354	4.16785	0.418569
205	0	chr1	-	998964	1000111	ENST00000304952	4	899	MSTRG.60	HES4	GO:0003677(DNA binding);GO:0005634(nucleus);GO:0006351(transcription, DNA-templated);GO:0006355(regulation of transcription, DNA-templated);GO:0007399(nervous system development);GO:0008134(transcription factor binding);GO:0030154(cell differentiation);GO:0046983(protein dimerization activity)	NA	NA	NA	hes family bHLH transcription factor 4 [Source:HGNC Symbol;Acc:HGNC:24149]	5.00275	0.463999	10.4905	1.27631	3.71308	0.390548	2.64662	0.22448	8.91182	0.813993	10.6617	0.995774	25.3167	2.40214	10.7778	1.09252	11.4332	1.19172	4.62348	0.464328
206	0	chr1	-	998966	1000096	ENST00000481869	2	1038	MSTRG.60	HES4	GO:0003677(DNA binding);GO:0005634(nucleus);GO:0006351(transcription, DNA-templated);GO:0006355(regulation of transcription, DNA-templated);GO:0007399(nervous system development);GO:0008134(transcription factor binding);GO:0030154(cell differentiation);GO:0046983(protein dimerization activity)	NA	NA	NA	hes family bHLH transcription factor 4 [Source:HGNC Symbol;Acc:HGNC:24149]	5.16862	0.479384	17.2561	2.09944	2.53248	0.266371	6.03329	0.51173	8.57399	0.783137	9.85917	0.920823	23.5444	2.23398	12.1047	1.22703	19.8295	2.06689	9.04053	0.907924
207	0	chr1	-	998970	999981	ENST00000484667	3	667	MSTRG.60	HES4	GO:0003677(DNA binding);GO:0005634(nucleus);GO:0006351(transcription, DNA-templated);GO:0006355(regulation of transcription, DNA-templated);GO:0007399(nervous system development);GO:0008134(transcription factor binding);GO:0030154(cell differentiation);GO:0046983(protein dimerization activity)	NA	NA	NA	hes family bHLH transcription factor 4 [Source:HGNC Symbol;Acc:HGNC:24149]	0.473465	0.043913	2.28628	0.278157	0	0	0.367965	0.03121	0.701283	0.064054	0	0	1.32383	0.12561	0.179324	0.018178	0.643413	0.067065	0.691887	0.069485
208	0	chr1	+	1001138	1014541	ENST00000624697	3	788	MSTRG.61	ISG15	GO:0005515(protein binding);GO:0005576(extracellular region);GO:0005654(nucleoplasm);GO:0005829(cytosol);GO:0006281(DNA repair);GO:0016032(viral process);GO:0019221(cytokine-mediated signaling pathway);GO:0019941(modification-dependent protein catabolic process);GO:0019985(translesion synthesis);GO:0031386(protein tag);GO:0031397(negative regulation of protein ubiquitination);GO:0032020(ISG15-pro…	04622(RIG-I-like receptor signaling pathway)	NA	NA	ISG15 ubiquitin-like modifier [Source:HGNC Symbol;Acc:HGNC:4053]	0.094372	0.008753	1.34084	0.163131	0.14544	0.015298	113.573	9.63296	1.86356	0.170215	0.069162	0.00646	170.586	16.1859	0.475721	0.048223	0.924956	0.096411	0.460237	0.046221
210	0	chr1	-	1008076	1008229	ENST00000423619	1	154	MSTRG.62	RP11-54O7.10	NA	NA	NA	NA	NA	0	0	0.980519	0.119293	0	0	0	0	0	0	0	0	0	0	0	0	0	0	0	0
211	0	chr1	-	1011997	1013193	ENST00000458555	2	471	MSTRG.63	RP11-54O7.11	NA	NA	NA	NA	NA	0.03397	0.003151	0	0	0	0	0	0	0	0	0	0	0.735995	0.069834	0	0	0.641189	0.066833	0.320594	0.032197
212	0	chr1	+	1013423	1014540	ENST00000379389	2	711	MSTRG.61	ISG15	GO:0005515(protein binding);GO:0005576(extracellular region);GO:0005654(nucleoplasm);GO:0005829(cytosol);GO:0006281(DNA repair);GO:0016032(viral process);GO:0019221(cytokine-mediated signaling pathway);GO:0019941(modification-dependent protein catabolic process);GO:0019985(translesion synthesis);GO:0031386(protein tag);GO:0031397(negative regulation of protein ubiquitination);GO:0032020(ISG15-pro…	04622(RIG-I-like receptor signaling pathway)	NA	NA	ISG15 ubiquitin-like modifier [Source:HGNC Symbol;Acc:HGNC:4053]	11.4124	1.05849	195.211	23.75	21.3021	2.24059	15.5753	1.32106	90.1695	8.23597	116.991	10.9267	21.916	2.07947	145.732	14.7726	14.6099	1.52283	88.3685	8.87469
213	j	chr1	+	1020067	1049795	MSTRG.67.1	25	5926	MSTRG.67	AGRN	NA	NA	NA	NA	NA	0	0	0	0	2.27523	0.239313	4.32345	0.366705	0	0	0	0	9.89261	0.938647	0	0	1.36103	0.141864	0	0
214	j	chr1	+	1020101	1056090	MSTRG.67.2	31	10800	MSTRG.67	AGRN	NA	NA	NA	NA	NA	3.62761	0.336457	0.981917	0.119463	17.0706	1.79551	3.38028	0.286708	2.09961	0.191775	1.88181	0.175757	8.3644	0.793645	8.05294	0.816315	25.3925	2.64674	4.25708	0.427531
215	0	chr1	+	1020123	1056116	ENST00000379370	36	7323	MSTRG.67	AGRN	GO:0001523(retinoid metabolic process);GO:0002162(dystroglycan binding);GO:0005200(structural constituent of cytoskeleton);GO:0005509(calcium ion binding);GO:0005515(protein binding);GO:0005576(extracellular region);GO:0005604(basement membrane);GO:0005605(basal lamina);GO:0005615(extracellular space);GO:0005737(cytoplasm);GO:0005796(Golgi lumen);GO:0005886(plasma membrane);GO:0005975(carbohydrat…	04512(ECM-receptor interaction)	NA	NA	agrin [Source:HGNC Symbol;Acc:HGNC:329]	141.385	13.1133	116.803	14.2107	535.052	56.2778	185.266	15.7138	225.491	20.596	154.348	14.4157	221.557	21.0221	129.819	13.1595	338.459	35.2785	118.012	11.8518
216	0	chr1	+	1020123	1056118	ENST00000620552	39	7394	MSTRG.67	AGRN	GO:0001523(retinoid metabolic process);GO:0002162(dystroglycan binding);GO:0005200(structural constituent of cytoskeleton);GO:0005509(calcium ion binding);GO:0005515(protein binding);GO:0005576(extracellular region);GO:0005604(basement membrane);GO:0005605(basal lamina);GO:0005615(extracellular space);GO:0005737(cytoplasm);GO:0005796(Golgi lumen);GO:0005886(plasma membrane);GO:0005975(carbohydrat…	04512(ECM-receptor interaction)	NA	NA	agrin [Source:HGNC Symbol;Acc:HGNC:329]	0.002236	0.000207	0.033413	0.004065	0.255149	0.026837	0.276859	0.023483	0.2657	0.024269	0.07534	0.007037	0.166817	0.015828	0.08772	0.008892	0.184499	0.019231	0.137029	0.013762
217	0	chr1	+	1034106	1040725	ENST00000477585	3	707	MSTRG.67	AGRN	GO:0001523(retinoid metabolic process);GO:0002162(dystroglycan binding);GO:0005200(structural constituent of cytoskeleton);GO:0005509(calcium ion binding);GO:0005515(protein binding);GO:0005576(extracellular region);GO:0005604(basement membrane);GO:0005605(basal lamina);GO:0005615(extracellular space);GO:0005737(cytoplasm);GO:0005796(Golgi lumen);GO:0005886(plasma membrane);GO:0005975(carbohydrat…	04512(ECM-receptor interaction)	NA	NA	agrin [Source:HGNC Symbol;Acc:HGNC:329]	4.26933	0.395975	0.769448	0.093614	2.0427	0.214855	2.13578	0.181152	3.154	0.288082	1.9199	0.179314	1.75386	0.166413	1.08462	0.109946	7.59032	0.791161	4.05799	0.407537
218	0	chr1	+	1034867	1041397	ENST00000469403	3	899	MSTRG.67	AGRN	GO:0001523(retinoid metabolic process);GO:0002162(dystroglycan binding);GO:0005200(structural constituent of cytoskeleton);GO:0005509(calcium ion binding);GO:0005515(protein binding);GO:0005576(extracellular region);GO:0005604(basement membrane);GO:0005605(basal lamina);GO:0005615(extracellular space);GO:0005737(cytoplasm);GO:0005796(Golgi lumen);GO:0005886(plasma membrane);GO:0005975(carbohydrat…	04512(ECM-receptor interaction)	NA	NA	agrin [Source:HGNC Symbol;Acc:HGNC:329]	0.248366	0.023036	0.113303	0.013785	1.50265	0.158052	0.408243	0.034626	0.793981	0.072521	0.241058	0.022514	0	0	0.415771	0.042146	2.47634	0.258116	1.2575	0.126289
219	0	chr1	+	1045399	1046349	ENST00000479707	4	584	MSTRG.67	AGRN	GO:0001523(retinoid metabolic process);GO:0002162(dystroglycan binding);GO:0005200(structural constituent of cytoskeleton);GO:0005509(calcium ion binding);GO:0005515(protein binding);GO:0005576(extracellular region);GO:0005604(basement membrane);GO:0005605(basal lamina);GO:0005615(extracellular space);GO:0005737(cytoplasm);GO:0005796(Golgi lumen);GO:0005886(plasma membrane);GO:0005975(carbohydrat…	04512(ECM-receptor interaction)	NA	NA	agrin [Source:HGNC Symbol;Acc:HGNC:329]	0	0	0	0	3.03824	0.319568	0	0	1.79564	0.164011	0.989855	0.09245	3.24177	0.307591	0	0	0.989242	0.103112	1.92717	0.193542
220	0	chr1	+	1047201	1047865	ENST00000466223	3	459	MSTRG.67	AGRN	GO:0001523(retinoid metabolic process);GO:0002162(dystroglycan binding);GO:0005200(structural constituent of cytoskeleton);GO:0005509(calcium ion binding);GO:0005515(protein binding);GO:0005576(extracellular region);GO:0005604(basement membrane);GO:0005605(basal lamina);GO:0005615(extracellular space);GO:0005737(cytoplasm);GO:0005796(Golgi lumen);GO:0005886(plasma membrane);GO:0005975(carbohydrat…	04512(ECM-receptor interaction)	NA	NA	agrin [Source:HGNC Symbol;Acc:HGNC:329]	4.04857	0.3755	1.8354	0.223302	24.3929	2.56569	6.65998	0.564883	11.0678	1.01092	1.52651	0.142573	14.8993	1.4137	2.52159	0.25561	34.0949	3.55381	5.47555	0.5499
221	0	chr1	+	1047475	1047838	ENST00000478677	2	276	MSTRG.67	AGRN	GO:0001523(retinoid metabolic process);GO:0002162(dystroglycan binding);GO:0005200(structural constituent of cytoskeleton);GO:0005509(calcium ion binding);GO:0005515(protein binding);GO:0005576(extracellular region);GO:0005604(basement membrane);GO:0005605(basal lamina);GO:0005615(extracellular space);GO:0005737(cytoplasm);GO:0005796(Golgi lumen);GO:0005886(plasma membrane);GO:0005975(carbohydrat…	04512(ECM-receptor interaction)	NA	NA	agrin [Source:HGNC Symbol;Acc:HGNC:329]	2.19516	0.203598	0.334481	0.040694	14.158	1.48916	3.29673	0.279621	5.18389	0.47349	1.70751	0.159478	12.2643	1.16368	5.69536	0.577331	31.0592	3.23739	5.84227	0.586728
222	0	chr1	+	1048529	1049394	ENST00000492947	2	690	MSTRG.67	AGRN	GO:0001523(retinoid metabolic process);GO:0002162(dystroglycan binding);GO:0005200(structural constituent of cytoskeleton);GO:0005509(calcium ion binding);GO:0005515(protein binding);GO:0005576(extracellular region);GO:0005604(basement membrane);GO:0005605(basal lamina);GO:0005615(extracellular space);GO:0005737(cytoplasm);GO:0005796(Golgi lumen);GO:0005886(plasma membrane);GO:0005975(carbohydrat…	04512(ECM-receptor interaction)	NA	NA	agrin [Source:HGNC Symbol;Acc:HGNC:329]	1.54654	0.14344	0.218841	0.026625	4.479	0.471109	0.762732	0.064693	1.95846	0.178883	1.62151	0.151446	3.44701	0.327065	1.08103	0.109582	2.94054	0.306501	1.92935	0.193761
224	0	chr1	+	1051986	1056112	ENST00000461111	3	3385	MSTRG.67	AGRN	GO:0001523(retinoid metabolic process);GO:0002162(dystroglycan binding);GO:0005200(structural constituent of cytoskeleton);GO:0005509(calcium ion binding);GO:0005515(protein binding);GO:0005576(extracellular region);GO:0005604(basement membrane);GO:0005605(basal lamina);GO:0005615(extracellular space);GO:0005737(cytoplasm);GO:0005796(Golgi lumen);GO:0005886(plasma membrane);GO:0005975(carbohydrat…	04512(ECM-receptor interaction)	NA	NA	agrin [Source:HGNC Symbol;Acc:HGNC:329]	17.3861	1.61254	1.9804	0.240942	0.180867	0.019024	12.0814	1.02471	14.5745	1.33121	0.860389	0.080358	17.5924	1.66923	4.1849	0.424217	1.18584	0.123603	11.5902	1.16399
225	0	chr1	+	1055033	1056116	ENST00000418300	2	402	MSTRG.67	RP11-54O7.14	NA	NA	NA	NA	NA	1.10623	0.102602	0	0	5.10216	0.536655	0.881299	0.07475	2.2688	0.207229	1.99069	0.185926	0.802739	0.076167	1.38915	0.140816	1.42932	0.148982	1.13006	0.113489
226	0	chr1	+	1059734	1066456	ENST00000427998	4	977	MSTRG.64	RP11-465B22.3	NA	NA	NA	NA	NA	1.13306	0.10509	0.927329	0.112822	2.6182	0.275387	3.24565	0.275288	2.96763	0.271059	2.62743	0.245396	1.47799	0.140237	4.69383	0.475807	3.50816	0.365665	2.86285	0.28751
228	0	chr1	-	1062208	1063288	ENST00000442292	2	829	MSTRG.65	RP11-54O7.18	NA	NA	NA	NA	NA	0.364294	0.033788	1.09288	0.132964	0.879373	0.092494	0.546441	0.046348	2.14234	0.195679	0.364294	0.034024	1.65018	0.156575	0	0	1.27503	0.1329	1.09288	0.109756
230	0	chr1	+	1063079	1069355	ENST00000412397	10	1219	MSTRG.64	RP11-465B22.3	NA	NA	NA	NA	NA	0.620214	0.057524	0.199344	0.024253	0.320241	0.033684	0.379988	0.03223	0.524057	0.047867	0.128236	0.011977	0.727155	0.068995	0.189728	0.019232	1.07809	0.112373	0.613978	0.061661
233	0	chr1	-	1070966	1074307	ENST00000453464	2	1902	MSTRG.66	RNF223	GO:0005515(protein binding);GO:0008270(zinc ion binding);GO:0016021(integral component of membrane)	NA	NA	NA	ring finger protein 223 [Source:HGNC Symbol;Acc:HGNC:40020]	0.57939	0.053738	0	0	3.59043	0.377648	4.10577	0.348242	9.83123	0.897972	14.7229	1.37509	6.74013	0.639528	18.9769	1.92366	7.27918	0.75873	8.34595	0.838169
234	0	chr1	-	1081818	1116081	ENST00000379339	12	2429	MSTRG.68	C1orf159	GO:0016021(integral component of membrane)	NA	NA	NA	chromosome 1 open reading frame 159 [Source:HGNC Symbol;Acc:HGNC:26062]	0.302689	0.028074	0.233425	0.028399	2.81958	0.296569	1.14498	0.097115	1.43968	0.131498	1.35916	0.126943	1.19816	0.113686	1.05528	0.106972	0.59588	0.06211	0.782746	0.07861
235	0	chr1	-	1081823	1092077	ENST00000465822	9	1933	MSTRG.68	C1orf159	GO:0016021(integral component of membrane)	NA	NA	NA	chromosome 1 open reading frame 159 [Source:HGNC Symbol;Acc:HGNC:26062]	0.080464	0.007463	0.0545	0.006631	6.95845	0.731903	1.0689	0.090661	1.41776	0.129497	0.450824	0.042106	0.03104	0.002945	0.397531	0.040297	0.918033	0.095689	2.74647	0.275823
236	0	chr1	-	1081823	1116095	ENST00000379325	11	2010	MSTRG.68	C1orf159	GO:0016021(integral component of membrane)	NA	NA	NA	chromosome 1 open reading frame 159 [Source:HGNC Symbol;Acc:HGNC:26062]	0.72534	0.067274	2.87699	0.350024	1.03963	0.10935	1.65311	0.140213	0.928653	0.084822	0	0	0.875175	0.08304	1.13698	0.115254	0	0	0	0
237	0	chr1	-	1081823	1116098	ENST00000421241	10	1841	MSTRG.68	C1orf159	GO:0016021(integral component of membrane)	NA	NA	NA	chromosome 1 open reading frame 159 [Source:HGNC Symbol;Acc:HGNC:26062]	3.69827	0.34301	2.46707	0.300152	4.64964	0.489058	3.29501	0.279475	3.27161	0.298824	5.65095	0.527786	1.23399	0.117085	2.95022	0.299059	10.5927	1.1041	7.11668	0.714716
238	0	chr1	-	1081825	1087636	ENST00000487177	3	3315	MSTRG.68	C1orf159	GO:0016021(integral component of membrane)	NA	NA	NA	chromosome 1 open reading frame 159 [Source:HGNC Symbol;Acc:HGNC:26062]	13.5357	1.25542	6.73154	0.818983	14.6684	1.54285	14.7347	1.24976	19.3032	1.76313	8.61003	0.804157	16.2659	1.54337	17.561	1.78014	18.0605	1.8825	19.4582	1.95415
239	0	chr1	-	1081825	1116089	ENST00000467751	12	2099	MSTRG.68	C1orf159	GO:0016021(integral component of membrane)	NA	NA	NA	chromosome 1 open reading frame 159 [Source:HGNC Symbol;Acc:HGNC:26062]	0.033294	0.003088	0.291956	0.03552	0.556628	0.058547	0	0	0.748094	0.06833	0.126578	0.011822	0.288408	0.027365	1.10226	0.111735	0	0	0	0
240	0	chr1	-	1081825	1116089	ENST00000477196	10	3214	MSTRG.68	C1orf159	GO:0016021(integral component of membrane)	NA	NA	NA	chromosome 1 open reading frame 159 [Source:HGNC Symbol;Acc:HGNC:26062]	5.87207	0.544627	4.10331	0.499222	8.5576	0.900104	14.2207	1.20617	13.9618	1.27525	8.97896	0.838614	6.73524	0.639064	14.5258	1.47246	11.0422	1.15096	10.5236	1.05687
241	0	chr1	-	1082146	1084072	ENST00000464905	3	650	MSTRG.68	C1orf159	GO:0016021(integral component of membrane)	NA	NA	NA	chromosome 1 open reading frame 159 [Source:HGNC Symbol;Acc:HGNC:26062]	3.01761	0.27988	1.10358	0.134266	0	0	1.1161	0.094665	0	0	2.97007	0.277397	0	0	4.13651	0.419312	0	0	0	0
242	0	chr1	-	1082235	1092174	ENST00000379320	8	2324	MSTRG.68	C1orf159	GO:0016021(integral component of membrane)	NA	NA	NA	chromosome 1 open reading frame 159 [Source:HGNC Symbol;Acc:HGNC:26062]	1.97081	0.18279	3.01415	0.366712	5.20645	0.547624	4.32692	0.366999	5.5247	0.504619	3.00165	0.280347	5.20703	0.494062	4.65604	0.471976	5.38319	0.561105	4.36626	0.438496
243	0	chr1	-	1082700	1106127	ENST00000379319	10	1097	MSTRG.68	C1orf159	GO:0016021(integral component of membrane)	NA	NA	NA	chromosome 1 open reading frame 159 [Source:HGNC Symbol;Acc:HGNC:26062]	0	0	0	0	5.86273	0.616653	0	0	0	0	1.67723	0.156649	7.65072	0.725928	5.1945	0.526559	0.349945	0.036476	2.13645	0.21456
244	0	chr1	-	1082916	1116095	ENST00000434641	11	842	MSTRG.68	C1orf159	GO:0016021(integral component of membrane)	NA	NA	NA	chromosome 1 open reading frame 159 [Source:HGNC Symbol;Acc:HGNC:26062]	0	0	0	0	1.38848	0.146043	2.67341	0.226753	4.394	0.401342	0	0	1.6378	0.155401	4.74935	0.481435	0	0	0	0
245	0	chr1	-	1083926	1116243	ENST00000482816	10	982	MSTRG.68	C1orf159	GO:0016021(integral component of membrane)	NA	NA	NA	chromosome 1 open reading frame 159 [Source:HGNC Symbol;Acc:HGNC:26062]	0.450626	0.041795	2.51598	0.306103	1.59392	0.167651	1.09213	0.092632	1.01708	0.092899	0	0	0	0	0.602945	0.06112	0	0	0	0
246	0	chr1	-	1087139	1116356	ENST00000462097	7	836	MSTRG.68	C1orf159	GO:0016021(integral component of membrane)	NA	NA	NA	chromosome 1 open reading frame 159 [Source:HGNC Symbol;Acc:HGNC:26062]	0	0	0	0	0.314713	0.033102	0	0	0	0	0	0	0	0	1.74277	0.176662	0	0	0	0
247	0	chr1	-	1087141	1092294	ENST00000473600	5	793	MSTRG.68	C1orf159	GO:0016021(integral component of membrane)	NA	NA	NA	chromosome 1 open reading frame 159 [Source:HGNC Symbol;Acc:HGNC:26062]	1.1655	0.108099	0	0	3.22066	0.338755	0	0	0.85455	0.078053	3.10859	0.290335	0	0	0	0	4.12085	0.429528	0	0
248	0	chr1	-	1087190	1116361	ENST00000475119	6	740	MSTRG.68	C1orf159	GO:0016021(integral component of membrane)	NA	NA	NA	chromosome 1 open reading frame 159 [Source:HGNC Symbol;Acc:HGNC:26062]	0.306715	0.028447	0	0	0.414819	0.043631	0.835891	0.070898	0	0	0.220425	0.020587	0	0	0	0	0	0	1.25959	0.126498
249	0	chr1	-	1087575	1092813	ENST00000442117	5	554	MSTRG.68	C1orf159	GO:0016021(integral component of membrane)	NA	NA	NA	chromosome 1 open reading frame 159 [Source:HGNC Symbol;Acc:HGNC:26062]	4.95908	0.459949	1.10445	0.134371	6.06562	0.637993	8.5642	0.726395	11.9384	1.09044	12.4122	1.15927	8.69177	0.824707	4.93931	0.50069	0	0	4.37281	0.439154
250	0	chr1	-	1090406	1092813	ENST00000427787	5	575	MSTRG.68	C1orf159	GO:0016021(integral component of membrane)	NA	NA	NA	chromosome 1 open reading frame 159 [Source:HGNC Symbol;Acc:HGNC:26062]	0	0	0	0	0	0	0.877733	0.074447	0	0	0	0	0	0	1.29116	0.130883	8.72487	0.909418	0	0
251	0	chr1	-	1091046	1116087	ENST00000472741	3	661	MSTRG.68	C1orf159	GO:0016021(integral component of membrane)	NA	NA	NA	chromosome 1 open reading frame 159 [Source:HGNC Symbol;Acc:HGNC:26062]	4.50567	0.417896	2.70124	0.328642	3.87776	0.40787	11.6381	0.987117	3.82933	0.349766	5.25733	0.491022	8.09043	0.76765	11.9085	1.20714	7.60235	0.792415	6.93771	0.696742
252	0	chr1	-	1091500	1116089	ENST00000480643	6	579	MSTRG.68	C1orf159	GO:0016021(integral component of membrane)	NA	NA	NA	chromosome 1 open reading frame 159 [Source:HGNC Symbol;Acc:HGNC:26062]	0	0	0	0	2.67624	0.281492	0	0	0	0	0.884366	0.082598	0.516908	0.049046	0	0	0	0	0.689206	0.069216
253	o	chr1	-	1099357	1107053	MSTRG.68.20	2	7080	MSTRG.68	C1orf159	NA	NA	NA	NA	NA	13.2314	1.2272	3.58336	0.435963	11.1681	1.17468	13.645	1.15734	17.5144	1.59974	9.00021	0.840598	16.8499	1.59878	10.2182	1.03581	17.6652	1.84129	10.6999	1.07457
254	i	chr1	-	1113193	1113923	MSTRG.69.1	1	731	MSTRG.69	C1orf159	NA	NA	NA	NA	NA	20.5759	1.90839	13.8974	1.6908	34.026	3.57892	28.5376	2.42049	34.5677	3.15737	33.5007	3.12889	32.8482	3.11675	33.383	3.38399	34.539	3.6001	30.6361	3.07673
255	u	chr1	-	1122662	1133391	MSTRG.70.1	2	5258	MSTRG.70	.	NA	NA	NA	NA	NA	4.57939	0.424733	0.034424	0.004188	2.32972	0.245044	16.116	1.36692	12.8975	1.17804	12.672	1.18353	18.2865	1.73509	16.0936	1.63139	11.6617	1.21553	9.64082	0.96821
256	u	chr1	+	1131624	1136414	MSTRG.71.1	1	4791	MSTRG.71	.	NA	NA	NA	NA	NA	3.86496	0.35847	0	0	3.64934	0.383845	0	0	0	0	0	0	19.0126	1.80399	0	0	0	0	9.2559	0.929553
257	0	chr1	+	1137017	1144056	ENST00000416774	3	1620	MSTRG.72	LINC01342	NA	NA	NA	NA	NA	0	0	0	0	0.118443	0.012458	1.07436	0.091125	1.31049	0.119698	0	0	2.97592	0.282366	12.3742	1.25435	0.585734	0.061053	0.697152	0.070014
258	i	chr1	+	1137238	1138381	MSTRG.73.1	1	1144	MSTRG.73	LINC01342	NA	NA	NA	NA	NA	0	0	0	0	4.06556	0.427623	0	0	0	0	0	0	17.5393	1.6642	13.5393	1.37246	0	0	12.3584	1.24113
259	e	chr1	+	1140672	1156846	MSTRG.72.2	1	16175	MSTRG.72	LINC01342	NA	NA	NA	NA	NA	0	0	0.296878	0.036119	4.64921	0.489013	10.6863	0.906388	9.65143	0.881549	0	0	21.7018	2.05915	0	0	12.2615	1.27805	8.20673	0.824187
260	o	chr1	+	1159319	1171155	MSTRG.74.1	2	11133	MSTRG.74	RP11-465B22.8	NA	NA	NA	NA	NA	37.0025	3.43194	0	0	0.102511	0.010782	9.64114	0.817739	59.4509	5.43016	1.29695	0.121132	7.95523	0.754821	16.1067	1.63271	1.97065	0.205406	8.0896	0.812424
261	o	chr1	+	1162878	1170298	MSTRG.74.2	2	7045	MSTRG.74	RP11-465B22.8	NA	NA	NA	NA	NA	1.95157	0.181006	0	0	3.2604	0.342935	1.14257	0.09691	0.188413	0.017209	3.43349	0.32068	4.77818	0.453371	0.655211	0.066418	0	0	19.6302	1.97143
266	0	chr1	-	1173056	1179555	ENST00000379317	2	3532	MSTRG.75	TTLL10-AS1	NA	NA	NA	NA	NA	6.64779	0.616575	1.71561	0.208727	2.08069	0.218851	4.06144	0.344482	2.59485	0.23701	2.17441	0.203084	6.16336	0.584802	2.74397	0.278152	3.49604	0.364402	3.61489	0.363037
267	0	chr1	+	1173884	1175034	ENST00000506177	2	557	MSTRG.76	TTLL10	GO:0005515(protein binding);GO:0006464(cellular protein modification process)	NA	NA	NA	tubulin tyrosine ligase-like family member 10 [Source:HGNC Symbol;Acc:HGNC:26693]	0	0	0.54219	0.065965	0	0	3.52424	0.298917	0	0	3.97307	0.371076	8.614	0.817328	0	0	1.62657	0.169542	0	0
268	0	chr1	+	1173903	1197935	ENST00000379290	16	2283	MSTRG.76	TTLL10	GO:0005515(protein binding);GO:0006464(cellular protein modification process)	NA	NA	NA	tubulin tyrosine ligase-like family member 10 [Source:HGNC Symbol;Acc:HGNC:26693]	6.20807	0.575792	1.38985	0.169094	3.38728	0.356281	2.63828	0.223773	1.47619	0.134833	2.89496	0.270383	3.34965	0.317827	2.88057	0.291999	2.99183	0.311847	3.77487	0.379103
270	x	chr1	+	1176256	1177334	MSTRG.77.1	1	1079	MSTRG.77	TTLL10-AS1	NA	NA	NA	NA	NA	22.291	2.06747	0.559778	0.068104	8.48193	0.892145	4.43559	0.376216	5.96664	0.544985	0	0	17.0639	1.61909	0	0	5.67007	0.591007	5.33179	0.535462
271	0	chr1	+	1179697	1185864	ENST00000379288	9	2114	MSTRG.76	TTLL10	GO:0005515(protein binding);GO:0006464(cellular protein modification process)	NA	NA	NA	tubulin tyrosine ligase-like family member 10 [Source:HGNC Symbol;Acc:HGNC:26693]	12.3575	1.14615	0.142857	0.01738	0.364662	0.038356	1.39624	0.118426	0	0	0	0	7.93741	0.75313	0.904215	0.091659	0	0	0	0
272	0	chr1	+	1180484	1183927	ENST00000460998	5	718	MSTRG.76	TTLL10	GO:0005515(protein binding);GO:0006464(cellular protein modification process)	NA	NA	NA	tubulin tyrosine ligase-like family member 10 [Source:HGNC Symbol;Acc:HGNC:26693]	4.11736	0.381881	0	0	1.61387	0.16975	0.963815	0.081749	0.212922	0.019448	0	0	4.81028	0.456416	0	0	0	0	0	0
273	0	chr1	+	1180537	1180884	ENST00000514695	2	219	MSTRG.76	TTLL10	GO:0005515(protein binding);GO:0006464(cellular protein modification process)	NA	NA	NA	tubulin tyrosine ligase-like family member 10 [Source:HGNC Symbol;Acc:HGNC:26693]	5.34518	0.495759	0	0	0	0	3.81687	0.323738	0	0	0.068493	0.006397	4.96097	0.470715	0	0	0.108204	0.011278	0	0
274	0	chr1	+	1185036	1197475	ENST00000486379	5	426	MSTRG.76	TTLL10	GO:0005515(protein binding);GO:0006464(cellular protein modification process)	NA	NA	NA	tubulin tyrosine ligase-like family member 10 [Source:HGNC Symbol;Acc:HGNC:26693]	7.39965	0.686309	3.0288	0.368494	0	0	1.59684	0.13544	0	0	0	0	3.73462	0.354354	1.08057	0.109535	0	0	0.203639	0.020451
275	0	chr1	-	1203508	1206571	ENST00000328596	4	851	ENSG00000186891	TNFRSF18	GO:0002687(positive regulation of leukocyte migration);GO:0005031(tumor necrosis factor-activated receptor activity);GO:0005515(protein binding);GO:0005576(extracellular region);GO:0005887(integral component of plasma membrane);GO:0006915(apoptotic process);GO:0007165(signal transduction);GO:0009897(external side of plasma membrane);GO:0033209(tumor necrosis factor-mediated signaling pathway);GO:…	04060(Cytokine-cytokine receptor interaction)	NA	NA	tumor necrosis factor receptor superfamily, member 18 [Source:HGNC Symbol;Acc:HGNC:11914]	0.368311	0.03416	0	0	0	0	0	0	0	0	0	0	0	0	1.67772	0.170069	1.36357	0.142129	1.38512	0.139106
276	0	chr1	-	1203511	1206691	ENST00000379268	5	1179	ENSG00000186891	TNFRSF18	GO:0002687(positive regulation of leukocyte migration);GO:0005031(tumor necrosis factor-activated receptor activity);GO:0005515(protein binding);GO:0005576(extracellular region);GO:0005887(integral component of plasma membrane);GO:0006915(apoptotic process);GO:0007165(signal transduction);GO:0009897(external side of plasma membrane);GO:0033209(tumor necrosis factor-mediated signaling pathway);GO:…	04060(Cytokine-cytokine receptor interaction)	NA	NA	tumor necrosis factor receptor superfamily, member 18 [Source:HGNC Symbol;Acc:HGNC:11914]	4.36544	0.404889	3.63966	0.442814	2.79719	0.294214	16.3643	1.38798	8.29517	0.75767	2.57964	0.240933	8.32792	0.790183	5.26049	0.533248	4.43955	0.462747	12.9149	1.29702
277	0	chr1	-	1203844	1205680	ENST00000486728	4	727	ENSG00000186891	TNFRSF18	GO:0002687(positive regulation of leukocyte migration);GO:0005031(tumor necrosis factor-activated receptor activity);GO:0005515(protein binding);GO:0005576(extracellular region);GO:0005887(integral component of plasma membrane);GO:0006915(apoptotic process);GO:0007165(signal transduction);GO:0009897(external side of plasma membrane);GO:0033209(tumor necrosis factor-mediated signaling pathway);GO:…	04060(Cytokine-cytokine receptor interaction)	NA	NA	tumor necrosis factor receptor superfamily, member 18 [Source:HGNC Symbol;Acc:HGNC:11914]	1.12749	0.104573	0.846723	0.103015	9.35417	0.983889	18.7567	1.5909	7.79896	0.712347	11.5346	1.0773	0.589733	0.055956	7.45854	0.756061	4.75341	0.495462	8.69696	0.87342
278	0	chr1	-	1203844	1206571	ENST00000379265	5	705	ENSG00000186891	TNFRSF18	GO:0002687(positive regulation of leukocyte migration);GO:0005031(tumor necrosis factor-activated receptor activity);GO:0005515(protein binding);GO:0005576(extracellular region);GO:0005887(integral component of plasma membrane);GO:0006915(apoptotic process);GO:0007165(signal transduction);GO:0009897(external side of plasma membrane);GO:0033209(tumor necrosis factor-mediated signaling pathway);GO:…	04060(Cytokine-cytokine receptor interaction)	NA	NA	tumor necrosis factor receptor superfamily, member 18 [Source:HGNC Symbol;Acc:HGNC:11914]	0.321536	0.029822	0	0	0	0	0	0	0	0	0	0	0	0	2.04727	0.207529	0	0	0	0
279	0	chr1	-	1211326	1214132	ENST00000379236	7	1068	MSTRG.78	TNFRSF4	GO:0005031(tumor necrosis factor-activated receptor activity);GO:0005515(protein binding);GO:0005886(plasma membrane);GO:0005887(integral component of plasma membrane);GO:0006954(inflammatory response);GO:0006955(immune response);GO:0006968(cellular defense response);GO:0009897(external side of plasma membrane);GO:0009986(cell surface);GO:0030890(positive regulation of B cell proliferation);GO:00…	04060(Cytokine-cytokine receptor interaction)	NA	NA	tumor necrosis factor receptor superfamily, member 4 [Source:HGNC Symbol;Acc:HGNC:11918]	15.4856	1.43627	15.6455	1.90348	19.3722	2.03761	15.589	1.32222	31.5703	2.88359	10.2316	0.955607	8.70877	0.82632	18.9941	1.92541	23.3572	2.43459	10.4916	1.05365
280	0	chr1	-	1211340	1214138	ENST00000497869	5	1707	MSTRG.78	TNFRSF4	GO:0005031(tumor necrosis factor-activated receptor activity);GO:0005515(protein binding);GO:0005886(plasma membrane);GO:0005887(integral component of plasma membrane);GO:0006954(inflammatory response);GO:0006955(immune response);GO:0006968(cellular defense response);GO:0009897(external side of plasma membrane);GO:0009986(cell surface);GO:0030890(positive regulation of B cell proliferation);GO:00…	04060(Cytokine-cytokine receptor interaction)	NA	NA	tumor necrosis factor receptor superfamily, member 4 [Source:HGNC Symbol;Acc:HGNC:11918]	2.17848	0.202052	0.73078	0.088909	5.62869	0.592037	3.02969	0.256971	7.49386	0.684479	2.01611	0.1883	3.65069	0.34639	2.8912	0.293076	6.63895	0.691997	5.14045	0.516246
281	0	chr1	-	1212019	1213498	ENST00000453580	4	393	MSTRG.78	TNFRSF4	GO:0005031(tumor necrosis factor-activated receptor activity);GO:0005515(protein binding);GO:0005886(plasma membrane);GO:0005887(integral component of plasma membrane);GO:0006954(inflammatory response);GO:0006955(immune response);GO:0006968(cellular defense response);GO:0009897(external side of plasma membrane);GO:0009986(cell surface);GO:0030890(positive regulation of B cell proliferation);GO:00…	04060(Cytokine-cytokine receptor interaction)	NA	NA	tumor necrosis factor receptor superfamily, member 4 [Source:HGNC Symbol;Acc:HGNC:11918]	0	0	0	0	0	0	1.63649	0.138803	0	0	0	0	0	0	0	0	0	0	0	0
282	0	chr1	-	1216908	1232001	ENST00000360001	7	1956	MSTRG.79	SDF4	GO:0005509(calcium ion binding);GO:0005515(protein binding);GO:0005737(cytoplasm);GO:0005770(late endosome);GO:0005794(Golgi apparatus);GO:0005796(Golgi lumen);GO:0005886(plasma membrane);GO:0009650(UV protection);GO:0016020(membrane);GO:0017156(calcium ion-dependent exocytosis);GO:0021549(cerebellum development);GO:0032059(bleb);GO:0042802(identical protein binding);GO:0045444(fat cell different…	NA	NA	NA	stromal cell derived factor 4 [Source:HGNC Symbol;Acc:HGNC:24188]	100.288	9.30163	113.351	13.7907	118.083	12.4202	149.057	12.6427	232.047	21.1948	337.522	31.5237	191.873	18.2056	250.747	25.4179	214.753	22.3843	364.205	36.5764
283	j	chr1	-	1216908	1232052	MSTRG.79.1	6	6323	MSTRG.79	SDF4	NA	NA	NA	NA	NA	10.8782	1.00894	11.7303	1.42715	32.1294	3.37943	23.5352	1.9962	27.1614	2.48089	33.3689	3.11658	29.6856	2.81668	18.0573	1.83044	29.7972	3.10585	92.9895	9.33876
284	j	chr1	-	1216925	1232049	MSTRG.79.3	6	6688	MSTRG.79	SDF4	NA	NA	NA	NA	NA	6.48345	0.601333	11.0723	1.34709	32.094	3.37571	21.2192	1.79977	19.216	1.75517	32.087	2.99685	3.87804	0.367962	16.5625	1.67892	0.393172	0.040981	0.331983	0.03334
285	j	chr1	-	1216925	1232052	MSTRG.79.4	7	2375	MSTRG.79	SDF4	NA	NA	NA	NA	NA	21.9486	2.03571	16.4834	2.00543	34.7142	3.6513	113.506	9.62734	5.81613	0.531238	31.1062	2.90524	2.46632	0.234014	38.8219	3.93532	7.84677	0.817892	0.692607	0.069557
286	0	chr1	-	1216931	1232031	ENST00000263741	7	2079	MSTRG.79	SDF4	GO:0005509(calcium ion binding);GO:0005515(protein binding);GO:0005737(cytoplasm);GO:0005770(late endosome);GO:0005794(Golgi apparatus);GO:0005796(Golgi lumen);GO:0005886(plasma membrane);GO:0009650(UV protection);GO:0016020(membrane);GO:0017156(calcium ion-dependent exocytosis);GO:0021549(cerebellum development);GO:0032059(bleb);GO:0042802(identical protein binding);GO:0045444(fat cell different…	NA	NA	NA	stromal cell derived factor 4 [Source:HGNC Symbol;Acc:HGNC:24188]	34.02	3.15531	34.0333	4.14061	49.2332	5.17844	154.627	13.1151	53.3543	4.87332	36.3207	3.39227	45.7594	4.34182	43.9288	4.45299	20.6226	2.14955	64.6301	6.49068
287	0	chr1	-	1216931	1232031	ENST00000465727	7	2095	MSTRG.79	SDF4	GO:0005509(calcium ion binding);GO:0005515(protein binding);GO:0005737(cytoplasm);GO:0005770(late endosome);GO:0005794(Golgi apparatus);GO:0005796(Golgi lumen);GO:0005886(plasma membrane);GO:0009650(UV protection);GO:0016020(membrane);GO:0017156(calcium ion-dependent exocytosis);GO:0021549(cerebellum development);GO:0032059(bleb);GO:0042802(identical protein binding);GO:0045444(fat cell different…	NA	NA	NA	stromal cell derived factor 4 [Source:HGNC Symbol;Acc:HGNC:24188]	0	0	2.32388	0.282731	0	0	1.77908	0.150897	1.09954	0.10043	0.778825	0.07274	0	0	1.18289	0.119907	0	0	1.14112	0.114601
288	0	chr1	-	1216932	1221351	ENST00000494748	3	3516	MSTRG.79	SDF4	GO:0005509(calcium ion binding);GO:0005515(protein binding);GO:0005737(cytoplasm);GO:0005770(late endosome);GO:0005794(Golgi apparatus);GO:0005796(Golgi lumen);GO:0005886(plasma membrane);GO:0009650(UV protection);GO:0016020(membrane);GO:0017156(calcium ion-dependent exocytosis);GO:0021549(cerebellum development);GO:0032059(bleb);GO:0042802(identical protein binding);GO:0045444(fat cell different…	NA	NA	NA	stromal cell derived factor 4 [Source:HGNC Symbol;Acc:HGNC:24188]	9.19266	0.852609	5.23961	0.637469	0.925675	0.097364	10.8971	0.924262	0	0	1.46165	0.136514	1.50048	0.142371	54.3964	5.51408	6.85458	0.714473	1.56906	0.157577
289	0	chr1	-	1216934	1220293	ENST00000478938	2	2591	MSTRG.79	SDF4	GO:0005509(calcium ion binding);GO:0005515(protein binding);GO:0005737(cytoplasm);GO:0005770(late endosome);GO:0005794(Golgi apparatus);GO:0005796(Golgi lumen);GO:0005886(plasma membrane);GO:0009650(UV protection);GO:0016020(membrane);GO:0017156(calcium ion-dependent exocytosis);GO:0021549(cerebellum development);GO:0032059(bleb);GO:0042802(identical protein binding);GO:0045444(fat cell different…	NA	NA	NA	stromal cell derived factor 4 [Source:HGNC Symbol;Acc:HGNC:24188]	0.985146	0.091371	1.78169	0.216766	1.4393	0.151389	8.43584	0.715508	3.31381	0.302679	3.22134	0.300866	4.0426	0.383577	8.07606	0.818658	4.97384	0.518438	3.21185	0.32256
290	0	chr1	-	1218523	1228596	ENST00000403997	5	728	MSTRG.79	SDF4	GO:0005509(calcium ion binding);GO:0005515(protein binding);GO:0005737(cytoplasm);GO:0005770(late endosome);GO:0005794(Golgi apparatus);GO:0005796(Golgi lumen);GO:0005886(plasma membrane);GO:0009650(UV protection);GO:0016020(membrane);GO:0017156(calcium ion-dependent exocytosis);GO:0021549(cerebellum development);GO:0032059(bleb);GO:0042802(identical protein binding);GO:0045444(fat cell different…	NA	NA	NA	stromal cell derived factor 4 [Source:HGNC Symbol;Acc:HGNC:24188]	0	0	2.46737	0.300188	3.38117	0.355638	6.68204	0.566755	0	0	1.02934	0.096138	0	0	9.47015	0.959975	0	0	5.93627	0.596169
291	0	chr1	-	1227272	1231968	ENST00000459994	3	604	MSTRG.79	SDF4	GO:0005509(calcium ion binding);GO:0005515(protein binding);GO:0005737(cytoplasm);GO:0005770(late endosome);GO:0005794(Golgi apparatus);GO:0005796(Golgi lumen);GO:0005886(plasma membrane);GO:0009650(UV protection);GO:0016020(membrane);GO:0017156(calcium ion-dependent exocytosis);GO:0021549(cerebellum development);GO:0032059(bleb);GO:0042802(identical protein binding);GO:0045444(fat cell different…	NA	NA	NA	stromal cell derived factor 4 [Source:HGNC Symbol;Acc:HGNC:24188]	1.25953	0.11682	0.799304	0.097246	2.43816	0.25645	1.81309	0.153782	1.64561	0.150308	1.93154	0.180401	0.775752	0.073606	4.22205	0.427983	1.78996	0.186573	4.27524	0.429355
293	0	chr1	-	1242446	1243463	ENST00000462849	3	682	MSTRG.81	FAM132A	GO:0005179(hormone activity);GO:0005515(protein binding);GO:0005576(extracellular region);GO:0005615(extracellular space);GO:0010906(regulation of glucose metabolic process);GO:0035774(positive regulation of insulin secretion involved in cellular response to glucose stimulus);GO:0045721(negative regulation of gluconeogenesis);GO:0046324(regulation of glucose import);GO:0046326(positive regulation…	NA	NA	NA	family with sequence similarity 132, member A [Source:HGNC Symbol;Acc:HGNC:32308]	2.01768	0.187138	1.16044	0.141183	0	0	13.7817	1.16893	5.16066	0.471368	8.88328	0.829678	0.000539	5.1e-05	14.9145	1.51186	2.68115	0.279464	0	0
294	0	chr1	-	1242449	1243158	ENST00000478606	2	522	MSTRG.81	FAM132A	GO:0005179(hormone activity);GO:0005515(protein binding);GO:0005576(extracellular region);GO:0005615(extracellular space);GO:0010906(regulation of glucose metabolic process);GO:0035774(positive regulation of insulin secretion involved in cellular response to glucose stimulus);GO:0045721(negative regulation of gluconeogenesis);GO:0046324(regulation of glucose import);GO:0046326(positive regulation…	NA	NA	NA	family with sequence similarity 132, member A [Source:HGNC Symbol;Acc:HGNC:32308]	0.484475	0.044935	1.29749	0.157857	1.53577	0.161535	4.3743	0.371018	3.50313	0.319971	4.96882	0.464076	0.367903	0.034908	2.19485	0.222489	2.29604	0.239323	4.59207	0.461173
295	0	chr1	-	1242453	1246722	ENST00000330388	8	1036	MSTRG.81	FAM132A	GO:0005179(hormone activity);GO:0005515(protein binding);GO:0005576(extracellular region);GO:0005615(extracellular space);GO:0010906(regulation of glucose metabolic process);GO:0035774(positive regulation of insulin secretion involved in cellular response to glucose stimulus);GO:0045721(negative regulation of gluconeogenesis);GO:0046324(regulation of glucose import);GO:0046326(positive regulation…	NA	NA	NA	family with sequence similarity 132, member A [Source:HGNC Symbol;Acc:HGNC:32308]	1.83868	0.170535	1.92696	0.23444	9.96244	1.04787	18.3125	1.55322	7.93779	0.725028	30.7564	2.87258	2.65251	0.25168	26.1892	2.65476	5.98581	0.623918	11.7483	1.17986
296	0	chr1	-	1243266	1244418	ENST00000468365	3	647	MSTRG.81	FAM132A	GO:0005179(hormone activity);GO:0005515(protein binding);GO:0005576(extracellular region);GO:0005615(extracellular space);GO:0010906(regulation of glucose metabolic process);GO:0035774(positive regulation of insulin secretion involved in cellular response to glucose stimulus);GO:0045721(negative regulation of gluconeogenesis);GO:0046324(regulation of glucose import);GO:0046326(positive regulation…	NA	NA	NA	family with sequence similarity 132, member A [Source:HGNC Symbol;Acc:HGNC:32308]	2.38447	0.221157	0.899021	0.109378	3.37737	0.355238	4.49746	0.381464	1.80235	0.164624	7.88086	0.736054	0.179938	0.017073	6.49005	0.657887	1.76474	0.183944	6.10207	0.61282
297	0	chr1	-	1243981	1244724	ENST00000486627	2	639	MSTRG.81	FAM132A	GO:0005179(hormone activity);GO:0005515(protein binding);GO:0005576(extracellular region);GO:0005615(extracellular space);GO:0010906(regulation of glucose metabolic process);GO:0035774(positive regulation of insulin secretion involved in cellular response to glucose stimulus);GO:0045721(negative regulation of gluconeogenesis);GO:0046324(regulation of glucose import);GO:0046326(positive regulation…	NA	NA	NA	family with sequence similarity 132, member A [Source:HGNC Symbol;Acc:HGNC:32308]	0	0	0	0	0	0	2.62897	0.222983	0	0	6.17603	0.576827	1.50891	0.143171	5.09509	0.516482	1.56316	0.162932	0	0
298	0	chr1	-	1249777	1251334	ENST00000565563	1	1558	ENSG00000260179	RP5-902P8.12	NA	NA	NA	NA	NA	0	0	1.52632	0.185697	0	0	0	0	0	0	0	0	3.15597	0.29945	0	0	0.86457	0.090117	0	0
299	j	chr1	-	1253672	1273854	MSTRG.94.1	7	3278	MSTRG.94	UBE2J2	NA	NA	NA	NA	NA	11.1045	1.02993	14.4493	1.75796	20.5378	2.16021	16.8842	1.43208	15.7762	1.44097	13.0967	1.2232	13.4671	1.27781	23.9097	2.42369	20.6557	2.153	14.2534	1.43144
300	0	chr1	-	1253909	1273853	ENST00000450390	8	2455	MSTRG.94	UBE2J2	GO:0000151(ubiquitin ligase complex);GO:0000209(protein polyubiquitination);GO:0005524(ATP binding);GO:0005737(cytoplasm);GO:0005783(endoplasmic reticulum);GO:0005789(endoplasmic reticulum membrane);GO:0006986(response to unfolded protein);GO:0016021(integral component of membrane);GO:0016874(ligase activity);GO:0030433(ER-associated ubiquitin-dependent protein catabolic process);GO:0031625(ubiqu…	04120(Ubiquitin mediated proteolysis);04141(Protein processing in endoplasmic reticulum);05012(Parkinson's disease)	NA	NA	ubiquitin-conjugating enzyme E2, J2 [Source:HGNC Symbol;Acc:HGNC:19268]	1.82848	0.16959	4.89086	0.595039	0.991867	0.104326	1.95004	0.165398	1.24735	0.113931	1.91848	0.179181	1.1517	0.109277	2.84269	0.288159	2.32745	0.242597	2.11668	0.212574
301	0	chr1	-	1253914	1273854	ENST00000347370	7	2387	MSTRG.94	UBE2J2	GO:0000151(ubiquitin ligase complex);GO:0000209(protein polyubiquitination);GO:0005524(ATP binding);GO:0005737(cytoplasm);GO:0005783(endoplasmic reticulum);GO:0005789(endoplasmic reticulum membrane);GO:0006986(response to unfolded protein);GO:0016021(integral component of membrane);GO:0016874(ligase activity);GO:0030433(ER-associated ubiquitin-dependent protein catabolic process);GO:0031625(ubiqu…	04120(Ubiquitin mediated proteolysis);04141(Protein processing in endoplasmic reticulum);05012(Parkinson's disease)	NA	NA	ubiquitin-conjugating enzyme E2, J2 [Source:HGNC Symbol;Acc:HGNC:19268]	2.32612	0.215745	2.16577	0.263495	0.787395	0.08282	5.80739	0.492569	1.38899	0.126868	2.20514	0.205955	2.6115	0.247789	1.04995	0.106432	2.63923	0.275094	0	0
302	0	chr1	-	1254470	1273885	ENST00000349431	7	1733	MSTRG.94	UBE2J2	GO:0000151(ubiquitin ligase complex);GO:0000209(protein polyubiquitination);GO:0005524(ATP binding);GO:0005737(cytoplasm);GO:0005783(endoplasmic reticulum);GO:0005789(endoplasmic reticulum membrane);GO:0006986(response to unfolded protein);GO:0016021(integral component of membrane);GO:0016874(ligase activity);GO:0030433(ER-associated ubiquitin-dependent protein catabolic process);GO:0031625(ubiqu…	04120(Ubiquitin mediated proteolysis);04141(Protein processing in endoplasmic reticulum);05012(Parkinson's disease)	NA	NA	ubiquitin-conjugating enzyme E2, J2 [Source:HGNC Symbol;Acc:HGNC:19268]	29.2045	2.70869	15.118	1.83931	21.3235	2.24284	32.2898	2.73875	27.8475	2.54356	30.0142	2.80326	34.7957	3.30154	30.5027	3.09201	21.2017	2.20991	31.2929	3.14269
303	0	chr1	-	1254985	1273855	ENST00000400929	6	1057	MSTRG.94	UBE2J2	GO:0000151(ubiquitin ligase complex);GO:0000209(protein polyubiquitination);GO:0005524(ATP binding);GO:0005737(cytoplasm);GO:0005783(endoplasmic reticulum);GO:0005789(endoplasmic reticulum membrane);GO:0006986(response to unfolded protein);GO:0016021(integral component of membrane);GO:0016874(ligase activity);GO:0030433(ER-associated ubiquitin-dependent protein catabolic process);GO:0031625(ubiqu…	04120(Ubiquitin mediated proteolysis);04141(Protein processing in endoplasmic reticulum);05012(Parkinson's disease)	NA	NA	ubiquitin-conjugating enzyme E2, J2 [Source:HGNC Symbol;Acc:HGNC:19268]	1.58319	0.146839	0	0	0.127666	0.013428	3.33393	0.282776	0	0	0	0	0	0	0	0	5.54823	0.578308	0	0
304	0	chr1	-	1255048	1273864	ENST00000464036	8	1256	MSTRG.94	UBE2J2	GO:0000151(ubiquitin ligase complex);GO:0000209(protein polyubiquitination);GO:0005524(ATP binding);GO:0005737(cytoplasm);GO:0005783(endoplasmic reticulum);GO:0005789(endoplasmic reticulum membrane);GO:0006986(response to unfolded protein);GO:0016021(integral component of membrane);GO:0016874(ligase activity);GO:0030433(ER-associated ubiquitin-dependent protein catabolic process);GO:0031625(ubiqu…	04120(Ubiquitin mediated proteolysis);04141(Protein processing in endoplasmic reticulum);05012(Parkinson's disease)	NA	NA	ubiquitin-conjugating enzyme E2, J2 [Source:HGNC Symbol;Acc:HGNC:19268]	6.44614	0.597872	0.39567	0.048139	2.69279	0.283233	1.40057	0.118793	1.36558	0.124731	5.18915	0.484655	6.83171	0.648217	1.00397	0.101771	12.0348	1.25442	6.02397	0.604977
305	0	chr1	-	1255164	1273726	ENST00000360466	7	1047	MSTRG.94	UBE2J2	GO:0000151(ubiquitin ligase complex);GO:0000209(protein polyubiquitination);GO:0005524(ATP binding);GO:0005737(cytoplasm);GO:0005783(endoplasmic reticulum);GO:0005789(endoplasmic reticulum membrane);GO:0006986(response to unfolded protein);GO:0016021(integral component of membrane);GO:0016874(ligase activity);GO:0030433(ER-associated ubiquitin-dependent protein catabolic process);GO:0031625(ubiqu…	04120(Ubiquitin mediated proteolysis);04141(Protein processing in endoplasmic reticulum);05012(Parkinson's disease)	NA	NA	ubiquitin-conjugating enzyme E2, J2 [Source:HGNC Symbol;Acc:HGNC:19268]	0	0	4.19991	0.510976	0.996857	0.104851	0	0	6.10917	0.558003	6.17495	0.576726	4.11696	0.390632	5.37993	0.545356	8.05544	0.839642	3.36268	0.337708
306	0	chr1	-	1255178	1273833	ENST00000400930	8	1021	MSTRG.94	UBE2J2	GO:0000151(ubiquitin ligase complex);GO:0000209(protein polyubiquitination);GO:0005524(ATP binding);GO:0005737(cytoplasm);GO:0005783(endoplasmic reticulum);GO:0005789(endoplasmic reticulum membrane);GO:0006986(response to unfolded protein);GO:0016021(integral component of membrane);GO:0016874(ligase activity);GO:0030433(ER-associated ubiquitin-dependent protein catabolic process);GO:0031625(ubiqu…	04120(Ubiquitin mediated proteolysis);04141(Protein processing in endoplasmic reticulum);05012(Parkinson's disease)	NA	NA	ubiquitin-conjugating enzyme E2, J2 [Source:HGNC Symbol;Acc:HGNC:19268]	1.15695	0.107306	0.409172	0.049781	0.589608	0.062016	0.567914	0.048169	0.130176	0.01189	0.411686	0.038451	0.115216	0.010932	0.410578	0.04162	1.15955	0.120863	1.2967	0.130225
307	0	chr1	-	1255264	1256335	ENST00000467339	2	515	MSTRG.94	UBE2J2	GO:0000151(ubiquitin ligase complex);GO:0000209(protein polyubiquitination);GO:0005524(ATP binding);GO:0005737(cytoplasm);GO:0005783(endoplasmic reticulum);GO:0005789(endoplasmic reticulum membrane);GO:0006986(response to unfolded protein);GO:0016021(integral component of membrane);GO:0016874(ligase activity);GO:0030433(ER-associated ubiquitin-dependent protein catabolic process);GO:0031625(ubiqu…	04120(Ubiquitin mediated proteolysis);04141(Protein processing in endoplasmic reticulum);05012(Parkinson's disease)	NA	NA	ubiquitin-conjugating enzyme E2, J2 [Source:HGNC Symbol;Acc:HGNC:19268]	5.37292	0.498332	3.60286	0.438336	4.53142	0.476623	5.63882	0.478272	4.78761	0.437294	4.9979	0.466792	7.95466	0.754767	5.87602	0.595644	8.1884	0.853501	4.35918	0.437784
308	0	chr1	-	1255268	1273849	ENST00000473215	7	1028	MSTRG.94	UBE2J2	GO:0000151(ubiquitin ligase complex);GO:0000209(protein polyubiquitination);GO:0005524(ATP binding);GO:0005737(cytoplasm);GO:0005783(endoplasmic reticulum);GO:0005789(endoplasmic reticulum membrane);GO:0006986(response to unfolded protein);GO:0016021(integral component of membrane);GO:0016874(ligase activity);GO:0030433(ER-associated ubiquitin-dependent protein catabolic process);GO:0031625(ubiqu…	04120(Ubiquitin mediated proteolysis);04141(Protein processing in endoplasmic reticulum);05012(Parkinson's disease)	NA	NA	ubiquitin-conjugating enzyme E2, J2 [Source:HGNC Symbol;Acc:HGNC:19268]	3.74146	0.347016	3.78722	0.460766	1.82815	0.192288	4.72964	0.401157	3.18401	0.290823	1.73372	0.161925	4.9737	0.471923	2.08862	0.21172	2.52511	0.263199	0	0
309	0	chr1	-	1255395	1273844	ENST00000435198	7	1056	MSTRG.94	UBE2J2	GO:0000151(ubiquitin ligase complex);GO:0000209(protein polyubiquitination);GO:0005524(ATP binding);GO:0005737(cytoplasm);GO:0005783(endoplasmic reticulum);GO:0005789(endoplasmic reticulum membrane);GO:0006986(response to unfolded protein);GO:0016021(integral component of membrane);GO:0016874(ligase activity);GO:0030433(ER-associated ubiquitin-dependent protein catabolic process);GO:0031625(ubiqu…	04120(Ubiquitin mediated proteolysis);04141(Protein processing in endoplasmic reticulum);05012(Parkinson's disease)	NA	NA	ubiquitin-conjugating enzyme E2, J2 [Source:HGNC Symbol;Acc:HGNC:19268]	6.20273	0.575296	6.25718	0.76127	2.68731	0.282656	7.45168	0.632034	2.44088	0.222947	6.85841	0.64056	6.28763	0.596593	9.84954	0.998433	4.68526	0.488359	6.83924	0.686853
310	0	chr1	-	1255439	1273827	ENST00000509720	5	472	MSTRG.94	UBE2J2	GO:0000151(ubiquitin ligase complex);GO:0000209(protein polyubiquitination);GO:0005524(ATP binding);GO:0005737(cytoplasm);GO:0005783(endoplasmic reticulum);GO:0005789(endoplasmic reticulum membrane);GO:0006986(response to unfolded protein);GO:0016021(integral component of membrane);GO:0016874(ligase activity);GO:0030433(ER-associated ubiquitin-dependent protein catabolic process);GO:0031625(ubiqu…	04120(Ubiquitin mediated proteolysis);04141(Protein processing in endoplasmic reticulum);05012(Parkinson's disease)	NA	NA	ubiquitin-conjugating enzyme E2, J2 [Source:HGNC Symbol;Acc:HGNC:19268]	0.871574	0.080837	0	0	2.41765	0.254293	2.53794	0.215262	1.5482	0.141411	2.13821	0.199704	4.49096	0.426119	2.31931	0.235105	2.50887	0.261507	3.65433	0.366998
311	0	chr1	-	1256049	1273790	ENST00000491779	4	611	MSTRG.94	UBE2J2	GO:0000151(ubiquitin ligase complex);GO:0000209(protein polyubiquitination);GO:0005524(ATP binding);GO:0005737(cytoplasm);GO:0005783(endoplasmic reticulum);GO:0005789(endoplasmic reticulum membrane);GO:0006986(response to unfolded protein);GO:0016021(integral component of membrane);GO:0016874(ligase activity);GO:0030433(ER-associated ubiquitin-dependent protein catabolic process);GO:0031625(ubiqu…	04120(Ubiquitin mediated proteolysis);04141(Protein processing in endoplasmic reticulum);05012(Parkinson's disease)	NA	NA	ubiquitin-conjugating enzyme E2, J2 [Source:HGNC Symbol;Acc:HGNC:19268]	0	0	1.09143	0.132787	1.16554	0.122593	0	0	0	0	0	0	0	0	0	0	2.46734	0.257178	0	0
312	0	chr1	-	1256992	1273815	ENST00000466752	6	886	MSTRG.94	UBE2J2	GO:0000151(ubiquitin ligase complex);GO:0000209(protein polyubiquitination);GO:0005524(ATP binding);GO:0005737(cytoplasm);GO:0005783(endoplasmic reticulum);GO:0005789(endoplasmic reticulum membrane);GO:0006986(response to unfolded protein);GO:0016021(integral component of membrane);GO:0016874(ligase activity);GO:0030433(ER-associated ubiquitin-dependent protein catabolic process);GO:0031625(ubiqu…	04120(Ubiquitin mediated proteolysis);04141(Protein processing in endoplasmic reticulum);05012(Parkinson's disease)	NA	NA	ubiquitin-conjugating enzyme E2, J2 [Source:HGNC Symbol;Acc:HGNC:19268]	0	0	0.833239	0.101375	3.89767	0.409964	0	0	0.971088	0.088698	9.98657	0.932722	0	0	7.87206	0.797979	7.2737	0.758158	8.57117	0.860787
313	0	chr1	-	1257011	1273833	ENST00000503294	6	814	MSTRG.94	UBE2J2	GO:0000151(ubiquitin ligase complex);GO:0000209(protein polyubiquitination);GO:0005524(ATP binding);GO:0005737(cytoplasm);GO:0005783(endoplasmic reticulum);GO:0005789(endoplasmic reticulum membrane);GO:0006986(response to unfolded protein);GO:0016021(integral component of membrane);GO:0016874(ligase activity);GO:0030433(ER-associated ubiquitin-dependent protein catabolic process);GO:0031625(ubiqu…	04120(Ubiquitin mediated proteolysis);04141(Protein processing in endoplasmic reticulum);05012(Parkinson's disease)	NA	NA	ubiquitin-conjugating enzyme E2, J2 [Source:HGNC Symbol;Acc:HGNC:19268]	0.596523	0.055327	0.418832	0.050957	1.35036	0.142033	0.933188	0.079151	0	0	0.551578	0.051516	1.14395	0.108542	0.66944	0.06786	2.28697	0.238378	0	0
314	0	chr1	-	1257049	1273854	ENST00000477894	6	767	MSTRG.94	UBE2J2	GO:0000151(ubiquitin ligase complex);GO:0000209(protein polyubiquitination);GO:0005524(ATP binding);GO:0005737(cytoplasm);GO:0005783(endoplasmic reticulum);GO:0005789(endoplasmic reticulum membrane);GO:0006986(response to unfolded protein);GO:0016021(integral component of membrane);GO:0016874(ligase activity);GO:0030433(ER-associated ubiquitin-dependent protein catabolic process);GO:0031625(ubiqu…	04120(Ubiquitin mediated proteolysis);04141(Protein processing in endoplasmic reticulum);05012(Parkinson's disease)	NA	NA	ubiquitin-conjugating enzyme E2, J2 [Source:HGNC Symbol;Acc:HGNC:19268]	2.31232	0.214465	0.913724	0.111167	0	0	0.206075	0.017479	0	0	0	0	0.932642	0.088492	0.230034	0.023318	0.515202	0.053701	0	0
315	0	chr1	-	1257122	1263569	ENST00000471154	3	336	MSTRG.94	UBE2J2	GO:0000151(ubiquitin ligase complex);GO:0000209(protein polyubiquitination);GO:0005524(ATP binding);GO:0005737(cytoplasm);GO:0005783(endoplasmic reticulum);GO:0005789(endoplasmic reticulum membrane);GO:0006986(response to unfolded protein);GO:0016021(integral component of membrane);GO:0016874(ligase activity);GO:0030433(ER-associated ubiquitin-dependent protein catabolic process);GO:0031625(ubiqu…	04120(Ubiquitin mediated proteolysis);04141(Protein processing in endoplasmic reticulum);05012(Parkinson's disease)	NA	NA	ubiquitin-conjugating enzyme E2, J2 [Source:HGNC Symbol;Acc:HGNC:19268]	9.27969	0.860681	7.76659	0.944909	7.00439	0.736735	15.415	1.30746	12.2694	1.12067	15.4768	1.4455	12.1835	1.15602	11.0467	1.11979	11.9118	1.24161	15.7942	1.58618
317	0	chr1	-	1257270	1273854	ENST00000502382	5	530	MSTRG.94	UBE2J2	GO:0000151(ubiquitin ligase complex);GO:0000209(protein polyubiquitination);GO:0005524(ATP binding);GO:0005737(cytoplasm);GO:0005783(endoplasmic reticulum);GO:0005789(endoplasmic reticulum membrane);GO:0006986(response to unfolded protein);GO:0016021(integral component of membrane);GO:0016874(ligase activity);GO:0030433(ER-associated ubiquitin-dependent protein catabolic process);GO:0031625(ubiqu…	04120(Ubiquitin mediated proteolysis);04141(Protein processing in endoplasmic reticulum);05012(Parkinson's disease)	NA	NA	ubiquitin-conjugating enzyme E2, J2 [Source:HGNC Symbol;Acc:HGNC:19268]	3.97358	0.368545	3.33235	0.405425	2.7172	0.2858	4.44585	0.377086	1.82046	0.166279	4.72265	0.441085	5.45619	0.517703	4.19968	0.425715	8.55784	0.892008	8.18489	0.821994
318	i	chr1	-	1257571	1261929	MSTRG.95.1	1	4359	MSTRG.95	UBE2J2	NA	NA	NA	NA	NA	0	0	17.5331	2.13314	22.656	2.383	28.4058	2.40931	0	0	0	0	0	0	0	0	29.1468	3.03806	0	0
319	0	chr1	-	1262853	1273837	ENST00000461142	3	837	MSTRG.94	UBE2J2	GO:0000151(ubiquitin ligase complex);GO:0000209(protein polyubiquitination);GO:0005524(ATP binding);GO:0005737(cytoplasm);GO:0005783(endoplasmic reticulum);GO:0005789(endoplasmic reticulum membrane);GO:0006986(response to unfolded protein);GO:0016021(integral component of membrane);GO:0016874(ligase activity);GO:0030433(ER-associated ubiquitin-dependent protein catabolic process);GO:0031625(ubiqu…	04120(Ubiquitin mediated proteolysis);04141(Protein processing in endoplasmic reticulum);05012(Parkinson's disease)	NA	NA	ubiquitin-conjugating enzyme E2, J2 [Source:HGNC Symbol;Acc:HGNC:19268]	12.5071	1.16002	11.1245	1.35345	13.7743	1.44881	16.0873	1.36448	11.0776	1.01181	14.7799	1.38041	11.7362	1.11357	14.6259	1.4826	18.2098	1.89806	14.5357	1.4598
320	0	chr1	-	1267862	1273471	ENST00000488418	2	750	MSTRG.94	UBE2J2	GO:0000151(ubiquitin ligase complex);GO:0000209(protein polyubiquitination);GO:0005524(ATP binding);GO:0005737(cytoplasm);GO:0005783(endoplasmic reticulum);GO:0005789(endoplasmic reticulum membrane);GO:0006986(response to unfolded protein);GO:0016021(integral component of membrane);GO:0016874(ligase activity);GO:0030433(ER-associated ubiquitin-dependent protein catabolic process);GO:0031625(ubiqu…	04120(Ubiquitin mediated proteolysis);04141(Protein processing in endoplasmic reticulum);05012(Parkinson's disease)	NA	NA	ubiquitin-conjugating enzyme E2, J2 [Source:HGNC Symbol;Acc:HGNC:19268]	23.433	2.17338	32.488	3.9526	27.1941	2.86033	31.2003	2.64633	25.49	2.32822	27.1566	2.53636	30.0188	2.84829	0.781171	0.079186	47.306	4.93084	59.7591	6.0015
321	0	chr1	+	1275223	1280420	ENST00000434139	3	268	MSTRG.96	RP5-902P8.10	NA	NA	NA	NA	NA	0.309702	0.028725	0	0	0	0	0	0	0	0	0	0	0	0	0	0	1.32637	0.138251	0	0
322	0	chr1	+	1275237	1279393	ENST00000453732	2	389	MSTRG.96	RP5-902P8.10	NA	NA	NA	NA	NA	0.236504	0.021935	0	0	1.40617	0.147904	0	0	0	0	3.43105	0.320452	0	0	0	0	0	0	2.09254	0.210151
323	0	chr1	+	1280436	1292019	ENST00000379116	18	3044	MSTRG.97	SCNN1D	GO:0005272(sodium channel activity);GO:0005515(protein binding);GO:0005886(plasma membrane);GO:0006814(sodium ion transport);GO:0015280(ligand-gated sodium channel activity);GO:0015629(actin cytoskeleton);GO:0016020(membrane);GO:0016021(integral component of membrane);GO:0034220(ion transmembrane transport);GO:0035725(sodium ion transmembrane transport);GO:0050896(response to stimulus);GO:0050909…	NA	NA	NA	sodium channel, non voltage gated 1 delta subunit [Source:HGNC Symbol;Acc:HGNC:10601]	0.155733	0.014444	0	0	0.314903	0.033122	0.921393	0.07815	0.260799	0.023821	0.357063	0.033349	0.262164	0.024875	2.82069	0.285929	0	0	0	0
325	0	chr1	+	1280588	1292024	ENST00000338555	15	3475	MSTRG.97	SCNN1D	GO:0005272(sodium channel activity);GO:0005515(protein binding);GO:0005886(plasma membrane);GO:0006814(sodium ion transport);GO:0015280(ligand-gated sodium channel activity);GO:0015629(actin cytoskeleton);GO:0016020(membrane);GO:0016021(integral component of membrane);GO:0034220(ion transmembrane transport);GO:0035725(sodium ion transmembrane transport);GO:0050896(response to stimulus);GO:0050909…	NA	NA	NA	sodium channel, non voltage gated 1 delta subunit [Source:HGNC Symbol;Acc:HGNC:10601]	2.87239	0.266411	7.67578	0.933861	2.71977	0.286071	6.21273	0.526949	2.60013	0.237493	4.3861	0.409652	4.85627	0.46078	3.56107	0.360981	4.97091	0.518132	2.39773	0.240799
326	0	chr1	+	1281178	1292029	ENST00000616713	17	2871	MSTRG.97	SCNN1D	GO:0005272(sodium channel activity);GO:0005515(protein binding);GO:0005886(plasma membrane);GO:0006814(sodium ion transport);GO:0015280(ligand-gated sodium channel activity);GO:0015629(actin cytoskeleton);GO:0016020(membrane);GO:0016021(integral component of membrane);GO:0034220(ion transmembrane transport);GO:0035725(sodium ion transmembrane transport);GO:0050896(response to stimulus);GO:0050909…	NA	NA	NA	sodium channel, non voltage gated 1 delta subunit [Source:HGNC Symbol;Acc:HGNC:10601]	0	0	0	0	1.79981	0.189307	0	0	0	0	0	0	0	0	0	0	0	0	2.33349	0.234348
328	0	chr1	+	1281925	1286168	ENST00000470022	4	645	MSTRG.97	SCNN1D	GO:0005272(sodium channel activity);GO:0005515(protein binding);GO:0005886(plasma membrane);GO:0006814(sodium ion transport);GO:0015280(ligand-gated sodium channel activity);GO:0015629(actin cytoskeleton);GO:0016020(membrane);GO:0016021(integral component of membrane);GO:0034220(ion transmembrane transport);GO:0035725(sodium ion transmembrane transport);GO:0050896(response to stimulus);GO:0050909…	NA	NA	NA	sodium channel, non voltage gated 1 delta subunit [Source:HGNC Symbol;Acc:HGNC:10601]	0	0	1.71526	0.208685	0.326292	0.03432	0.621281	0.052696	0.555432	0.050732	0.403332	0.03767	0.353704	0.033561	0.019322	0.001959	0.667767	0.069603	0.693321	0.069629
329	0	chr1	+	1282109	1292024	ENST00000325425	15	2679	MSTRG.97	SCNN1D	GO:0005272(sodium channel activity);GO:0005515(protein binding);GO:0005886(plasma membrane);GO:0006814(sodium ion transport);GO:0015280(ligand-gated sodium channel activity);GO:0015629(actin cytoskeleton);GO:0016020(membrane);GO:0016021(integral component of membrane);GO:0034220(ion transmembrane transport);GO:0035725(sodium ion transmembrane transport);GO:0050896(response to stimulus);GO:0050909…	NA	NA	NA	sodium channel, non voltage gated 1 delta subunit [Source:HGNC Symbol;Acc:HGNC:10601]	0	0	4.90625	0.596911	0.020653	0.002172	0	0	1.11068	0.101448	0.547282	0.051115	0	0	0	0	0.116793	0.012174	0	0
330	0	chr1	+	1282164	1285597	ENST00000467651	4	204	MSTRG.97	SCNN1D	GO:0005272(sodium channel activity);GO:0005515(protein binding);GO:0005886(plasma membrane);GO:0006814(sodium ion transport);GO:0015280(ligand-gated sodium channel activity);GO:0015629(actin cytoskeleton);GO:0016020(membrane);GO:0016021(integral component of membrane);GO:0034220(ion transmembrane transport);GO:0035725(sodium ion transmembrane transport);GO:0050896(response to stimulus);GO:0050909…	NA	NA	NA	sodium channel, non voltage gated 1 delta subunit [Source:HGNC Symbol;Acc:HGNC:10601]	0	0	0	0	0	0	1.62312	0.137669	0	0	0.497199	0.046437	0	0	0	0	0	0	1.46942	0.147571
331	0	chr1	+	1287109	1290943	ENST00000379099	7	923	MSTRG.97	SCNN1D	GO:0005272(sodium channel activity);GO:0005515(protein binding);GO:0005886(plasma membrane);GO:0006814(sodium ion transport);GO:0015280(ligand-gated sodium channel activity);GO:0015629(actin cytoskeleton);GO:0016020(membrane);GO:0016021(integral component of membrane);GO:0034220(ion transmembrane transport);GO:0035725(sodium ion transmembrane transport);GO:0050896(response to stimulus);GO:0050909…	NA	NA	NA	sodium channel, non voltage gated 1 delta subunit [Source:HGNC Symbol;Acc:HGNC:10601]	0.359236	0.033319	0	0	4.85208	0.51035	0.886766	0.075213	0.930911	0.085028	0.924196	0.086318	0.032851	0.003117	0.90142	0.091376	2.68216	0.279569	0.720101	0.072318
332	0	chr1	-	1292376	1308018	ENST00000354700	24	3896	MSTRG.98	ACAP3	GO:0005096(GTPase activator activity);GO:0005515(protein binding);GO:0043547(positive regulation of GTPase activity);GO:0046872(metal ion binding)	04144(Endocytosis)	NA	NA	ArfGAP with coiled-coil, ankyrin repeat and PH domains 3 [Source:HGNC Symbol;Acc:HGNC:16754]	41.824	3.87913	54.8942	6.67862	64.057	6.73764	28.4114	2.40979	13.3145	1.21613	38.0019	3.54929	50.8446	4.82432	31.2176	3.16448	46.278	4.82369	69.3831	6.96802
333	0	chr1	-	1292390	1305929	ENST00000492936	22	5319	MSTRG.98	ACAP3	GO:0005096(GTPase activator activity);GO:0005515(protein binding);GO:0043547(positive regulation of GTPase activity);GO:0046872(metal ion binding)	04144(Endocytosis)	NA	NA	ArfGAP with coiled-coil, ankyrin repeat and PH domains 3 [Source:HGNC Symbol;Acc:HGNC:16754]	1.23275	0.114336	0.782416	0.095191	7.08876	0.745609	20.3472	1.7258	18.9134	1.72752	1.61607	0.150937	11.1687	1.05973	19.024	1.92844	5.24451	0.54665	1.19883	0.120397
334	0	chr1	-	1292870	1298955	ENST00000467278	14	2725	MSTRG.98	ACAP3	GO:0005096(GTPase activator activity);GO:0005515(protein binding);GO:0043547(positive regulation of GTPase activity);GO:0046872(metal ion binding)	04144(Endocytosis)	NA	NA	ArfGAP with coiled-coil, ankyrin repeat and PH domains 3 [Source:HGNC Symbol;Acc:HGNC:16754]	5.02891	0.466426	2.84668	0.346337	11.0397	1.16118	13.5833	1.1521	24.3996	2.22863	21.3114	1.99044	15.8268	1.5017	24.3887	2.47225	60.7936	6.33669	17.9737	1.80506
335	0	chr1	-	1293564	1303260	ENST00000353662	21	2280	MSTRG.98	ACAP3	GO:0005096(GTPase activator activity);GO:0005515(protein binding);GO:0043547(positive regulation of GTPase activity);GO:0046872(metal ion binding)	04144(Endocytosis)	NA	NA	ArfGAP with coiled-coil, ankyrin repeat and PH domains 3 [Source:HGNC Symbol;Acc:HGNC:16754]	0	0	1.50483	0.183082	7.28137	0.765868	12.7863	1.08451	5.9798	0.546187	2.36071	0.220485	5.01793	0.476119	12.8326	1.30082	6.72536	0.701004	0	0
336	j	chr1	-	1294402	1309609	MSTRG.98.5	20	2734	MSTRG.98	ACAP3	NA	NA	NA	NA	NA	0	0	1.93708	0.235672	0	0	0	0	0	0	0	0	0	0	0	0	13.3161	1.38797	0	0
337	0	chr1	-	1294499	1295008	ENST00000470659	2	421	MSTRG.98	ACAP3	GO:0005096(GTPase activator activity);GO:0005515(protein binding);GO:0043547(positive regulation of GTPase activity);GO:0046872(metal ion binding)	04144(Endocytosis)	NA	NA	ArfGAP with coiled-coil, ankyrin repeat and PH domains 3 [Source:HGNC Symbol;Acc:HGNC:16754]	5.48486	0.508714	2.3786	0.289388	8.30842	0.873895	5.11824	0.434117	4.94661	0.451817	2.19488	0.204997	6.35972	0.603433	10.2829	1.04237	16.8344	1.7547	21.1894	2.12802
338	0	chr1	-	1296110	1296170	ENST00000613751	1	61	MSTRG.99	MIR6726	NA	NA	NA	NA	NA	1.22772	0.11387	5.0198	0.610726	0.831683	0.087478	4.71287	0.399735	0	0	0	0	1.86139	0.176615	2.9802	0.302098	6.07445	0.633158	5.93069	0.595609
339	0	chr1	-	1296436	1298265	ENST00000379037	4	492	MSTRG.98	ACAP3	GO:0005096(GTPase activator activity);GO:0005515(protein binding);GO:0043547(positive regulation of GTPase activity);GO:0046872(metal ion binding)	04144(Endocytosis)	NA	NA	ArfGAP with coiled-coil, ankyrin repeat and PH domains 3 [Source:HGNC Symbol;Acc:HGNC:16754]	1.22053	0.113203	1.64118	0.199672	10.564	1.11114	8.84742	0.750417	3.83421	0.350212	5.15747	0.481696	5.43382	0.515581	1.54262	0.156373	13.3756	1.39417	11.06	1.11074
340	0	chr1	-	1296466	1299617	ENST00000476572	6	819	MSTRG.98	ACAP3	GO:0005096(GTPase activator activity);GO:0005515(protein binding);GO:0043547(positive regulation of GTPase activity);GO:0046872(metal ion binding)	04144(Endocytosis)	NA	NA	ArfGAP with coiled-coil, ankyrin repeat and PH domains 3 [Source:HGNC Symbol;Acc:HGNC:16754]	0.652004	0.060473	0.056863	0.006918	3.77409	0.396966	0.884567	0.075027	1.66482	0.152062	1.6968	0.158478	0.9659	0.091648	1.4701	0.149022	1.494	0.155724	2.34234	0.235237
341	0	chr1	-	1297837	1298241	ENST00000493992	2	326	MSTRG.98	ACAP3	GO:0005096(GTPase activator activity);GO:0005515(protein binding);GO:0043547(positive regulation of GTPase activity);GO:0046872(metal ion binding)	04144(Endocytosis)	NA	NA	ArfGAP with coiled-coil, ankyrin repeat and PH domains 3 [Source:HGNC Symbol;Acc:HGNC:16754]	11.567	1.07282	12.5038	1.52125	7.58084	0.797367	4.20575	0.356722	9.88219	0.902626	6.56265	0.612937	17.4022	1.65118	12.4521	1.26225	12.9651	1.35139	11.3488	1.13973
342	0	chr1	-	1298744	1309609	ENST00000472541	9	1946	MSTRG.98	ACAP3	GO:0005096(GTPase activator activity);GO:0005515(protein binding);GO:0043547(positive regulation of GTPase activity);GO:0046872(metal ion binding)	04144(Endocytosis)	NA	NA	ArfGAP with coiled-coil, ankyrin repeat and PH domains 3 [Source:HGNC Symbol;Acc:HGNC:16754]	12.3443	1.14492	18.4713	2.24728	17.2206	1.8113	20.2465	1.71726	18.0845	1.65181	21.1111	1.97172	18.6921	1.77357	24.8831	2.52237	54.0006	5.62863	12.3177	1.23704
343	0	chr1	-	1300196	1307821	ENST00000354980	8	582	MSTRG.98	ACAP3	GO:0005096(GTPase activator activity);GO:0005515(protein binding);GO:0043547(positive regulation of GTPase activity);GO:0046872(metal ion binding)	04144(Endocytosis)	NA	NA	ArfGAP with coiled-coil, ankyrin repeat and PH domains 3 [Source:HGNC Symbol;Acc:HGNC:16754]	0.925058	0.085798	1.51108	0.183843	4.49063	0.472333	0.775523	0.065778	3.76614	0.343995	2.25191	0.210324	2.31847	0.219985	2.28944	0.232077	4.02151	0.419174	0	0
344	0	chr1	-	1301448	1304901	ENST00000478065	3	2393	MSTRG.98	ACAP3	GO:0005096(GTPase activator activity);GO:0005515(protein binding);GO:0043547(positive regulation of GTPase activity);GO:0046872(metal ion binding)	04144(Endocytosis)	NA	NA	ArfGAP with coiled-coil, ankyrin repeat and PH domains 3 [Source:HGNC Symbol;Acc:HGNC:16754]	7.5108	0.696618	7.01941	0.854005	10.0834	1.06059	9.18803	0.779307	11.6606	1.06507	10.1716	0.950002	10.0634	0.954856	9.90398	1.00395	16.0001	1.66774	16.1708	1.624
345	0	chr1	-	1301856	1307830	ENST00000479108	5	485	MSTRG.98	ACAP3	GO:0005096(GTPase activator activity);GO:0005515(protein binding);GO:0043547(positive regulation of GTPase activity);GO:0046872(metal ion binding)	04144(Endocytosis)	NA	NA	ArfGAP with coiled-coil, ankyrin repeat and PH domains 3 [Source:HGNC Symbol;Acc:HGNC:16754]	1.6949	0.1572	4.16187	0.506347	5.3766	0.565521	7.20368	0.610999	2.81401	0.257028	2.85275	0.26644	3.34906	0.317771	5.29051	0.536291	9.01588	0.939751	4.6048	0.462452
346	0	chr1	-	1303210	1307818	ENST00000438966	4	265	MSTRG.98	ACAP3	GO:0005096(GTPase activator activity);GO:0005515(protein binding);GO:0043547(positive regulation of GTPase activity);GO:0046872(metal ion binding)	04144(Endocytosis)	NA	NA	ArfGAP with coiled-coil, ankyrin repeat and PH domains 3 [Source:HGNC Symbol;Acc:HGNC:16754]	15.0191	1.393	12.9384	1.57413	0	0	21.2652	1.80367	0.305761	0.027928	11.6092	1.08427	11.718	1.11185	22.2598	2.25644	22.5491	2.35036	12.9388	1.29941
347	0	chr1	+	1308567	1311677	ENST00000379031	8	1287	MSTRG.100	PUSL1	GO:0001522(pseudouridine synthesis);GO:0003723(RNA binding);GO:0008033(tRNA processing);GO:0009451(RNA modification);GO:0009982(pseudouridine synthase activity);GO:0043231(intracellular membrane-bounded organelle)	NA	NA	NA	pseudouridylate synthase-like 1 [Source:HGNC Symbol;Acc:HGNC:26914]	14.973	1.38873	13.1405	1.59872	37.1239	3.90476	19.7186	1.67248	18.3826	1.67904	18.5305	1.73071	29.8338	2.83074	21.8924	2.2192	44.6179	4.65065	30.1645	3.02937
348	0	chr1	+	1308611	1311028	ENST00000470520	6	769	MSTRG.100	PUSL1	GO:0001522(pseudouridine synthesis);GO:0003723(RNA binding);GO:0008033(tRNA processing);GO:0009451(RNA modification);GO:0009982(pseudouridine synthase activity);GO:0043231(intracellular membrane-bounded organelle)	NA	NA	NA	pseudouridylate synthase-like 1 [Source:HGNC Symbol;Acc:HGNC:26914]	2.65007	0.245791	0.629221	0.076553	1.75666	0.184769	2.52937	0.214535	4.80997	0.439336	0.971641	0.090749	4.09524	0.388571	1.95911	0.198592	6.0655	0.632224	3.22591	0.323973
349	0	chr1	+	1308788	1309840	ENST00000463758	2	940	MSTRG.100	PUSL1	GO:0001522(pseudouridine synthesis);GO:0003723(RNA binding);GO:0008033(tRNA processing);GO:0009451(RNA modification);GO:0009982(pseudouridine synthase activity);GO:0043231(intracellular membrane-bounded organelle)	NA	NA	NA	pseudouridylate synthase-like 1 [Source:HGNC Symbol;Acc:HGNC:26914]	0.975528	0.090479	2.88914	0.351503	6.32923	0.665721	6.80787	0.577428	4.9464	0.451797	3.6016	0.336381	6.54917	0.621409	5.86538	0.594565	12.7336	1.32726	9.16211	0.920134
350	0	chr1	+	1308821	1311069	ENST00000467712	6	877	MSTRG.100	PUSL1	GO:0001522(pseudouridine synthesis);GO:0003723(RNA binding);GO:0008033(tRNA processing);GO:0009451(RNA modification);GO:0009982(pseudouridine synthase activity);GO:0043231(intracellular membrane-bounded organelle)	NA	NA	NA	pseudouridylate synthase-like 1 [Source:HGNC Symbol;Acc:HGNC:26914]	1.08666	0.100787	1.16458	0.141687	0	0	6.17814	0.524015	13.993	1.2781	13.1911	1.23202	1.32669	0.125881	1.08448	0.109933	1.66813	0.173874	1.39005	0.1396
351	0	chr1	+	1309235	1311676	ENST00000493657	4	1783	MSTRG.100	PUSL1	GO:0001522(pseudouridine synthesis);GO:0003723(RNA binding);GO:0008033(tRNA processing);GO:0009451(RNA modification);GO:0009982(pseudouridine synthase activity);GO:0043231(intracellular membrane-bounded organelle)	NA	NA	NA	pseudouridylate synthase-like 1 [Source:HGNC Symbol;Acc:HGNC:26914]	6.54791	0.607311	11.5148	1.40093	4.53461	0.476959	9.28751	0.787745	8.23894	0.752534	7.61891	0.711589	12.9145	1.22537	9.45377	0.958315	17.3987	1.81351	11.06	1.11073
352	j	chr1	-	1311541	1324683	MSTRG.101.1	15	6314	MSTRG.101	CPSF3L	NA	NA	NA	NA	NA	21.8837	2.02969	25.3831	3.08819	36.6928	3.85942	31.4486	2.66739	7.49731	0.684795	26.7124	2.49488	15.8804	1.50679	22.0505	2.23523	32.0703	3.34278	31.9001	3.20367
353	0	chr1	-	1311585	1315433	ENST00000470030	10	2369	MSTRG.101	CPSF3L	GO:0005515(protein binding);GO:0005737(cytoplasm);GO:0016180(snRNA processing);GO:0016787(hydrolase activity);GO:0032039(integrator complex);GO:0072562(blood microparticle)	NA	NA	NA	cleavage and polyadenylation specific factor 3-like [Source:HGNC Symbol;Acc:HGNC:26052]	3.27084	0.303367	1.21597	0.147939	2.18656	0.229987	1.83616	0.155739	14.6036	1.33388	0.084798	0.00792	3.21917	0.305447	3.33087	0.337645	7.86245	0.819525	1.04009	0.104455
354	0	chr1	-	1311585	1324687	ENST00000540437	19	2629	MSTRG.101	CPSF3L	GO:0005515(protein binding);GO:0005737(cytoplasm);GO:0016180(snRNA processing);GO:0016787(hydrolase activity);GO:0032039(integrator complex);GO:0072562(blood microparticle)	NA	NA	NA	cleavage and polyadenylation specific factor 3-like [Source:HGNC Symbol;Acc:HGNC:26052]	0	0	0.049957	0.006078	0.067763	0.007127	0	0	0.065595	0.005991	0.000422	3.9e-05	0	0	0.345365	0.035009	1.18523	0.12354	0	0
355	0	chr1	-	1311585	1324687	ENST00000545578	18	2263	MSTRG.101	CPSF3L	GO:0005515(protein binding);GO:0005737(cytoplasm);GO:0016180(snRNA processing);GO:0016787(hydrolase activity);GO:0032039(integrator complex);GO:0072562(blood microparticle)	NA	NA	NA	cleavage and polyadenylation specific factor 3-like [Source:HGNC Symbol;Acc:HGNC:26052]	0.43442	0.040292	3.28712	0.399922	0.146767	0.015437	0.628989	0.053349	2.27841	0.208107	0.61662	0.057591	5.30804	0.503646	0.271055	0.027476	3.18819	0.332314	4.04104	0.405834
356	0	chr1	-	1311585	1324687	ENST00000618806	12	1523	MSTRG.101	CPSF3L	GO:0005515(protein binding);GO:0005737(cytoplasm);GO:0016180(snRNA processing);GO:0016787(hydrolase activity);GO:0032039(integrator complex);GO:0072562(blood microparticle)	NA	NA	NA	cleavage and polyadenylation specific factor 3-like [Source:HGNC Symbol;Acc:HGNC:26052]	0.667938	0.06195	1.54078	0.187457	2.17896	0.229187	1.33796	0.113483	0.809601	0.073948	1.17213	0.109475	2.29008	0.217291	2.762	0.27998	0.744347	0.077585	1.55636	0.156302
358	0	chr1	-	1311597	1324691	ENST00000435064	17	2148	MSTRG.101	CPSF3L	GO:0005515(protein binding);GO:0005737(cytoplasm);GO:0016180(snRNA processing);GO:0016787(hydrolase activity);GO:0032039(integrator complex);GO:0072562(blood microparticle)	NA	NA	NA	cleavage and polyadenylation specific factor 3-like [Source:HGNC Symbol;Acc:HGNC:26052]	83.7306	7.76592	78.5424	9.55574	135.412	14.2429	142.746	12.1073	85.3385	7.7947	134.668	12.5777	105.759	10.0348	113.893	11.5452	125.973	13.1305	107.852	10.8314
359	0	chr1	-	1311598	1312700	ENST00000497304	3	932	MSTRG.101	CPSF3L	GO:0005515(protein binding);GO:0005737(cytoplasm);GO:0016180(snRNA processing);GO:0016787(hydrolase activity);GO:0032039(integrator complex);GO:0072562(blood microparticle)	NA	NA	NA	cleavage and polyadenylation specific factor 3-like [Source:HGNC Symbol;Acc:HGNC:26052]	2.72671	0.252899	0.49227	0.059891	2.03233	0.213764	6.94218	0.588819	0.389348	0.035563	0.964756	0.090106	3.70216	0.351274	7.16052	0.725851	11.0839	1.15531	4.15501	0.41728
360	0	chr1	-	1311600	1324621	ENST00000323275	16	2450	MSTRG.101	CPSF3L	GO:0005515(protein binding);GO:0005737(cytoplasm);GO:0016180(snRNA processing);GO:0016787(hydrolase activity);GO:0032039(integrator complex);GO:0072562(blood microparticle)	NA	NA	NA	cleavage and polyadenylation specific factor 3-like [Source:HGNC Symbol;Acc:HGNC:26052]	7.55464	0.700684	4.5926	0.558751	9.39173	0.987839	7.06383	0.599138	3.64844	0.333244	6.63209	0.619422	4.33642	0.411456	20.2638	2.05411	10.1596	1.05896	12.9887	1.30443
361	0	chr1	-	1311601	1324673	ENST00000411962	15	1832	MSTRG.101	CPSF3L	GO:0005515(protein binding);GO:0005737(cytoplasm);GO:0016180(snRNA processing);GO:0016787(hydrolase activity);GO:0032039(integrator complex);GO:0072562(blood microparticle)	NA	NA	NA	cleavage and polyadenylation specific factor 3-like [Source:HGNC Symbol;Acc:HGNC:26052]	0	0	0	0	0	0	0	0	0	0	0	0	0.322836	0.030632	0	0	0	0	0	0
362	0	chr1	-	1311602	1317450	ENST00000462432	13	2863	MSTRG.101	CPSF3L	GO:0005515(protein binding);GO:0005737(cytoplasm);GO:0016180(snRNA processing);GO:0016787(hydrolase activity);GO:0032039(integrator complex);GO:0072562(blood microparticle)	NA	NA	NA	cleavage and polyadenylation specific factor 3-like [Source:HGNC Symbol;Acc:HGNC:26052]	1.76295	0.163512	1.36193	0.165697	2.56075	0.269344	1.82429	0.154732	2.26242	0.206647	1.03441	0.096612	1.86875	0.177314	3.05864	0.31005	2.28059	0.237712	1.5103	0.151676
363	0	chr1	-	1311606	1315170	ENST00000478641	6	3079	MSTRG.101	CPSF3L	GO:0005515(protein binding);GO:0005737(cytoplasm);GO:0016180(snRNA processing);GO:0016787(hydrolase activity);GO:0032039(integrator complex);GO:0072562(blood microparticle)	NA	NA	NA	cleavage and polyadenylation specific factor 3-like [Source:HGNC Symbol;Acc:HGNC:26052]	4.80642	0.44579	6.57379	0.79979	10.653	1.1205	10.0006	0.848225	9.464	0.86443	8.95022	0.83593	10.5212	0.998286	10.941	1.10908	15.0571	1.56944	15.301	1.53665
364	0	chr1	-	1311606	1324637	ENST00000421495	14	1868	MSTRG.101	CPSF3L	GO:0005515(protein binding);GO:0005737(cytoplasm);GO:0016180(snRNA processing);GO:0016787(hydrolase activity);GO:0032039(integrator complex);GO:0072562(blood microparticle)	NA	NA	NA	cleavage and polyadenylation specific factor 3-like [Source:HGNC Symbol;Acc:HGNC:26052]	0.071457	0.006628	2.84139	0.345694	0.924661	0.097258	0.786794	0.066734	0.899063	0.082119	1.26967	0.118584	2.13051	0.202151	0.539715	0.05471	1.82469	0.190193	2.53994	0.255081
365	0	chr1	-	1311606	1324650	ENST00000458452	19	2571	MSTRG.101	CPSF3L	GO:0005515(protein binding);GO:0005737(cytoplasm);GO:0016180(snRNA processing);GO:0016787(hydrolase activity);GO:0032039(integrator complex);GO:0072562(blood microparticle)	NA	NA	NA	cleavage and polyadenylation specific factor 3-like [Source:HGNC Symbol;Acc:HGNC:26052]	0	0	0	0	0	0	0	0	0	0	0	0	0	0	0.041661	0.004223	0.849212	0.088516	0	0
367	0	chr1	-	1311627	1324628	ENST00000532772	13	1618	MSTRG.101	CPSF3L	GO:0005515(protein binding);GO:0005737(cytoplasm);GO:0016180(snRNA processing);GO:0016787(hydrolase activity);GO:0032039(integrator complex);GO:0072562(blood microparticle)	NA	NA	NA	cleavage and polyadenylation specific factor 3-like [Source:HGNC Symbol;Acc:HGNC:26052]	0	0	0	0	0.880169	0.092578	0	0	0	0	0	0	0	0	0	0	0	0	0	0
368	0	chr1	-	1311819	1324670	ENST00000450926	17	1839	MSTRG.101	CPSF3L	GO:0005515(protein binding);GO:0005737(cytoplasm);GO:0016180(snRNA processing);GO:0016787(hydrolase activity);GO:0032039(integrator complex);GO:0072562(blood microparticle)	NA	NA	NA	cleavage and polyadenylation specific factor 3-like [Source:HGNC Symbol;Acc:HGNC:26052]	3.90736	0.362403	2.71	0.329707	6.22055	0.654289	14.5981	1.23818	3.31715	0.302984	11.788	1.10098	6.27618	0.595507	17.8342	1.80783	7.93621	0.827213	12.7648	1.28195
369	0	chr1	-	1311823	1324666	ENST00000527098	18	2004	MSTRG.101	CPSF3L	GO:0005515(protein binding);GO:0005737(cytoplasm);GO:0016180(snRNA processing);GO:0016787(hydrolase activity);GO:0032039(integrator complex);GO:0072562(blood microparticle)	NA	NA	NA	cleavage and polyadenylation specific factor 3-like [Source:HGNC Symbol;Acc:HGNC:26052]	0	0	3.1908	0.388203	0	0	0	0	2.22678	0.203391	0.08314	0.007765	5.94871	0.564436	0.215118	0.021806	3.56041	0.371111	4.06887	0.408629
370	0	chr1	-	1312080	1313825	ENST00000485710	7	883	MSTRG.101	CPSF3L	GO:0005515(protein binding);GO:0005737(cytoplasm);GO:0016180(snRNA processing);GO:0016787(hydrolase activity);GO:0032039(integrator complex);GO:0072562(blood microparticle)	NA	NA	NA	cleavage and polyadenylation specific factor 3-like [Source:HGNC Symbol;Acc:HGNC:26052]	3.60847	0.334682	0.887621	0.107991	1.40936	0.148239	3.25735	0.276281	0.19708	0.018001	0.266345	0.024876	1.93089	0.18321	1.21061	0.122718	1.43531	0.149606	0.880184	0.088395
371	0	chr1	-	1312260	1313780	ENST00000461514	4	913	MSTRG.101	CPSF3L	GO:0005515(protein binding);GO:0005737(cytoplasm);GO:0016180(snRNA processing);GO:0016787(hydrolase activity);GO:0032039(integrator complex);GO:0072562(blood microparticle)	NA	NA	NA	cleavage and polyadenylation specific factor 3-like [Source:HGNC Symbol;Acc:HGNC:26052]	1.58296	0.146818	2.34368	0.285139	1.67086	0.175744	1.77117	0.150227	1.14247	0.104352	3.35102	0.312977	1.92392	0.182548	0.877097	0.08891	1.79674	0.18728	2.10517	0.211418
372	0	chr1	-	1312265	1313765	ENST00000525164	5	816	MSTRG.101	CPSF3L	GO:0005515(protein binding);GO:0005737(cytoplasm);GO:0016180(snRNA processing);GO:0016787(hydrolase activity);GO:0032039(integrator complex);GO:0072562(blood microparticle)	NA	NA	NA	cleavage and polyadenylation specific factor 3-like [Source:HGNC Symbol;Acc:HGNC:26052]	3.11835	0.289224	0.274032	0.03334	9.22954	0.970781	9.33114	0.791446	2.75672	0.251795	10.3869	0.970114	8.27652	0.785307	6.84612	0.693981	6.03657	0.629209	8.80762	0.884533
373	0	chr1	-	1312284	1324648	ENST00000528879	14	1524	MSTRG.101	CPSF3L	GO:0005515(protein binding);GO:0005737(cytoplasm);GO:0016180(snRNA processing);GO:0016787(hydrolase activity);GO:0032039(integrator complex);GO:0072562(blood microparticle)	NA	NA	NA	cleavage and polyadenylation specific factor 3-like [Source:HGNC Symbol;Acc:HGNC:26052]	0	0	0	0	0	0	0.288302	0.024453	0	0	0.162532	0.01518	0.298418	0.028315	0	0	0	0	0	0
374	0	chr1	-	1312286	1313750	ENST00000525769	6	695	MSTRG.101	CPSF3L	GO:0005515(protein binding);GO:0005737(cytoplasm);GO:0016180(snRNA processing);GO:0016787(hydrolase activity);GO:0032039(integrator complex);GO:0072562(blood microparticle)	NA	NA	NA	cleavage and polyadenylation specific factor 3-like [Source:HGNC Symbol;Acc:HGNC:26052]	0.234296	0.021731	0.230732	0.028072	0.133389	0.01403	0.511435	0.043379	0.901538	0.082345	0	0	0.042852	0.004066	0.093748	0.009503	0.046612	0.004859	0.274158	0.027533
376	0	chr1	-	1312787	1319346	ENST00000531377	7	816	MSTRG.101	CPSF3L	GO:0005515(protein binding);GO:0005737(cytoplasm);GO:0016180(snRNA processing);GO:0016787(hydrolase activity);GO:0032039(integrator complex);GO:0072562(blood microparticle)	NA	NA	NA	cleavage and polyadenylation specific factor 3-like [Source:HGNC Symbol;Acc:HGNC:26052]	0	0	0	0	0	0	0	0	0	0	0	0	0.091304	0.008663	0.248611	0.025201	0	0	0	0
377	0	chr1	-	1312939	1315608	ENST00000527383	7	668	MSTRG.101	CPSF3L	GO:0005515(protein binding);GO:0005737(cytoplasm);GO:0016180(snRNA processing);GO:0016787(hydrolase activity);GO:0032039(integrator complex);GO:0072562(blood microparticle)	NA	NA	NA	cleavage and polyadenylation specific factor 3-like [Source:HGNC Symbol;Acc:HGNC:26052]	0	0	0	0	0	0	0	0	0	0	0	0	0.028261	0.002682	0	0	0	0	0	0
378	0	chr1	-	1313059	1314664	ENST00000531292	4	704	MSTRG.101	CPSF3L	GO:0005515(protein binding);GO:0005737(cytoplasm);GO:0016180(snRNA processing);GO:0016787(hydrolase activity);GO:0032039(integrator complex);GO:0072562(blood microparticle)	NA	NA	NA	cleavage and polyadenylation specific factor 3-like [Source:HGNC Symbol;Acc:HGNC:26052]	4.70698	0.436567	1.62961	0.198264	6.00685	0.631811	5.64986	0.479208	4.68902	0.428289	5.91557	0.552501	1.94525	0.184573	6.04498	0.612771	4.99983	0.521147	3.12127	0.313464
379	0	chr1	-	1313546	1315601	ENST00000467408	5	639	MSTRG.101	CPSF3L	GO:0005515(protein binding);GO:0005737(cytoplasm);GO:0016180(snRNA processing);GO:0016787(hydrolase activity);GO:0032039(integrator complex);GO:0072562(blood microparticle)	NA	NA	NA	cleavage and polyadenylation specific factor 3-like [Source:HGNC Symbol;Acc:HGNC:26052]	0.819551	0.076012	0.09457	0.011506	0.021359	0.002247	0	0	0.212688	0.019427	0	0	1.29618	0.122986	0.011326	0.001148	0.343848	0.03584	0.22196	0.022291
380	0	chr1	-	1313745	1324630	ENST00000434694	7	1056	MSTRG.101	CPSF3L	GO:0005515(protein binding);GO:0005737(cytoplasm);GO:0016180(snRNA processing);GO:0016787(hydrolase activity);GO:0032039(integrator complex);GO:0072562(blood microparticle)	NA	NA	NA	cleavage and polyadenylation specific factor 3-like [Source:HGNC Symbol;Acc:HGNC:26052]	0	0	1.08279	0.131736	0.425651	0.044771	0.309418	0.026244	0.668552	0.061065	0	0	0	0	0.852569	0.086424	0	0	0.499617	0.050176
381	0	chr1	-	1314136	1315141	ENST00000531020	2	548	MSTRG.101	CPSF3L	GO:0005515(protein binding);GO:0005737(cytoplasm);GO:0016180(snRNA processing);GO:0016787(hydrolase activity);GO:0032039(integrator complex);GO:0072562(blood microparticle)	NA	NA	NA	cleavage and polyadenylation specific factor 3-like [Source:HGNC Symbol;Acc:HGNC:26052]	0.475356	0.044089	0.371414	0.045187	1.31793	0.138622	0.603278	0.051169	0.033971	0.003103	0	0	0.009834	0.000933	0.378806	0.038399	2.79606	0.291441	0.41317	0.041494
382	0	chr1	-	1314313	1315697	ENST00000533916	4	405	MSTRG.101	CPSF3L	GO:0005515(protein binding);GO:0005737(cytoplasm);GO:0016180(snRNA processing);GO:0016787(hydrolase activity);GO:0032039(integrator complex);GO:0072562(blood microparticle)	NA	NA	NA	cleavage and polyadenylation specific factor 3-like [Source:HGNC Symbol;Acc:HGNC:26052]	2.14169	0.198639	2.66774	0.324567	1.29894	0.136625	2.27643	0.193081	1.53239	0.139966	0.827216	0.07726	0.731052	0.069365	2.58514	0.262052	2.05096	0.213778	3.08392	0.309712
383	0	chr1	-	1314413	1324629	ENST00000488042	7	1134	MSTRG.101	CPSF3L	GO:0005515(protein binding);GO:0005737(cytoplasm);GO:0016180(snRNA processing);GO:0016787(hydrolase activity);GO:0032039(integrator complex);GO:0072562(blood microparticle)	NA	NA	NA	cleavage and polyadenylation specific factor 3-like [Source:HGNC Symbol;Acc:HGNC:26052]	0.039035	0.00362	0.767876	0.093422	1.32669	0.139544	1.65556	0.140421	0.032574	0.002975	0.599778	0.056018	0.515406	0.048904	0.752478	0.076278	0	0	0.63414	0.063686
384	0	chr1	-	1314826	1324658	ENST00000526797	7	659	MSTRG.101	CPSF3L	GO:0005515(protein binding);GO:0005737(cytoplasm);GO:0016180(snRNA processing);GO:0016787(hydrolase activity);GO:0032039(integrator complex);GO:0072562(blood microparticle)	NA	NA	NA	cleavage and polyadenylation specific factor 3-like [Source:HGNC Symbol;Acc:HGNC:26052]	2.06578	0.191598	0.573361	0.069757	4.0992	0.431161	1.91749	0.162637	2.05112	0.187347	1.07287	0.100204	3.6455	0.345898	2.59332	0.262881	0.595566	0.062078	1.01215	0.101648
385	0	chr1	-	1314827	1324660	ENST00000526332	5	579	MSTRG.101	CPSF3L	GO:0005515(protein binding);GO:0005737(cytoplasm);GO:0016180(snRNA processing);GO:0016787(hydrolase activity);GO:0032039(integrator complex);GO:0072562(blood microparticle)	NA	NA	NA	cleavage and polyadenylation specific factor 3-like [Source:HGNC Symbol;Acc:HGNC:26052]	0	0	0	0	1.27279	0.133875	1.42421	0.120798	0.510022	0.046585	0.895864	0.083672	1.81501	0.172215	0	0	0.674255	0.07028	0	0
386	0	chr1	-	1314878	1324625	ENST00000430786	9	849	MSTRG.101	CPSF3L	GO:0005515(protein binding);GO:0005737(cytoplasm);GO:0016180(snRNA processing);GO:0016787(hydrolase activity);GO:0032039(integrator complex);GO:0072562(blood microparticle)	NA	NA	NA	cleavage and polyadenylation specific factor 3-like [Source:HGNC Symbol;Acc:HGNC:26052]	1.36553	0.126652	1.20497	0.1466	0	0	1.5682	0.133011	0	0	0	0	0.632728	0.060036	0	0	2.89703	0.301966	1.58762	0.159442
387	0	chr1	-	1314916	1324671	ENST00000527719	8	750	MSTRG.101	CPSF3L	GO:0005515(protein binding);GO:0005737(cytoplasm);GO:0016180(snRNA processing);GO:0016787(hydrolase activity);GO:0032039(integrator complex);GO:0072562(blood microparticle)	NA	NA	NA	cleavage and polyadenylation specific factor 3-like [Source:HGNC Symbol;Acc:HGNC:26052]	0	0	0	0	0	0	0	0	0	0	0	0	1.17769	0.111744	0	0	0	0	1.43219	0.143832
388	0	chr1	-	1314918	1324659	ENST00000530031	8	800	MSTRG.101	CPSF3L	GO:0005515(protein binding);GO:0005737(cytoplasm);GO:0016180(snRNA processing);GO:0016787(hydrolase activity);GO:0032039(integrator complex);GO:0072562(blood microparticle)	NA	NA	NA	cleavage and polyadenylation specific factor 3-like [Source:HGNC Symbol;Acc:HGNC:26052]	1.06827	0.099081	0.422445	0.051396	0	0	0	0	1.55576	0.142101	1.06208	0.099196	0	0	1.40513	0.142436	0.413313	0.043081	1.66562	0.167276
389	0	chr1	-	1315004	1324637	ENST00000526113	3	591	MSTRG.101	CPSF3L	GO:0005515(protein binding);GO:0005737(cytoplasm);GO:0016180(snRNA processing);GO:0016787(hydrolase activity);GO:0032039(integrator complex);GO:0072562(blood microparticle)	NA	NA	NA	cleavage and polyadenylation specific factor 3-like [Source:HGNC Symbol;Acc:HGNC:26052]	0	0	0.01272	0.001548	0	0	0	0	0	0	0	0	0.002333	0.000221	0	0	0	0	0	0
390	0	chr1	-	1315146	1324658	ENST00000526904	2	551	MSTRG.101	CPSF3L	GO:0005515(protein binding);GO:0005737(cytoplasm);GO:0016180(snRNA processing);GO:0016787(hydrolase activity);GO:0032039(integrator complex);GO:0072562(blood microparticle)	NA	NA	NA	cleavage and polyadenylation specific factor 3-like [Source:HGNC Symbol;Acc:HGNC:26052]	6.48565	0.601536	8.11807	0.987672	10.9292	1.14956	12.0948	1.02585	7.26523	0.663596	7.78807	0.727388	9.06076	0.859718	11.3773	1.1533	11.0747	1.15434	12.6563	1.27104
391	0	chr1	-	1315560	1320905	ENST00000525603	3	738	MSTRG.101	CPSF3L	GO:0005515(protein binding);GO:0005737(cytoplasm);GO:0016180(snRNA processing);GO:0016787(hydrolase activity);GO:0032039(integrator complex);GO:0072562(blood microparticle)	NA	NA	NA	cleavage and polyadenylation specific factor 3-like [Source:HGNC Symbol;Acc:HGNC:26052]	0.018967	0.001759	0.616756	0.075037	0.340188	0.035782	0.194763	0.016519	0.044378	0.004053	0	0	0.813388	0.077177	5.40343	0.547738	0	0	0.033636	0.003378
393	0	chr1	-	1318679	1324666	ENST00000429572	4	1104	MSTRG.101	CPSF3L	GO:0005515(protein binding);GO:0005737(cytoplasm);GO:0016180(snRNA processing);GO:0016787(hydrolase activity);GO:0032039(integrator complex);GO:0072562(blood microparticle)	NA	NA	NA	cleavage and polyadenylation specific factor 3-like [Source:HGNC Symbol;Acc:HGNC:26052]	1.48958	0.138157	0.016468	0.002004	0.002478	0.000261	0	0	50.2603	4.59071	0	0	0.000998	9.5e-05	5.3853	0.545901	0	0	0	0
394	0	chr1	-	1318681	1324687	ENST00000498173	3	1589	MSTRG.101	CPSF3L	GO:0005515(protein binding);GO:0005737(cytoplasm);GO:0016180(snRNA processing);GO:0016787(hydrolase activity);GO:0032039(integrator complex);GO:0072562(blood microparticle)	NA	NA	NA	cleavage and polyadenylation specific factor 3-like [Source:HGNC Symbol;Acc:HGNC:26052]	2.03568	0.188807	0.702578	0.085478	1.0632	0.11183	1.07391	0.091086	8.90981	0.81381	0.853148	0.079682	0.345064	0.032741	6.49619	0.658509	1.69243	0.176407	1.28275	0.128824
395	0	chr1	-	1318697	1324611	ENST00000496353	2	2428	MSTRG.101	CPSF3L	GO:0005515(protein binding);GO:0005737(cytoplasm);GO:0016180(snRNA processing);GO:0016787(hydrolase activity);GO:0032039(integrator complex);GO:0072562(blood microparticle)	NA	NA	NA	cleavage and polyadenylation specific factor 3-like [Source:HGNC Symbol;Acc:HGNC:26052]	1.98823	0.184406	0.031127	0.003787	0.005932	0.000624	3.14103	0.266414	4.42039	0.403752	0	0	0.245929	0.023335	6.6018	0.669215	0	0	0	0
396	0	chr1	-	1319060	1324658	ENST00000493534	4	896	MSTRG.101	CPSF3L	GO:0005515(protein binding);GO:0005737(cytoplasm);GO:0016180(snRNA processing);GO:0016787(hydrolase activity);GO:0032039(integrator complex);GO:0072562(blood microparticle)	NA	NA	NA	cleavage and polyadenylation specific factor 3-like [Source:HGNC Symbol;Acc:HGNC:26052]	0.257511	0.023884	0	0	0.500533	0.052647	0	0	3.29452	0.300917	0.229952	0.021477	0.046054	0.00437	1.52233	0.154316	0.369886	0.038554	0.44647	0.044838
397	0	chr1	-	1319306	1324671	ENST00000534345	4	485	MSTRG.101	CPSF3L	GO:0005515(protein binding);GO:0005737(cytoplasm);GO:0016180(snRNA processing);GO:0016787(hydrolase activity);GO:0032039(integrator complex);GO:0072562(blood microparticle)	NA	NA	NA	cleavage and polyadenylation specific factor 3-like [Source:HGNC Symbol;Acc:HGNC:26052]	2.134	0.197926	3.25203	0.395653	0.841112	0.08847	1.0245	0.086896	2.85153	0.260455	1.05138	0.098197	3.07191	0.291474	0.779579	0.079025	3.87851	0.404269	2.10169	0.211069
398	0	chr1	-	1319347	1324642	ENST00000532952	4	773	MSTRG.101	CPSF3L	GO:0005515(protein binding);GO:0005737(cytoplasm);GO:0016180(snRNA processing);GO:0016787(hydrolase activity);GO:0032039(integrator complex);GO:0072562(blood microparticle)	NA	NA	NA	cleavage and polyadenylation specific factor 3-like [Source:HGNC Symbol;Acc:HGNC:26052]	0	0	0	0	0.200312	0.021069	0	0	0	0	0	0	0	0	0	0	0	0	0	0
399	0	chr1	-	1319381	1324649	ENST00000490853	4	704	MSTRG.101	CPSF3L	GO:0005515(protein binding);GO:0005737(cytoplasm);GO:0016180(snRNA processing);GO:0016787(hydrolase activity);GO:0032039(integrator complex);GO:0072562(blood microparticle)	NA	NA	NA	cleavage and polyadenylation specific factor 3-like [Source:HGNC Symbol;Acc:HGNC:26052]	0.517883	0.048033	0.548325	0.066711	0.6107	0.064235	1.07803	0.091436	0.913239	0.083414	0.85651	0.079996	0.000403	3.8e-05	0.941072	0.095395	0.593504	0.061863	0.40747	0.040921
400	0	chr1	-	1319381	1324660	ENST00000531019	4	549	MSTRG.101	CPSF3L	GO:0005515(protein binding);GO:0005737(cytoplasm);GO:0016180(snRNA processing);GO:0016787(hydrolase activity);GO:0032039(integrator complex);GO:0072562(blood microparticle)	NA	NA	NA	cleavage and polyadenylation specific factor 3-like [Source:HGNC Symbol;Acc:HGNC:26052]	0	0	0	0	0	0	0	0	0	0	0	0	0	0	0	0	0	0	2.04469	0.205344
401	0	chr1	-	1319403	1324660	ENST00000498476	6	554	MSTRG.101	CPSF3L	GO:0005515(protein binding);GO:0005737(cytoplasm);GO:0016180(snRNA processing);GO:0016787(hydrolase activity);GO:0032039(integrator complex);GO:0072562(blood microparticle)	NA	NA	NA	cleavage and polyadenylation specific factor 3-like [Source:HGNC Symbol;Acc:HGNC:26052]	2.64469	0.245292	1.29047	0.157003	1.20511	0.126755	0	0	5.0018	0.456857	4.0266	0.376076	0	0	0	0	0.9066	0.094498	0	0
402	0	chr1	-	1319470	1324603	ENST00000470679	4	584	MSTRG.101	CPSF3L	GO:0005515(protein binding);GO:0005737(cytoplasm);GO:0016180(snRNA processing);GO:0016787(hydrolase activity);GO:0032039(integrator complex);GO:0072562(blood microparticle)	NA	NA	NA	cleavage and polyadenylation specific factor 3-like [Source:HGNC Symbol;Acc:HGNC:26052]	0	0	0	0	0	0	0	0	0.483413	0.044154	0	0	0	0	0	0	0	0	0.000208	2.1e-05
403	0	chr1	-	1320478	1324613	ENST00000525285	4	579	MSTRG.101	CPSF3L	GO:0005515(protein binding);GO:0005737(cytoplasm);GO:0016180(snRNA processing);GO:0016787(hydrolase activity);GO:0032039(integrator complex);GO:0072562(blood microparticle)	NA	NA	NA	cleavage and polyadenylation specific factor 3-like [Source:HGNC Symbol;Acc:HGNC:26052]	1.26409	0.117243	0	0	0	0	0	0	0.887769	0.081088	0	0	0	0	0	0	1.29714	0.135204	0	0
405	0	chr1	-	1322771	1324658	ENST00000530233	2	595	MSTRG.101	CPSF3L	GO:0005515(protein binding);GO:0005737(cytoplasm);GO:0016180(snRNA processing);GO:0016787(hydrolase activity);GO:0032039(integrator complex);GO:0072562(blood microparticle)	NA	NA	NA	cleavage and polyadenylation specific factor 3-like [Source:HGNC Symbol;Acc:HGNC:26052]	25.9428	2.40616	12.5232	1.52361	11.9464	1.25655	15.051	1.27659	18.1935	1.66177	13.4907	1.26	23.711	2.24979	18.1375	1.83858	48.0245	5.00573	27.3093	2.74262
406	0	chr1	+	1324756	1327994	ENST00000464957	2	1101	MSTRG.102	CPTP	GO:0005543(phospholipid binding);GO:0005548(phospholipid transporter activity);GO:0005640(nuclear outer membrane);GO:0005737(cytoplasm);GO:0005794(Golgi apparatus);GO:0005829(cytosol);GO:0005886(plasma membrane);GO:0006665(sphingolipid metabolic process);GO:0006687(glycosphingolipid metabolic process);GO:0010008(endosome membrane);GO:0017089(glycolipid transporter activity);GO:0044281(small molec…	NA	NA	NA	ceramide-1-phosphate transfer protein [Source:HGNC Symbol;Acc:HGNC:28116]	0.581946	0.053975	1.2002	0.146021	0	0	0.751167	0.063712	1.23736	0.113019	1.27487	0.11907	0.315782	0.029963	0.671888	0.068108	0.250438	0.026104	0.966466	0.09706
407	0	chr1	+	1324767	1328897	ENST00000343938	3	2190	MSTRG.102	CPTP	GO:0005543(phospholipid binding);GO:0005548(phospholipid transporter activity);GO:0005640(nuclear outer membrane);GO:0005737(cytoplasm);GO:0005794(Golgi apparatus);GO:0005829(cytosol);GO:0005886(plasma membrane);GO:0006665(sphingolipid metabolic process);GO:0006687(glycosphingolipid metabolic process);GO:0010008(endosome membrane);GO:0017089(glycolipid transporter activity);GO:0044281(small molec…	NA	NA	NA	ceramide-1-phosphate transfer protein [Source:HGNC Symbol;Acc:HGNC:28116]	0	0	3.75746	0.457145	2.95561	0.310877	0	0	0	0	0	0	8.70721	0.826172	12.601	1.27735	63.9473	6.66541	0	0
408	j	chr1	+	1324767	1335306	MSTRG.102.2	8	8039	MSTRG.102	TAS1R3	NA	NA	NA	NA	NA	5.91086	0.548226	6.38949	0.777367	15.4424	1.62427	42.6076	3.61388	17.9221	1.63698	18.2729	1.70665	19.5761	1.85745	43.3311	4.39241	2.65145	0.276368	46.0621	4.62594
409	0	chr1	+	1325241	1327471	ENST00000488011	3	783	MSTRG.102	CPTP	GO:0005543(phospholipid binding);GO:0005548(phospholipid transporter activity);GO:0005640(nuclear outer membrane);GO:0005737(cytoplasm);GO:0005794(Golgi apparatus);GO:0005829(cytosol);GO:0005886(plasma membrane);GO:0006665(sphingolipid metabolic process);GO:0006687(glycosphingolipid metabolic process);GO:0010008(endosome membrane);GO:0017089(glycolipid transporter activity);GO:0044281(small molec…	NA	NA	NA	ceramide-1-phosphate transfer protein [Source:HGNC Symbol;Acc:HGNC:28116]	13.1133	1.21625	1.91317	0.232763	2.25541	0.237228	12.0108	1.01873	2.48261	0.226759	39.0322	3.64552	4.43278	0.420598	22.0622	2.23641	10.3152	1.07518	11.8818	1.19326
410	0	chr1	+	1331314	1335306	ENST00000339381	6	3433	MSTRG.102	TAS1R3	GO:0001582(detection of chemical stimulus involved in sensory perception of sweet taste);GO:0004930(G-protein coupled receptor activity);GO:0005515(protein binding);GO:0005886(plasma membrane);GO:0007186(G-protein coupled receptor signaling pathway);GO:0008527(taste receptor activity);GO:0016021(integral component of membrane);GO:0033041(sweet taste receptor activity);GO:0046982(protein heterodim…	NA	NA	NA	taste receptor, type 1, member 3 [Source:HGNC Symbol;Acc:HGNC:15661]	0	0	0.498602	0.060662	3.30007	0.347107	2.66918	0.226393	0.790204	0.072176	0	0	14.6258	1.38775	1.36423	0.13829	0	0	6.28191	0.63088
411	j	chr1	-	1335180	1349414	MSTRG.103.1	14	3646	MSTRG.103	DVL1	NA	NA	NA	NA	NA	5.60708	0.52005	5.42224	0.659688	21.696	2.28202	15.0157	1.27359	10.578	0.966184	24.8592	2.32179	9.43486	0.895214	18.4572	1.87098	48.799	5.08646	18.1784	1.82562
412	0	chr1	-	1335276	1349112	ENST00000378891	15	2926	MSTRG.103	DVL1	GO:0001505(regulation of neurotransmitter levels);GO:0001932(regulation of protein phosphorylation);GO:0001933(negative regulation of protein phosphorylation);GO:0001934(positive regulation of protein phosphorylation);GO:0005109(frizzled binding);GO:0005515(protein binding);GO:0005829(cytosol);GO:0005874(microtubule);GO:0006366(transcription from RNA polymerase II promoter);GO:0006469(negative re…	04310(Wnt signaling pathway);04330(Notch signaling pathway);05200(Pathways in cancer);05217(Basal cell carcinoma)	NA	NA	dishevelled segment polarity protein 1 [Source:HGNC Symbol;Acc:HGNC:3084]	27.4281	2.54392	35.2172	4.28464	21.1644	2.22611	28.4125	2.40989	32.3239	2.95242	20.8541	1.94772	9.04664	0.858378	28.8983	2.92938	16.3471	1.70391	19.7001	1.97845
413	0	chr1	-	1335276	1349350	ENST00000378888	15	3239	MSTRG.103	DVL1	GO:0001505(regulation of neurotransmitter levels);GO:0001932(regulation of protein phosphorylation);GO:0001933(negative regulation of protein phosphorylation);GO:0001934(positive regulation of protein phosphorylation);GO:0005109(frizzled binding);GO:0005515(protein binding);GO:0005829(cytosol);GO:0005874(microtubule);GO:0006366(transcription from RNA polymerase II promoter);GO:0006469(negative re…	04310(Wnt signaling pathway);04330(Notch signaling pathway);05200(Pathways in cancer);05217(Basal cell carcinoma)	NA	NA	dishevelled segment polarity protein 1 [Source:HGNC Symbol;Acc:HGNC:3084]	29.7271	2.75715	9.04405	1.10033	78.3623	8.24229	47.6062	4.03785	43.3553	3.96001	22.7822	2.1278	11.9416	1.13306	41.1956	4.17593	86.6941	9.03638	51.0131	5.12315
414	0	chr1	-	1335279	1349135	ENST00000610709	9	2268	MSTRG.103	DVL1	GO:0001505(regulation of neurotransmitter levels);GO:0001932(regulation of protein phosphorylation);GO:0001933(negative regulation of protein phosphorylation);GO:0001934(positive regulation of protein phosphorylation);GO:0005109(frizzled binding);GO:0005515(protein binding);GO:0005829(cytosol);GO:0005874(microtubule);GO:0006366(transcription from RNA polymerase II promoter);GO:0006469(negative re…	04310(Wnt signaling pathway);04330(Notch signaling pathway);05200(Pathways in cancer);05217(Basal cell carcinoma)	NA	NA	dishevelled segment polarity protein 1 [Source:HGNC Symbol;Acc:HGNC:3084]	0.716306	0.066437	1.08031	0.131435	2.78	0.292406	1.0217	0.086659	2.04458	0.186749	7.41104	0.692174	6.4522	0.612209	1.73696	0.176073	5.29803	0.552229	5.26153	0.528406
415	j	chr1	-	1335318	1349410	MSTRG.103.5	14	3429	MSTRG.103	DVL1	NA	NA	NA	NA	NA	4.34152	0.402671	4.77264	0.580656	13.0953	1.37739	17.0214	1.44371	12.0423	1.09993	33.9446	3.17035	56.5564	5.36628	8.33458	0.844864	15.2566	1.59024	16.0595	1.61282
416	0	chr1	-	1336412	1339422	ENST00000632445	6	785	MSTRG.103	DVL1	GO:0001505(regulation of neurotransmitter levels);GO:0001932(regulation of protein phosphorylation);GO:0001933(negative regulation of protein phosphorylation);GO:0001934(positive regulation of protein phosphorylation);GO:0005109(frizzled binding);GO:0005515(protein binding);GO:0005829(cytosol);GO:0005874(microtubule);GO:0006366(transcription from RNA polymerase II promoter);GO:0006469(negative re…	04310(Wnt signaling pathway);04330(Notch signaling pathway);05200(Pathways in cancer);05217(Basal cell carcinoma)	NA	NA	dishevelled segment polarity protein 1 [Source:HGNC Symbol;Acc:HGNC:3084]	3.8235	0.354625	4.01841	0.488894	2.94367	0.309621	7.25525	0.615373	2.85249	0.260543	3.50227	0.327104	8.10769	0.769287	5.10808	0.517799	4.24032	0.441981	0	0
417	0	chr1	-	1337023	1340052	ENST00000631679	8	778	MSTRG.103	DVL1	GO:0001505(regulation of neurotransmitter levels);GO:0001932(regulation of protein phosphorylation);GO:0001933(negative regulation of protein phosphorylation);GO:0001934(positive regulation of protein phosphorylation);GO:0005109(frizzled binding);GO:0005515(protein binding);GO:0005829(cytosol);GO:0005874(microtubule);GO:0006366(transcription from RNA polymerase II promoter);GO:0006469(negative re…	04310(Wnt signaling pathway);04330(Notch signaling pathway);05200(Pathways in cancer);05217(Basal cell carcinoma)	NA	NA	dishevelled segment polarity protein 1 [Source:HGNC Symbol;Acc:HGNC:3084]	0	0	0	0	0	0	0.646805	0.05486	0	0	1.11385	0.104031	1.91131	0.181352	0	0	0.852451	0.088853	2.47203	0.248261
418	0	chr1	-	1338334	1340190	ENST00000634054	5	828	MSTRG.103	DVL1	GO:0001505(regulation of neurotransmitter levels);GO:0001932(regulation of protein phosphorylation);GO:0001933(negative regulation of protein phosphorylation);GO:0001934(positive regulation of protein phosphorylation);GO:0005109(frizzled binding);GO:0005515(protein binding);GO:0005829(cytosol);GO:0005874(microtubule);GO:0006366(transcription from RNA polymerase II promoter);GO:0006469(negative re…	04310(Wnt signaling pathway);04330(Notch signaling pathway);05200(Pathways in cancer);05217(Basal cell carcinoma)	NA	NA	dishevelled segment polarity protein 1 [Source:HGNC Symbol;Acc:HGNC:3084]	2.94423	0.273074	4.44064	0.540264	14.1094	1.48405	15.4972	1.31444	9.575	0.874568	15.118	1.41198	7.16722	0.680052	16.267	1.64896	25.8668	2.69617	21.17	2.12606
419	0	chr1	-	1339492	1340365	ENST00000633096	3	580	MSTRG.103	DVL1	GO:0001505(regulation of neurotransmitter levels);GO:0001932(regulation of protein phosphorylation);GO:0001933(negative regulation of protein phosphorylation);GO:0001934(positive regulation of protein phosphorylation);GO:0005109(frizzled binding);GO:0005515(protein binding);GO:0005829(cytosol);GO:0005874(microtubule);GO:0006366(transcription from RNA polymerase II promoter);GO:0006469(negative re…	04310(Wnt signaling pathway);04330(Notch signaling pathway);05200(Pathways in cancer);05217(Basal cell carcinoma)	NA	NA	dishevelled segment polarity protein 1 [Source:HGNC Symbol;Acc:HGNC:3084]	0.248358	0.023035	0.307967	0.037468	0.362823	0.038162	1.92575	0.163338	2.18992	0.200024	1.02601	0.095827	0.303809	0.028826	1.44684	0.146664	2.98549	0.311186	3.67717	0.369292
421	0	chr1	-	1341770	1348955	ENST00000472445	4	639	MSTRG.103	DVL1	GO:0001505(regulation of neurotransmitter levels);GO:0001932(regulation of protein phosphorylation);GO:0001933(negative regulation of protein phosphorylation);GO:0001934(positive regulation of protein phosphorylation);GO:0005109(frizzled binding);GO:0005515(protein binding);GO:0005829(cytosol);GO:0005874(microtubule);GO:0006366(transcription from RNA polymerase II promoter);GO:0006469(negative re…	04310(Wnt signaling pathway);04330(Notch signaling pathway);05200(Pathways in cancer);05217(Basal cell carcinoma)	NA	NA	dishevelled segment polarity protein 1 [Source:HGNC Symbol;Acc:HGNC:3084]	0.210816	0.019553	0.198957	0.024206	0.19285	0.020284	0.190455	0.016154	0.36388	0.033236	0.834118	0.077905	0.171694	0.016291	0.802146	0.081312	0.304841	0.031774	0.21674	0.021767
422	u	chr1	+	1349561	1349791	MSTRG.104.1	1	231	MSTRG.104	.	NA	NA	NA	NA	NA	0	0	0	0	0	0	0	0	0	0	0	0	0	0	18.9827	1.92425	0	0	0	0
423	x	chr1	+	1351422	1352838	MSTRG.82.1	1	1417	MSTRG.82	MXRA8	NA	NA	NA	NA	NA	48.537	4.50176	19.7156	2.39867	71.5625	7.52707	55.5131	4.70849	23.6217	2.15758	26.9372	2.51587	53.1299	5.04115	52.6761	5.3397	69.9513	7.29123	43.6267	4.38135
424	0	chr1	-	1352689	1354264	ENST00000474033	4	1171	MSTRG.83	MXRA8	GO:0003674(molecular_function);GO:0005515(protein binding);GO:0009986(cell surface);GO:0016021(integral component of membrane);GO:0060857(establishment of glial blood-brain barrier);GO:0070062(extracellular exosome)	NA	NA	NA	matrix-remodelling associated 8 [Source:HGNC Symbol;Acc:HGNC:7542]	17.8883	1.65912	3.25586	0.396119	7.55278	0.794415	0.19624	0.016645	0.761092	0.069517	0.246199	0.022994	0.379054	0.035966	0.343058	0.034775	0.571452	0.059564	0.593973	0.059652
425	0	chr1	-	1352689	1358794	ENST00000342753	9	2231	MSTRG.83	MXRA8	GO:0003674(molecular_function);GO:0005515(protein binding);GO:0009986(cell surface);GO:0016021(integral component of membrane);GO:0060857(establishment of glial blood-brain barrier);GO:0070062(extracellular exosome)	NA	NA	NA	matrix-remodelling associated 8 [Source:HGNC Symbol;Acc:HGNC:7542]	4.72446	0.438189	11.8961	1.44732	1.29444	0.136151	3.38334	0.286967	3.9616	0.361847	5.4302	0.507168	5.62988	0.534184	1.26063	0.127788	22.5676	2.35229	7.93065	0.796461
426	0	chr1	-	1352691	1358535	ENST00000309212	10	2273	MSTRG.83	MXRA8	GO:0003674(molecular_function);GO:0005515(protein binding);GO:0009986(cell surface);GO:0016021(integral component of membrane);GO:0060857(establishment of glial blood-brain barrier);GO:0070062(extracellular exosome)	NA	NA	NA	matrix-remodelling associated 8 [Source:HGNC Symbol;Acc:HGNC:7542]	50.7557	4.70754	604.527	73.5488	81.0155	8.52136	98.4318	8.34875	132.156	12.071	72.0183	6.72634	104.929	9.95603	127.904	12.9654	197.83	20.6204	95.7117	9.61216
427	0	chr1	-	1352692	1358543	ENST00000445648	10	2001	MSTRG.83	MXRA8	GO:0003674(molecular_function);GO:0005515(protein binding);GO:0009986(cell surface);GO:0016021(integral component of membrane);GO:0060857(establishment of glial blood-brain barrier);GO:0070062(extracellular exosome)	NA	NA	NA	matrix-remodelling associated 8 [Source:HGNC Symbol;Acc:HGNC:7542]	7.51107	0.696643	8.71605	1.06042	3.04077	0.319833	2.02209	0.171509	2.28501	0.20871	0.588356	0.054951	0.925517	0.087816	0.971216	0.098451	2.28118	0.237774	1.12214	0.112694
428	0	chr1	-	1352692	1361777	ENST00000477278	10	2728	MSTRG.83	MXRA8	GO:0003674(molecular_function);GO:0005515(protein binding);GO:0009986(cell surface);GO:0016021(integral component of membrane);GO:0060857(establishment of glial blood-brain barrier);GO:0070062(extracellular exosome)	NA	NA	NA	matrix-remodelling associated 8 [Source:HGNC Symbol;Acc:HGNC:7542]	0.055352	0.005134	1.14035	0.138739	0.498167	0.052398	0.320381	0.027174	0.438368	0.04004	0.528226	0.049335	0.310773	0.029487	0.27676	0.028055	0.228952	0.023864	0.110704	0.011118
429	0	chr1	-	1353192	1354474	ENST00000473097	4	975	MSTRG.83	MXRA8	GO:0003674(molecular_function);GO:0005515(protein binding);GO:0009986(cell surface);GO:0016021(integral component of membrane);GO:0060857(establishment of glial blood-brain barrier);GO:0070062(extracellular exosome)	NA	NA	NA	matrix-remodelling associated 8 [Source:HGNC Symbol;Acc:HGNC:7542]	0	0	1.60237	0.194949	0	0	0.232469	0.019717	0	0	0	0	0	0	0	0	1.37369	0.143184	0	0
430	0	chr1	-	1353215	1354247	ENST00000478517	3	846	MSTRG.83	MXRA8	GO:0003674(molecular_function);GO:0005515(protein binding);GO:0009986(cell surface);GO:0016021(integral component of membrane);GO:0060857(establishment of glial blood-brain barrier);GO:0070062(extracellular exosome)	NA	NA	NA	matrix-remodelling associated 8 [Source:HGNC Symbol;Acc:HGNC:7542]	7.2922	0.676344	1.99758	0.243033	12.9997	1.36733	0.151801	0.012875	0.489521	0.044712	0.678963	0.063414	0.61791	0.05863	0.603604	0.061186	0.345644	0.036027	0.435546	0.043741
431	0	chr1	-	1353439	1355016	ENST00000476718	5	1001	MSTRG.83	MXRA8	GO:0003674(molecular_function);GO:0005515(protein binding);GO:0009986(cell surface);GO:0016021(integral component of membrane);GO:0060857(establishment of glial blood-brain barrier);GO:0070062(extracellular exosome)	NA	NA	NA	matrix-remodelling associated 8 [Source:HGNC Symbol;Acc:HGNC:7542]	4.01932	0.372788	10.7182	1.30402	2.11588	0.222552	12.9812	1.10103	16.0797	1.4687	12.1085	1.13091	7.17571	0.680857	12.0505	1.22154	9.94075	1.03615	8.26727	0.830267
432	x	chr1	+	1354932	1358601	MSTRG.84.1	3	2011	MSTRG.84	MXRA8	NA	NA	NA	NA	NA	7.90751	0.733412	4.30283	0.523498	18.2176	1.91616	13.1392	1.11444	4.77225	0.435891	8.0087	0.747994	13.8667	1.31573	14.5972	1.4797	15.2964	1.59438	11.2737	1.1322
433	0	chr1	-	1355004	1355512	ENST00000464351	2	405	MSTRG.83	MXRA8	GO:0003674(molecular_function);GO:0005515(protein binding);GO:0009986(cell surface);GO:0016021(integral component of membrane);GO:0060857(establishment of glial blood-brain barrier);GO:0070062(extracellular exosome)	NA	NA	NA	matrix-remodelling associated 8 [Source:HGNC Symbol;Acc:HGNC:7542]	0.821817	0.076223	0.925496	0.112599	3.60226	0.378893	3.86117	0.327495	2.86165	0.26138	1.44727	0.135172	0.816601	0.077482	1.28949	0.130714	0.942898	0.098281	1.1051	0.110983
434	0	chr1	-	1355083	1355512	ENST00000460473	2	339	MSTRG.83	MXRA8	GO:0003674(molecular_function);GO:0005515(protein binding);GO:0009986(cell surface);GO:0016021(integral component of membrane);GO:0060857(establishment of glial blood-brain barrier);GO:0070062(extracellular exosome)	NA	NA	NA	matrix-remodelling associated 8 [Source:HGNC Symbol;Acc:HGNC:7542]	3.85217	0.357284	7.4958	0.911965	17.3731	1.82733	14.3517	1.21728	4.44366	0.405878	9.62789	0.899222	6.41508	0.608686	14.2165	1.44111	13.4935	1.40647	9.37369	0.941382
435	0	chr1	-	1373730	1375157	ENST00000338370	3	1072	MSTRG.85	AURKAIP1	GO:0005515(protein binding);GO:0005634(nucleus);GO:0005654(nucleoplasm);GO:0005739(mitochondrion);GO:0005743(mitochondrial inner membrane);GO:0006996(organelle organization);GO:0032543(mitochondrial translation);GO:0043231(intracellular membrane-bounded organelle);GO:0045839(negative regulation of mitotic nuclear division);GO:0045862(positive regulation of proteolysis);GO:0070124(mitochondrial tr…	NA	NA	NA	aurora kinase A interacting protein 1 [Source:HGNC Symbol;Acc:HGNC:24114]	20.9975	1.94749	28.4101	3.45647	10.9627	1.15308	10.2177	0.866638	49.0494	4.48011	24.1487	2.25543	32.1066	3.04639	35.7345	3.62236	29.8799	3.11447	45.7657	4.59617
436	0	chr1	-	1373730	1375495	ENST00000338338	4	1047	MSTRG.85	AURKAIP1	GO:0005515(protein binding);GO:0005634(nucleus);GO:0005654(nucleoplasm);GO:0005739(mitochondrion);GO:0005743(mitochondrial inner membrane);GO:0006996(organelle organization);GO:0032543(mitochondrial translation);GO:0043231(intracellular membrane-bounded organelle);GO:0045839(negative regulation of mitotic nuclear division);GO:0045862(positive regulation of proteolysis);GO:0070124(mitochondrial tr…	NA	NA	NA	aurora kinase A interacting protein 1 [Source:HGNC Symbol;Acc:HGNC:24114]	73.9632	6.86	52.7921	6.42286	104.832	11.0265	85.6954	7.26848	129.935	11.868	138	12.8889	73.434	6.96768	94.0854	9.5373	98.6613	10.2838	113.914	11.4402
437	0	chr1	-	1373732	1375169	ENST00000321751	4	798	MSTRG.85	AURKAIP1	GO:0005515(protein binding);GO:0005634(nucleus);GO:0005654(nucleoplasm);GO:0005739(mitochondrion);GO:0005743(mitochondrial inner membrane);GO:0006996(organelle organization);GO:0032543(mitochondrial translation);GO:0043231(intracellular membrane-bounded organelle);GO:0045839(negative regulation of mitotic nuclear division);GO:0045862(positive regulation of proteolysis);GO:0070124(mitochondrial tr…	NA	NA	NA	aurora kinase A interacting protein 1 [Source:HGNC Symbol;Acc:HGNC:24114]	10.0408	0.93127	7.16675	0.871931	18.4106	1.93646	16.2579	1.37895	1.81206	0.165512	7.81971	0.730343	11.5382	1.09479	31.9244	3.23613	14.925	1.55568	20.3097	2.03966
438	0	chr1	-	1373737	1375173	ENST00000378853	4	875	MSTRG.85	AURKAIP1	GO:0005515(protein binding);GO:0005634(nucleus);GO:0005654(nucleoplasm);GO:0005739(mitochondrion);GO:0005743(mitochondrial inner membrane);GO:0006996(organelle organization);GO:0032543(mitochondrial translation);GO:0043231(intracellular membrane-bounded organelle);GO:0045839(negative regulation of mitotic nuclear division);GO:0045862(positive regulation of proteolysis);GO:0070124(mitochondrial tr…	NA	NA	NA	aurora kinase A interacting protein 1 [Source:HGNC Symbol;Acc:HGNC:24114]	27.2506	2.52746	37.0046	4.5021	78.6486	8.27241	163.887	13.9005	52.8748	4.82951	73.2174	6.83834	74.8045	7.09772	77.7903	7.88549	71.2175	7.42321	105.026	10.5476
439	0	chr1	-	1374244	1375144	ENST00000489799	2	695	MSTRG.85	AURKAIP1	GO:0005515(protein binding);GO:0005634(nucleus);GO:0005654(nucleoplasm);GO:0005739(mitochondrion);GO:0005743(mitochondrial inner membrane);GO:0006996(organelle organization);GO:0032543(mitochondrial translation);GO:0043231(intracellular membrane-bounded organelle);GO:0045839(negative regulation of mitotic nuclear division);GO:0045862(positive regulation of proteolysis);GO:0070124(mitochondrial tr…	NA	NA	NA	aurora kinase A interacting protein 1 [Source:HGNC Symbol;Acc:HGNC:24114]	4.003	0.371273	0.482816	0.058741	3.56041	0.37449	5.52725	0.468808	6.27378	0.573039	2.51034	0.23446	3.65468	0.346769	11.6977	1.18578	4.40557	0.459205	4.03763	0.405492
440	0	chr1	-	1374438	1375159	ENST00000496905	2	608	MSTRG.85	AURKAIP1	GO:0005515(protein binding);GO:0005634(nucleus);GO:0005654(nucleoplasm);GO:0005739(mitochondrion);GO:0005743(mitochondrial inner membrane);GO:0006996(organelle organization);GO:0032543(mitochondrial translation);GO:0043231(intracellular membrane-bounded organelle);GO:0045839(negative regulation of mitotic nuclear division);GO:0045862(positive regulation of proteolysis);GO:0070124(mitochondrial tr…	NA	NA	NA	aurora kinase A interacting protein 1 [Source:HGNC Symbol;Acc:HGNC:24114]	0	0	0	0	0	0	0.833266	0.070676	0	0	0	0	0	0	0.302326	0.030646	0.353014	0.036796	0	0
441	0	chr1	+	1378666	1379032	ENST00000435351	1	367	ENSG00000223663	RP5-890O3.3	NA	NA	NA	NA	NA	0.411444	0.038161	1.23433	0.150173	0.411444	0.043276	0.822888	0.069795	0.411444	0.037581	0	0	0	0	1.23433	0.125122	0.822888	0.085772	0	0
442	j	chr1	-	1385550	1399326	MSTRG.86.1	11	5202	MSTRG.86	CCNL2	NA	NA	NA	NA	NA	49.8667	4.62508	107.889	13.1261	207.265	21.8005	29.8376	2.53076	94.1041	8.59534	113.246	10.5769	96.6096	9.16667	100.593	10.197	74.3634	7.75111	98.5404	9.89624
443	j	chr1	-	1385638	1399317	MSTRG.86.2	12	4002	MSTRG.86	CCNL2	NA	NA	NA	NA	NA	4.92998	0.45725	22.4317	2.72912	27.5795	2.90087	39.628	3.36115	18.9397	1.72992	22.4805	2.09963	7.20784	0.683906	24.6966	2.50346	35.7631	3.72769	8.86181	0.889976
444	0	chr1	-	1385711	1391096	ENST00000480479	8	2792	MSTRG.86	CCNL2	GO:0000079(regulation of cyclin-dependent protein serine/threonine kinase activity);GO:0005515(protein binding);GO:0005634(nucleus);GO:0005654(nucleoplasm);GO:0005730(nucleolus);GO:0006351(transcription, DNA-templated);GO:0006355(regulation of transcription, DNA-templated);GO:0016607(nuclear speck);GO:0019901(protein kinase binding);GO:0030054(cell junction);GO:0043231(intracellular membrane-boun…	NA	NA	NA	cyclin L2 [Source:HGNC Symbol;Acc:HGNC:20570]	0	0	1.38231	0.168176	0.053497	0.005627	1.49046	0.126417	0.146257	0.013359	0.594927	0.055565	0.403743	0.038309	0	0	2.28874	0.238562	0.680693	0.068361
445	0	chr1	-	1386482	1398304	ENST00000482621	10	2059	MSTRG.86	CCNL2	GO:0000079(regulation of cyclin-dependent protein serine/threonine kinase activity);GO:0005515(protein binding);GO:0005634(nucleus);GO:0005654(nucleoplasm);GO:0005730(nucleolus);GO:0006351(transcription, DNA-templated);GO:0006355(regulation of transcription, DNA-templated);GO:0016607(nuclear speck);GO:0019901(protein kinase binding);GO:0030054(cell junction);GO:0043231(intracellular membrane-boun…	NA	NA	NA	cyclin L2 [Source:HGNC Symbol;Acc:HGNC:20570]	1.21997	0.11315	1.53986	0.187345	1.15787	0.121787	5.76539	0.489007	1.43375	0.130956	1.14779	0.107201	1.55157	0.147218	1.68987	0.171299	3.17941	0.331399	1.25154	0.125689
446	0	chr1	-	1386495	1388713	ENST00000463260	3	1941	MSTRG.86	CCNL2	GO:0000079(regulation of cyclin-dependent protein serine/threonine kinase activity);GO:0005515(protein binding);GO:0005634(nucleus);GO:0005654(nucleoplasm);GO:0005730(nucleolus);GO:0006351(transcription, DNA-templated);GO:0006355(regulation of transcription, DNA-templated);GO:0016607(nuclear speck);GO:0019901(protein kinase binding);GO:0030054(cell junction);GO:0043231(intracellular membrane-boun…	NA	NA	NA	cyclin L2 [Source:HGNC Symbol;Acc:HGNC:20570]	7.11272	0.659696	6.63974	0.807814	9.49493	0.998695	19.0215	1.61336	5.03906	0.460261	5.06318	0.472889	6.54754	0.621254	9.49739	0.962736	16.0287	1.67071	14.0769	1.41372
447	0	chr1	-	1386495	1399312	ENST00000400809	11	2305	MSTRG.86	CCNL2	GO:0000079(regulation of cyclin-dependent protein serine/threonine kinase activity);GO:0005515(protein binding);GO:0005634(nucleus);GO:0005654(nucleoplasm);GO:0005730(nucleolus);GO:0006351(transcription, DNA-templated);GO:0006355(regulation of transcription, DNA-templated);GO:0016607(nuclear speck);GO:0019901(protein kinase binding);GO:0030054(cell junction);GO:0043231(intracellular membrane-boun…	NA	NA	NA	cyclin L2 [Source:HGNC Symbol;Acc:HGNC:20570]	19.7221	1.8292	16.0922	1.95783	17.8686	1.87946	28.7276	2.43661	21.203	1.93665	16.9539	1.58345	15.9061	1.50923	20.5768	2.08584	45.8391	4.77794	31.6421	3.17775
448	0	chr1	-	1386499	1399309	ENST00000496007	13	4452	MSTRG.86	CCNL2	GO:0000079(regulation of cyclin-dependent protein serine/threonine kinase activity);GO:0005515(protein binding);GO:0005634(nucleus);GO:0005654(nucleoplasm);GO:0005730(nucleolus);GO:0006351(transcription, DNA-templated);GO:0006355(regulation of transcription, DNA-templated);GO:0016607(nuclear speck);GO:0019901(protein kinase binding);GO:0030054(cell junction);GO:0043231(intracellular membrane-boun…	NA	NA	NA	cyclin L2 [Source:HGNC Symbol;Acc:HGNC:20570]	0.173385	0.016081	0	0	2.62843	0.276464	0	0	0.348283	0.031812	0.043344	0.004048	0.018665	0.001771	0	0	0.000244	2.5e-05	0.474261	0.047629
449	0	chr1	-	1386502	1391754	ENST00000482365	7	2620	MSTRG.86	CCNL2	GO:0000079(regulation of cyclin-dependent protein serine/threonine kinase activity);GO:0005515(protein binding);GO:0005634(nucleus);GO:0005654(nucleoplasm);GO:0005730(nucleolus);GO:0006351(transcription, DNA-templated);GO:0006355(regulation of transcription, DNA-templated);GO:0016607(nuclear speck);GO:0019901(protein kinase binding);GO:0030054(cell junction);GO:0043231(intracellular membrane-boun…	NA	NA	NA	cyclin L2 [Source:HGNC Symbol;Acc:HGNC:20570]	0	0	0	0	1.23372	0.129765	2.58387	0.219158	0	0	0.069256	0.006468	0	0	1.19559	0.121196	0	0	0	0
450	0	chr1	-	1386503	1390943	ENST00000408952	10	1857	MSTRG.86	CCNL2	GO:0000079(regulation of cyclin-dependent protein serine/threonine kinase activity);GO:0005515(protein binding);GO:0005634(nucleus);GO:0005654(nucleoplasm);GO:0005730(nucleolus);GO:0006351(transcription, DNA-templated);GO:0006355(regulation of transcription, DNA-templated);GO:0016607(nuclear speck);GO:0019901(protein kinase binding);GO:0030054(cell junction);GO:0043231(intracellular membrane-boun…	NA	NA	NA	cyclin L2 [Source:HGNC Symbol;Acc:HGNC:20570]	0.106063	0.009837	0.264141	0.032136	0.687537	0.072316	1.2074	0.102409	0.784025	0.071612	0.578777	0.054056	1.37437	0.130405	0.608443	0.061677	0.39757	0.04144	0.402477	0.04042
451	0	chr1	-	1386708	1399311	ENST00000481223	12	2815	MSTRG.86	CCNL2	GO:0000079(regulation of cyclin-dependent protein serine/threonine kinase activity);GO:0005515(protein binding);GO:0005634(nucleus);GO:0005654(nucleoplasm);GO:0005730(nucleolus);GO:0006351(transcription, DNA-templated);GO:0006355(regulation of transcription, DNA-templated);GO:0016607(nuclear speck);GO:0019901(protein kinase binding);GO:0030054(cell junction);GO:0043231(intracellular membrane-boun…	NA	NA	NA	cyclin L2 [Source:HGNC Symbol;Acc:HGNC:20570]	0	0	8.83502	1.0749	1.57166	0.16531	3.90349	0.331085	2.98056	0.27224	0.91165	0.085146	4.8825	0.463269	4.30377	0.436267	1.80463	0.188102	3.43156	0.344626
452	0	chr1	-	1386713	1392525	ENST00000418865	6	3082	MSTRG.86	CCNL2	GO:0000079(regulation of cyclin-dependent protein serine/threonine kinase activity);GO:0005515(protein binding);GO:0005634(nucleus);GO:0005654(nucleoplasm);GO:0005730(nucleolus);GO:0006351(transcription, DNA-templated);GO:0006355(regulation of transcription, DNA-templated);GO:0016607(nuclear speck);GO:0019901(protein kinase binding);GO:0030054(cell junction);GO:0043231(intracellular membrane-boun…	NA	NA	NA	cyclin L2 [Source:HGNC Symbol;Acc:HGNC:20570]	10.8328	1.00473	17.9775	2.1872	16.3204	1.71661	53.6122	4.54726	12.7547	1.165	12.272	1.14618	8.23967	0.78181	14.5998	1.47996	35.0406	3.65238	17.743	1.7819
453	0	chr1	-	1387122	1391649	ENST00000505849	9	1503	MSTRG.86	CCNL2	GO:0000079(regulation of cyclin-dependent protein serine/threonine kinase activity);GO:0005515(protein binding);GO:0005634(nucleus);GO:0005654(nucleoplasm);GO:0005730(nucleolus);GO:0006351(transcription, DNA-templated);GO:0006355(regulation of transcription, DNA-templated);GO:0016607(nuclear speck);GO:0019901(protein kinase binding);GO:0030054(cell junction);GO:0043231(intracellular membrane-boun…	NA	NA	NA	cyclin L2 [Source:HGNC Symbol;Acc:HGNC:20570]	0	0	4.94826	0.602023	2.91419	0.30652	1.76116	0.149378	0	0	2.62542	0.245208	0.319262	0.030293	0	0	6.11686	0.637578	3.66194	0.367762
454	0	chr1	-	1387232	1399328	ENST00000488340	12	1598	MSTRG.86	CCNL2	GO:0000079(regulation of cyclin-dependent protein serine/threonine kinase activity);GO:0005515(protein binding);GO:0005634(nucleus);GO:0005654(nucleoplasm);GO:0005730(nucleolus);GO:0006351(transcription, DNA-templated);GO:0006355(regulation of transcription, DNA-templated);GO:0016607(nuclear speck);GO:0019901(protein kinase binding);GO:0030054(cell junction);GO:0043231(intracellular membrane-boun…	NA	NA	NA	cyclin L2 [Source:HGNC Symbol;Acc:HGNC:20570]	0	0	0.434736	0.052891	1.76088	0.185212	1.68413	0.142844	0.267794	0.02446	0.811379	0.075781	3.27982	0.311201	1.36962	0.138837	2.68785	0.280162	0.956956	0.096105
455	0	chr1	-	1387543	1390900	ENST00000492998	7	745	MSTRG.86	CCNL2	GO:0000079(regulation of cyclin-dependent protein serine/threonine kinase activity);GO:0005515(protein binding);GO:0005634(nucleus);GO:0005654(nucleoplasm);GO:0005730(nucleolus);GO:0006351(transcription, DNA-templated);GO:0006355(regulation of transcription, DNA-templated);GO:0016607(nuclear speck);GO:0019901(protein kinase binding);GO:0030054(cell junction);GO:0043231(intracellular membrane-boun…	NA	NA	NA	cyclin L2 [Source:HGNC Symbol;Acc:HGNC:20570]	1.78523	0.165578	6.81886	0.829606	8.29114	0.872077	8.582	0.727905	2.2836	0.208581	4.21112	0.393309	1.56953	0.148923	7.0708	0.716757	2.77199	0.288933	3.09944	0.311271
456	0	chr1	-	1388023	1392716	ENST00000469113	6	707	MSTRG.86	CCNL2	GO:0000079(regulation of cyclin-dependent protein serine/threonine kinase activity);GO:0005515(protein binding);GO:0005634(nucleus);GO:0005654(nucleoplasm);GO:0005730(nucleolus);GO:0006351(transcription, DNA-templated);GO:0006355(regulation of transcription, DNA-templated);GO:0016607(nuclear speck);GO:0019901(protein kinase binding);GO:0030054(cell junction);GO:0043231(intracellular membrane-boun…	NA	NA	NA	cyclin L2 [Source:HGNC Symbol;Acc:HGNC:20570]	2.02042	0.187392	0	0	10.1383	1.06636	6.24272	0.529493	0	0	0	0	3.06536	0.290852	5.02451	0.509327	0	0	0	0
457	0	chr1	-	1389346	1391004	ENST00000480646	4	614	MSTRG.86	CCNL2	GO:0000079(regulation of cyclin-dependent protein serine/threonine kinase activity);GO:0005515(protein binding);GO:0005634(nucleus);GO:0005654(nucleoplasm);GO:0005730(nucleolus);GO:0006351(transcription, DNA-templated);GO:0006355(regulation of transcription, DNA-templated);GO:0016607(nuclear speck);GO:0019901(protein kinase binding);GO:0030054(cell junction);GO:0043231(intracellular membrane-boun…	NA	NA	NA	cyclin L2 [Source:HGNC Symbol;Acc:HGNC:20570]	3.50154	0.324764	0	0	4.04024	0.42496	6.81785	0.578274	3.09626	0.282809	3.04845	0.284718	4.92252	0.467067	3.78059	0.383233	5.87749	0.612627	4.23622	0.425436
458	0	chr1	-	1391153	1398366	ENST00000471930	5	846	MSTRG.86	CCNL2	GO:0000079(regulation of cyclin-dependent protein serine/threonine kinase activity);GO:0005515(protein binding);GO:0005634(nucleus);GO:0005654(nucleoplasm);GO:0005730(nucleolus);GO:0006351(transcription, DNA-templated);GO:0006355(regulation of transcription, DNA-templated);GO:0016607(nuclear speck);GO:0019901(protein kinase binding);GO:0030054(cell junction);GO:0043231(intracellular membrane-boun…	NA	NA	NA	cyclin L2 [Source:HGNC Symbol;Acc:HGNC:20570]	3.01242	0.279399	4.39	0.534103	9.18722	0.966329	7.22357	0.612686	6.91283	0.631409	4.61469	0.431001	3.74708	0.355537	9.62305	0.975474	7.77623	0.810539	7.00382	0.703381
459	0	chr1	-	1392288	1399317	ENST00000408918	6	1186	MSTRG.86	CCNL2	GO:0000079(regulation of cyclin-dependent protein serine/threonine kinase activity);GO:0005515(protein binding);GO:0005634(nucleus);GO:0005654(nucleoplasm);GO:0005730(nucleolus);GO:0006351(transcription, DNA-templated);GO:0006355(regulation of transcription, DNA-templated);GO:0016607(nuclear speck);GO:0019901(protein kinase binding);GO:0030054(cell junction);GO:0043231(intracellular membrane-boun…	NA	NA	NA	cyclin L2 [Source:HGNC Symbol;Acc:HGNC:20570]	1.51429	0.140448	1.96105	0.238588	0.456732	0.04804	3.9667	0.336446	1.59241	0.145449	2.94979	0.275504	1.74618	0.165684	0.714116	0.072389	1.68724	0.175866	1.54547	0.155208
460	0	chr1	-	1393080	1398287	ENST00000473872	3	557	MSTRG.86	CCNL2	GO:0000079(regulation of cyclin-dependent protein serine/threonine kinase activity);GO:0005515(protein binding);GO:0005634(nucleus);GO:0005654(nucleoplasm);GO:0005730(nucleolus);GO:0006351(transcription, DNA-templated);GO:0006355(regulation of transcription, DNA-templated);GO:0016607(nuclear speck);GO:0019901(protein kinase binding);GO:0030054(cell junction);GO:0043231(intracellular membrane-boun…	NA	NA	NA	cyclin L2 [Source:HGNC Symbol;Acc:HGNC:20570]	17.0742	1.58362	11.1205	1.35295	8.55338	0.899661	2.28852	0.194107	14.5486	1.32885	13.4626	1.25737	11.9638	1.13516	7.48214	0.758454	7.27209	0.757991	12.3133	1.23661
461	0	chr1	-	1393444	1399325	ENST00000425598	5	661	MSTRG.86	CCNL2	GO:0000079(regulation of cyclin-dependent protein serine/threonine kinase activity);GO:0005515(protein binding);GO:0005634(nucleus);GO:0005654(nucleoplasm);GO:0005730(nucleolus);GO:0006351(transcription, DNA-templated);GO:0006355(regulation of transcription, DNA-templated);GO:0016607(nuclear speck);GO:0019901(protein kinase binding);GO:0030054(cell junction);GO:0043231(intracellular membrane-boun…	NA	NA	NA	cyclin L2 [Source:HGNC Symbol;Acc:HGNC:20570]	2.46143	0.228295	3.14021	0.382048	16.2426	1.70843	6.4039	0.543164	4.24926	0.388122	1.94078	0.181264	3.05202	0.289587	7.15082	0.724868	6.16226	0.64231	2.32833	0.23383
462	0	chr1	-	1395185	1398287	ENST00000463895	2	385	MSTRG.86	CCNL2	GO:0000079(regulation of cyclin-dependent protein serine/threonine kinase activity);GO:0005515(protein binding);GO:0005634(nucleus);GO:0005654(nucleoplasm);GO:0005730(nucleolus);GO:0006351(transcription, DNA-templated);GO:0006355(regulation of transcription, DNA-templated);GO:0016607(nuclear speck);GO:0019901(protein kinase binding);GO:0030054(cell junction);GO:0043231(intracellular membrane-boun…	NA	NA	NA	cyclin L2 [Source:HGNC Symbol;Acc:HGNC:20570]	4.09417	0.37973	14.7667	1.79657	17.6081	1.85205	22.2177	1.88445	20.6411	1.88533	14.7743	1.37989	8.94103	0.848358	17.9257	1.8171	27.3965	2.85561	17.4777	1.75526
463	0	chr1	-	1395437	1398956	ENST00000497013	3	548	MSTRG.86	CCNL2	GO:0000079(regulation of cyclin-dependent protein serine/threonine kinase activity);GO:0005515(protein binding);GO:0005634(nucleus);GO:0005654(nucleoplasm);GO:0005730(nucleolus);GO:0006351(transcription, DNA-templated);GO:0006355(regulation of transcription, DNA-templated);GO:0016607(nuclear speck);GO:0019901(protein kinase binding);GO:0030054(cell junction);GO:0043231(intracellular membrane-boun…	NA	NA	NA	cyclin L2 [Source:HGNC Symbol;Acc:HGNC:20570]	6.0242	0.558738	1.35237	0.164534	9.44583	0.99353	8.05453	0.683166	1.18065	0.107839	2.58744	0.24166	5.75096	0.545672	2.59047	0.262592	6.31612	0.658348	1.0768	0.108141
464	0	chr1	+	1399522	1401087	ENST00000448629	3	797	MSTRG.87	RP4-758J18.2	NA	NA	NA	NA	NA	0.585746	0.054327	0.894829	0.108868	4.45446	0.468528	3.09169	0.262229	1.23791	0.113069	1.49088	0.139244	0.792744	0.075218	1.57608	0.159765	2.63184	0.274324	3.25134	0.326526
465	0	chr1	+	1399527	1402046	ENST00000444362	3	1747	MSTRG.87	RP4-758J18.2	NA	NA	NA	NA	NA	5.57037	0.516645	0.665039	0.080911	7.01518	0.737869	0.949438	0.080529	3.3165	0.302925	13.7911	1.28805	4.82983	0.458272	1.94867	0.197534	16.3498	1.70418	14.1821	1.42428
466	0	chr1	+	1399530	1402026	ENST00000418833	2	2196	MSTRG.87	RP4-758J18.2	NA	NA	NA	NA	NA	9.75788	0.905032	5.91717	0.719903	11.5141	1.21107	9.60143	0.81437	1.60484	0.146584	5.69192	0.531612	7.62378	0.723372	6.32425	0.64108	4.2627	0.444314	6.25645	0.628323
467	0	chr1	+	1399552	1400608	ENST00000576232	2	585	MSTRG.87	RP4-758J18.2	NA	NA	NA	NA	NA	4.88646	0.453213	3.61015	0.439223	1.13231	0.119099	2.89373	0.245439	3.80405	0.347457	5.07223	0.473735	5.13139	0.486885	8.42682	0.854214	6.03345	0.628884	6.50948	0.653735
468	0	chr1	+	1399562	1400544	ENST00000570344	2	515	MSTRG.87	RP4-758J18.2	NA	NA	NA	NA	NA	0.347263	0.032208	0.880351	0.107106	0.824898	0.086764	1.79168	0.151966	1.11951	0.102254	0.874855	0.081709	0.984531	0.093416	0.408596	0.041419	3.67022	0.382557	1.12084	0.112564
470	0	chr1	+	1399806	1402033	ENST00000572242	1	2228	MSTRG.87	RP4-758J18.2	NA	NA	NA	NA	NA	5.64041	0.523142	3.16159	0.384649	3.78801	0.39843	4.20501	0.356659	3.17272	0.289792	2.08677	0.194899	5.87214	0.55717	3.25165	0.329615	4.1002	0.427375	2.14517	0.215436
471	0	chr1	+	1400419	1402046	ENST00000453521	2	858	MSTRG.87	RP4-758J18.2	NA	NA	NA	NA	NA	0	0	0	0	0.676015	0.071105	0	0	0	0	0	0	0.792446	0.07519	0	0	0.506362	0.05278	0	0
472	j	chr1	-	1401900	1407313	MSTRG.88.1	4	1074	MSTRG.88	MRPL20	NA	NA	NA	NA	NA	8.12768	0.753833	6.9527	0.845889	9.69292	1.01952	8.58891	0.728491	10.9393	0.999184	4.40363	0.411289	4.56082	0.432747	5.09029	0.515995	24.2084	2.52332	15.5761	1.56428
473	0	chr1	-	1401908	1407313	ENST00000344843	4	721	MSTRG.88	MRPL20	GO:0003735(structural constituent of ribosome);GO:0005515(protein binding);GO:0005622(intracellular);GO:0005739(mitochondrion);GO:0005743(mitochondrial inner membrane);GO:0005761(mitochondrial ribosome);GO:0005840(ribosome);GO:0006412(translation);GO:0006996(organelle organization);GO:0019843(rRNA binding);GO:0032543(mitochondrial translation);GO:0044822(poly(A) RNA binding);GO:0070124(mitochondr…	NA	NA	NA	mitochondrial ribosomal protein L20 [Source:HGNC Symbol;Acc:HGNC:14478]	154.132	14.2956	82.6091	10.0505	173.296	18.2276	121.064	10.2684	162.914	14.8804	74.4805	6.95631	177.41	16.8333	136.896	13.8769	120.022	12.5103	140.515	14.1117
474	0	chr1	-	1401913	1406307	ENST00000493287	3	504	MSTRG.88	MRPL20	GO:0003735(structural constituent of ribosome);GO:0005515(protein binding);GO:0005622(intracellular);GO:0005739(mitochondrion);GO:0005743(mitochondrial inner membrane);GO:0005761(mitochondrial ribosome);GO:0005840(ribosome);GO:0006412(translation);GO:0006996(organelle organization);GO:0019843(rRNA binding);GO:0032543(mitochondrial translation);GO:0044822(poly(A) RNA binding);GO:0070124(mitochondr…	NA	NA	NA	mitochondrial ribosomal protein L20 [Source:HGNC Symbol;Acc:HGNC:14478]	0.379271	0.035177	4.51455	0.549255	1.54183	0.162173	2.00933	0.170427	3.21449	0.293607	2.19864	0.205348	2.33696	0.221739	4.52808	0.459005	2.51573	0.262221	1.85414	0.186208
475	0	chr1	-	1401913	1407268	ENST00000487659	3	1693	MSTRG.88	MRPL20	GO:0003735(structural constituent of ribosome);GO:0005515(protein binding);GO:0005622(intracellular);GO:0005739(mitochondrion);GO:0005743(mitochondrial inner membrane);GO:0005761(mitochondrial ribosome);GO:0005840(ribosome);GO:0006412(translation);GO:0006996(organelle organization);GO:0019843(rRNA binding);GO:0032543(mitochondrial translation);GO:0044822(poly(A) RNA binding);GO:0070124(mitochondr…	NA	NA	NA	mitochondrial ribosomal protein L20 [Source:HGNC Symbol;Acc:HGNC:14478]	13.4387	1.24642	20.9814	2.55267	16.6046	1.74651	19.8143	1.6806	23.1487	2.11437	13.8647	1.29493	17.1344	1.62578	20.8103	2.10951	21.6875	2.26055	23.8948	2.39971
476	0	chr1	-	1402182	1406998	ENST00000492508	3	588	MSTRG.88	MRPL20	GO:0003735(structural constituent of ribosome);GO:0005515(protein binding);GO:0005622(intracellular);GO:0005739(mitochondrion);GO:0005743(mitochondrial inner membrane);GO:0005761(mitochondrial ribosome);GO:0005840(ribosome);GO:0006412(translation);GO:0006996(organelle organization);GO:0019843(rRNA binding);GO:0032543(mitochondrial translation);GO:0044822(poly(A) RNA binding);GO:0070124(mitochondr…	NA	NA	NA	mitochondrial ribosomal protein L20 [Source:HGNC Symbol;Acc:HGNC:14478]	0	0	0.108753	0.013231	0.333587	0.035087	1.15178	0.097692	0.077997	0.007124	0.976804	0.091231	0.182105	0.017279	2.31024	0.234186	0.617878	0.064403	0.396575	0.039827
477	0	chr1	-	1405109	1407290	ENST00000482352	3	1049	MSTRG.88	MRPL20	GO:0003735(structural constituent of ribosome);GO:0005515(protein binding);GO:0005622(intracellular);GO:0005739(mitochondrion);GO:0005743(mitochondrial inner membrane);GO:0005761(mitochondrial ribosome);GO:0005840(ribosome);GO:0006412(translation);GO:0006996(organelle organization);GO:0019843(rRNA binding);GO:0032543(mitochondrial translation);GO:0044822(poly(A) RNA binding);GO:0070124(mitochondr…	NA	NA	NA	mitochondrial ribosomal protein L20 [Source:HGNC Symbol;Acc:HGNC:14478]	9.71477	0.901033	8.76104	1.0659	4.02273	0.423118	7.29645	0.618868	5.3456	0.48826	9.36765	0.874917	7.45602	0.707454	10.8171	1.09651	10.7761	1.12322	11.7691	1.18195
479	0	chr1	-	1406249	1407235	ENST00000477686	3	314	MSTRG.88	MRPL20	GO:0003735(structural constituent of ribosome);GO:0005515(protein binding);GO:0005622(intracellular);GO:0005739(mitochondrion);GO:0005743(mitochondrial inner membrane);GO:0005761(mitochondrial ribosome);GO:0005840(ribosome);GO:0006412(translation);GO:0006996(organelle organization);GO:0019843(rRNA binding);GO:0032543(mitochondrial translation);GO:0044822(poly(A) RNA binding);GO:0070124(mitochondr…	NA	NA	NA	mitochondrial ribosomal protein L20 [Source:HGNC Symbol;Acc:HGNC:14478]	0.690494	0.064043	6.17312	0.751043	1.37433	0.144555	13.7425	1.16561	7.59715	0.693914	3.35034	0.312914	4.50567	0.427515	1.29792	0.131568	4.25842	0.443867	3.95041	0.396733
480	0	chr1	+	1409096	1410618	ENST00000607307	1	1523	MSTRG.89	RP4-758J18.13	NA	NA	NA	NA	NA	0	0	0	0	0	0	0	0	0	0	0	0	17.1812	1.63021	0	0	17.1464	1.78722	0	0
481	0	chr1	-	1418420	1421444	ENST00000520296	3	1632	MSTRG.90	ANKRD65	GO:0005515(protein binding)	NA	NA	NA	ankyrin repeat domain 65 [Source:HGNC Symbol;Acc:HGNC:42950]	0	0	0	0	21.4516	2.25632	0	0	0	0	2.15369	0.201149	0	0	0	0	0	0	0	0
482	0	chr1	-	1418420	1421769	ENST00000427211	3	1976	MSTRG.90	ANKRD65	GO:0005515(protein binding)	NA	NA	NA	ankyrin repeat domain 65 [Source:HGNC Symbol;Acc:HGNC:42950]	0	0	0.382085	0.046486	1.09522	0.115197	0	0	0	0	0	0	0.062753	0.005954	1.78644	0.181089	0	0	0	0
483	0	chr1	-	1418422	1421444	ENST00000537107	4	2190	MSTRG.90	ANKRD65	GO:0005515(protein binding)	NA	NA	NA	ankyrin repeat domain 65 [Source:HGNC Symbol;Acc:HGNC:42950]	4.82922	0.447905	13.5544	1.64908	1.69718	0.178512	7.03449	0.596649	4.77356	0.436011	3.98167	0.371879	1.37123	0.130108	2.72913	0.276648	3.77645	0.39363	5.61658	0.564063
484	0	chr1	-	1418880	1421091	ENST00000454272	3	1506	MSTRG.90	ANKRD65	GO:0005515(protein binding)	NA	NA	NA	ankyrin repeat domain 65 [Source:HGNC Symbol;Acc:HGNC:42950]	0	0	0	0	0.530091	0.055756	0	0	0	0	0	0	0	0	0.143559	0.014552	0	0	0	0
485	0	chr1	-	1419138	1421260	ENST00000442470	2	876	MSTRG.90	ANKRD65	GO:0005515(protein binding)	NA	NA	NA	ankyrin repeat domain 65 [Source:HGNC Symbol;Acc:HGNC:42950]	0	0	0.239938	0.029192	7.01827	0.738195	0.125492	0.010644	0	0	0	0	0	0	0.195662	0.019834	0	0	0	0
486	0	chr1	+	1420245	1422691	ENST00000428932	2	543	MSTRG.91	RP4-758J18.7	NA	NA	NA	NA	NA	0	0	1.28733	0.15662	2.28877	0.240737	0.014733	0.00125	2.44873	0.223664	0.793804	0.074139	0	0	1.53775	0.15588	0.579493	0.060402	0.18285	0.018363
487	0	chr1	+	1426128	1427787	ENST00000378821	2	492	ENSG00000205116	TMEM88B	GO:0016021(integral component of membrane)	NA	NA	NA	transmembrane protein 88B [Source:HGNC Symbol;Acc:HGNC:37099]	0.176829	0.016401	0.613821	0.07468	0.349594	0.036771	0	0	1.93902	0.177108	0	0	1.84146	0.174725	0	0	0	0	0.594639	0.059719
488	0	chr1	-	1430539	1434573	ENST00000430109	2	510	MSTRG.92	RP4-758J18.10	NA	NA	NA	NA	NA	8.03821	0.745534	2.50195	0.304395	1.55658	0.163724	2.23673	0.189714	0.876645	0.080072	2.77982	0.259629	2.83473	0.268969	0	0	0	0	0.654289	0.065709
489	0	chr1	-	1430550	1431843	ENST00000434150	2	444	MSTRG.92	RP4-758J18.10	NA	NA	NA	NA	NA	5.56303	0.515965	4.07181	0.49539	5.96622	0.627538	0.294734	0.024999	7.61972	0.695975	2.66569	0.248969	4.39577	0.417087	3.48734	0.353507	0.236168	0.024616	1.23151	0.123678
490	0	chr1	-	1430550	1434488	ENST00000454562	2	424	MSTRG.92	RP4-758J18.10	NA	NA	NA	NA	NA	0	0	0	0	1.13949	0.119853	0	0	0	0	0	0	0	0	0	0	2.28396	0.238064	2.64673	0.265807
491	0	chr1	-	1430664	1434520	ENST00000417917	2	634	MSTRG.92	RP4-758J18.10	NA	NA	NA	NA	NA	0	0	0	0	0	0	0	0	0.102578	0.009369	0	0	0	0	1.6101	0.163213	0.849842	0.088581	2.95009	0.296272
492	0	chr1	+	1434861	1437459	ENST00000495558	2	819	MSTRG.93	VWA1	GO:0005515(protein binding);GO:0005576(extracellular region);GO:0005578(proteinaceous extracellular matrix);GO:0005604(basement membrane);GO:0005614(interstitial matrix);GO:0005615(extracellular space);GO:0030198(extracellular matrix organization);GO:0042802(identical protein binding);GO:0048266(behavioral response to pain);GO:0070062(extracellular exosome)	NA	NA	NA	von Willebrand factor A domain containing 1 [Source:HGNC Symbol;Acc:HGNC:30910]	3.39807	0.315167	6.09555	0.741605	3.50703	0.368876	0.974009	0.082613	1.15242	0.105261	1.1117	0.10383	1.52055	0.144276	2.9098	0.294962	1.55761	0.162354	1.14137	0.114626
493	0	chr1	+	1435523	1440765	ENST00000338660	3	2147	MSTRG.93	VWA1	GO:0005515(protein binding);GO:0005576(extracellular region);GO:0005578(proteinaceous extracellular matrix);GO:0005604(basement membrane);GO:0005614(interstitial matrix);GO:0005615(extracellular space);GO:0030198(extracellular matrix organization);GO:0042802(identical protein binding);GO:0048266(behavioral response to pain);GO:0070062(extracellular exosome)	NA	NA	NA	von Willebrand factor A domain containing 1 [Source:HGNC Symbol;Acc:HGNC:30910]	9.41838	0.873544	11.9207	1.45031	18.7136	1.96833	0.720499	0.061111	21.8103	1.99212	1.69572	0.158377	9.29069	0.881534	13.9024	1.40926	8.38611	0.874108	11.2759	1.13242
494	0	chr1	+	1435671	1442882	ENST00000476993	3	4511	MSTRG.93	VWA1	GO:0005515(protein binding);GO:0005576(extracellular region);GO:0005578(proteinaceous extracellular matrix);GO:0005604(basement membrane);GO:0005614(interstitial matrix);GO:0005615(extracellular space);GO:0030198(extracellular matrix organization);GO:0042802(identical protein binding);GO:0048266(behavioral response to pain);GO:0070062(extracellular exosome)	NA	NA	NA	von Willebrand factor A domain containing 1 [Source:HGNC Symbol;Acc:HGNC:30910]	125.365	11.6274	53.8122	6.54698	177.869	18.7086	52.6566	4.46621	162.423	14.8355	56.4116	5.26871	77.7895	7.38095	65.4197	6.6315	113.173	11.7964	55.0712	5.5307
495	0	chr1	+	1435735	1437177	ENST00000471398	2	458	MSTRG.93	VWA1	GO:0005515(protein binding);GO:0005576(extracellular region);GO:0005578(proteinaceous extracellular matrix);GO:0005604(basement membrane);GO:0005614(interstitial matrix);GO:0005615(extracellular space);GO:0030198(extracellular matrix organization);GO:0042802(identical protein binding);GO:0048266(behavioral response to pain);GO:0070062(extracellular exosome)	NA	NA	NA	von Willebrand factor A domain containing 1 [Source:HGNC Symbol;Acc:HGNC:30910]	16.6958	1.54851	2.75699	0.335425	13.174	1.38566	3.39806	0.288215	9.8653	0.901084	4.82284	0.450442	8.78365	0.833425	6.75549	0.684795	10.3497	1.07878	4.00567	0.402282
496	0	chr1	+	1449689	1470158	ENST00000378785	12	3859	MSTRG.106	ATAD3C	GO:0005524(ATP binding)	NA	NA	NA	ATPase family, AAA domain containing 3C [Source:HGNC Symbol;Acc:HGNC:32151]	20.4804	1.89953	0.568816	0.069204	2.18721	0.230055	1.68838	0.143204	1.6682	0.152371	0.88434	0.082595	1.23899	0.11756	0.409588	0.041519	2.57994	0.268914	1.0273	0.103169
497	0	chr1	+	1449914	1455902	ENST00000475091	6	525	MSTRG.106	ATAD3C	GO:0005524(ATP binding)	NA	NA	NA	ATPase family, AAA domain containing 3C [Source:HGNC Symbol;Acc:HGNC:32151]	1.16892	0.108416	0	0	0.553085	0.058175	0	0	0	0	0	0	0	0	0	0	0	0	0	0
498	j	chr1	+	1452397	1496216	MSTRG.106.3	10	2619	MSTRG.106	ATAD3B	NA	NA	NA	NA	NA	3.24886	0.301328	0	0	1.28807	0.135482	0	0	26.1361	2.38724	0	0	0	0	2.13231	0.216149	0	0	0	0
499	0	chr1	+	1462483	1468663	ENST00000484537	2	506	MSTRG.106	ATAD3C	GO:0005524(ATP binding)	NA	NA	NA	ATPase family, AAA domain containing 3C [Source:HGNC Symbol;Acc:HGNC:32151]	3.80247	0.352675	0.213439	0.025968	0.358647	0.037723	1.47658	0.12524	0	0	0.535573	0.050021	0.659597	0.062585	0	0	0	0	0	0
500	0	chr1	+	1471769	1496202	ENST00000308647	16	2448	MSTRG.106	ATAD3B	GO:0005524(ATP binding);GO:0005743(mitochondrial inner membrane)	NA	NA	NA	ATPase family, AAA domain containing 3B [Source:HGNC Symbol;Acc:HGNC:24007]	13.1888	1.22324	0	0	24.378	2.56412	4.79855	0.407002	19.5698	1.78748	7.53793	0.704025	20.3478	1.93068	1.25411	0.127127	55.4181	5.77639	11.8943	1.19453
501	j	chr1	+	1471778	1497693	MSTRG.106.7	14	6205	MSTRG.106	ATAD3B	NA	NA	NA	NA	NA	16.244	1.50661	11.5146	1.40091	10.344	1.088	14.274	1.21069	8.15204	0.744597	6.35399	0.593448	3.79887	0.360451	6.7569	0.684937	3.99677	0.416595	8.77074	0.88083
502	j	chr1	+	1471778	1534703	MSTRG.106.6	16	3792	MSTRG.106	ATAD3A	NA	NA	NA	NA	NA	0	0	0	0	28.6126	3.00953	0	0	0	0	0	0	0	0	0	0	34.5859	3.60499	30.3522	3.04821
503	j	chr1	+	1477801	1534684	MSTRG.106.8	14	4294	MSTRG.106	ATAD3A	NA	NA	NA	NA	NA	17.1828	1.59368	6.43914	0.783408	19.9646	2.09991	6.32163	0.536186	13.4559	1.22904	5.93248	0.55408	45.6016	4.32684	7.25164	0.735088	24.946	2.60019	14.7326	1.47957
504	j	chr1	+	1477801	1534684	MSTRG.106.9	15	2934	MSTRG.106	ATAD3A	NA	NA	NA	NA	NA	0	0	0	0	4.68074	0.492329	0	0	0	0	0	0	49.2628	4.67423	0	0	4.57593	0.476963	0	0
505	0	chr1	+	1478026	1497848	ENST00000472194	14	4314	MSTRG.106	ATAD3B	GO:0005524(ATP binding);GO:0005743(mitochondrial inner membrane)	NA	NA	NA	ATPase family, AAA domain containing 3B [Source:HGNC Symbol;Acc:HGNC:24007]	8.50588	0.788911	6.6013	0.803137	8.51738	0.895873	7.06632	0.599348	5.58422	0.510056	9.16023	0.855545	15.7926	1.49846	20.133	2.04086	3.13841	0.327126	11.1816	1.12295
506	0	chr1	+	1479049	1482662	ENST00000378736	4	414	MSTRG.106	ATAD3B	GO:0005524(ATP binding);GO:0005743(mitochondrial inner membrane)	NA	NA	NA	ATPase family, AAA domain containing 3B [Source:HGNC Symbol;Acc:HGNC:24007]	14.4868	1.34364	8.91365	1.08447	14.8623	1.56324	13.0837	1.10973	12.1083	1.10595	12.4187	1.15988	15.9591	1.51426	15.99	1.62089	22.5008	2.34532	17.3935	1.7468
507	0	chr1	+	1483485	1496202	ENST00000485748	10	3233	MSTRG.106	ATAD3B	GO:0005524(ATP binding);GO:0005743(mitochondrial inner membrane)	NA	NA	NA	ATPase family, AAA domain containing 3B [Source:HGNC Symbol;Acc:HGNC:24007]	5.97574	0.554243	3.0537	0.371524	7.82307	0.822845	4.43977	0.37657	2.43475	0.222387	4.43079	0.413825	14.5879	1.38415	3.94901	0.400306	9.26223	0.965429	6.40942	0.643687
508	0	chr1	+	1484569	1496201	ENST00000474481	5	3367	MSTRG.106	ATAD3B	GO:0005524(ATP binding);GO:0005743(mitochondrial inner membrane)	NA	NA	NA	ATPase family, AAA domain containing 3B [Source:HGNC Symbol;Acc:HGNC:24007]	5.25677	0.487559	5.4099	0.658187	9.03765	0.950597	5.49846	0.466367	9.69593	0.885613	3.07656	0.287344	6.07659	0.576569	4.27599	0.433451	10.8643	1.13242	5.4519	0.547524
509	0	chr1	+	1512151	1534685	ENST00000378756	16	2492	MSTRG.106	ATAD3A	GO:0005524(ATP binding);GO:0005739(mitochondrion);GO:0005743(mitochondrial inner membrane);GO:0016021(integral component of membrane);GO:0016049(cell growth);GO:0042645(mitochondrial nucleoid);GO:0043066(negative regulation of apoptotic process)	NA	NA	NA	ATPase family, AAA domain containing 3A [Source:HGNC Symbol;Acc:HGNC:25567]	29.59	2.74444	18.8239	2.29017	47.0777	4.95172	40.0551	3.39738	54.7293	4.99891	37.9131	3.541	30.4323	2.88753	30.7616	3.11826	51.2931	5.34643	24.5483	2.46534
511	0	chr1	+	1512530	1534685	ENST00000339113	16	2330	MSTRG.106	ATAD3A	GO:0005524(ATP binding);GO:0005739(mitochondrion);GO:0005743(mitochondrial inner membrane);GO:0016021(integral component of membrane);GO:0016049(cell growth);GO:0042645(mitochondrial nucleoid);GO:0043066(negative regulation of apoptotic process)	NA	NA	NA	ATPase family, AAA domain containing 3A [Source:HGNC Symbol;Acc:HGNC:25567]	2.32312	0.215466	0	0	1.70104	0.178919	0.347452	0.02947	0	0	0	0	0.218148	0.020699	0.211971	0.021487	4.37506	0.456025	3.40565	0.342024
512	0	chr1	+	1512530	1534687	ENST00000536055	16	2332	MSTRG.106	ATAD3A	GO:0005524(ATP binding);GO:0005739(mitochondrion);GO:0005743(mitochondrial inner membrane);GO:0016021(integral component of membrane);GO:0016049(cell growth);GO:0042645(mitochondrial nucleoid);GO:0043066(negative regulation of apoptotic process)	NA	NA	NA	ATPase family, AAA domain containing 3A [Source:HGNC Symbol;Acc:HGNC:25567]	2.32176	0.215341	0.58099	0.070685	1.69958	0.178766	0.347186	0.029447	0.721223	0.065876	0.230419	0.021521	0.217962	0.020681	0.211867	0.021477	4.37131	0.455634	3.40273	0.34173
513	0	chr1	+	1517070	1517775	ENST00000439513	2	403	MSTRG.106	ATAD3A	GO:0005524(ATP binding);GO:0005739(mitochondrion);GO:0005743(mitochondrial inner membrane);GO:0016021(integral component of membrane);GO:0016049(cell growth);GO:0042645(mitochondrial nucleoid);GO:0043066(negative regulation of apoptotic process)	NA	NA	NA	ATPase family, AAA domain containing 3A [Source:HGNC Symbol;Acc:HGNC:25567]	4.5461	0.421646	2.10924	0.256618	10.5411	1.10873	8.64302	0.73308	6.4045	0.584979	4.21494	0.393666	2.96955	0.281762	3.55159	0.360019	9.91667	1.03364	7.11721	0.714769
514	0	chr1	+	1517621	1522780	ENST00000429957	5	498	MSTRG.106	ATAD3A	GO:0005524(ATP binding);GO:0005739(mitochondrion);GO:0005743(mitochondrial inner membrane);GO:0016021(integral component of membrane);GO:0016049(cell growth);GO:0042645(mitochondrial nucleoid);GO:0043066(negative regulation of apoptotic process)	NA	NA	NA	ATPase family, AAA domain containing 3A [Source:HGNC Symbol;Acc:HGNC:25567]	5.96958	0.553672	5.64227	0.686458	12.1976	1.28296	6.65601	0.564547	13.9802	1.27693	3.93488	0.367509	9.68239	0.918701	3.21036	0.325429	19.6642	2.04966	9.26423	0.93039
515	0	chr1	+	1524273	1529331	ENST00000400830	6	603	MSTRG.106	ATAD3A	GO:0005524(ATP binding);GO:0005739(mitochondrion);GO:0005743(mitochondrial inner membrane);GO:0016021(integral component of membrane);GO:0016049(cell growth);GO:0042645(mitochondrial nucleoid);GO:0043066(negative regulation of apoptotic process)	NA	NA	NA	ATPase family, AAA domain containing 3A [Source:HGNC Symbol;Acc:HGNC:25567]	0.806026	0.074758	0.193129	0.023497	1.20705	0.12696	4.7987	0.407014	2.45708	0.224426	0.976641	0.091216	1.29282	0.122668	2.12175	0.215079	2.32944	0.242804	0.741396	0.074457
516	0	chr1	-	1535174	1540357	ENST00000378733	4	718	MSTRG.107	TMEM240	GO:0016021(integral component of membrane);GO:0030054(cell junction);GO:0097060(synaptic membrane)	NA	NA	NA	transmembrane protein 240 [Source:HGNC Symbol;Acc:HGNC:25186]	3.59423	0.33336	7.75035	0.942934	2.35271	0.247463	0.599654	0.050861	3.51256	0.320832	8.19017	0.764943	4.22825	0.401191	1.81198	0.183678	2.43946	0.254272	2.99659	0.300942
518	0	chr1	-	1539056	1540350	ENST00000624426	2	796	MSTRG.107	TMEM240	GO:0016021(integral component of membrane);GO:0030054(cell junction);GO:0097060(synaptic membrane)	NA	NA	NA	transmembrane protein 240 [Source:HGNC Symbol;Acc:HGNC:25186]	3.07804	0.285485	1.74152	0.211879	0	0	0	0	3.34918	0.305909	1.48222	0.138436	0	0	0.823091	0.083436	2.70054	0.281485	0.599567	0.060213
519	0	chr1	-	1541673	1574869	ENST00000291386	5	1290	MSTRG.108	SSU72	GO:0004721(phosphoprotein phosphatase activity);GO:0005515(protein binding);GO:0005634(nucleus);GO:0005737(cytoplasm);GO:0006378(mRNA polyadenylation);GO:0006397(mRNA processing);GO:0008420(CTD phosphatase activity);GO:0070940(dephosphorylation of RNA polymerase II C-terminal domain)	NA	NA	NA	SSU72 RNA polymerase II CTD phosphatase homolog (S. cerevisiae) [Source:HGNC Symbol;Acc:HGNC:25016]	108.523	10.0654	93.2434	11.3443	132.901	13.9788	89.4874	7.59011	90.0661	8.22651	89.7041	8.37816	157.53	14.947	119.797	12.1437	105.78	11.0257	85.1357	8.55003
520	0	chr1	-	1541674	1546487	ENST00000378726	3	2238	MSTRG.108	SSU72	GO:0004721(phosphoprotein phosphatase activity);GO:0005515(protein binding);GO:0005634(nucleus);GO:0005737(cytoplasm);GO:0006378(mRNA polyadenylation);GO:0006397(mRNA processing);GO:0008420(CTD phosphatase activity);GO:0070940(dephosphorylation of RNA polymerase II C-terminal domain)	NA	NA	NA	SSU72 RNA polymerase II CTD phosphatase homolog (S. cerevisiae) [Source:HGNC Symbol;Acc:HGNC:25016]	3.85453	0.357503	3.19319	0.388495	2.26921	0.23868	3.23532	0.274413	3.34348	0.305389	0.80741	0.07541	3.80946	0.361455	1.9737	0.200071	1.24749	0.13003	3.74889	0.376494
521	0	chr1	-	1544638	1574587	ENST00000378725	3	619	MSTRG.108	SSU72	GO:0004721(phosphoprotein phosphatase activity);GO:0005515(protein binding);GO:0005634(nucleus);GO:0005737(cytoplasm);GO:0006378(mRNA polyadenylation);GO:0006397(mRNA processing);GO:0008420(CTD phosphatase activity);GO:0070940(dephosphorylation of RNA polymerase II C-terminal domain)	NA	NA	NA	SSU72 RNA polymerase II CTD phosphatase homolog (S. cerevisiae) [Source:HGNC Symbol;Acc:HGNC:25016]	2.02771	0.188068	0.636653	0.077457	2.26394	0.238126	2.22936	0.189089	2.42849	0.221815	1.70791	0.159515	3.64857	0.34619	1.85692	0.188233	0.979286	0.102074	3.57554	0.359085
522	0	chr1	-	1560848	1574584	ENST00000359060	2	4176	MSTRG.108	SSU72	GO:0004721(phosphoprotein phosphatase activity);GO:0005515(protein binding);GO:0005634(nucleus);GO:0005737(cytoplasm);GO:0006378(mRNA polyadenylation);GO:0006397(mRNA processing);GO:0008420(CTD phosphatase activity);GO:0070940(dephosphorylation of RNA polymerase II C-terminal domain)	NA	NA	NA	SSU72 RNA polymerase II CTD phosphatase homolog (S. cerevisiae) [Source:HGNC Symbol;Acc:HGNC:25016]	7.88487	0.731312	5.70322	0.693873	3.24577	0.341396	14.4899	1.229	4.53064	0.413823	6.30611	0.588976	6.68012	0.633834	5.76521	0.584411	4.52776	0.471941	6.17539	0.620183
523	0	chr1	+	1574975	1577075	ENST00000366221	1	2101	MSTRG.109	RP5-832C2.5	NA	NA	NA	NA	NA	1.2218	0.11332	0	0	0	0	0	0	0.927653	0.084731	0.581628	0.054323	1.44836	0.137425	0	0	0	0	0	0
527	0	chr1	-	1598012	1600096	ENST00000422725	1	2085	MSTRG.105	C1orf233	GO:0016021(integral component of membrane)	NA	NA	NA	chromosome 1 open reading frame 233 [Source:HGNC Symbol;Acc:HGNC:42951]	31.9209	2.96062	16.1429	1.964	18.8595	1.98367	11.459	0.971925	7.30408	0.667145	8.91223	0.832382	31.2873	2.96865	7.35635	0.745703	31.8633	3.3212	7.6518	0.768456
528	0	chr1	-	1613758	1615795	ENST00000607222	1	2038	MSTRG.114	RP11-345P4.9	NA	NA	NA	NA	NA	4.90579	0.455006	9.11776	1.1093	0	0	0	0	0	0	0	0	0	0	0	0	0	0	0	0
529	0	chr1	+	1615415	1630605	ENST00000520777	20	3321	MSTRG.115	MIB2	GO:0000151(ubiquitin ligase complex);GO:0003779(actin binding);GO:0004842(ubiquitin-protein transferase activity);GO:0004871(signal transducer activity);GO:0005515(protein binding);GO:0005737(cytoplasm);GO:0005769(early endosome);GO:0007219(Notch signaling pathway);GO:0008270(zinc ion binding);GO:0016567(protein ubiquitination);GO:0016874(ligase activity);GO:0043123(positive regulation of I-kappa…	NA	NA	NA	mindbomb E3 ubiquitin protein ligase 2 [Source:HGNC Symbol;Acc:HGNC:30577]	0.582016	0.053981	3.01499	0.366814	3.81898	0.401687	1.43249	0.121501	1.11163	0.101535	1.06035	0.099034	2.45854	0.233275	0	0	2.36253	0.246253	2.38151	0.239171
530	0	chr1	+	1615421	1630610	ENST00000355826	20	3290	MSTRG.115	MIB2	GO:0000151(ubiquitin ligase complex);GO:0003779(actin binding);GO:0004842(ubiquitin-protein transferase activity);GO:0004871(signal transducer activity);GO:0005515(protein binding);GO:0005737(cytoplasm);GO:0005769(early endosome);GO:0007219(Notch signaling pathway);GO:0008270(zinc ion binding);GO:0016567(protein ubiquitination);GO:0016874(ligase activity);GO:0043123(positive regulation of I-kappa…	NA	NA	NA	mindbomb E3 ubiquitin protein ligase 2 [Source:HGNC Symbol;Acc:HGNC:30577]	5.58027	0.517564	6.27912	0.76394	5.12288	0.538834	17.6926	1.50065	6.39902	0.584479	12.2869	1.14756	1.3121	0.124497	9.29898	0.942624	1.25804	0.131129	18.6258	1.87055
531	0	chr1	+	1615437	1630605	ENST00000518681	19	3116	MSTRG.115	MIB2	GO:0000151(ubiquitin ligase complex);GO:0003779(actin binding);GO:0004842(ubiquitin-protein transferase activity);GO:0004871(signal transducer activity);GO:0005515(protein binding);GO:0005737(cytoplasm);GO:0005769(early endosome);GO:0007219(Notch signaling pathway);GO:0008270(zinc ion binding);GO:0016567(protein ubiquitination);GO:0016874(ligase activity);GO:0043123(positive regulation of I-kappa…	NA	NA	NA	mindbomb E3 ubiquitin protein ligase 2 [Source:HGNC Symbol;Acc:HGNC:30577]	0.799901	0.07419	0	0	1.33998	0.140942	1.11311	0.094412	0.749857	0.068491	1.49827	0.139935	0	0	1.92633	0.195269	1.47476	0.153719	0.713633	0.071669
532	0	chr1	+	1615443	1630605	ENST00000505820	20	3305	MSTRG.115	MIB2	GO:0000151(ubiquitin ligase complex);GO:0003779(actin binding);GO:0004842(ubiquitin-protein transferase activity);GO:0004871(signal transducer activity);GO:0005515(protein binding);GO:0005737(cytoplasm);GO:0005769(early endosome);GO:0007219(Notch signaling pathway);GO:0008270(zinc ion binding);GO:0016567(protein ubiquitination);GO:0016874(ligase activity);GO:0043123(positive regulation of I-kappa…	NA	NA	NA	mindbomb E3 ubiquitin protein ligase 2 [Source:HGNC Symbol;Acc:HGNC:30577]	3.89786	0.361522	5.78111	0.703349	5.13397	0.540001	9.96838	0.845495	1.81247	0.165548	11.471	1.07137	1.27805	0.121266	7.64677	0.775141	1.32313	0.137914	1.54039	0.154699
533	j	chr1	+	1615454	1630589	MSTRG.115.5	19	3329	MSTRG.115	MIB2	NA	NA	NA	NA	NA	5.39364	0.500254	5.81249	0.707167	7.04298	0.740794	12.5734	1.06645	6.4192	0.586322	8.39139	0.783737	2.43459	0.231003	8.94906	0.907153	2.81496	0.293412	16.5636	1.66345
534	0	chr1	+	1615454	1630604	ENST00000479659	19	4247	MSTRG.115	MIB2	GO:0000151(ubiquitin ligase complex);GO:0003779(actin binding);GO:0004842(ubiquitin-protein transferase activity);GO:0004871(signal transducer activity);GO:0005515(protein binding);GO:0005737(cytoplasm);GO:0005769(early endosome);GO:0007219(Notch signaling pathway);GO:0008270(zinc ion binding);GO:0016567(protein ubiquitination);GO:0016874(ligase activity);GO:0043123(positive regulation of I-kappa…	NA	NA	NA	mindbomb E3 ubiquitin protein ligase 2 [Source:HGNC Symbol;Acc:HGNC:30577]	9.7216	0.901668	15.754	1.91669	3.29198	0.346256	25.9796	2.20353	10.8035	0.986775	8.55763	0.799263	3.48302	0.330481	43.5625	4.41587	25.2129	2.62801	20.2073	2.02938
535	0	chr1	+	1615496	1630604	ENST00000489635	20	3034	MSTRG.115	MIB2	GO:0000151(ubiquitin ligase complex);GO:0003779(actin binding);GO:0004842(ubiquitin-protein transferase activity);GO:0004871(signal transducer activity);GO:0005515(protein binding);GO:0005737(cytoplasm);GO:0005769(early endosome);GO:0007219(Notch signaling pathway);GO:0008270(zinc ion binding);GO:0016567(protein ubiquitination);GO:0016874(ligase activity);GO:0043123(positive regulation of I-kappa…	NA	NA	NA	mindbomb E3 ubiquitin protein ligase 2 [Source:HGNC Symbol;Acc:HGNC:30577]	1.12341	0.104195	2.48079	0.301822	8.33171	0.876345	6.19734	0.525644	1.52808	0.139573	9.10401	0.850294	4.38991	0.416531	7.47581	0.757812	5.99692	0.625076	2.1724	0.21817
536	0	chr1	+	1615514	1630604	ENST00000511502	19	3326	MSTRG.115	MIB2	GO:0000151(ubiquitin ligase complex);GO:0003779(actin binding);GO:0004842(ubiquitin-protein transferase activity);GO:0004871(signal transducer activity);GO:0005515(protein binding);GO:0005737(cytoplasm);GO:0005769(early endosome);GO:0007219(Notch signaling pathway);GO:0008270(zinc ion binding);GO:0016567(protein ubiquitination);GO:0016874(ligase activity);GO:0043123(positive regulation of I-kappa…	NA	NA	NA	mindbomb E3 ubiquitin protein ligase 2 [Source:HGNC Symbol;Acc:HGNC:30577]	3.39908	0.31526	6.26783	0.762566	7.03829	0.740301	6.85493	0.581419	1.88483	0.172158	10.3092	0.962858	2.50421	0.237608	8.24883	0.836172	2.93059	0.305463	1.49577	0.150218
537	0	chr1	+	1615516	1619210	ENST00000477990	2	2821	MSTRG.115	MIB2	GO:0000151(ubiquitin ligase complex);GO:0003779(actin binding);GO:0004842(ubiquitin-protein transferase activity);GO:0004871(signal transducer activity);GO:0005515(protein binding);GO:0005737(cytoplasm);GO:0005769(early endosome);GO:0007219(Notch signaling pathway);GO:0008270(zinc ion binding);GO:0016567(protein ubiquitination);GO:0016874(ligase activity);GO:0043123(positive regulation of I-kappa…	NA	NA	NA	mindbomb E3 ubiquitin protein ligase 2 [Source:HGNC Symbol;Acc:HGNC:30577]	3.08853	0.286458	0.980157	0.119249	2.2859	0.240435	2.19	0.18575	1.4837	0.13552	1.47623	0.137876	2.12397	0.20153	3.39176	0.343818	3.30721	0.34472	2.94207	0.295467
538	0	chr1	+	1615530	1625040	ENST00000514363	6	592	MSTRG.115	MIB2	GO:0000151(ubiquitin ligase complex);GO:0003779(actin binding);GO:0004842(ubiquitin-protein transferase activity);GO:0004871(signal transducer activity);GO:0005515(protein binding);GO:0005737(cytoplasm);GO:0005769(early endosome);GO:0007219(Notch signaling pathway);GO:0008270(zinc ion binding);GO:0016567(protein ubiquitination);GO:0016874(ligase activity);GO:0043123(positive regulation of I-kappa…	NA	NA	NA	mindbomb E3 ubiquitin protein ligase 2 [Source:HGNC Symbol;Acc:HGNC:30577]	2.09593	0.194395	2.30486	0.280417	0.929966	0.097816	2.31058	0.195978	1.50449	0.137418	3.01822	0.281895	7.02011	0.666094	1.5225	0.154334	5.64626	0.588526	0.409405	0.041116
539	j	chr1	+	1615853	1630604	MSTRG.115.11	20	3319	MSTRG.115	MIB2	NA	NA	NA	NA	NA	5.24307	0.486288	6.25729	0.761283	5.71451	0.601063	18.6884	1.58511	5.03812	0.460175	12.4468	1.1625	2.57526	0.24435	9.42167	0.955061	1.40097	0.146027	28.1031	2.82234
540	0	chr1	+	1615879	1630604	ENST00000487053	21	3252	MSTRG.115	MIB2	GO:0000151(ubiquitin ligase complex);GO:0003779(actin binding);GO:0004842(ubiquitin-protein transferase activity);GO:0004871(signal transducer activity);GO:0005515(protein binding);GO:0005737(cytoplasm);GO:0005769(early endosome);GO:0007219(Notch signaling pathway);GO:0008270(zinc ion binding);GO:0016567(protein ubiquitination);GO:0016874(ligase activity);GO:0043123(positive regulation of I-kappa…	NA	NA	NA	mindbomb E3 ubiquitin protein ligase 2 [Source:HGNC Symbol;Acc:HGNC:30577]	0.275704	0.025571	2.02516	0.246388	10.5393	1.10854	6.5231	0.553274	3.056	0.279131	2.08432	0.194671	4.55798	0.432478	0.457476	0.046374	20.5015	2.13693	3.00337	0.301623
541	0	chr1	+	1615887	1624832	ENST00000502470	5	780	MSTRG.115	MIB2	GO:0000151(ubiquitin ligase complex);GO:0003779(actin binding);GO:0004842(ubiquitin-protein transferase activity);GO:0004871(signal transducer activity);GO:0005515(protein binding);GO:0005737(cytoplasm);GO:0005769(early endosome);GO:0007219(Notch signaling pathway);GO:0008270(zinc ion binding);GO:0016567(protein ubiquitination);GO:0016874(ligase activity);GO:0043123(positive regulation of I-kappa…	NA	NA	NA	mindbomb E3 ubiquitin protein ligase 2 [Source:HGNC Symbol;Acc:HGNC:30577]	0	0	3.38714	0.412091	6.85372	0.720887	4.45312	0.377703	2.32738	0.21258	1.50707	0.140757	3.23041	0.306513	0.987961	0.100148	7.43163	0.77462	7.20909	0.723996
542	0	chr1	+	1615905	1630604	ENST00000378712	18	2890	MSTRG.115	MIB2	GO:0000151(ubiquitin ligase complex);GO:0003779(actin binding);GO:0004842(ubiquitin-protein transferase activity);GO:0004871(signal transducer activity);GO:0005515(protein binding);GO:0005737(cytoplasm);GO:0005769(early endosome);GO:0007219(Notch signaling pathway);GO:0008270(zinc ion binding);GO:0016567(protein ubiquitination);GO:0016874(ligase activity);GO:0043123(positive regulation of I-kappa…	NA	NA	NA	mindbomb E3 ubiquitin protein ligase 2 [Source:HGNC Symbol;Acc:HGNC:30577]	0.442578	0.041049	0	0	0	0	0.21685	0.018393	0	0	0.865793	0.080863	0	0	0	0	0	0	0	0
543	0	chr1	+	1615914	1617898	ENST00000507082	2	1578	MSTRG.115	MIB2	GO:0000151(ubiquitin ligase complex);GO:0003779(actin binding);GO:0004842(ubiquitin-protein transferase activity);GO:0004871(signal transducer activity);GO:0005515(protein binding);GO:0005737(cytoplasm);GO:0005769(early endosome);GO:0007219(Notch signaling pathway);GO:0008270(zinc ion binding);GO:0016567(protein ubiquitination);GO:0016874(ligase activity);GO:0043123(positive regulation of I-kappa…	NA	NA	NA	mindbomb E3 ubiquitin protein ligase 2 [Source:HGNC Symbol;Acc:HGNC:30577]	0.215157	0.019956	4.92023	0.598612	14.0038	1.47295	11.8385	1.00412	3.54213	0.323533	22.2938	2.08219	5.28108	0.501088	10.4268	1.05695	4.68145	0.487961	15.7313	1.57987
544	0	chr1	+	1615968	1617323	ENST00000463492	3	486	MSTRG.115	MIB2	GO:0000151(ubiquitin ligase complex);GO:0003779(actin binding);GO:0004842(ubiquitin-protein transferase activity);GO:0004871(signal transducer activity);GO:0005515(protein binding);GO:0005737(cytoplasm);GO:0005769(early endosome);GO:0007219(Notch signaling pathway);GO:0008270(zinc ion binding);GO:0016567(protein ubiquitination);GO:0016874(ligase activity);GO:0043123(positive regulation of I-kappa…	NA	NA	NA	mindbomb E3 ubiquitin protein ligase 2 [Source:HGNC Symbol;Acc:HGNC:30577]	0	0	0.578828	0.070422	0	0	0.705226	0.059816	2.18366	0.199453	0.316235	0.029536	0	0	0	0	0.317879	0.033133	0.556794	0.055918
545	0	chr1	+	1616274	1624901	ENST00000510793	4	889	MSTRG.115	MIB2	GO:0000151(ubiquitin ligase complex);GO:0003779(actin binding);GO:0004842(ubiquitin-protein transferase activity);GO:0004871(signal transducer activity);GO:0005515(protein binding);GO:0005737(cytoplasm);GO:0005769(early endosome);GO:0007219(Notch signaling pathway);GO:0008270(zinc ion binding);GO:0016567(protein ubiquitination);GO:0016874(ligase activity);GO:0043123(positive regulation of I-kappa…	NA	NA	NA	mindbomb E3 ubiquitin protein ligase 2 [Source:HGNC Symbol;Acc:HGNC:30577]	0.421159	0.039062	0.386377	0.047008	0.775247	0.081542	2.27239	0.192739	0.026471	0.002418	0.387715	0.036212	0.593585	0.056322	0.995943	0.100957	1.10844	0.115535	0.932531	0.093652
546	0	chr1	+	1616310	1630604	ENST00000504599	19	3311	MSTRG.115	MIB2	GO:0000151(ubiquitin ligase complex);GO:0003779(actin binding);GO:0004842(ubiquitin-protein transferase activity);GO:0004871(signal transducer activity);GO:0005515(protein binding);GO:0005737(cytoplasm);GO:0005769(early endosome);GO:0007219(Notch signaling pathway);GO:0008270(zinc ion binding);GO:0016567(protein ubiquitination);GO:0016874(ligase activity);GO:0043123(positive regulation of I-kappa…	NA	NA	NA	mindbomb E3 ubiquitin protein ligase 2 [Source:HGNC Symbol;Acc:HGNC:30577]	0.554209	0.051402	4.05997	0.493949	3.05159	0.320972	5.07366	0.430336	1.18046	0.107821	1.61675	0.151001	2.06824	0.196242	6.76828	0.686091	1.25843	0.13117	1.05459	0.10591
547	0	chr1	+	1616311	1629163	ENST00000507229	14	2582	MSTRG.115	MIB2	GO:0000151(ubiquitin ligase complex);GO:0003779(actin binding);GO:0004842(ubiquitin-protein transferase activity);GO:0004871(signal transducer activity);GO:0005515(protein binding);GO:0005737(cytoplasm);GO:0005769(early endosome);GO:0007219(Notch signaling pathway);GO:0008270(zinc ion binding);GO:0016567(protein ubiquitination);GO:0016874(ligase activity);GO:0043123(positive regulation of I-kappa…	NA	NA	NA	mindbomb E3 ubiquitin protein ligase 2 [Source:HGNC Symbol;Acc:HGNC:30577]	0.615881	0.057122	2.52093	0.306705	3.2787	0.34486	3.49767	0.296664	4.12993	0.377222	2.52837	0.236144	0.894782	0.0849	3.69977	0.37504	11.0912	1.15607	4.27351	0.42918
548	0	chr1	+	1617408	1624821	ENST00000503789	4	576	MSTRG.115	MIB2	GO:0000151(ubiquitin ligase complex);GO:0003779(actin binding);GO:0004842(ubiquitin-protein transferase activity);GO:0004871(signal transducer activity);GO:0005515(protein binding);GO:0005737(cytoplasm);GO:0005769(early endosome);GO:0007219(Notch signaling pathway);GO:0008270(zinc ion binding);GO:0016567(protein ubiquitination);GO:0016874(ligase activity);GO:0043123(positive regulation of I-kappa…	NA	NA	NA	mindbomb E3 ubiquitin protein ligase 2 [Source:HGNC Symbol;Acc:HGNC:30577]	0	0	0.162418	0.01976	0	0	0.538835	0.045703	0	0	0.472546	0.044135	0.607153	0.057609	0	0	0	0	0.151803	0.015245
549	0	chr1	+	1617560	1630604	ENST00000378708	18	3012	MSTRG.115	MIB2	GO:0000151(ubiquitin ligase complex);GO:0003779(actin binding);GO:0004842(ubiquitin-protein transferase activity);GO:0004871(signal transducer activity);GO:0005515(protein binding);GO:0005737(cytoplasm);GO:0005769(early endosome);GO:0007219(Notch signaling pathway);GO:0008270(zinc ion binding);GO:0016567(protein ubiquitination);GO:0016874(ligase activity);GO:0043123(positive regulation of I-kappa…	NA	NA	NA	mindbomb E3 ubiquitin protein ligase 2 [Source:HGNC Symbol;Acc:HGNC:30577]	0	0	0	0	0.212877	0.022391	0	0	0	0	0	0	0.47924	0.045472	1.46822	0.148832	0	0	0.344228	0.03457
550	0	chr1	+	1617577	1630532	ENST00000506488	17	2997	MSTRG.115	MIB2	GO:0000151(ubiquitin ligase complex);GO:0003779(actin binding);GO:0004842(ubiquitin-protein transferase activity);GO:0004871(signal transducer activity);GO:0005515(protein binding);GO:0005737(cytoplasm);GO:0005769(early endosome);GO:0007219(Notch signaling pathway);GO:0008270(zinc ion binding);GO:0016567(protein ubiquitination);GO:0016874(ligase activity);GO:0043123(positive regulation of I-kappa…	NA	NA	NA	mindbomb E3 ubiquitin protein ligase 2 [Source:HGNC Symbol;Acc:HGNC:30577]	0.561639	0.052091	2.43963	0.296814	7.09891	0.746677	2.55153	0.216415	1.85717	0.169631	1.94831	0.181968	12.0749	1.14572	4.67037	0.473429	11.7523	1.22498	7.99254	0.802676
551	0	chr1	+	1623122	1624859	ENST00000512004	3	598	MSTRG.115	MIB2	GO:0000151(ubiquitin ligase complex);GO:0003779(actin binding);GO:0004842(ubiquitin-protein transferase activity);GO:0004871(signal transducer activity);GO:0005515(protein binding);GO:0005737(cytoplasm);GO:0005769(early endosome);GO:0007219(Notch signaling pathway);GO:0008270(zinc ion binding);GO:0016567(protein ubiquitination);GO:0016874(ligase activity);GO:0043123(positive regulation of I-kappa…	NA	NA	NA	mindbomb E3 ubiquitin protein ligase 2 [Source:HGNC Symbol;Acc:HGNC:30577]	3.84143	0.356288	7.48029	0.910078	9.75542	1.02609	8.98824	0.762361	8.91746	0.81451	10.8275	1.01126	4.12978	0.391848	15.9056	1.61233	2.38176	0.248258	46.0174	4.62144
552	0	chr1	+	1623581	1624209	ENST00000508455	2	555	MSTRG.115	MIB2	GO:0000151(ubiquitin ligase complex);GO:0003779(actin binding);GO:0004842(ubiquitin-protein transferase activity);GO:0004871(signal transducer activity);GO:0005515(protein binding);GO:0005737(cytoplasm);GO:0005769(early endosome);GO:0007219(Notch signaling pathway);GO:0008270(zinc ion binding);GO:0016567(protein ubiquitination);GO:0016874(ligase activity);GO:0043123(positive regulation of I-kappa…	NA	NA	NA	mindbomb E3 ubiquitin protein ligase 2 [Source:HGNC Symbol;Acc:HGNC:30577]	4.15989	0.385825	12.4165	1.51063	12.4029	1.30456	20.0362	1.69942	9.85846	0.900459	13.5303	1.2637	7.5339	0.714844	20.8134	2.10982	21.6726	2.25899	23.3645	2.34645
553	0	chr1	+	1623802	1630604	ENST00000514234	16	2562	MSTRG.115	MIB2	GO:0000151(ubiquitin ligase complex);GO:0003779(actin binding);GO:0004842(ubiquitin-protein transferase activity);GO:0004871(signal transducer activity);GO:0005515(protein binding);GO:0005737(cytoplasm);GO:0005769(early endosome);GO:0007219(Notch signaling pathway);GO:0008270(zinc ion binding);GO:0016567(protein ubiquitination);GO:0016874(ligase activity);GO:0043123(positive regulation of I-kappa…	NA	NA	NA	mindbomb E3 ubiquitin protein ligase 2 [Source:HGNC Symbol;Acc:HGNC:30577]	0.440778	0.040882	0	0	3.39062	0.356632	0	0	1.05774	0.096613	0	0	1.59359	0.151205	0	0	0	0	0.52155	0.052378
554	0	chr1	+	1624744	1625799	ENST00000467597	4	776	MSTRG.115	MIB2	GO:0000151(ubiquitin ligase complex);GO:0003779(actin binding);GO:0004842(ubiquitin-protein transferase activity);GO:0004871(signal transducer activity);GO:0005515(protein binding);GO:0005737(cytoplasm);GO:0005769(early endosome);GO:0007219(Notch signaling pathway);GO:0008270(zinc ion binding);GO:0016567(protein ubiquitination);GO:0016874(ligase activity);GO:0043123(positive regulation of I-kappa…	NA	NA	NA	mindbomb E3 ubiquitin protein ligase 2 [Source:HGNC Symbol;Acc:HGNC:30577]	5.91731	0.548824	6.56533	0.79876	4.63137	0.487136	4.57327	0.387894	5.30615	0.484657	4.08689	0.381706	2.6642	0.252789	6.26235	0.634805	15.105	1.57443	5.16155	0.518365
555	0	chr1	+	1625087	1625763	ENST00000508148	2	577	MSTRG.115	MIB2	GO:0000151(ubiquitin ligase complex);GO:0003779(actin binding);GO:0004842(ubiquitin-protein transferase activity);GO:0004871(signal transducer activity);GO:0005515(protein binding);GO:0005737(cytoplasm);GO:0005769(early endosome);GO:0007219(Notch signaling pathway);GO:0008270(zinc ion binding);GO:0016567(protein ubiquitination);GO:0016874(ligase activity);GO:0043123(positive regulation of I-kappa…	NA	NA	NA	mindbomb E3 ubiquitin protein ligase 2 [Source:HGNC Symbol;Acc:HGNC:30577]	8.47842	0.786364	10.2095	1.24212	15.7963	1.66148	13.6582	1.15846	11.5992	1.05945	7.73885	0.722791	10.2811	0.975507	16.4759	1.67013	37.0891	3.86591	26.9831	2.70986
556	0	chr1	+	1625567	1626929	ENST00000486072	3	568	MSTRG.115	MIB2	GO:0000151(ubiquitin ligase complex);GO:0003779(actin binding);GO:0004842(ubiquitin-protein transferase activity);GO:0004871(signal transducer activity);GO:0005515(protein binding);GO:0005737(cytoplasm);GO:0005769(early endosome);GO:0007219(Notch signaling pathway);GO:0008270(zinc ion binding);GO:0016567(protein ubiquitination);GO:0016874(ligase activity);GO:0043123(positive regulation of I-kappa…	NA	NA	NA	mindbomb E3 ubiquitin protein ligase 2 [Source:HGNC Symbol;Acc:HGNC:30577]	0.44021	0.040829	0	0	0	0	0	0	0	0	0	0	0	0	0.38395	0.03892	0	0	0	0
557	0	chr1	+	1626860	1627830	ENST00000505370	3	809	MSTRG.115	MIB2	GO:0000151(ubiquitin ligase complex);GO:0003779(actin binding);GO:0004842(ubiquitin-protein transferase activity);GO:0004871(signal transducer activity);GO:0005515(protein binding);GO:0005737(cytoplasm);GO:0005769(early endosome);GO:0007219(Notch signaling pathway);GO:0008270(zinc ion binding);GO:0016567(protein ubiquitination);GO:0016874(ligase activity);GO:0043123(positive regulation of I-kappa…	NA	NA	NA	mindbomb E3 ubiquitin protein ligase 2 [Source:HGNC Symbol;Acc:HGNC:30577]	4.11684	0.381832	5.49223	0.668204	10.0469	1.05675	8.52919	0.723426	3.85722	0.352313	7.39984	0.691128	5.10123	0.484023	10.5644	1.0709	15.0835	1.57219	7.4575	0.748943
558	j	chr1	+	1627074	1630602	MSTRG.115.30	10	1710	MSTRG.115	MIB2	NA	NA	NA	NA	NA	0	0	0.588795	0.071635	2.56298	0.269579	6.04983	0.513132	10.4551	0.954956	0.683231	0.063812	0.705457	0.066936	0	0	0	0	13.8618	1.39211
559	0	chr1	+	1627460	1629552	ENST00000473511	5	1332	MSTRG.115	MIB2	GO:0000151(ubiquitin ligase complex);GO:0003779(actin binding);GO:0004842(ubiquitin-protein transferase activity);GO:0004871(signal transducer activity);GO:0005515(protein binding);GO:0005737(cytoplasm);GO:0005769(early endosome);GO:0007219(Notch signaling pathway);GO:0008270(zinc ion binding);GO:0016567(protein ubiquitination);GO:0016874(ligase activity);GO:0043123(positive regulation of I-kappa…	NA	NA	NA	mindbomb E3 ubiquitin protein ligase 2 [Source:HGNC Symbol;Acc:HGNC:30577]	0.708519	0.065714	0	0	1.77822	0.187037	0	0	0.027624	0.002523	0	0	0	0	1.15928	0.117515	0.889443	0.092709	0.619762	0.062242
560	0	chr1	+	1627522	1629270	ENST00000464570	5	968	MSTRG.115	MIB2	GO:0000151(ubiquitin ligase complex);GO:0003779(actin binding);GO:0004842(ubiquitin-protein transferase activity);GO:0004871(signal transducer activity);GO:0005515(protein binding);GO:0005737(cytoplasm);GO:0005769(early endosome);GO:0007219(Notch signaling pathway);GO:0008270(zinc ion binding);GO:0016567(protein ubiquitination);GO:0016874(ligase activity);GO:0043123(positive regulation of I-kappa…	NA	NA	NA	mindbomb E3 ubiquitin protein ligase 2 [Source:HGNC Symbol;Acc:HGNC:30577]	0	0	11.8605	1.44299	1.57809	0.165986	8.21296	0.696604	7.47849	0.683075	1.48637	0.138823	59.5378	5.64916	0.802411	0.081339	0.970385	0.101146	0.968531	0.097268
561	0	chr1	+	1628489	1630589	ENST00000483015	5	1058	MSTRG.115	MIB2	GO:0000151(ubiquitin ligase complex);GO:0003779(actin binding);GO:0004842(ubiquitin-protein transferase activity);GO:0004871(signal transducer activity);GO:0005515(protein binding);GO:0005737(cytoplasm);GO:0005769(early endosome);GO:0007219(Notch signaling pathway);GO:0008270(zinc ion binding);GO:0016567(protein ubiquitination);GO:0016874(ligase activity);GO:0043123(positive regulation of I-kappa…	NA	NA	NA	mindbomb E3 ubiquitin protein ligase 2 [Source:HGNC Symbol;Acc:HGNC:30577]	0	0	1.53029	0.18618	5.71074	0.600667	1.91961	0.162817	2.59337	0.236875	2.31551	0.216264	6.47738	0.614597	3.53018	0.357849	2.18949	0.228217	4.57792	0.459753
562	0	chr1	+	1629106	1630603	ENST00000511910	3	584	MSTRG.115	MIB2	GO:0000151(ubiquitin ligase complex);GO:0003779(actin binding);GO:0004842(ubiquitin-protein transferase activity);GO:0004871(signal transducer activity);GO:0005515(protein binding);GO:0005737(cytoplasm);GO:0005769(early endosome);GO:0007219(Notch signaling pathway);GO:0008270(zinc ion binding);GO:0016567(protein ubiquitination);GO:0016874(ligase activity);GO:0043123(positive regulation of I-kappa…	NA	NA	NA	mindbomb E3 ubiquitin protein ligase 2 [Source:HGNC Symbol;Acc:HGNC:30577]	0.706334	0.065512	0	0	0	0	0.846677	0.071813	0	0	0.524779	0.049013	2.35217	0.223183	0	0	0	0	0	0
563	0	chr1	+	1629473	1630605	ENST00000470373	2	546	MSTRG.115	MIB2	GO:0000151(ubiquitin ligase complex);GO:0003779(actin binding);GO:0004842(ubiquitin-protein transferase activity);GO:0004871(signal transducer activity);GO:0005515(protein binding);GO:0005737(cytoplasm);GO:0005769(early endosome);GO:0007219(Notch signaling pathway);GO:0008270(zinc ion binding);GO:0016567(protein ubiquitination);GO:0016874(ligase activity);GO:0043123(positive regulation of I-kappa…	NA	NA	NA	mindbomb E3 ubiquitin protein ligase 2 [Source:HGNC Symbol;Acc:HGNC:30577]	3.07346	0.28506	7.04617	0.857261	3.74409	0.39381	7.27964	0.617442	10.5476	0.963401	3.81377	0.356197	11.3182	1.07391	9.55196	0.968268	3.85506	0.401824	8.49134	0.85277
564	0	chr1	+	1632095	1634654	ENST00000356026	8	1326	MSTRG.116	MMP23B	GO:0000003(reproduction);GO:0004222(metalloendopeptidase activity);GO:0005515(protein binding);GO:0005578(proteinaceous extracellular matrix);GO:0005622(intracellular);GO:0005789(endoplasmic reticulum membrane);GO:0006508(proteolysis);GO:0008237(metallopeptidase activity);GO:0008270(zinc ion binding);GO:0016021(integral component of membrane);GO:0031012(extracellular matrix)	NA	NA	NA	matrix metallopeptidase 23B [Source:HGNC Symbol;Acc:HGNC:7171]	2.68809	0.249317	19.4508	2.36645	3.32451	0.349678	6.3091	0.535123	4.01867	0.36706	2.53285	0.236563	4.01615	0.381067	6.47766	0.656631	8.00713	0.834606	4.13188	0.414957
565	0	chr1	+	1632163	1633120	ENST00000472264	3	556	MSTRG.116	MMP23B	GO:0000003(reproduction);GO:0004222(metalloendopeptidase activity);GO:0005515(protein binding);GO:0005578(proteinaceous extracellular matrix);GO:0005622(intracellular);GO:0005789(endoplasmic reticulum membrane);GO:0006508(proteolysis);GO:0008237(metallopeptidase activity);GO:0008270(zinc ion binding);GO:0016021(integral component of membrane);GO:0031012(extracellular matrix)	NA	NA	NA	matrix metallopeptidase 23B [Source:HGNC Symbol;Acc:HGNC:7171]	0.565633	0.052462	0.881702	0.107271	0	0	0.93704	0.079478	0.30839	0.028168	0.036871	0.003444	0.459763	0.043624	2.22677	0.225724	1.05975	0.110461	2.45543	0.246595
566	0	chr1	+	1632178	1634474	ENST00000512731	6	1531	MSTRG.116	MMP23B	GO:0000003(reproduction);GO:0004222(metalloendopeptidase activity);GO:0005515(protein binding);GO:0005578(proteinaceous extracellular matrix);GO:0005622(intracellular);GO:0005789(endoplasmic reticulum membrane);GO:0006508(proteolysis);GO:0008237(metallopeptidase activity);GO:0008270(zinc ion binding);GO:0016021(integral component of membrane);GO:0031012(extracellular matrix)	NA	NA	NA	matrix metallopeptidase 23B [Source:HGNC Symbol;Acc:HGNC:7171]	0.909125	0.08432	0.820088	0.099775	1.13687	0.119578	0.852245	0.072285	1.10637	0.101054	3.556	0.332123	4.60167	0.436623	1.97648	0.200353	2.52775	0.263475	1.05174	0.105624
567	0	chr1	+	1632179	1634654	ENST00000378675	7	1309	MSTRG.116	MMP23B	GO:0000003(reproduction);GO:0004222(metalloendopeptidase activity);GO:0005515(protein binding);GO:0005578(proteinaceous extracellular matrix);GO:0005622(intracellular);GO:0005789(endoplasmic reticulum membrane);GO:0006508(proteolysis);GO:0008237(metallopeptidase activity);GO:0008270(zinc ion binding);GO:0016021(integral component of membrane);GO:0031012(extracellular matrix)	NA	NA	NA	matrix metallopeptidase 23B [Source:HGNC Symbol;Acc:HGNC:7171]	0.996887	0.09246	12.9094	1.5706	2.86059	0.300882	2.07047	0.175613	2.55402	0.233281	4.73545	0.44228	0.281972	0.026755	4.51155	0.457329	5.10564	0.532176	3.97552	0.399254
568	0	chr1	+	1632179	1701810	ENST00000618459	7	1308	MSTRG.116	MMP23B	GO:0000003(reproduction);GO:0004222(metalloendopeptidase activity);GO:0005515(protein binding);GO:0005578(proteinaceous extracellular matrix);GO:0005622(intracellular);GO:0005789(endoplasmic reticulum membrane);GO:0006508(proteolysis);GO:0008237(metallopeptidase activity);GO:0008270(zinc ion binding);GO:0016021(integral component of membrane);GO:0031012(extracellular matrix)	NA	NA	NA	matrix metallopeptidase 23B [Source:HGNC Symbol;Acc:HGNC:7171]	0	0	0	0	0	0	0	0	2.03923	0.18626	0	0	0	0	0	0	0	0	0	0
570	0	chr1	+	1632783	1634651	ENST00000479814	6	903	MSTRG.116	MMP23B	GO:0000003(reproduction);GO:0004222(metalloendopeptidase activity);GO:0005515(protein binding);GO:0005578(proteinaceous extracellular matrix);GO:0005622(intracellular);GO:0005789(endoplasmic reticulum membrane);GO:0006508(proteolysis);GO:0008237(metallopeptidase activity);GO:0008270(zinc ion binding);GO:0016021(integral component of membrane);GO:0031012(extracellular matrix)	NA	NA	NA	matrix metallopeptidase 23B [Source:HGNC Symbol;Acc:HGNC:7171]	0	0	0	0	0	0	1.60232	0.135905	0	0	0	0	0	0	0	0	0	0	0	0
571	0	chr1	+	1633203	1634568	ENST00000435358	4	750	MSTRG.116	MMP23B	GO:0000003(reproduction);GO:0004222(metalloendopeptidase activity);GO:0005515(protein binding);GO:0005578(proteinaceous extracellular matrix);GO:0005622(intracellular);GO:0005789(endoplasmic reticulum membrane);GO:0006508(proteolysis);GO:0008237(metallopeptidase activity);GO:0008270(zinc ion binding);GO:0016021(integral component of membrane);GO:0031012(extracellular matrix)	NA	NA	NA	matrix metallopeptidase 23B [Source:HGNC Symbol;Acc:HGNC:7171]	0	0	0	0	0	0	0.210134	0.017823	0.332111	0.030335	0	0	0	0	0	0	0.885329	0.09228	0	0
572	0	chr1	+	1633203	1634568	ENST00000503792	5	799	MSTRG.116	MMP23B	GO:0000003(reproduction);GO:0004222(metalloendopeptidase activity);GO:0005515(protein binding);GO:0005578(proteinaceous extracellular matrix);GO:0005622(intracellular);GO:0005789(endoplasmic reticulum membrane);GO:0006508(proteolysis);GO:0008237(metallopeptidase activity);GO:0008270(zinc ion binding);GO:0016021(integral component of membrane);GO:0031012(extracellular matrix)	NA	NA	NA	matrix metallopeptidase 23B [Source:HGNC Symbol;Acc:HGNC:7171]	1.46528	0.135903	0	0	0.774281	0.08144	0	0	0.518712	0.047378	1.20111	0.112181	0.372623	0.035356	0.885796	0.089792	1.05649	0.110121	0	0
573	0	chr1	+	1633679	1634604	ENST00000489782	4	626	MSTRG.116	MMP23B	GO:0000003(reproduction);GO:0004222(metalloendopeptidase activity);GO:0005515(protein binding);GO:0005578(proteinaceous extracellular matrix);GO:0005622(intracellular);GO:0005789(endoplasmic reticulum membrane);GO:0006508(proteolysis);GO:0008237(metallopeptidase activity);GO:0008270(zinc ion binding);GO:0016021(integral component of membrane);GO:0031012(extracellular matrix)	NA	NA	NA	matrix metallopeptidase 23B [Source:HGNC Symbol;Acc:HGNC:7171]	2.53023	0.234676	2.44592	0.297579	3.22777	0.339502	3.41638	0.289769	0	0	0.584172	0.05456	0.197396	0.01873	3.58214	0.363116	2.50496	0.261099	3.13894	0.315238
574	0	chr1	+	1634002	1634608	ENST00000486400	2	485	MSTRG.116	MMP23B	GO:0000003(reproduction);GO:0004222(metalloendopeptidase activity);GO:0005515(protein binding);GO:0005578(proteinaceous extracellular matrix);GO:0005622(intracellular);GO:0005789(endoplasmic reticulum membrane);GO:0006508(proteolysis);GO:0008237(metallopeptidase activity);GO:0008270(zinc ion binding);GO:0016021(integral component of membrane);GO:0031012(extracellular matrix)	NA	NA	NA	matrix metallopeptidase 23B [Source:HGNC Symbol;Acc:HGNC:7171]	0.615854	0.05712	2.72549	0.331593	2.33517	0.245618	0.928209	0.078729	1.35824	0.124059	0.910008	0.084993	0.075472	0.007161	2.19327	0.222329	0.192411	0.020056	4.0236	0.404083
575	0	chr1	+	1634240	1635263	ENST00000490017	3	530	MSTRG.116	MMP23B	GO:0000003(reproduction);GO:0004222(metalloendopeptidase activity);GO:0005515(protein binding);GO:0005578(proteinaceous extracellular matrix);GO:0005622(intracellular);GO:0005789(endoplasmic reticulum membrane);GO:0006508(proteolysis);GO:0008237(metallopeptidase activity);GO:0008270(zinc ion binding);GO:0016021(integral component of membrane);GO:0031012(extracellular matrix)	NA	NA	NA	matrix metallopeptidase 23B [Source:HGNC Symbol;Acc:HGNC:7171]	1.84522	0.171142	0.334628	0.040712	0.128944	0.013563	1.04329	0.088489	3.35504	0.306445	3.07778	0.287458	0.569402	0.054027	1.65112	0.167372	3.3201	0.346064	3.83302	0.384944
576	0	chr1	-	1635227	1659012	ENST00000341832	20	2998	MSTRG.117	CDK11B	GO:0004672(protein kinase activity);GO:0005524(ATP binding);GO:0006468(protein phosphorylation);GO:0016772(transferase activity, transferring phosphorus-containing groups);GO:0051301(cell division)	NA	NA	NA	cyclin-dependent kinase 11B [Source:HGNC Symbol;Acc:HGNC:1729]	33.1058	3.07053	23.4801	2.85667	31.6579	3.32983	20.0899	1.70398	39.1713	3.57786	0	0	20.7567	1.96948	65.867	6.67684	46.5839	4.85557	50.9676	5.11859
577	0	chr1	-	1635587	1659012	ENST00000407249	20	2677	MSTRG.117	CDK11B	GO:0004672(protein kinase activity);GO:0005524(ATP binding);GO:0006468(protein phosphorylation);GO:0016772(transferase activity, transferring phosphorus-containing groups);GO:0051301(cell division)	NA	NA	NA	cyclin-dependent kinase 11B [Source:HGNC Symbol;Acc:HGNC:1729]	9.80772	0.909655	6.83172	0.83117	8.14377	0.856577	56.267	4.77243	4.13776	0.377938	54.3087	5.07231	25.6384	2.43267	14.5505	1.47496	11.8809	1.23839	10.981	1.1028
578	0	chr1	-	1635738	1659012	ENST00000340677	21	2534	MSTRG.117	CDK11B	GO:0004672(protein kinase activity);GO:0005524(ATP binding);GO:0006468(protein phosphorylation);GO:0016772(transferase activity, transferring phosphorus-containing groups);GO:0051301(cell division)	NA	NA	NA	cyclin-dependent kinase 11B [Source:HGNC Symbol;Acc:HGNC:1729]	4.23986	0.393242	15.1846	1.84741	0.878659	0.092419	2.60362	0.220833	6.48812	0.592616	3.06426	0.286195	12.0073	1.1393	24.9824	2.53243	0.892744	0.093053	2.26657	0.227627
579	0	chr1	-	1635738	1659012	ENST00000611150	19	2350	MSTRG.117	CDK11B	GO:0004672(protein kinase activity);GO:0005524(ATP binding);GO:0006468(protein phosphorylation);GO:0016772(transferase activity, transferring phosphorus-containing groups);GO:0051301(cell division)	NA	NA	NA	cyclin-dependent kinase 11B [Source:HGNC Symbol;Acc:HGNC:1729]	11.5755	1.07361	0	0	20.2084	2.12556	32.1414	2.72616	7.48388	0.683568	0.681406	0.063642	18.1994	1.72683	3.61124	0.366066	6.66049	0.694242	17.2222	1.7296
580	0	chr1	-	1635738	1659012	ENST00000615951	18	2227	MSTRG.117	CDK11B	GO:0004672(protein kinase activity);GO:0005524(ATP binding);GO:0006468(protein phosphorylation);GO:0016772(transferase activity, transferring phosphorus-containing groups);GO:0051301(cell division)	NA	NA	NA	cyclin-dependent kinase 11B [Source:HGNC Symbol;Acc:HGNC:1729]	0	0	0	0	0	0	0	0	0	0	0	0	0	0	0	0	0	0	20.8935	2.0983
581	0	chr1	-	1635738	1659012	ENST00000626918	21	2457	MSTRG.117	CDK11B	GO:0004672(protein kinase activity);GO:0005524(ATP binding);GO:0006468(protein phosphorylation);GO:0016772(transferase activity, transferring phosphorus-containing groups);GO:0051301(cell division)	NA	NA	NA	cyclin-dependent kinase 11B [Source:HGNC Symbol;Acc:HGNC:1729]	0.135446	0.012562	0.067002	0.008152	5.94486	0.625291	0	0	3.4855	0.318361	0	0	2.66648	0.253005	0	0	3.7424	0.390081	0	0
582	0	chr1	-	1635738	1659012	ENST00000629289	22	2490	MSTRG.117	CDK11B	GO:0004672(protein kinase activity);GO:0005524(ATP binding);GO:0006468(protein phosphorylation);GO:0016772(transferase activity, transferring phosphorus-containing groups);GO:0051301(cell division)	NA	NA	NA	cyclin-dependent kinase 11B [Source:HGNC Symbol;Acc:HGNC:1729]	0.666444	0.061812	0	0	0.012399	0.001304	8.85279	0.750873	1.45607	0.132996	13.0554	1.21934	2.79807	0.265491	0.46258	0.046891	1.28235	0.133663	1.79284	0.180052
583	0	chr1	-	1635738	1659012	ENST00000629312	22	2496	MSTRG.117	CDK11B	GO:0004672(protein kinase activity);GO:0005524(ATP binding);GO:0006468(protein phosphorylation);GO:0016772(transferase activity, transferring phosphorus-containing groups);GO:0051301(cell division)	NA	NA	NA	cyclin-dependent kinase 11B [Source:HGNC Symbol;Acc:HGNC:1729]	0	0	0.402217	0.048935	0	0	0	0	0	0	13.4683	1.25791	0.643895	0.061095	0	0	0	0	0	0
584	0	chr1	-	1635738	1722818	ENST00000317673	19	2369	MSTRG.117	CDK11B	GO:0004672(protein kinase activity);GO:0005524(ATP binding);GO:0006468(protein phosphorylation);GO:0016772(transferase activity, transferring phosphorus-containing groups);GO:0051301(cell division)	NA	NA	NA	cyclin-dependent kinase 11B [Source:HGNC Symbol;Acc:HGNC:1729]	0	0	0	0	0	0	0.892034	0.07566	0.922103	0.084224	3.56852	0.333291	0	0	0.306481	0.031068	0	0	0	0
585	0	chr1	-	1641772	1658972	ENST00000341028	9	881	MSTRG.117	CDK11B	GO:0004672(protein kinase activity);GO:0005524(ATP binding);GO:0006468(protein phosphorylation);GO:0016772(transferase activity, transferring phosphorus-containing groups);GO:0051301(cell division)	NA	NA	NA	cyclin-dependent kinase 11B [Source:HGNC Symbol;Acc:HGNC:1729]	0.247947	0.022997	0	0	0	0	1e-06	0	0.837021	0.076452	5e-06	0	0.697639	0.066195	1.01502	0.102891	0	0	0.763952	0.076722
586	0	chr1	+	1659325	1662602	ENST00000607013	2	400	MSTRG.118	RP11-345P4.10	NA	NA	NA	NA	NA	0.755	0.070025	0.03	0.00365	0.265	0.027873	0.429893	0.036463	0.115	0.010504	1.5609	0.145784	0.985	0.09346	0.375	0.038013	0	0	0.375	0.037661
587	0	chr1	-	1659529	1692724	ENST00000614300	7	2156	MSTRG.119	SLC35E2B	GO:0015297(antiporter activity);GO:0016020(membrane);GO:0016021(integral component of membrane);GO:0098656(anion transmembrane transport)	NA	NA	NA	solute carrier family 35, member E2B [Source:HGNC Symbol;Acc:HGNC:33941]	1.90153	0.176365	1.35191	0.164478	1.70813	0.179664	2.45574	0.20829	4.23872	0.387159	2.51401	0.234803	1.28108	0.121554	1.39871	0.141785	5.11883	0.53355	3.21214	0.32259
588	j	chr1	-	1661153	1693114	MSTRG.119.2	8	7021	MSTRG.119	SLC35E2B	NA	NA	NA	NA	NA	17.9253	1.66255	11.8216	1.43826	22.3448	2.35027	17.0206	1.44365	15.6588	1.43026	13.9558	1.30343	20.3281	1.9288	38.5732	3.91011	49.9312	5.20447	6.72898	0.675779
589	j	chr1	-	1661472	1692804	MSTRG.119.3	6	5783	MSTRG.119	SLC35E2B	NA	NA	NA	NA	NA	2.17213	0.201462	68.3379	8.31422	2.476	0.260431	6.73907	0.571592	3.77851	0.345124	2.60803	0.243584	0	0	5.31736	0.539013	1.95906	0.204198	4.94714	0.496833
590	0	chr1	-	1661478	1692644	ENST00000617444	10	6283	MSTRG.119	SLC35E2B	GO:0015297(antiporter activity);GO:0016020(membrane);GO:0016021(integral component of membrane);GO:0098656(anion transmembrane transport)	NA	NA	NA	solute carrier family 35, member E2B [Source:HGNC Symbol;Acc:HGNC:33941]	2.02593	0.187903	0.875575	0.106525	12.437	1.30815	20.3289	1.72425	1.10644	0.10106	4.80064	0.448369	6.71452	0.637098	30.076	3.04876	6.58792	0.686678	6.56832	0.659644
591	0	chr1	-	1661479	1692728	ENST00000611123	9	5948	MSTRG.119	SLC35E2B	GO:0015297(antiporter activity);GO:0016020(membrane);GO:0016021(integral component of membrane);GO:0098656(anion transmembrane transport)	NA	NA	NA	solute carrier family 35, member E2B [Source:HGNC Symbol;Acc:HGNC:33941]	13.8383	1.28349	14.247	1.73334	20.5916	2.16586	49.233	4.17583	26.132	2.38686	31.4322	2.93569	19.1876	1.82059	43.8826	4.44831	14.0982	1.46949	16.7048	1.67763
592	j	chr1	-	1661485	1692843	MSTRG.119.6	9	6836	MSTRG.119	SLC35E2B	NA	NA	NA	NA	NA	1.74655	0.161991	2.37013	0.288358	15.1216	1.59052	15.7226	1.33356	1.32683	0.121191	5.96218	0.556854	4.81909	0.457253	71.6929	7.26741	3.49462	0.364255	9.70837	0.974994
593	0	chr1	-	1663782	1670139	ENST00000480991	3	2860	MSTRG.119	SLC35E2B	GO:0015297(antiporter activity);GO:0016020(membrane);GO:0016021(integral component of membrane);GO:0098656(anion transmembrane transport)	NA	NA	NA	solute carrier family 35, member E2B [Source:HGNC Symbol;Acc:HGNC:33941]	7.04408	0.653331	3.04628	0.37062	19.2576	2.02555	17.0355	1.44491	7.46329	0.681687	5.59642	0.522693	6.93021	0.657563	11.4071	1.15632	6.33941	0.660775	16.4459	1.65163
594	0	chr1	-	1670425	1692709	ENST00000481276	5	2199	MSTRG.119	SLC35E2B	GO:0015297(antiporter activity);GO:0016020(membrane);GO:0016021(integral component of membrane);GO:0098656(anion transmembrane transport)	NA	NA	NA	solute carrier family 35, member E2B [Source:HGNC Symbol;Acc:HGNC:33941]	9.13705	0.847451	11.413	1.38855	30.9616	3.2566	23.9391	2.03046	20.9062	1.90954	23.4577	2.1909	14.9899	1.42229	4.52112	0.458299	12.502	1.30313	32.5489	3.26882
595	0	chr1	+	1671990	1673411	ENST00000596308	1	1422	MSTRG.120	RP11-345P4.7	NA	NA	NA	NA	NA	20.9701	1.94495	23.4743	2.85597	82.0865	8.63401	146.236	12.4034	23.387	2.13614	38.2099	3.56872	32.3812	3.07244	37.2064	3.77156	36.6814	3.82341	43.8214	4.4009
596	0	chr1	+	1673275	1674397	ENST00000597891	2	502	MSTRG.120	RP11-345P4.6	NA	NA	NA	NA	NA	23.8028	2.20768	17.3835	2.11493	79.9681	8.4112	134.945	11.4457	25.0528	2.28829	37.1235	3.46725	27.1723	2.57821	47.8048	4.8459	33.8596	3.52928	38.0299	3.81927
597	j	chr1	-	1674247	1692910	MSTRG.119.9	5	1902	MSTRG.119	SLC35E2B	NA	NA	NA	NA	NA	3.63733	0.337358	3.95367	0.481017	18.4393	1.93948	45.0483	3.82089	5.3075	0.48478	4.42924	0.413681	7.65901	0.726714	7.04973	0.714621	7.05524	0.735388	7.63665	0.766935
598	0	chr1	+	1699942	1701782	ENST00000234610	7	1017	MSTRG.116	MMP23A	NA	NA	NA	NA	NA	6.07096	0.563074	31.2222	3.7986	8.4174	0.885358	11.075	0.939354	3.76939	0.344291	9.49033	0.886375	7.43003	0.704988	13.6915	1.38789	15.6438	1.6306	12.0792	1.21309
599	j	chr1	-	1702556	1724643	MSTRG.117.11	18	3546	MSTRG.117	CDK11A	NA	NA	NA	NA	NA	11.6078	1.07661	8.99046	1.09381	34.0418	3.58058	28.6694	2.43167	0.578395	0.05283	24.0159	2.24303	27.0279	2.56451	14.7526	1.49545	53.6207	5.58904	75.5038	7.58271
600	j	chr1	-	1702556	1736811	MSTRG.117.12	17	4985	MSTRG.117	CDK11A	NA	NA	NA	NA	NA	2.08933	0.193783	0.29681	0.036111	1.00026	0.105209	11.7764	0.998843	1.60054	0.146191	0.88732	0.082874	4.25679	0.4039	10.1983	1.03378	1.1965	0.124715	5.52925	0.555293
601	0	chr1	-	1702730	1722831	ENST00000356200	19	2653	MSTRG.117	CDK11A	GO:0001558(regulation of cell growth);GO:0004672(protein kinase activity);GO:0004674(protein serine/threonine kinase activity);GO:0004693(cyclin-dependent protein serine/threonine kinase activity);GO:0005524(ATP binding);GO:0005634(nucleus);GO:0005654(nucleoplasm);GO:0005737(cytoplasm);GO:0006355(regulation of transcription, DNA-templated);GO:0006468(protein phosphorylation);GO:0006915(apoptotic …	NA	NA	NA	cyclin-dependent kinase 11A [Source:HGNC Symbol;Acc:HGNC:1730]	5.22139	0.484278	2.27961	0.277345	1.11714	0.117503	3.5377	0.30006	0.715838	0.065384	0.295321	0.027582	0.60889	0.057774	1.0737	0.10884	0.600759	0.062619	1.08367	0.108831
602	0	chr1	-	1702736	1737688	ENST00000598846	20	5079	MSTRG.117	RP1-283E3.8	NA	NA	NA	NA	NA	0	0	0.469451	0.057115	1.43744	0.151193	5.60055	0.475026	0	0	0	0	0	0	0.61844	0.06269	0	0	0	0
603	j	chr1	-	1702736	1746058	MSTRG.117.14	24	6268	MSTRG.117	CDK11A	NA	NA	NA	NA	NA	0	0	5.30014	0.644833	3.36047	0.353461	5.94018	0.503832	0	0	0.080787	0.007545	0.437694	0.04153	0.560859	0.056853	2.08632	0.217464	1.86861	0.187661
604	0	chr1	-	1702766	1704253	ENST00000463652	5	1028	MSTRG.117	CDK11A	GO:0001558(regulation of cell growth);GO:0004672(protein kinase activity);GO:0004674(protein serine/threonine kinase activity);GO:0004693(cyclin-dependent protein serine/threonine kinase activity);GO:0005524(ATP binding);GO:0005634(nucleus);GO:0005654(nucleoplasm);GO:0005737(cytoplasm);GO:0006355(regulation of transcription, DNA-templated);GO:0006468(protein phosphorylation);GO:0006915(apoptotic …	NA	NA	NA	cyclin-dependent kinase 11A [Source:HGNC Symbol;Acc:HGNC:1730]	2.4262	0.225027	7.51106	0.913822	2.58545	0.271942	8.14788	0.691084	0.402459	0.03676	2.97014	0.277404	12.8474	1.21901	5.51442	0.558989	6.32792	0.659577	6.38976	0.641712
605	0	chr1	-	1702881	1721655	ENST00000356937	17	2275	MSTRG.117	CDK11A	GO:0001558(regulation of cell growth);GO:0004672(protein kinase activity);GO:0004674(protein serine/threonine kinase activity);GO:0004693(cyclin-dependent protein serine/threonine kinase activity);GO:0005524(ATP binding);GO:0005634(nucleus);GO:0005654(nucleoplasm);GO:0005737(cytoplasm);GO:0006355(regulation of transcription, DNA-templated);GO:0006468(protein phosphorylation);GO:0006915(apoptotic …	NA	NA	NA	cyclin-dependent kinase 11A [Source:HGNC Symbol;Acc:HGNC:1730]	1.36075	0.126208	1.37654	0.167474	1.80805	0.190174	2.05269	0.174104	1.88724	0.172378	2.48112	0.231731	2.53078	0.240129	13.7587	1.3947	3.13127	0.326381	5.0172	0.503869
606	0	chr1	-	1702881	1722831	ENST00000378638	20	2429	MSTRG.117	CDK11A	GO:0001558(regulation of cell growth);GO:0004672(protein kinase activity);GO:0004674(protein serine/threonine kinase activity);GO:0004693(cyclin-dependent protein serine/threonine kinase activity);GO:0005524(ATP binding);GO:0005634(nucleus);GO:0005654(nucleoplasm);GO:0005737(cytoplasm);GO:0006355(regulation of transcription, DNA-templated);GO:0006468(protein phosphorylation);GO:0006915(apoptotic …	NA	NA	NA	cyclin-dependent kinase 11A [Source:HGNC Symbol;Acc:HGNC:1730]	5.61313	0.520611	2.42034	0.294467	0.23911	0.02515	1.75119	0.148532	0.691036	0.063118	0.595283	0.055598	1.28777	0.122188	3.61648	0.366597	0	0	0	0
607	0	chr1	-	1702881	1722832	ENST00000509982	19	2306	MSTRG.117	CDK11A	GO:0001558(regulation of cell growth);GO:0004672(protein kinase activity);GO:0004674(protein serine/threonine kinase activity);GO:0004693(cyclin-dependent protein serine/threonine kinase activity);GO:0005524(ATP binding);GO:0005634(nucleus);GO:0005654(nucleoplasm);GO:0005737(cytoplasm);GO:0006355(regulation of transcription, DNA-templated);GO:0006468(protein phosphorylation);GO:0006915(apoptotic …	NA	NA	NA	cyclin-dependent kinase 11A [Source:HGNC Symbol;Acc:HGNC:1730]	0.675476	0.06265	0.88926	0.10819	0.124565	0.013102	2.52199	0.213909	0	0	1.71038	0.159746	3.00135	0.284779	2.31396	0.234563	1.8039	0.188026	1.60161	0.160846
608	0	chr1	-	1702881	1724324	ENST00000357760	20	2446	MSTRG.117	CDK11A	GO:0001558(regulation of cell growth);GO:0004672(protein kinase activity);GO:0004674(protein serine/threonine kinase activity);GO:0004693(cyclin-dependent protein serine/threonine kinase activity);GO:0005524(ATP binding);GO:0005634(nucleus);GO:0005654(nucleoplasm);GO:0005737(cytoplasm);GO:0006355(regulation of transcription, DNA-templated);GO:0006468(protein phosphorylation);GO:0006915(apoptotic …	NA	NA	NA	cyclin-dependent kinase 11A [Source:HGNC Symbol;Acc:HGNC:1730]	0.21335	0.019788	0	0	0	0	0.547064	0.046401	0	0	0	0	0	0	0	0	0	0	0.358168	0.03597
609	0	chr1	-	1702881	1724324	ENST00000358779	20	2419	MSTRG.117	CDK11A	GO:0001558(regulation of cell growth);GO:0004672(protein kinase activity);GO:0004674(protein serine/threonine kinase activity);GO:0004693(cyclin-dependent protein serine/threonine kinase activity);GO:0005524(ATP binding);GO:0005634(nucleus);GO:0005654(nucleoplasm);GO:0005737(cytoplasm);GO:0006355(regulation of transcription, DNA-templated);GO:0006468(protein phosphorylation);GO:0006915(apoptotic …	NA	NA	NA	cyclin-dependent kinase 11A [Source:HGNC Symbol;Acc:HGNC:1730]	2.57938	0.239234	2.64903	0.32229	1.27518	0.134126	4.23025	0.3588	29.7975	2.72166	7.92	0.739709	0	0	0.970754	0.098404	0.581627	0.060625	1.27843	0.128391
610	0	chr1	-	1702881	1724324	ENST00000378633	20	2458	MSTRG.117	CDK11A	GO:0001558(regulation of cell growth);GO:0004672(protein kinase activity);GO:0004674(protein serine/threonine kinase activity);GO:0004693(cyclin-dependent protein serine/threonine kinase activity);GO:0005524(ATP binding);GO:0005634(nucleus);GO:0005654(nucleoplasm);GO:0005737(cytoplasm);GO:0006355(regulation of transcription, DNA-templated);GO:0006468(protein phosphorylation);GO:0006915(apoptotic …	NA	NA	NA	cyclin-dependent kinase 11A [Source:HGNC Symbol;Acc:HGNC:1730]	0.327423	0.030368	0.945867	0.115077	0	0	4.36025	0.369826	0	0	2.1745	0.203093	0.709794	0.067348	0.895942	0.09082	0.803762	0.083778	0.971059	0.097522
611	0	chr1	-	1702881	1724324	ENST00000404249	20	2449	MSTRG.117	CDK11A	GO:0001558(regulation of cell growth);GO:0004672(protein kinase activity);GO:0004674(protein serine/threonine kinase activity);GO:0004693(cyclin-dependent protein serine/threonine kinase activity);GO:0005524(ATP binding);GO:0005634(nucleus);GO:0005654(nucleoplasm);GO:0005737(cytoplasm);GO:0006355(regulation of transcription, DNA-templated);GO:0006468(protein phosphorylation);GO:0006915(apoptotic …	NA	NA	NA	cyclin-dependent kinase 11A [Source:HGNC Symbol;Acc:HGNC:1730]	6.99552	0.648827	2.4947	0.303514	1.17819	0.123924	3.83262	0.325074	0.676193	0.061763	12.2632	1.14535	0	0	0.994436	0.100805	0.528648	0.055103	1.014	0.101834
612	0	chr1	-	1702881	1724324	ENST00000460465	20	2333	MSTRG.117	CDK11A	GO:0001558(regulation of cell growth);GO:0004672(protein kinase activity);GO:0004674(protein serine/threonine kinase activity);GO:0004693(cyclin-dependent protein serine/threonine kinase activity);GO:0005524(ATP binding);GO:0005634(nucleus);GO:0005654(nucleoplasm);GO:0005737(cytoplasm);GO:0006355(regulation of transcription, DNA-templated);GO:0006468(protein phosphorylation);GO:0006915(apoptotic …	NA	NA	NA	cyclin-dependent kinase 11A [Source:HGNC Symbol;Acc:HGNC:1730]	4.19915	0.389467	1.47488	0.179438	1.3387	0.140807	4.14723	0.351758	0.665825	0.060816	1.4878	0.138957	0	0	0.963455	0.097664	1.55649	0.162238	2.27563	0.228538
613	0	chr1	-	1703088	1704116	ENST00000478901	2	931	MSTRG.117	CDK11A	GO:0001558(regulation of cell growth);GO:0004672(protein kinase activity);GO:0004674(protein serine/threonine kinase activity);GO:0004693(cyclin-dependent protein serine/threonine kinase activity);GO:0005524(ATP binding);GO:0005634(nucleus);GO:0005654(nucleoplasm);GO:0005737(cytoplasm);GO:0006355(regulation of transcription, DNA-templated);GO:0006468(protein phosphorylation);GO:0006915(apoptotic …	NA	NA	NA	cyclin-dependent kinase 11A [Source:HGNC Symbol;Acc:HGNC:1730]	12.8095	1.18806	16.4271	1.99858	12.7026	1.33609	19.1394	1.62336	15.6245	1.42712	16.6281	1.55303	16.1139	1.52895	33.9963	3.44615	21.7623	2.26835	30.8138	3.09457
614	0	chr1	-	1703088	1704555	ENST00000468397	4	836	MSTRG.117	CDK11A	GO:0001558(regulation of cell growth);GO:0004672(protein kinase activity);GO:0004674(protein serine/threonine kinase activity);GO:0004693(cyclin-dependent protein serine/threonine kinase activity);GO:0005524(ATP binding);GO:0005634(nucleus);GO:0005654(nucleoplasm);GO:0005737(cytoplasm);GO:0006355(regulation of transcription, DNA-templated);GO:0006468(protein phosphorylation);GO:0006915(apoptotic …	NA	NA	NA	cyclin-dependent kinase 11A [Source:HGNC Symbol;Acc:HGNC:1730]	0.608777	0.056463	1.63534	0.198962	1.09849	0.115542	4.38023	0.37152	1.21456	0.110936	3.55338	0.331877	1.07987	0.102462	1.41173	0.143105	2.78124	0.289896	1.6154	0.162232
615	0	chr1	-	1703604	1704602	ENST00000491311	4	626	MSTRG.117	CDK11A	GO:0001558(regulation of cell growth);GO:0004672(protein kinase activity);GO:0004674(protein serine/threonine kinase activity);GO:0004693(cyclin-dependent protein serine/threonine kinase activity);GO:0005524(ATP binding);GO:0005634(nucleus);GO:0005654(nucleoplasm);GO:0005737(cytoplasm);GO:0006355(regulation of transcription, DNA-templated);GO:0006468(protein phosphorylation);GO:0006915(apoptotic …	NA	NA	NA	cyclin-dependent kinase 11A [Source:HGNC Symbol;Acc:HGNC:1730]	0.50584	0.046916	1.41326	0.171942	0.218489	0.022981	5.34744	0.453558	1.21994	0.111428	1.09692	0.10245	1.02433	0.097192	1.93798	0.196451	1.42764	0.148807	2.51504	0.252581
616	0	chr1	-	1703868	1704585	ENST00000495016	3	286	MSTRG.117	CDK11A	GO:0001558(regulation of cell growth);GO:0004672(protein kinase activity);GO:0004674(protein serine/threonine kinase activity);GO:0004693(cyclin-dependent protein serine/threonine kinase activity);GO:0005524(ATP binding);GO:0005634(nucleus);GO:0005654(nucleoplasm);GO:0005737(cytoplasm);GO:0006355(regulation of transcription, DNA-templated);GO:0006468(protein phosphorylation);GO:0006915(apoptotic …	NA	NA	NA	cyclin-dependent kinase 11A [Source:HGNC Symbol;Acc:HGNC:1730]	0.203056	0.018833	0.399529	0.048608	0.174359	0.018339	1.29348	0.10971	5.88047	0.537115	1.52029	0.141992	1.77994	0.168887	1.97228	0.199927	4.87263	0.507889	2.08384	0.209276
617	0	chr1	-	1704049	1707561	ENST00000468800	5	897	MSTRG.117	CDK11A	GO:0001558(regulation of cell growth);GO:0004672(protein kinase activity);GO:0004674(protein serine/threonine kinase activity);GO:0004693(cyclin-dependent protein serine/threonine kinase activity);GO:0005524(ATP binding);GO:0005634(nucleus);GO:0005654(nucleoplasm);GO:0005737(cytoplasm);GO:0006355(regulation of transcription, DNA-templated);GO:0006468(protein phosphorylation);GO:0006915(apoptotic …	NA	NA	NA	cyclin-dependent kinase 11A [Source:HGNC Symbol;Acc:HGNC:1730]	0.970436	0.090007	3.48325	0.423784	3.97579	0.418181	8.7232	0.739881	6.73353	0.615032	3.51774	0.328549	2.94385	0.279323	24.1804	2.45113	1.57867	0.164549	5.66873	0.5693
618	0	chr1	-	1704099	1704760	ENST00000464748	3	381	MSTRG.117	CDK11A	GO:0001558(regulation of cell growth);GO:0004672(protein kinase activity);GO:0004674(protein serine/threonine kinase activity);GO:0004693(cyclin-dependent protein serine/threonine kinase activity);GO:0005524(ATP binding);GO:0005634(nucleus);GO:0005654(nucleoplasm);GO:0005737(cytoplasm);GO:0006355(regulation of transcription, DNA-templated);GO:0006468(protein phosphorylation);GO:0006915(apoptotic …	NA	NA	NA	cyclin-dependent kinase 11A [Source:HGNC Symbol;Acc:HGNC:1730]	0.267617	0.024821	0.148848	0.018109	0	0	1.13894	0.096602	0.325726	0.029751	0.761139	0.071089	0.369949	0.035102	1.81262	0.183743	1.21701	0.126852	1.56996	0.157669
619	0	chr1	-	1704243	1705024	ENST00000489300	2	577	MSTRG.117	CDK11A	GO:0001558(regulation of cell growth);GO:0004672(protein kinase activity);GO:0004674(protein serine/threonine kinase activity);GO:0004693(cyclin-dependent protein serine/threonine kinase activity);GO:0005524(ATP binding);GO:0005634(nucleus);GO:0005654(nucleoplasm);GO:0005737(cytoplasm);GO:0006355(regulation of transcription, DNA-templated);GO:0006468(protein phosphorylation);GO:0006915(apoptotic …	NA	NA	NA	cyclin-dependent kinase 11A [Source:HGNC Symbol;Acc:HGNC:1730]	0.396061	0.036734	0.54662	0.066504	0	0	2.19993	0.186593	0.890623	0.081348	1.35775	0.126811	0.35158	0.033359	0.331611	0.033615	1.46086	0.15227	2.97941	0.299216
620	0	chr1	-	1704350	1708876	ENST00000492390	5	976	MSTRG.117	CDK11A	GO:0001558(regulation of cell growth);GO:0004672(protein kinase activity);GO:0004674(protein serine/threonine kinase activity);GO:0004693(cyclin-dependent protein serine/threonine kinase activity);GO:0005524(ATP binding);GO:0005634(nucleus);GO:0005654(nucleoplasm);GO:0005737(cytoplasm);GO:0006355(regulation of transcription, DNA-templated);GO:0006468(protein phosphorylation);GO:0006915(apoptotic …	NA	NA	NA	cyclin-dependent kinase 11A [Source:HGNC Symbol;Acc:HGNC:1730]	0.417081	0.038684	0	0	0	0	4.69778	0.398454	4.80859	0.439211	1.49579	0.139703	0.495961	0.047059	0.725129	0.073505	1.11717	0.116446	1.06482	0.106938
621	0	chr1	-	1704608	1708231	ENST00000474916	4	752	MSTRG.117	CDK11A	GO:0001558(regulation of cell growth);GO:0004672(protein kinase activity);GO:0004674(protein serine/threonine kinase activity);GO:0004693(cyclin-dependent protein serine/threonine kinase activity);GO:0005524(ATP binding);GO:0005634(nucleus);GO:0005654(nucleoplasm);GO:0005737(cytoplasm);GO:0006355(regulation of transcription, DNA-templated);GO:0006468(protein phosphorylation);GO:0006915(apoptotic …	NA	NA	NA	cyclin-dependent kinase 11A [Source:HGNC Symbol;Acc:HGNC:1730]	1.74545	0.161888	3.18939	0.388032	1.61956	0.170348	2.67571	0.226947	3.45386	0.315471	1.57352	0.146963	1.46362	0.138874	0.902116	0.091446	2.96987	0.309558	1.81137	0.181913
622	0	chr1	-	1716350	1724032	ENST00000479362	5	700	MSTRG.117	CDK11A	GO:0001558(regulation of cell growth);GO:0004672(protein kinase activity);GO:0004674(protein serine/threonine kinase activity);GO:0004693(cyclin-dependent protein serine/threonine kinase activity);GO:0005524(ATP binding);GO:0005634(nucleus);GO:0005654(nucleoplasm);GO:0005737(cytoplasm);GO:0006355(regulation of transcription, DNA-templated);GO:0006468(protein phosphorylation);GO:0006915(apoptotic …	NA	NA	NA	cyclin-dependent kinase 11A [Source:HGNC Symbol;Acc:HGNC:1730]	2.73016	0.253219	6.53725	0.795344	3.21673	0.338342	4.59129	0.389422	6.81222	0.62222	8.29979	0.775181	7.62476	0.723465	16.5025	1.67283	6.38206	0.66522	4.59333	0.4613
623	0	chr1	-	1719166	1721879	ENST00000498810	2	574	MSTRG.117	CDK11A	GO:0001558(regulation of cell growth);GO:0004672(protein kinase activity);GO:0004674(protein serine/threonine kinase activity);GO:0004693(cyclin-dependent protein serine/threonine kinase activity);GO:0005524(ATP binding);GO:0005634(nucleus);GO:0005654(nucleoplasm);GO:0005737(cytoplasm);GO:0006355(regulation of transcription, DNA-templated);GO:0006468(protein phosphorylation);GO:0006915(apoptotic …	NA	NA	NA	cyclin-dependent kinase 11A [Source:HGNC Symbol;Acc:HGNC:1730]	3.14073	0.291299	4.15507	0.50552	5.23913	0.551061	16.4288	1.39345	14.5299	1.32715	6.70048	0.62581	9.95987	0.945028	8.83071	0.895156	9.66995	1.00793	8.2039	0.823903
624	0	chr1	-	1722466	1724019	ENST00000487462	2	437	MSTRG.117	CDK11A	GO:0001558(regulation of cell growth);GO:0004672(protein kinase activity);GO:0004674(protein serine/threonine kinase activity);GO:0004693(cyclin-dependent protein serine/threonine kinase activity);GO:0005524(ATP binding);GO:0005634(nucleus);GO:0005654(nucleoplasm);GO:0005737(cytoplasm);GO:0006355(regulation of transcription, DNA-templated);GO:0006468(protein phosphorylation);GO:0006915(apoptotic …	NA	NA	NA	cyclin-dependent kinase 11A [Source:HGNC Symbol;Acc:HGNC:1730]	0.571978	0.05305	0.331808	0.040369	2.45079	0.257779	10.8956	0.924139	0.461969	0.042196	0.805492	0.075231	11.1697	1.05982	6.02243	0.610484	0.886355	0.092387	0	0
625	0	chr1	-	1722708	1724274	ENST00000401096	2	450	MSTRG.117	CDK11A	GO:0001558(regulation of cell growth);GO:0004672(protein kinase activity);GO:0004674(protein serine/threonine kinase activity);GO:0004693(cyclin-dependent protein serine/threonine kinase activity);GO:0005524(ATP binding);GO:0005634(nucleus);GO:0005654(nucleoplasm);GO:0005737(cytoplasm);GO:0006355(regulation of transcription, DNA-templated);GO:0006468(protein phosphorylation);GO:0006915(apoptotic …	NA	NA	NA	cyclin-dependent kinase 11A [Source:HGNC Symbol;Acc:HGNC:1730]	5.44338	0.504867	0	0	0	0	6.41814	0.544372	0.108804	0.009938	10.9374	1.02153	12.7015	1.20517	15.3844	1.55949	11.9055	1.24094	9.48359	0.95242
626	0	chr1	+	1724512	1735973	ENST00000577672	2	409	MSTRG.121	RP1-283E3.4	NA	NA	NA	NA	NA	0	0	1.90201	0.231405	0	0	0.10396	0.008818	0	0	0	0	0	0	0	0	0.855807	0.089203	1e-06	0
627	0	chr1	+	1724615	1731904	ENST00000417099	2	1808	MSTRG.121	RP1-283E3.4	NA	NA	NA	NA	NA	28.4666	2.64024	53.8059	6.5462	69.1013	7.2682	112.509	9.54272	26.8241	2.45008	39.06	3.64811	18.3285	1.73907	41.7265	4.22975	54.6928	5.70078	75.01	7.53311
628	0	chr1	-	1724838	1745919	ENST00000355439	7	2078	MSTRG.117	SLC35E2	GO:0015297(antiporter activity);GO:0016020(membrane);GO:0016021(integral component of membrane);GO:0098656(anion transmembrane transport)	NA	NA	NA	solute carrier family 35, member E2 [Source:HGNC Symbol;Acc:HGNC:20863]	1.22619	0.113728	1.77949	0.216499	5.7991	0.60996	2.53086	0.214661	2.55195	0.233092	2.8716	0.268201	8.39192	0.796256	3.81714	0.386938	0	0	1.15863	0.116359
629	j	chr1	-	1727727	1746116	MSTRG.117.39	7	9604	MSTRG.117	RP1-283E3.8	NA	NA	NA	NA	NA	9.36286	0.868395	12.0322	1.46387	24.1953	2.54491	26.7721	2.27075	12.6365	1.1542	19.4596	1.81748	17.3462	1.64587	15.7103	1.59253	16.2095	1.68956	25.9102	2.60212
630	0	chr1	-	1731828	1735620	ENST00000475229	3	1259	MSTRG.117	SLC35E2	GO:0015297(antiporter activity);GO:0016020(membrane);GO:0016021(integral component of membrane);GO:0098656(anion transmembrane transport)	NA	NA	NA	solute carrier family 35, member E2 [Source:HGNC Symbol;Acc:HGNC:20863]	0.587705	0.054509	0.183138	0.022281	0.56516	0.059445	1.95275	0.165628	0.181792	0.016605	3.32709	0.310742	0	0	3.90117	0.395456	0.053794	0.005607	2.88445	0.28968
631	j	chr1	-	1731935	1746173	MSTRG.117.41	8	4942	MSTRG.117	RP1-283E3.8	NA	NA	NA	NA	NA	5.93285	0.550265	19.2878	2.34662	1.8068	0.190042	5.33151	0.452206	9.90999	0.905165	12.1405	1.1339	0	0	14.9453	1.51499	26.8157	2.79508	12.9493	1.30047
632	0	chr1	-	1732242	1745992	ENST00000246421	6	1430	MSTRG.117	SLC35E2	GO:0015297(antiporter activity);GO:0016020(membrane);GO:0016021(integral component of membrane);GO:0098656(anion transmembrane transport)	NA	NA	NA	solute carrier family 35, member E2 [Source:HGNC Symbol;Acc:HGNC:20863]	10.6171	0.984722	0	0	4.12553	0.433931	17.1185	1.45196	9.35414	0.854394	14.1011	1.31701	0	0	8.76825	0.888824	4e-06	0	0	0
633	0	chr1	+	1732554	1735975	ENST00000424604	2	450	MSTRG.121	RP1-283E3.4	NA	NA	NA	NA	NA	9.81228	0.910078	11.563	1.4068	16.18	1.70184	3.17713	0.269477	7.47448	0.682709	8.24222	0.769804	7.94071	0.753444	16.4233	1.66481	11.0624	1.15307	14.5622	1.46246
634	0	chr1	+	1735817	1737251	ENST00000418950	2	497	MSTRG.121	RP1-283E3.4	NA	NA	NA	NA	NA	22.8229	2.1168	19.6992	2.39667	47.5473	5.00111	69.671	5.90933	24.6087	2.24772	27.2394	2.5441	30.5322	2.89701	49.3662	5.00418	28.3008	2.94987	37.9336	3.8096
635	j	chr1	-	1751164	1780677	MSTRG.122.1	10	5670	MSTRG.122	NADK	NA	NA	NA	NA	NA	5.35977	0.497113	7.16453	0.871661	7.15106	0.752162	67.859	5.75564	12.2896	1.12251	6.40478	0.598191	7.24693	0.687615	9.1386	0.926366	8.77929	0.915091	23.4006	2.35008
636	j	chr1	-	1751175	1780174	MSTRG.122.2	12	3654	MSTRG.122	NADK	NA	NA	NA	NA	NA	4.84362	0.449241	3.01276	0.366543	39.7893	4.18511	17.7703	1.50723	17.1111	1.5629	4.68969	0.438006	6.49456	0.616227	11.7057	1.18659	19.8587	2.06993	0	0
637	0	chr1	-	1751232	1778470	ENST00000341426	12	3235	MSTRG.122	NADK	GO:0003951(NAD+ kinase activity);GO:0005515(protein binding);GO:0005524(ATP binding);GO:0005829(cytosol);GO:0006741(NADP biosynthetic process);GO:0006766(vitamin metabolic process);GO:0006767(water-soluble vitamin metabolic process);GO:0008152(metabolic process);GO:0016310(phosphorylation);GO:0019674(NAD metabolic process);GO:0044281(small molecule metabolic process);GO:0046034(ATP metabolic proc…	00760(Nicotinate and nicotinamide metabolism);01100(Metabolic pathways)	K00858	2.7.1.23	NAD kinase [Source:HGNC Symbol;Acc:HGNC:29831]	85.3026	7.91172	11.8993	1.44771	109.001	11.465	28.6917	2.43357	33.214	3.03372	106.646	9.96051	137.737	13.069	115.671	11.7254	108.945	11.3556	74.1672	7.44848
638	0	chr1	-	1751232	1778790	ENST00000341991	12	3098	MSTRG.122	NADK	GO:0003951(NAD+ kinase activity);GO:0005515(protein binding);GO:0005524(ATP binding);GO:0005829(cytosol);GO:0006741(NADP biosynthetic process);GO:0006766(vitamin metabolic process);GO:0006767(water-soluble vitamin metabolic process);GO:0008152(metabolic process);GO:0016310(phosphorylation);GO:0019674(NAD metabolic process);GO:0044281(small molecule metabolic process);GO:0046034(ATP metabolic proc…	00760(Nicotinate and nicotinamide metabolism);01100(Metabolic pathways)	K00858	2.7.1.23	NAD kinase [Source:HGNC Symbol;Acc:HGNC:29831]	7.08913	0.657509	8.65174	1.0526	4.36568	0.45919	18.0629	1.53205	48.7303	4.45096	1.24046	0.115856	8.9508	0.849284	6.18208	0.626668	6.12915	0.63886	19.8896	1.99747
639	0	chr1	-	1751232	1780069	ENST00000378625	14	3653	MSTRG.122	NADK	GO:0003951(NAD+ kinase activity);GO:0005515(protein binding);GO:0005524(ATP binding);GO:0005829(cytosol);GO:0006741(NADP biosynthetic process);GO:0006766(vitamin metabolic process);GO:0006767(water-soluble vitamin metabolic process);GO:0008152(metabolic process);GO:0016310(phosphorylation);GO:0019674(NAD metabolic process);GO:0044281(small molecule metabolic process);GO:0046034(ATP metabolic proc…	00760(Nicotinate and nicotinamide metabolism);01100(Metabolic pathways)	K00858	2.7.1.23	NAD kinase [Source:HGNC Symbol;Acc:HGNC:29831]	1.47442	0.136751	3.28717	0.399928	3.40425	0.358065	10.0872	0.855574	2.97299	0.271549	3.73376	0.348725	1.14896	0.109017	2.57438	0.260961	5.11026	0.532657	3.02476	0.303771
640	j	chr1	-	1751362	1780277	MSTRG.122.6	12	3296	MSTRG.122	NADK	NA	NA	NA	NA	NA	11.7222	1.08722	140.962	17.1499	18.7519	1.97236	38.6642	3.27941	27.0474	2.47048	36.3644	3.39635	3.34294	0.317191	16.2016	1.64234	9.78035	1.01943	69.8625	7.01616
641	0	chr1	-	1752471	1758575	ENST00000342348	10	1722	MSTRG.122	NADK	GO:0003951(NAD+ kinase activity);GO:0005515(protein binding);GO:0005524(ATP binding);GO:0005829(cytosol);GO:0006741(NADP biosynthetic process);GO:0006766(vitamin metabolic process);GO:0006767(water-soluble vitamin metabolic process);GO:0008152(metabolic process);GO:0016310(phosphorylation);GO:0019674(NAD metabolic process);GO:0044281(small molecule metabolic process);GO:0046034(ATP metabolic proc…	00760(Nicotinate and nicotinamide metabolism);01100(Metabolic pathways)	K00858	2.7.1.23	NAD kinase [Source:HGNC Symbol;Acc:HGNC:29831]	6.99176	0.648478	6.28287	0.764396	6.909	0.726702	30.735	2.60687	13.2801	1.21298	11.3649	1.06146	6.03928	0.573029	14.763	1.49651	6.91427	0.720694	19.5561	1.96398
642	0	chr1	-	1752975	1754383	ENST00000498806	3	269	MSTRG.122	NADK	GO:0003951(NAD+ kinase activity);GO:0005515(protein binding);GO:0005524(ATP binding);GO:0005829(cytosol);GO:0006741(NADP biosynthetic process);GO:0006766(vitamin metabolic process);GO:0006767(water-soluble vitamin metabolic process);GO:0008152(metabolic process);GO:0016310(phosphorylation);GO:0019674(NAD metabolic process);GO:0044281(small molecule metabolic process);GO:0046034(ATP metabolic proc…	00760(Nicotinate and nicotinamide metabolism);01100(Metabolic pathways)	K00858	2.7.1.23	NAD kinase [Source:HGNC Symbol;Acc:HGNC:29831]	1.15521	0.107144	1.29129	0.157102	1.11709	0.117498	1.87962	0.159425	3.91565	0.35765	0.689173	0.064367	0	0	2.37532	0.240783	3.59563	0.374783	1.67308	0.168024
643	0	chr1	-	1754061	1757268	ENST00000469045	8	890	MSTRG.122	NADK	GO:0003951(NAD+ kinase activity);GO:0005515(protein binding);GO:0005524(ATP binding);GO:0005829(cytosol);GO:0006741(NADP biosynthetic process);GO:0006766(vitamin metabolic process);GO:0006767(water-soluble vitamin metabolic process);GO:0008152(metabolic process);GO:0016310(phosphorylation);GO:0019674(NAD metabolic process);GO:0044281(small molecule metabolic process);GO:0046034(ATP metabolic proc…	00760(Nicotinate and nicotinamide metabolism);01100(Metabolic pathways)	K00858	2.7.1.23	NAD kinase [Source:HGNC Symbol;Acc:HGNC:29831]	0.76264	0.070734	0.850363	0.103458	2.29702	0.241605	1.73483	0.147145	0.606974	0.05544	1.21261	0.113255	0.512828	0.048659	0.810756	0.082185	2.56751	0.267619	1.66256	0.166968
644	0	chr1	-	1754163	1756327	ENST00000480499	4	549	MSTRG.122	NADK	GO:0003951(NAD+ kinase activity);GO:0005515(protein binding);GO:0005524(ATP binding);GO:0005829(cytosol);GO:0006741(NADP biosynthetic process);GO:0006766(vitamin metabolic process);GO:0006767(water-soluble vitamin metabolic process);GO:0008152(metabolic process);GO:0016310(phosphorylation);GO:0019674(NAD metabolic process);GO:0044281(small molecule metabolic process);GO:0046034(ATP metabolic proc…	00760(Nicotinate and nicotinamide metabolism);01100(Metabolic pathways)	NA	NA	NAD kinase [Source:HGNC Symbol;Acc:HGNC:29831]	3.32153	0.308068	2.88256	0.350702	5.32696	0.560299	5.4025	0.458227	6.09298	0.556525	5.1246	0.478626	3.15469	0.299329	5.95968	0.604124	5.23817	0.54599	5.91548	0.594081
645	0	chr1	-	1754165	1754866	ENST00000497747	3	467	MSTRG.122	NADK	GO:0003951(NAD+ kinase activity);GO:0005515(protein binding);GO:0005524(ATP binding);GO:0005829(cytosol);GO:0006741(NADP biosynthetic process);GO:0006766(vitamin metabolic process);GO:0006767(water-soluble vitamin metabolic process);GO:0008152(metabolic process);GO:0016310(phosphorylation);GO:0019674(NAD metabolic process);GO:0044281(small molecule metabolic process);GO:0046034(ATP metabolic proc…	00760(Nicotinate and nicotinamide metabolism);01100(Metabolic pathways)	NA	NA	NAD kinase [Source:HGNC Symbol;Acc:HGNC:29831]	0.238665	0.022136	1.67186	0.203405	3.68759	0.387868	5.34855	0.453652	8.09555	0.739437	3.33393	0.311381	0.456743	0.043337	4.538	0.460011	5.95573	0.620783	4.69594	0.471604
646	0	chr1	-	1754171	1757024	ENST00000477235	6	1004	MSTRG.122	NADK	GO:0003951(NAD+ kinase activity);GO:0005515(protein binding);GO:0005524(ATP binding);GO:0005829(cytosol);GO:0006741(NADP biosynthetic process);GO:0006766(vitamin metabolic process);GO:0006767(water-soluble vitamin metabolic process);GO:0008152(metabolic process);GO:0016310(phosphorylation);GO:0019674(NAD metabolic process);GO:0044281(small molecule metabolic process);GO:0046034(ATP metabolic proc…	00760(Nicotinate and nicotinamide metabolism);01100(Metabolic pathways)	NA	NA	NAD kinase [Source:HGNC Symbol;Acc:HGNC:29831]	3.17118	0.294123	1.787	0.217412	5.62709	0.591867	11.0713	0.939041	8.44441	0.771301	3.39243	0.316846	3.62958	0.344388	4.18822	0.424554	11.7449	1.22421	8.32696	0.836262
647	0	chr1	-	1754181	1756608	ENST00000489538	5	475	MSTRG.122	NADK	GO:0003951(NAD+ kinase activity);GO:0005515(protein binding);GO:0005524(ATP binding);GO:0005829(cytosol);GO:0006741(NADP biosynthetic process);GO:0006766(vitamin metabolic process);GO:0006767(water-soluble vitamin metabolic process);GO:0008152(metabolic process);GO:0016310(phosphorylation);GO:0019674(NAD metabolic process);GO:0044281(small molecule metabolic process);GO:0046034(ATP metabolic proc…	00760(Nicotinate and nicotinamide metabolism);01100(Metabolic pathways)	K00858	2.7.1.23	NAD kinase [Source:HGNC Symbol;Acc:HGNC:29831]	9.12441	0.846279	5.64564	0.686868	3.6288	0.381683	10.1372	0.859814	4.86843	0.444676	3.30792	0.308952	0	0	6.59623	0.66865	2.81905	0.293838	2.39567	0.240593
648	0	chr1	-	1754203	1754896	ENST00000497615	2	534	MSTRG.122	NADK	GO:0003951(NAD+ kinase activity);GO:0005515(protein binding);GO:0005524(ATP binding);GO:0005829(cytosol);GO:0006741(NADP biosynthetic process);GO:0006766(vitamin metabolic process);GO:0006767(water-soluble vitamin metabolic process);GO:0008152(metabolic process);GO:0016310(phosphorylation);GO:0019674(NAD metabolic process);GO:0044281(small molecule metabolic process);GO:0046034(ATP metabolic proc…	00760(Nicotinate and nicotinamide metabolism);01100(Metabolic pathways)	NA	NA	NAD kinase [Source:HGNC Symbol;Acc:HGNC:29831]	1.40833	0.130621	2.37617	0.289093	4.53902	0.477423	3.09132	0.262198	6.31204	0.576533	4.55073	0.425028	0.53348	0.050619	4.7414	0.480629	6.35155	0.662041	6.433	0.646055
649	0	chr1	-	1754343	1757228	ENST00000497186	7	683	MSTRG.122	NADK	GO:0003951(NAD+ kinase activity);GO:0005515(protein binding);GO:0005524(ATP binding);GO:0005829(cytosol);GO:0006741(NADP biosynthetic process);GO:0006766(vitamin metabolic process);GO:0006767(water-soluble vitamin metabolic process);GO:0008152(metabolic process);GO:0016310(phosphorylation);GO:0019674(NAD metabolic process);GO:0044281(small molecule metabolic process);GO:0046034(ATP metabolic proc…	00760(Nicotinate and nicotinamide metabolism);01100(Metabolic pathways)	NA	NA	NAD kinase [Source:HGNC Symbol;Acc:HGNC:29831]	0	0	1.21942	0.148359	1.02812	0.10814	0	0	1.12465	0.102724	0.630193	0.058859	0	0	0	0	0.503302	0.052461	1.59737	0.160421
650	0	chr1	-	1756004	1779962	ENST00000492845	6	937	MSTRG.122	NADK	GO:0003951(NAD+ kinase activity);GO:0005515(protein binding);GO:0005524(ATP binding);GO:0005829(cytosol);GO:0006741(NADP biosynthetic process);GO:0006766(vitamin metabolic process);GO:0006767(water-soluble vitamin metabolic process);GO:0008152(metabolic process);GO:0016310(phosphorylation);GO:0019674(NAD metabolic process);GO:0044281(small molecule metabolic process);GO:0046034(ATP metabolic proc…	00760(Nicotinate and nicotinamide metabolism);01100(Metabolic pathways)	NA	NA	NAD kinase [Source:HGNC Symbol;Acc:HGNC:29831]	1.923	0.178356	0.107303	0.013055	0	0	0	0	0.335706	0.030663	13.2188	1.2346	0	0	0.452661	0.045886	1.90624	0.198693	0.556791	0.055918
651	0	chr1	-	1756588	1778419	ENST00000492768	5	859	MSTRG.122	NADK	GO:0003951(NAD+ kinase activity);GO:0005515(protein binding);GO:0005524(ATP binding);GO:0005829(cytosol);GO:0006741(NADP biosynthetic process);GO:0006766(vitamin metabolic process);GO:0006767(water-soluble vitamin metabolic process);GO:0008152(metabolic process);GO:0016310(phosphorylation);GO:0019674(NAD metabolic process);GO:0044281(small molecule metabolic process);GO:0046034(ATP metabolic proc…	00760(Nicotinate and nicotinamide metabolism);01100(Metabolic pathways)	NA	NA	NAD kinase [Source:HGNC Symbol;Acc:HGNC:29831]	2.57818	0.239123	0.798851	0.097191	0	0	0	0	1.55265	0.141817	9.73611	0.90933	0	0	1.06874	0.108337	1.0782	0.112384	6.68828	0.671692
652	0	chr1	-	1756771	1778419	ENST00000460602	4	974	MSTRG.122	NADK	GO:0003951(NAD+ kinase activity);GO:0005515(protein binding);GO:0005524(ATP binding);GO:0005829(cytosol);GO:0006741(NADP biosynthetic process);GO:0006766(vitamin metabolic process);GO:0006767(water-soluble vitamin metabolic process);GO:0008152(metabolic process);GO:0016310(phosphorylation);GO:0019674(NAD metabolic process);GO:0044281(small molecule metabolic process);GO:0046034(ATP metabolic proc…	00760(Nicotinate and nicotinamide metabolism);01100(Metabolic pathways)	NA	NA	NAD kinase [Source:HGNC Symbol;Acc:HGNC:29831]	0.97809	0.090717	0.283673	0.034513	0	0	0	0	0.670559	0.061248	0	0	0	0	0.270756	0.027446	0.863813	0.090038	1.3443	0.135006
653	0	chr1	-	1761665	1778420	ENST00000464373	3	722	MSTRG.122	NADK	GO:0003951(NAD+ kinase activity);GO:0005515(protein binding);GO:0005524(ATP binding);GO:0005829(cytosol);GO:0006741(NADP biosynthetic process);GO:0006766(vitamin metabolic process);GO:0006767(water-soluble vitamin metabolic process);GO:0008152(metabolic process);GO:0016310(phosphorylation);GO:0019674(NAD metabolic process);GO:0044281(small molecule metabolic process);GO:0046034(ATP metabolic proc…	00760(Nicotinate and nicotinamide metabolism);01100(Metabolic pathways)	NA	NA	NAD kinase [Source:HGNC Symbol;Acc:HGNC:29831]	15.7339	1.45931	16.5971	2.01926	13.6994	1.44093	26.5426	2.25128	19.7435	1.80334	8.34913	0.779789	10.5484	1.00087	19.396	1.96615	20.3876	2.12506	14.7179	1.47809
654	0	chr1	-	1779157	1780457	ENST00000480542	3	341	MSTRG.122	NADK	GO:0003951(NAD+ kinase activity);GO:0005515(protein binding);GO:0005524(ATP binding);GO:0005829(cytosol);GO:0006741(NADP biosynthetic process);GO:0006766(vitamin metabolic process);GO:0006767(water-soluble vitamin metabolic process);GO:0008152(metabolic process);GO:0016310(phosphorylation);GO:0019674(NAD metabolic process);GO:0044281(small molecule metabolic process);GO:0046034(ATP metabolic proc…	00760(Nicotinate and nicotinamide metabolism);01100(Metabolic pathways)	NA	NA	NAD kinase [Source:HGNC Symbol;Acc:HGNC:29831]	0.164223	0.015231	0.331762	0.040363	0.101537	0.01068	0.278939	0.023659	0.487503	0.044528	0.643032	0.060058	0.416546	0.039523	0.490561	0.049727	0.44842	0.04674	2.26302	0.227271
655	j	chr1	-	1784632	1890401	MSTRG.110.1	13	3641	MSTRG.110	GNB1	NA	NA	NA	NA	NA	1.4684	0.136193	0.63095	0.076764	2.04889	0.215506	2.18499	0.185326	1.29483	0.118268	1.16692	0.108988	1.04085	0.098759	1.69455	0.171774	2.92889	0.305287	0.658608	0.066143
656	j	chr1	-	1784632	1891035	MSTRG.110.2	14	4563	MSTRG.110	GNB1	NA	NA	NA	NA	NA	175.851	16.31	2.71907	0.330812	62.2801	6.55074	48.3311	4.09933	12.8649	1.17507	112.471	10.5046	20.7705	1.97078	21.69	2.19868	29.7054	3.09628	64.4456	6.47215
657	j	chr1	-	1784632	1891058	MSTRG.110.3	13	3934	MSTRG.110	GNB1	NA	NA	NA	NA	NA	46.2812	4.29253	263.387	32.0446	27.6387	2.90709	0	0	67.5194	6.16714	73.5223	6.86682	8.68472	0.824038	16.4133	1.66379	84.7716	8.83599	118.954	11.9464
658	j	chr1	-	1784638	1884746	MSTRG.110.5	15	8877	MSTRG.110	GNB1	NA	NA	NA	NA	NA	1.71286	0.158865	3.38438	0.411755	1.41619	0.148958	0.325716	0.027626	64.6909	5.90878	119.838	11.1926	12.1614	1.15392	75.969	7.70086	1.41325	0.147307	19.7288	1.98132
659	j	chr1	-	1784638	1891372	MSTRG.110.4	14	4358	MSTRG.110	GNB1	NA	NA	NA	NA	NA	4.6987	0.435799	0	0	12.2946	1.29317	6.0795	0.515649	15.7123	1.43514	2.60433	0.243238	0	0	12.0677	1.22328	22.9026	2.3872	42.7132	4.28961
660	j	chr1	-	1784654	1891007	MSTRG.110.7	14	3972	MSTRG.110	GNB1	NA	NA	NA	NA	NA	16.0627	1.48979	10.0894	1.22751	6.70973	0.705741	328.64	27.8745	0.280801	0.025648	0.232567	0.021721	0.354031	0.033592	4.83216	0.489829	84.7029	8.82883	11.3719	1.14206
661	j	chr1	-	1784654	1891017	MSTRG.110.6	14	3940	MSTRG.110	GNB1	NA	NA	NA	NA	NA	0	0	0	0	0	0	8.74634	0.741844	80.5773	7.35983	0	0	13.188	1.25133	0.934073	0.094686	0	0	5.08647	0.510825
662	j	chr1	-	1784670	1891017	MSTRG.110.8	13	4024	MSTRG.110	GNB1	NA	NA	NA	NA	NA	18.2403	1.69177	37.348	4.54389	13.3177	1.40078	49.5537	4.20303	67.7895	6.1918	25.0738	2.34183	2.69164	0.255392	0.909073	0.092151	33.4759	3.48929	46.8682	4.70689
663	j	chr1	-	1785275	1883979	MSTRG.110.9	13	7260	MSTRG.110	GNB1	NA	NA	NA	NA	NA	1.11373	0.103297	17.0083	2.06929	1.18025	0.124141	1.3629	0.115598	8.57631	0.783349	1.53979	0.143813	167.849	15.9261	14.5335	1.47324	1.49666	0.156001	1.00618	0.101049
664	j	chr1	-	1785285	1818386	MSTRG.110.10	9	3401	MSTRG.110	GNB1	NA	NA	NA	NA	NA	42.975	3.98588	71.5835	8.7091	107.173	11.2727	99.375	8.42876	39.0899	3.57042	44.2391	4.13183	26.7051	2.53387	66.9013	6.78169	74.6727	7.78335	83.2006	8.35568
665	0	chr1	-	1785285	1891117	ENST00000610897	11	3145	MSTRG.110	GNB1	GO:0001664(G-protein coupled receptor binding);GO:0001750(photoreceptor outer segment);GO:0001917(photoreceptor inner segment);GO:0003924(GTPase activity);GO:0004871(signal transducer activity);GO:0005515(protein binding);GO:0005622(intracellular);GO:0005765(lysosomal membrane);GO:0005834(heterotrimeric G-protein complex);GO:0005886(plasma membrane);GO:0006112(energy reserve metabolic process);GO…	04062(Chemokine signaling pathway);04724(Glutamatergic synapse);04725(Cholinergic synapse);04742(Taste transduction);04744(Phototransduction)	NA	NA	guanine nucleotide binding protein (G protein), beta polypeptide 1 [Source:HGNC Symbol;Acc:HGNC:4396]	0	0	0	0	0	0	0	0	0	0	0	0	0	0	0	0	97.2647	10.1382	0	0
666	0	chr1	-	1785285	1891117	ENST00000615252	10	3048	MSTRG.110	GNB1	GO:0001664(G-protein coupled receptor binding);GO:0001750(photoreceptor outer segment);GO:0001917(photoreceptor inner segment);GO:0003924(GTPase activity);GO:0004871(signal transducer activity);GO:0005515(protein binding);GO:0005622(intracellular);GO:0005765(lysosomal membrane);GO:0005834(heterotrimeric G-protein complex);GO:0005886(plasma membrane);GO:0006112(energy reserve metabolic process);GO…	04062(Chemokine signaling pathway);04724(Glutamatergic synapse);04725(Cholinergic synapse);04742(Taste transduction);04744(Phototransduction)	NA	NA	guanine nucleotide binding protein (G protein), beta polypeptide 1 [Source:HGNC Symbol;Acc:HGNC:4396]	0	0	11.5279	1.40253	7.92643	0.833717	5.89697	0.500167	0.980121	0.089523	1.57627	0.14722	2.09745	0.199014	4.74931	0.48143	9.96478	1.03866	8.17292	0.820792
668	0	chr1	-	1787987	1794197	ENST00000461893	3	2438	MSTRG.110	GNB1	GO:0001664(G-protein coupled receptor binding);GO:0001750(photoreceptor outer segment);GO:0001917(photoreceptor inner segment);GO:0003924(GTPase activity);GO:0004871(signal transducer activity);GO:0005515(protein binding);GO:0005622(intracellular);GO:0005765(lysosomal membrane);GO:0005834(heterotrimeric G-protein complex);GO:0005886(plasma membrane);GO:0006112(energy reserve metabolic process);GO…	04062(Chemokine signaling pathway);04724(Glutamatergic synapse);04725(Cholinergic synapse);04742(Taste transduction);04744(Phototransduction)	NA	NA	guanine nucleotide binding protein (G protein), beta polypeptide 1 [Source:HGNC Symbol;Acc:HGNC:4396]	16.7216	1.55091	41.5299	5.05267	41.1311	4.32625	45.5681	3.86498	16.9389	1.54718	29.9226	2.7947	19.8089	1.87955	35.3559	3.58397	32.4389	3.3812	43.8643	4.40522
669	0	chr1	-	1789061	1818386	ENST00000471354	7	1512	MSTRG.110	GNB1	GO:0001664(G-protein coupled receptor binding);GO:0001750(photoreceptor outer segment);GO:0001917(photoreceptor inner segment);GO:0003924(GTPase activity);GO:0004871(signal transducer activity);GO:0005515(protein binding);GO:0005622(intracellular);GO:0005765(lysosomal membrane);GO:0005834(heterotrimeric G-protein complex);GO:0005886(plasma membrane);GO:0006112(energy reserve metabolic process);GO…	04062(Chemokine signaling pathway);04724(Glutamatergic synapse);04725(Cholinergic synapse);04742(Taste transduction);04744(Phototransduction)	NA	NA	guanine nucleotide binding protein (G protein), beta polypeptide 1 [Source:HGNC Symbol;Acc:HGNC:4396]	0	0	0	0	3.29356	0.346423	10.183	0.863702	2.4529	0.224045	1.23308	0.115167	1.09448	0.103848	1.29738	0.131513	1.14491	0.119338	2.44616	0.245663
670	0	chr1	-	1790565	1890836	ENST00000439272	8	602	MSTRG.110	GNB1	GO:0001664(G-protein coupled receptor binding);GO:0001750(photoreceptor outer segment);GO:0001917(photoreceptor inner segment);GO:0003924(GTPase activity);GO:0004871(signal transducer activity);GO:0005515(protein binding);GO:0005622(intracellular);GO:0005765(lysosomal membrane);GO:0005834(heterotrimeric G-protein complex);GO:0005886(plasma membrane);GO:0006112(energy reserve metabolic process);GO…	04062(Chemokine signaling pathway);04724(Glutamatergic synapse);04725(Cholinergic synapse);04742(Taste transduction);04744(Phototransduction)	NA	NA	guanine nucleotide binding protein (G protein), beta polypeptide 1 [Source:HGNC Symbol;Acc:HGNC:4396]	14.9718	1.38862	4.69049	0.570661	13.5229	1.42236	14.8784	1.26195	4.98082	0.454942	4.84565	0.452572	4.52806	0.429639	5.5787	0.565505	7.95017	0.828669	3.65091	0.366654
671	0	chr1	-	1793245	1890401	ENST00000434686	9	684	MSTRG.110	GNB1	GO:0001664(G-protein coupled receptor binding);GO:0001750(photoreceptor outer segment);GO:0001917(photoreceptor inner segment);GO:0003924(GTPase activity);GO:0004871(signal transducer activity);GO:0005515(protein binding);GO:0005622(intracellular);GO:0005765(lysosomal membrane);GO:0005834(heterotrimeric G-protein complex);GO:0005886(plasma membrane);GO:0006112(energy reserve metabolic process);GO…	04062(Chemokine signaling pathway);04724(Glutamatergic synapse);04725(Cholinergic synapse);04742(Taste transduction);04744(Phototransduction)	NA	NA	guanine nucleotide binding protein (G protein), beta polypeptide 1 [Source:HGNC Symbol;Acc:HGNC:4396]	1e-05	1e-06	0.801242	0.097482	1e-06	0	2e-06	0	2e-06	0	3.8e-05	4e-06	8e-06	1e-06	0	0	1.7e-05	2e-06	2.8e-05	3e-06
672	0	chr1	-	1804526	1832285	ENST00000437146	6	423	MSTRG.110	GNB1	GO:0001664(G-protein coupled receptor binding);GO:0001750(photoreceptor outer segment);GO:0001917(photoreceptor inner segment);GO:0003924(GTPase activity);GO:0004871(signal transducer activity);GO:0005515(protein binding);GO:0005622(intracellular);GO:0005765(lysosomal membrane);GO:0005834(heterotrimeric G-protein complex);GO:0005886(plasma membrane);GO:0006112(energy reserve metabolic process);GO…	04062(Chemokine signaling pathway);04724(Glutamatergic synapse);04725(Cholinergic synapse);04742(Taste transduction);04744(Phototransduction)	NA	NA	guanine nucleotide binding protein (G protein), beta polypeptide 1 [Source:HGNC Symbol;Acc:HGNC:4396]	10.8408	1.00547	1.08984	0.132594	27.9846	2.94347	0.479915	0.040705	6.43134	0.58743	30.083	2.80968	23.0135	2.1836	1.19024	0.120653	2.01541	0.210072	54.0344	5.42658
673	j	chr1	-	1815130	1822306	MSTRG.110.19	3	1954	MSTRG.110	GNB1	NA	NA	NA	NA	NA	27.1721	2.52019	44.0346	5.3574	39.045	4.10682	36.79	3.12044	33.7141	3.0794	42.1478	3.93651	32.8111	3.11323	37.8119	3.83293	42.8377	4.4651	36.9075	3.70655
674	0	chr1	-	1824988	1825554	ENST00000607589	1	567	MSTRG.110	GNB1	GO:0001664(G-protein coupled receptor binding);GO:0001750(photoreceptor outer segment);GO:0001917(photoreceptor inner segment);GO:0003924(GTPase activity);GO:0004871(signal transducer activity);GO:0005515(protein binding);GO:0005622(intracellular);GO:0005765(lysosomal membrane);GO:0005834(heterotrimeric G-protein complex);GO:0005886(plasma membrane);GO:0006112(energy reserve metabolic process);GO…	04062(Chemokine signaling pathway);04724(Glutamatergic synapse);04725(Cholinergic synapse);04742(Taste transduction);04744(Phototransduction)	NA	NA	guanine nucleotide binding protein (G protein), beta polypeptide 1 [Source:HGNC Symbol;Acc:HGNC:4396]	6.83194	0.633654	10.466	1.27333	5.29548	0.556989	13.7445	1.16577	1.80679	0.165029	2.86137	0.267246	5.11269	0.485111	3.77858	0.383029	5.20567	0.542602	3.69862	0.371446
675	0	chr1	-	1824988	1890966	ENST00000472614	3	708	MSTRG.110	GNB1	GO:0001664(G-protein coupled receptor binding);GO:0001750(photoreceptor outer segment);GO:0001917(photoreceptor inner segment);GO:0003924(GTPase activity);GO:0004871(signal transducer activity);GO:0005515(protein binding);GO:0005622(intracellular);GO:0005765(lysosomal membrane);GO:0005834(heterotrimeric G-protein complex);GO:0005886(plasma membrane);GO:0006112(energy reserve metabolic process);GO…	04062(Chemokine signaling pathway);04724(Glutamatergic synapse);04725(Cholinergic synapse);04742(Taste transduction);04744(Phototransduction)	NA	NA	guanine nucleotide binding protein (G protein), beta polypeptide 1 [Source:HGNC Symbol;Acc:HGNC:4396]	2.08649	0.193519	0.895207	0.108914	0.576992	0.060689	6.48407	0.549963	0.25223	0.023038	0	0	0.827295	0.078497	0.255865	0.025937	0.541656	0.056458	0.578347	0.058082
676	0	chr1	+	1891471	1892658	ENST00000412228	2	906	MSTRG.111	RP1-140A9.1	NA	NA	NA	NA	NA	3.17408	0.294392	3.26348	0.397045	3.04464	0.320241	4.64126	0.39366	2.95982	0.270346	5.67641	0.530163	7.25948	0.688805	3.63986	0.368967	9.48985	0.989155	5.34177	0.536465
677	0	chr1	+	1914827	1917294	ENST00000307786	6	1101	ENSG00000169885	CALML6	GO:0005509(calcium ion binding);GO:0005634(nucleus);GO:0005737(cytoplasm)	04020(Calcium signaling pathway);04070(Phosphatidylinositol signaling system);04114(Oocyte meiosis);04270(Vascular smooth muscle contraction);04720(Long-term potentiation);04722(Neurotrophin signaling pathway);04740(Olfactory transduction);04744(Phototransduction);04910(Insulin signaling pathway);04912(GnRH signaling pathway);04916(Melanogenesis);04970(Salivary secretion);04971(Gastric acid secre…	NA	NA	calmodulin-like 6 [Source:HGNC Symbol;Acc:HGNC:24193]	0	0	0	0	0	0	0	0	1.82591	0.166776	1.06964	0.099902	0	0	0	0	2.42531	0.252797	1.80305	0.181077
678	0	chr1	+	1915108	1917294	ENST00000378604	5	769	ENSG00000169885	CALML6	GO:0005509(calcium ion binding);GO:0005634(nucleus);GO:0005737(cytoplasm)	04020(Calcium signaling pathway);04070(Phosphatidylinositol signaling system);04114(Oocyte meiosis);04270(Vascular smooth muscle contraction);04720(Long-term potentiation);04722(Neurotrophin signaling pathway);04740(Olfactory transduction);04744(Phototransduction);04910(Insulin signaling pathway);04912(GnRH signaling pathway);04916(Melanogenesis);04970(Salivary secretion);04971(Gastric acid secre…	NA	NA	calmodulin-like 6 [Source:HGNC Symbol;Acc:HGNC:24193]	0	0	0	0	0	0	0	0	0	0	0.111472	0.010411	0	0	0	0	0	0	0	0
679	0	chr1	+	1915266	1917296	ENST00000482402	3	1882	ENSG00000169885	CALML6	GO:0005509(calcium ion binding);GO:0005634(nucleus);GO:0005737(cytoplasm)	04020(Calcium signaling pathway);04070(Phosphatidylinositol signaling system);04114(Oocyte meiosis);04270(Vascular smooth muscle contraction);04720(Long-term potentiation);04722(Neurotrophin signaling pathway);04740(Olfactory transduction);04744(Phototransduction);04910(Insulin signaling pathway);04912(GnRH signaling pathway);04916(Melanogenesis);04970(Salivary secretion);04971(Gastric acid secre…	NA	NA	calmodulin-like 6 [Source:HGNC Symbol;Acc:HGNC:24193]	2.04809	0.189958	1.50496	0.183099	2.17614	0.22889	2.00074	0.169698	0.588629	0.053765	0.1538	0.014365	1.19104	0.11301	2.32498	0.23568	0.924396	0.096352	0	0
681	0	chr1	-	1917590	1918797	ENST00000378602	2	1118	ENSG00000178821	TMEM52	GO:0016021(integral component of membrane)	NA	NA	NA	transmembrane protein 52 [Source:HGNC Symbol;Acc:HGNC:27916]	1.58011	0.146554	2.41324	0.293603	0	0	1.88014	0.159469	0.875099	0.07993	0.294434	0.027499	7.35511	0.697879	1.02817	0.104224	0.688355	0.071749	1.14445	0.114935
682	0	chr1	-	1917591	1919273	ENST00000310991	5	929	ENSG00000178821	TMEM52	GO:0016021(integral component of membrane)	NA	NA	NA	transmembrane protein 52 [Source:HGNC Symbol;Acc:HGNC:27916]	3.46333	0.32122	0	0	0.081273	0.008548	0	0	1.36075	0.124289	4.35383	0.406638	0	0	1.58628	0.160799	1.33165	0.138802	0	0
683	0	chr1	-	1917845	1919258	ENST00000378598	3	483	ENSG00000178821	TMEM52	GO:0016021(integral component of membrane)	NA	NA	NA	transmembrane protein 52 [Source:HGNC Symbol;Acc:HGNC:27916]	0	0	0	0	0	0	0	0	0	0	0.111801	0.010442	0	0	0	0	0	0	0.180124	0.01809
684	0	chr1	-	1917937	1919270	ENST00000470931	4	690	ENSG00000178821	TMEM52	GO:0016021(integral component of membrane)	NA	NA	NA	transmembrane protein 52 [Source:HGNC Symbol;Acc:HGNC:27916]	0	0	0	0	3.75029	0.394462	0	0	3.48523	0.318336	1.52191	0.142143	1.4156	0.134317	0.564411	0.057214	1.50404	0.15677	0	0
685	0	chr1	-	1918099	1919269	ENST00000602604	4	878	ENSG00000178821	TMEM52	GO:0016021(integral component of membrane)	NA	NA	NA	transmembrane protein 52 [Source:HGNC Symbol;Acc:HGNC:27916]	0	0	0	0	1.82069	0.191503	0	0	4.45404	0.406826	1.41208	0.131885	1.33227	0.126411	2.66097	0.269738	6.85015	0.714011	2.18223	0.219158
686	0	chr1	-	1918386	1919269	ENST00000416272	3	313	ENSG00000178821	TMEM52	GO:0016021(integral component of membrane)	NA	NA	NA	transmembrane protein 52 [Source:HGNC Symbol;Acc:HGNC:27916]	0	0	0	0	0	0	0	0	3.30514	0.301887	0	0	1.5044	0.142743	0.071819	0.00728	0.431318	0.044958	0.233862	0.023486
687	0	chr1	-	1921951	2003837	ENST00000493964	38	5247	MSTRG.112	CFAP74	GO:0005856(cytoskeleton);GO:0005930(axoneme);GO:0035082(axoneme assembly)	NA	NA	NA	cilia and flagella associated protein 74 [Source:HGNC Symbol;Acc:HGNC:29368]	1.38775	0.128712	0.344437	0.041905	0.094543	0.009944	0	0	0.258757	0.023635	0.181358	0.016938	1.35461	0.128531	0	0	0	0	0.057557	0.00578
688	0	chr1	-	1921957	1927929	ENST00000464311	10	2756	MSTRG.112	CFAP74	GO:0005856(cytoskeleton);GO:0005930(axoneme);GO:0035082(axoneme assembly)	NA	NA	NA	cilia and flagella associated protein 74 [Source:HGNC Symbol;Acc:HGNC:29368]	0.106442	0.009872	0	0	0	0	0.105225	0.008925	0	0	0	0	0.765547	0.072638	0.303338	0.030749	0	0	0	0
691	i	chr1	+	1949593	1950373	MSTRG.113.1	1	781	MSTRG.113	CFAP74	NA	NA	NA	NA	NA	17.2919	1.60381	0	0	0	0	0	0	0.348271	0.031811	0	0	0	0	0.193342	0.019599	0.386684	0.040305	0.386684	0.038834
692	0	chr1	-	1953313	2003837	ENST00000270720	18	4710	MSTRG.112	CFAP74	GO:0005856(cytoskeleton);GO:0005930(axoneme);GO:0035082(axoneme assembly)	NA	NA	NA	cilia and flagella associated protein 74 [Source:HGNC Symbol;Acc:HGNC:29368]	0	0	0.088055	0.010713	0.229051	0.024092	0.032059	0.002719	0	0	0.192357	0.017966	3.06984	0.291278	0.064119	0.0065	0.288535	0.030075	0.128238	0.012879
693	0	chr1	-	1955148	2003714	ENST00000468610	19	2585	MSTRG.112	CFAP74	GO:0005856(cytoskeleton);GO:0005930(axoneme);GO:0035082(axoneme assembly)	NA	NA	NA	cilia and flagella associated protein 74 [Source:HGNC Symbol;Acc:HGNC:29368]	0	0	0	0	0	0	0	0	0	0	0	0	0.10016	0.009504	0	0	0	0	0	0
694	0	chr1	-	1955711	1960108	ENST00000461752	4	540	MSTRG.112	CFAP74	GO:0005856(cytoskeleton);GO:0005930(axoneme);GO:0035082(axoneme assembly)	NA	NA	NA	cilia and flagella associated protein 74 [Source:HGNC Symbol;Acc:HGNC:29368]	0	0	0.177326	0.021574	0	0	0	0	0	0	0	0	0	0	0	0	0	0	0	0
695	0	chr1	-	1983671	2003837	ENST00000378592	7	2145	MSTRG.112	CFAP74	GO:0005856(cytoskeleton);GO:0005930(axoneme);GO:0035082(axoneme assembly)	NA	NA	NA	cilia and flagella associated protein 74 [Source:HGNC Symbol;Acc:HGNC:29368]	0.430731	0.03995	0	0	0.130536	0.01373	0	0	0	0	0	0	0.810178	0.076873	0	0	0.140793	0.014675	0	0
697	0	chr1	-	2013213	2015530	ENST00000443930	2	1954	ENSG00000233542	RP11-547D24.1	NA	NA	NA	NA	NA	0.154555	0.014335	0	0	0	0	0	0	0.463664	0.04235	0	0	1.46213	0.138732	0	0	0.463664	0.048329	0	0
698	0	chr1	+	2019324	2030751	ENST00000378585	9	1928	ENSG00000187730	GABRD	GO:0004890(GABA-A receptor activity);GO:0005230(extracellular ligand-gated ion channel activity);GO:0005254(chloride channel activity);GO:0005515(protein binding);GO:0005887(integral component of plasma membrane);GO:0006810(transport);GO:0006811(ion transport);GO:0007165(signal transduction);GO:0007268(synaptic transmission);GO:0016020(membrane);GO:0016021(integral component of membrane);GO:00300…	04080(Neuroactive ligand-receptor interaction)	NA	NA	gamma-aminobutyric acid (GABA) A receptor, delta [Source:HGNC Symbol;Acc:HGNC:4084]	2.57987	0.23928	1.09647	0.133401	2.3584	0.248061	0.469917	0.039857	1.9854	0.181344	0.626556	0.058519	3.26608	0.309897	1.13174	0.114723	2.69969	0.281396	0.701245	0.070425
699	0	chr1	-	2049203	2049651	ENST00000445600	2	320	MSTRG.124	RP11-547D24.3	NA	NA	NA	NA	NA	1.1125	0.103183	0	0	0.392314	0.041264	0.615625	0.052216	0.133952	0.012235	0	0	1.73378	0.164507	0.07444	0.007546	1.13391	0.118191	0	0
700	0	chr1	-	2049304	2050070	ENST00000449154	3	437	MSTRG.124	RP11-547D24.3	NA	NA	NA	NA	NA	0	0	0	0	0.338237	0.035576	0.473794	0.040186	1.63485	0.149325	0	0	0	0	0.403127	0.040864	0.930397	0.096978	0	0
701	j	chr1	+	2050408	2185393	MSTRG.125.1	19	2586	MSTRG.125	PRKCZ	NA	NA	NA	NA	NA	10.2748	0.952972	1.68911	0.205503	11.1887	1.17685	43.7872	3.71393	7.02376	0.641541	11.9606	1.11709	2.77386	0.263194	7.7733	0.787968	15.6681	1.63313	20.5218	2.06097
703	0	chr1	+	2050485	2146108	ENST00000468310	6	690	MSTRG.125	PRKCZ	GO:0000226(microtubule cytoskeleton organization);GO:0001954(positive regulation of cell-matrix adhesion);GO:0004672(protein kinase activity);GO:0004674(protein serine/threonine kinase activity);GO:0004697(protein kinase C activity);GO:0005515(protein binding);GO:0005524(ATP binding);GO:0005622(intracellular);GO:0005634(nucleus);GO:0005635(nuclear envelope);GO:0005737(cytoplasm);GO:0005768(endoso…	04062(Chemokine signaling pathway);04144(Endocytosis);04530(Tight junction);04910(Insulin signaling pathway);04930(Type II diabetes mellitus)	NA	NA	protein kinase C, zeta [Source:HGNC Symbol;Acc:HGNC:9412]	0	0	0	0	0	0	0	0	0	0	0	0	0	0	0.661503	0.067056	0	0	0	0
704	0	chr1	+	2050503	2055760	ENST00000484419	2	519	MSTRG.125	PRKCZ	GO:0000226(microtubule cytoskeleton organization);GO:0001954(positive regulation of cell-matrix adhesion);GO:0004672(protein kinase activity);GO:0004674(protein serine/threonine kinase activity);GO:0004697(protein kinase C activity);GO:0005515(protein binding);GO:0005524(ATP binding);GO:0005622(intracellular);GO:0005634(nucleus);GO:0005635(nuclear envelope);GO:0005737(cytoplasm);GO:0005768(endoso…	04062(Chemokine signaling pathway);04144(Endocytosis);04530(Tight junction);04910(Insulin signaling pathway);04930(Type II diabetes mellitus)	NA	NA	protein kinase C, zeta [Source:HGNC Symbol;Acc:HGNC:9412]	5.2879	0.490447	0	0	16.3646	1.72126	9.38964	0.796407	10.5358	0.962328	17.5729	1.64126	6.62554	0.628655	14.0657	1.42582	19.7501	2.05861	13.8413	1.39005
705	0	chr1	+	2050808	2059591	ENST00000503297	4	468	MSTRG.125	PRKCZ	GO:0000226(microtubule cytoskeleton organization);GO:0001954(positive regulation of cell-matrix adhesion);GO:0004672(protein kinase activity);GO:0004674(protein serine/threonine kinase activity);GO:0004697(protein kinase C activity);GO:0005515(protein binding);GO:0005524(ATP binding);GO:0005622(intracellular);GO:0005634(nucleus);GO:0005635(nuclear envelope);GO:0005737(cytoplasm);GO:0005768(endoso…	04062(Chemokine signaling pathway);04144(Endocytosis);04530(Tight junction);04910(Insulin signaling pathway);04930(Type II diabetes mellitus)	NA	NA	protein kinase C, zeta [Source:HGNC Symbol;Acc:HGNC:9412]	0.740196	0.068652	0.613235	0.074608	0.576923	0.060682	2.14112	0.181605	1.77964	0.16255	37.6876	3.51993	21.8488	2.0731	34.5997	3.50732	35.7255	3.72378	3.32144	0.333566
706	0	chr1	+	2055441	2071536	ENST00000479566	4	501	MSTRG.125	PRKCZ	GO:0000226(microtubule cytoskeleton organization);GO:0001954(positive regulation of cell-matrix adhesion);GO:0004672(protein kinase activity);GO:0004674(protein serine/threonine kinase activity);GO:0004697(protein kinase C activity);GO:0005515(protein binding);GO:0005524(ATP binding);GO:0005622(intracellular);GO:0005634(nucleus);GO:0005635(nuclear envelope);GO:0005737(cytoplasm);GO:0005768(endoso…	04062(Chemokine signaling pathway);04144(Endocytosis);04530(Tight junction);04910(Insulin signaling pathway);04930(Type II diabetes mellitus)	NA	NA	protein kinase C, zeta [Source:HGNC Symbol;Acc:HGNC:9412]	3.3081	0.306823	0.832164	0.101244	5.04424	0.530563	5.86481	0.49744	5.93766	0.542338	6.66925	0.622893	4.2179	0.400209	8.38187	0.849658	7.40087	0.771414	6.45403	0.648167
707	0	chr1	+	2055679	2135347	ENST00000466651	4	425	MSTRG.125	PRKCZ	GO:0000226(microtubule cytoskeleton organization);GO:0001954(positive regulation of cell-matrix adhesion);GO:0004672(protein kinase activity);GO:0004674(protein serine/threonine kinase activity);GO:0004697(protein kinase C activity);GO:0005515(protein binding);GO:0005524(ATP binding);GO:0005622(intracellular);GO:0005634(nucleus);GO:0005635(nuclear envelope);GO:0005737(cytoplasm);GO:0005768(endoso…	04062(Chemokine signaling pathway);04144(Endocytosis);04530(Tight junction);04910(Insulin signaling pathway);04930(Type II diabetes mellitus)	NA	NA	protein kinase C, zeta [Source:HGNC Symbol;Acc:HGNC:9412]	2.14029	0.198509	0	0	2.22529	0.234061	0	0	0.108327	0.009894	0.849886	0.079377	0	0	0	0	0.370627	0.038632	0	0
708	j	chr1	+	2072613	2185393	MSTRG.125.8	16	9695	MSTRG.125	PRKCZ	NA	NA	NA	NA	NA	14.5093	1.34572	0.690974	0.084066	9.03142	0.949942	17.9604	1.52336	12.2902	1.12257	22.4861	2.10015	19.1741	1.81931	32.4376	3.28815	14.6199	1.52387	28.5856	2.8708
710	0	chr1	+	2073719	2146086	ENST00000495347	5	698	MSTRG.125	PRKCZ	GO:0000226(microtubule cytoskeleton organization);GO:0001954(positive regulation of cell-matrix adhesion);GO:0004672(protein kinase activity);GO:0004674(protein serine/threonine kinase activity);GO:0004697(protein kinase C activity);GO:0005515(protein binding);GO:0005524(ATP binding);GO:0005622(intracellular);GO:0005634(nucleus);GO:0005635(nuclear envelope);GO:0005737(cytoplasm);GO:0005768(endoso…	04062(Chemokine signaling pathway);04144(Endocytosis);04530(Tight junction);04910(Insulin signaling pathway);04930(Type II diabetes mellitus)	NA	NA	protein kinase C, zeta [Source:HGNC Symbol;Acc:HGNC:9412]	0	0	0	0	0	0	0	0	0	0	4.55145	0.425095	2.05875	0.195341	0	0	0	0	0	0
711	0	chr1	+	2073986	2185190	ENST00000461106	15	1916	MSTRG.125	PRKCZ	GO:0000226(microtubule cytoskeleton organization);GO:0001954(positive regulation of cell-matrix adhesion);GO:0004672(protein kinase activity);GO:0004674(protein serine/threonine kinase activity);GO:0004697(protein kinase C activity);GO:0005515(protein binding);GO:0005524(ATP binding);GO:0005622(intracellular);GO:0005634(nucleus);GO:0005635(nuclear envelope);GO:0005737(cytoplasm);GO:0005768(endoso…	04062(Chemokine signaling pathway);04144(Endocytosis);04530(Tight junction);04910(Insulin signaling pathway);04930(Type II diabetes mellitus)	NA	NA	protein kinase C, zeta [Source:HGNC Symbol;Acc:HGNC:9412]	0	0	0	0	23.5194	2.47381	0	0	5.54482	0.506457	9.18582	0.857934	7.2201	0.685069	8.82433	0.89451	0	0	7.36839	0.739994
712	0	chr1	+	2074688	2150836	ENST00000461465	6	480	MSTRG.125	PRKCZ	GO:0000226(microtubule cytoskeleton organization);GO:0001954(positive regulation of cell-matrix adhesion);GO:0004672(protein kinase activity);GO:0004674(protein serine/threonine kinase activity);GO:0004697(protein kinase C activity);GO:0005515(protein binding);GO:0005524(ATP binding);GO:0005622(intracellular);GO:0005634(nucleus);GO:0005635(nuclear envelope);GO:0005737(cytoplasm);GO:0005768(endoso…	04062(Chemokine signaling pathway);04144(Endocytosis);04530(Tight junction);04910(Insulin signaling pathway);04930(Type II diabetes mellitus)	NA	NA	protein kinase C, zeta [Source:HGNC Symbol;Acc:HGNC:9412]	1.34003	0.124286	0.547475	0.066608	0	0	1.43344	0.121581	0.640118	0.058468	1.35578	0.126627	0.802682	0.076161	0	0	0	0	0	0
713	0	chr1	+	2074855	2150945	ENST00000470596	6	788	MSTRG.125	PRKCZ	GO:0000226(microtubule cytoskeleton organization);GO:0001954(positive regulation of cell-matrix adhesion);GO:0004672(protein kinase activity);GO:0004674(protein serine/threonine kinase activity);GO:0004697(protein kinase C activity);GO:0005515(protein binding);GO:0005524(ATP binding);GO:0005622(intracellular);GO:0005634(nucleus);GO:0005635(nuclear envelope);GO:0005737(cytoplasm);GO:0005768(endoso…	04062(Chemokine signaling pathway);04144(Endocytosis);04530(Tight junction);04910(Insulin signaling pathway);04930(Type II diabetes mellitus)	NA	NA	protein kinase C, zeta [Source:HGNC Symbol;Acc:HGNC:9412]	5.38242	0.499214	0	0	3.50374	0.36853	5.54987	0.470727	2.64302	0.24141	5.89206	0.550304	3.06271	0.290601	6.45373	0.654205	6.23504	0.649896	11.5431	1.15925
714	0	chr1	+	2075244	2150863	ENST00000496325	6	563	MSTRG.125	PRKCZ	GO:0000226(microtubule cytoskeleton organization);GO:0001954(positive regulation of cell-matrix adhesion);GO:0004672(protein kinase activity);GO:0004674(protein serine/threonine kinase activity);GO:0004697(protein kinase C activity);GO:0005515(protein binding);GO:0005524(ATP binding);GO:0005622(intracellular);GO:0005634(nucleus);GO:0005635(nuclear envelope);GO:0005737(cytoplasm);GO:0005768(endoso…	04062(Chemokine signaling pathway);04144(Endocytosis);04530(Tight junction);04910(Insulin signaling pathway);04930(Type II diabetes mellitus)	NA	NA	protein kinase C, zeta [Source:HGNC Symbol;Acc:HGNC:9412]	0	0	0.677292	0.082402	0	0	0	0	0	0	0	0	0	0	0	0	0	0	0	0
715	0	chr1	+	2082248	2150936	ENST00000481140	6	713	MSTRG.125	PRKCZ	GO:0000226(microtubule cytoskeleton organization);GO:0001954(positive regulation of cell-matrix adhesion);GO:0004672(protein kinase activity);GO:0004674(protein serine/threonine kinase activity);GO:0004697(protein kinase C activity);GO:0005515(protein binding);GO:0005524(ATP binding);GO:0005622(intracellular);GO:0005634(nucleus);GO:0005635(nuclear envelope);GO:0005737(cytoplasm);GO:0005768(endoso…	04062(Chemokine signaling pathway);04144(Endocytosis);04530(Tight junction);04910(Insulin signaling pathway);04930(Type II diabetes mellitus)	NA	NA	protein kinase C, zeta [Source:HGNC Symbol;Acc:HGNC:9412]	5.20223	0.482501	1.11656	0.135844	3.45159	0.363045	6.30254	0.534566	2.68147	0.244921	5.47033	0.510916	2.94566	0.279495	7.23398	0.733298	5.6159	0.585361	8.67732	0.871448
716	o	chr1	+	2104653	2110716	MSTRG.125.16	2	5715	MSTRG.125	PRKCZ	NA	NA	NA	NA	NA	8.16405	0.757207	2.27471	0.276749	14.5552	1.53095	15.3301	1.30026	9.35978	0.85491	18.8399	1.7596	10.7343	1.01851	14.9297	1.5134	11.7263	1.22227	19.516	1.95996
717	0	chr1	+	2104716	2150870	ENST00000482686	6	614	MSTRG.125	PRKCZ	GO:0000226(microtubule cytoskeleton organization);GO:0001954(positive regulation of cell-matrix adhesion);GO:0004672(protein kinase activity);GO:0004674(protein serine/threonine kinase activity);GO:0004697(protein kinase C activity);GO:0005515(protein binding);GO:0005524(ATP binding);GO:0005622(intracellular);GO:0005634(nucleus);GO:0005635(nuclear envelope);GO:0005737(cytoplasm);GO:0005768(endoso…	04062(Chemokine signaling pathway);04144(Endocytosis);04530(Tight junction);04910(Insulin signaling pathway);04930(Type II diabetes mellitus)	NA	NA	protein kinase C, zeta [Source:HGNC Symbol;Acc:HGNC:9412]	0	0	0.406783	0.049491	2.17779	0.229064	0	0	0	0	0	0	0	0	0	0	0	0	0	0
718	0	chr1	+	2104716	2185393	ENST00000400920	15	2009	MSTRG.125	PRKCZ	GO:0000226(microtubule cytoskeleton organization);GO:0001954(positive regulation of cell-matrix adhesion);GO:0004672(protein kinase activity);GO:0004674(protein serine/threonine kinase activity);GO:0004697(protein kinase C activity);GO:0005515(protein binding);GO:0005524(ATP binding);GO:0005622(intracellular);GO:0005634(nucleus);GO:0005635(nuclear envelope);GO:0005737(cytoplasm);GO:0005768(endoso…	04062(Chemokine signaling pathway);04144(Endocytosis);04530(Tight junction);04910(Insulin signaling pathway);04930(Type II diabetes mellitus)	NA	NA	protein kinase C, zeta [Source:HGNC Symbol;Acc:HGNC:9412]	0	0	2.2107	0.268962	13.2716	1.39593	0	0	0	0	0	0	0	0	0	0	0	0	0	0
719	0	chr1	+	2104739	2156087	ENST00000486681	8	966	MSTRG.125	PRKCZ	GO:0000226(microtubule cytoskeleton organization);GO:0001954(positive regulation of cell-matrix adhesion);GO:0004672(protein kinase activity);GO:0004674(protein serine/threonine kinase activity);GO:0004697(protein kinase C activity);GO:0005515(protein binding);GO:0005524(ATP binding);GO:0005622(intracellular);GO:0005634(nucleus);GO:0005635(nuclear envelope);GO:0005737(cytoplasm);GO:0005768(endoso…	04062(Chemokine signaling pathway);04144(Endocytosis);04530(Tight junction);04910(Insulin signaling pathway);04930(Type II diabetes mellitus)	NA	NA	protein kinase C, zeta [Source:HGNC Symbol;Acc:HGNC:9412]	1.13437	0.105212	0	0	1.89222	0.199027	2.6713	0.226573	2.85086	0.260394	0.85053	0.079438	0	0	0.953475	0.096652	1.28568	0.13401	0.766056	0.076934
720	0	chr1	+	2111654	2150978	ENST00000470986	6	706	MSTRG.125	PRKCZ	GO:0000226(microtubule cytoskeleton organization);GO:0001954(positive regulation of cell-matrix adhesion);GO:0004672(protein kinase activity);GO:0004674(protein serine/threonine kinase activity);GO:0004697(protein kinase C activity);GO:0005515(protein binding);GO:0005524(ATP binding);GO:0005622(intracellular);GO:0005634(nucleus);GO:0005635(nuclear envelope);GO:0005737(cytoplasm);GO:0005768(endoso…	04062(Chemokine signaling pathway);04144(Endocytosis);04530(Tight junction);04910(Insulin signaling pathway);04930(Type II diabetes mellitus)	NA	NA	protein kinase C, zeta [Source:HGNC Symbol;Acc:HGNC:9412]	8.31595	0.771295	2.97151	0.361524	5.54484	0.583217	10.0479	0.852238	7.92951	0.724271	12.413	1.15935	5.00723	0.475104	7.17224	0.72704	10.7186	1.11723	10.0237	1.00666
721	0	chr1	+	2116205	2150897	ENST00000470511	6	567	MSTRG.125	PRKCZ	GO:0000226(microtubule cytoskeleton organization);GO:0001954(positive regulation of cell-matrix adhesion);GO:0004672(protein kinase activity);GO:0004674(protein serine/threonine kinase activity);GO:0004697(protein kinase C activity);GO:0005515(protein binding);GO:0005524(ATP binding);GO:0005622(intracellular);GO:0005634(nucleus);GO:0005635(nuclear envelope);GO:0005737(cytoplasm);GO:0005768(endoso…	04062(Chemokine signaling pathway);04144(Endocytosis);04530(Tight junction);04910(Insulin signaling pathway);04930(Type II diabetes mellitus)	NA	NA	protein kinase C, zeta [Source:HGNC Symbol;Acc:HGNC:9412]	1.44078	0.133631	0.689909	0.083937	1.72174	0.181096	2.52052	0.213784	1.79903	0.164321	3.809	0.355751	1.1461	0.108747	5.17787	0.524873	2.9344	0.305861	2.96064	0.297332
722	0	chr1	+	2133638	2148924	ENST00000471018	5	716	MSTRG.125	PRKCZ	GO:0000226(microtubule cytoskeleton organization);GO:0001954(positive regulation of cell-matrix adhesion);GO:0004672(protein kinase activity);GO:0004674(protein serine/threonine kinase activity);GO:0004697(protein kinase C activity);GO:0005515(protein binding);GO:0005524(ATP binding);GO:0005622(intracellular);GO:0005634(nucleus);GO:0005635(nuclear envelope);GO:0005737(cytoplasm);GO:0005768(endoso…	04062(Chemokine signaling pathway);04144(Endocytosis);04530(Tight junction);04910(Insulin signaling pathway);04930(Type II diabetes mellitus)	NA	NA	protein kinase C, zeta [Source:HGNC Symbol;Acc:HGNC:9412]	1.25858	0.116732	0.735569	0.089492	2.20524	0.231951	5.45805	0.462939	2.80216	0.255946	9.54811	0.891771	2.92008	0.277068	2.91033	0.295016	6.51384	0.678957	5.25159	0.527408
723	0	chr1	+	2134813	2146098	ENST00000466352	4	564	MSTRG.125	PRKCZ	GO:0000226(microtubule cytoskeleton organization);GO:0001954(positive regulation of cell-matrix adhesion);GO:0004672(protein kinase activity);GO:0004674(protein serine/threonine kinase activity);GO:0004697(protein kinase C activity);GO:0005515(protein binding);GO:0005524(ATP binding);GO:0005622(intracellular);GO:0005634(nucleus);GO:0005635(nuclear envelope);GO:0005737(cytoplasm);GO:0005768(endoso…	04062(Chemokine signaling pathway);04144(Endocytosis);04530(Tight junction);04910(Insulin signaling pathway);04930(Type II diabetes mellitus)	NA	NA	protein kinase C, zeta [Source:HGNC Symbol;Acc:HGNC:9412]	0	0	0.891596	0.108475	0	0	0	0	0	0	0	0	4.44658	0.421908	3.04152	0.308315	0	0	0	0
724	0	chr1	+	2134990	2150979	ENST00000497183	7	763	MSTRG.125	PRKCZ	GO:0000226(microtubule cytoskeleton organization);GO:0001954(positive regulation of cell-matrix adhesion);GO:0004672(protein kinase activity);GO:0004674(protein serine/threonine kinase activity);GO:0004697(protein kinase C activity);GO:0005515(protein binding);GO:0005524(ATP binding);GO:0005622(intracellular);GO:0005634(nucleus);GO:0005635(nuclear envelope);GO:0005737(cytoplasm);GO:0005768(endoso…	04062(Chemokine signaling pathway);04144(Endocytosis);04530(Tight junction);04910(Insulin signaling pathway);04930(Type II diabetes mellitus)	NA	NA	protein kinase C, zeta [Source:HGNC Symbol;Acc:HGNC:9412]	3.02095	0.280189	0	0	4.09638	0.430865	3.64012	0.308747	2.6774	0.24455	4.89371	0.457061	2.84671	0.270106	5.66815	0.574572	1.5309	0.159571	4.30795	0.43264
726	0	chr1	-	2141084	2145279	ENST00000606533	1	4196	MSTRG.126	RP5-892K4.1	NA	NA	NA	NA	NA	4.82888	0.447874	0.64776	0.078809	8.53146	0.897355	10.1656	0.862225	5.50342	0.502675	6.86797	0.641453	6.35534	0.603018	10.2429	1.0383	8.94709	0.932581	9.14994	0.918912
727	0	chr1	+	2144451	2185395	ENST00000479263	13	1747	MSTRG.125	PRKCZ	GO:0000226(microtubule cytoskeleton organization);GO:0001954(positive regulation of cell-matrix adhesion);GO:0004672(protein kinase activity);GO:0004674(protein serine/threonine kinase activity);GO:0004697(protein kinase C activity);GO:0005515(protein binding);GO:0005524(ATP binding);GO:0005622(intracellular);GO:0005634(nucleus);GO:0005635(nuclear envelope);GO:0005737(cytoplasm);GO:0005768(endoso…	04062(Chemokine signaling pathway);04144(Endocytosis);04530(Tight junction);04910(Insulin signaling pathway);04930(Type II diabetes mellitus)	NA	NA	protein kinase C, zeta [Source:HGNC Symbol;Acc:HGNC:9412]	0.000556	5.2e-05	0	0	0	0	0.000456	3.9e-05	0	0	0	0	0.00086	8.2e-05	0.006962	0.000706	0.00192	0.0002	1.02339	0.102778
728	0	chr1	+	2145357	2156728	ENST00000503672	5	1213	MSTRG.125	PRKCZ	GO:0000226(microtubule cytoskeleton organization);GO:0001954(positive regulation of cell-matrix adhesion);GO:0004672(protein kinase activity);GO:0004674(protein serine/threonine kinase activity);GO:0004697(protein kinase C activity);GO:0005515(protein binding);GO:0005524(ATP binding);GO:0005622(intracellular);GO:0005634(nucleus);GO:0005635(nuclear envelope);GO:0005737(cytoplasm);GO:0005768(endoso…	04062(Chemokine signaling pathway);04144(Endocytosis);04530(Tight junction);04910(Insulin signaling pathway);04930(Type II diabetes mellitus)	NA	NA	protein kinase C, zeta [Source:HGNC Symbol;Acc:HGNC:9412]	6.54655	0.607185	3.34207	0.406607	13.0619	1.37388	10.6246	0.901155	5.04068	0.46041	11.6669	1.08966	3.05638	0.29	14.0133	1.42051	11.3821	1.18639	7.63935	0.767206
729	0	chr1	+	2145387	2185116	ENST00000478770	14	1542	MSTRG.125	PRKCZ	GO:0000226(microtubule cytoskeleton organization);GO:0001954(positive regulation of cell-matrix adhesion);GO:0004672(protein kinase activity);GO:0004674(protein serine/threonine kinase activity);GO:0004697(protein kinase C activity);GO:0005515(protein binding);GO:0005524(ATP binding);GO:0005622(intracellular);GO:0005634(nucleus);GO:0005635(nuclear envelope);GO:0005737(cytoplasm);GO:0005768(endoso…	04062(Chemokine signaling pathway);04144(Endocytosis);04530(Tight junction);04910(Insulin signaling pathway);04930(Type II diabetes mellitus)	NA	NA	protein kinase C, zeta [Source:HGNC Symbol;Acc:HGNC:9412]	2.29192	0.212573	0	0	4.48083	0.471302	1.01189	0.085826	1.92175	0.17553	0.688237	0.06428	0.892722	0.084705	1.38	0.139889	2.90986	0.303304	0.486756	0.048884
730	0	chr1	+	2168848	2185393	ENST00000505322	8	1859	MSTRG.125	PRKCZ	GO:0000226(microtubule cytoskeleton organization);GO:0001954(positive regulation of cell-matrix adhesion);GO:0004672(protein kinase activity);GO:0004674(protein serine/threonine kinase activity);GO:0004697(protein kinase C activity);GO:0005515(protein binding);GO:0005524(ATP binding);GO:0005622(intracellular);GO:0005634(nucleus);GO:0005635(nuclear envelope);GO:0005737(cytoplasm);GO:0005768(endoso…	04062(Chemokine signaling pathway);04144(Endocytosis);04530(Tight junction);04910(Insulin signaling pathway);04930(Type II diabetes mellitus)	NA	NA	protein kinase C, zeta [Source:HGNC Symbol;Acc:HGNC:9412]	7.44974	0.690955	2.06645	0.251411	31.7752	3.34218	10.889	0.923579	11.966	1.09296	17.4083	1.6259	3.9798	0.377618	20.6203	2.09025	15.0785	1.57168	5.85175	0.58768
731	0	chr1	+	2168975	2173951	ENST00000472017	6	602	MSTRG.125	PRKCZ	GO:0000226(microtubule cytoskeleton organization);GO:0001954(positive regulation of cell-matrix adhesion);GO:0004672(protein kinase activity);GO:0004674(protein serine/threonine kinase activity);GO:0004697(protein kinase C activity);GO:0005515(protein binding);GO:0005524(ATP binding);GO:0005622(intracellular);GO:0005634(nucleus);GO:0005635(nuclear envelope);GO:0005737(cytoplasm);GO:0005768(endoso…	04062(Chemokine signaling pathway);04144(Endocytosis);04530(Tight junction);04910(Insulin signaling pathway);04930(Type II diabetes mellitus)	NA	NA	protein kinase C, zeta [Source:HGNC Symbol;Acc:HGNC:9412]	0	0	0	0	0.722732	0.076018	0.863503	0.07324	0.189491	0.017308	0	0	0.403573	0.038292	0.906214	0.091862	0.200256	0.020873	1.17371	0.117873
732	j	chr1	+	2171467	2185070	MSTRG.125.31	6	2052	MSTRG.125	PRKCZ	NA	NA	NA	NA	NA	6.45768	0.598943	0.80809	0.098315	17.0462	1.79295	18.2038	1.544	6.52502	0.595986	14.2512	1.33103	13.654	1.29554	19.8673	2.01391	16.8131	1.75248	14.0614	1.41216
733	0	chr1	-	2181794	2183875	ENST00000333854	2	1253	MSTRG.127	RP11-181G12.2	NA	NA	NA	NA	NA	13.1192	1.21679	4.77291	0.580688	15.9312	1.67567	9.96231	0.84498	17.8565	1.63099	15.7943	1.47515	8.04666	0.763496	15.021	1.52266	9.282	0.967489	9.48593	0.952655
734	0	chr1	-	2182735	2184389	ENST00000444529	3	622	MSTRG.127	RP11-181G12.2	NA	NA	NA	NA	NA	0	0	0.025479	0.0031	1.85691	0.195314	0.263666	0.022364	8.269	0.75528	0	0	0	0	0.54059	0.054799	0.589239	0.061418	4.17072	0.418858
735	0	chr1	-	2184461	2194775	ENST00000400919	3	1413	MSTRG.128	FAAP20	GO:0005515(protein binding);GO:0005654(nucleoplasm);GO:0005694(chromosome);GO:0006974(cellular response to DNA damage stimulus);GO:0019985(translesion synthesis);GO:0030054(cell junction);GO:0031593(polyubiquitin binding);GO:0036297(interstrand cross-link repair);GO:0043130(ubiquitin binding);GO:0043240(Fanconi anaemia nuclear complex);GO:0046872(metal ion binding);GO:0070530(K63-linked polyubiqu…	NA	NA	NA	Fanconi anemia core complex associated protein 20 [Source:HGNC Symbol;Acc:HGNC:26428]	0	0	0	0	0.61775	0.064976	0.728507	0.06179	1.50013	0.13702	0.154069	0.01439	0.211221	0.020041	0.362371	0.036733	0.183939	0.019172	1.52396	0.153049
736	0	chr1	-	2184464	2207733	ENST00000469733	8	2280	MSTRG.128	FAAP20	GO:0005515(protein binding);GO:0005654(nucleoplasm);GO:0005694(chromosome);GO:0006974(cellular response to DNA damage stimulus);GO:0019985(translesion synthesis);GO:0030054(cell junction);GO:0031593(polyubiquitin binding);GO:0036297(interstrand cross-link repair);GO:0043130(ubiquitin binding);GO:0043240(Fanconi anaemia nuclear complex);GO:0046872(metal ion binding);GO:0070530(K63-linked polyubiqu…	NA	NA	NA	Fanconi anemia core complex associated protein 20 [Source:HGNC Symbol;Acc:HGNC:26428]	0.580837	0.053872	4.93083	0.599902	1.02502	0.107813	1.26465	0.107264	2.94289	0.268799	2.86515	0.267598	0.988733	0.093815	0.748566	0.075881	0.848542	0.088446	3.63271	0.364827
737	0	chr1	-	2184478	2194741	ENST00000428120	8	2313	MSTRG.128	FAAP20	GO:0005515(protein binding);GO:0005654(nucleoplasm);GO:0005694(chromosome);GO:0006974(cellular response to DNA damage stimulus);GO:0019985(translesion synthesis);GO:0030054(cell junction);GO:0031593(polyubiquitin binding);GO:0036297(interstrand cross-link repair);GO:0043130(ubiquitin binding);GO:0043240(Fanconi anaemia nuclear complex);GO:0046872(metal ion binding);GO:0070530(K63-linked polyubiqu…	NA	NA	NA	Fanconi anemia core complex associated protein 20 [Source:HGNC Symbol;Acc:HGNC:26428]	13.2734	1.23109	4.05271	0.493067	12.339	1.29784	12.5811	1.0671	7.50523	0.685518	6.86637	0.641303	10.0067	0.949469	5.13485	0.520512	5.85666	0.610456	0	0
738	0	chr1	-	2184478	2194775	ENST00000414253	7	2216	MSTRG.128	FAAP20	GO:0005515(protein binding);GO:0005654(nucleoplasm);GO:0005694(chromosome);GO:0006974(cellular response to DNA damage stimulus);GO:0019985(translesion synthesis);GO:0030054(cell junction);GO:0031593(polyubiquitin binding);GO:0036297(interstrand cross-link repair);GO:0043130(ubiquitin binding);GO:0043240(Fanconi anaemia nuclear complex);GO:0046872(metal ion binding);GO:0070530(K63-linked polyubiqu…	NA	NA	NA	Fanconi anemia core complex associated protein 20 [Source:HGNC Symbol;Acc:HGNC:26428]	0	0	0	0	1.15764	0.121763	0	0	0	0	5.65384	0.528056	0	0	3.53352	0.358188	8.75918	0.912995	9.22836	0.926787
739	0	chr1	-	2185175	2194751	ENST00000400918	4	811	MSTRG.128	FAAP20	GO:0005515(protein binding);GO:0005654(nucleoplasm);GO:0005694(chromosome);GO:0006974(cellular response to DNA damage stimulus);GO:0019985(translesion synthesis);GO:0030054(cell junction);GO:0031593(polyubiquitin binding);GO:0036297(interstrand cross-link repair);GO:0043130(ubiquitin binding);GO:0043240(Fanconi anaemia nuclear complex);GO:0046872(metal ion binding);GO:0070530(K63-linked polyubiqu…	NA	NA	NA	Fanconi anemia core complex associated protein 20 [Source:HGNC Symbol;Acc:HGNC:26428]	4.08758	0.379118	0	0	10.4682	1.10106	5.91474	0.501674	3.17256	0.289777	0.323197	0.030186	7.52767	0.714252	1.69602	0.171923	15.1251	1.57654	7.1177	0.714818
740	i	chr1	-	2187703	2188805	MSTRG.129.1	1	1103	MSTRG.129	FAAP20	NA	NA	NA	NA	NA	0	0	0	0	0	0	0	0	0	0	0	0	7.47053	0.708831	0	0	19.8169	2.06557	0	0
741	0	chr1	-	2189544	2194108	ENST00000497675	2	4478	MSTRG.128	FAAP20	GO:0005515(protein binding);GO:0005654(nucleoplasm);GO:0005694(chromosome);GO:0006974(cellular response to DNA damage stimulus);GO:0019985(translesion synthesis);GO:0030054(cell junction);GO:0031593(polyubiquitin binding);GO:0036297(interstrand cross-link repair);GO:0043130(ubiquitin binding);GO:0043240(Fanconi anaemia nuclear complex);GO:0046872(metal ion binding);GO:0070530(K63-linked polyubiqu…	NA	NA	NA	Fanconi anemia core complex associated protein 20 [Source:HGNC Symbol;Acc:HGNC:26428]	10.1558	0.941938	15.8676	1.93051	10.2438	1.07746	9.30203	0.788976	9.83335	0.898165	11.2248	1.04837	11.1209	1.05519	6.48225	0.657096	16.434	1.71296	15.4648	1.5531
742	0	chr1	-	2189548	2194750	ENST00000378543	3	569	MSTRG.128	FAAP20	GO:0005515(protein binding);GO:0005654(nucleoplasm);GO:0005694(chromosome);GO:0006974(cellular response to DNA damage stimulus);GO:0019985(translesion synthesis);GO:0030054(cell junction);GO:0031593(polyubiquitin binding);GO:0036297(interstrand cross-link repair);GO:0043130(ubiquitin binding);GO:0043240(Fanconi anaemia nuclear complex);GO:0046872(metal ion binding);GO:0070530(K63-linked polyubiqu…	NA	NA	NA	Fanconi anemia core complex associated protein 20 [Source:HGNC Symbol;Acc:HGNC:26428]	0	0	0.780206	0.094923	1.30924	0.137708	0.770396	0.065343	2.47871	0.226402	3.16262	0.295381	1.11768	0.10605	2.56764	0.260278	0.728426	0.075926	1.28997	0.129549
743	0	chr1	-	2189548	2194774	ENST00000378546	4	729	MSTRG.128	FAAP20	GO:0005515(protein binding);GO:0005654(nucleoplasm);GO:0005694(chromosome);GO:0006974(cellular response to DNA damage stimulus);GO:0019985(translesion synthesis);GO:0030054(cell junction);GO:0031593(polyubiquitin binding);GO:0036297(interstrand cross-link repair);GO:0043130(ubiquitin binding);GO:0043240(Fanconi anaemia nuclear complex);GO:0046872(metal ion binding);GO:0070530(K63-linked polyubiqu…	NA	NA	NA	Fanconi anemia core complex associated protein 20 [Source:HGNC Symbol;Acc:HGNC:26428]	31.3385	2.90661	21.9581	2.6715	37.6157	3.95648	58.3388	4.94816	39.7362	3.62945	31.4756	2.93975	19.1838	1.82023	12.8903	1.30667	26.1717	2.72796	33.7446	3.38891
744	0	chr1	-	2189548	2199907	ENST00000401813	4	2543	MSTRG.128	FAAP20	GO:0005515(protein binding);GO:0005654(nucleoplasm);GO:0005694(chromosome);GO:0006974(cellular response to DNA damage stimulus);GO:0019985(translesion synthesis);GO:0030054(cell junction);GO:0031593(polyubiquitin binding);GO:0036297(interstrand cross-link repair);GO:0043130(ubiquitin binding);GO:0043240(Fanconi anaemia nuclear complex);GO:0046872(metal ion binding);GO:0070530(K63-linked polyubiqu…	NA	NA	NA	Fanconi anemia core complex associated protein 20 [Source:HGNC Symbol;Acc:HGNC:26428]	0.924384	0.085736	3.98262	0.484539	1.97795	0.208044	0.440959	0.037401	1.45442	0.132845	0.711652	0.066467	0.237515	0.022536	4.26482	0.432319	1.05329	0.109788	0.704347	0.070736
745	0	chr1	-	2189548	2212720	ENST00000487186	8	3576	MSTRG.128	FAAP20	GO:0005515(protein binding);GO:0005654(nucleoplasm);GO:0005694(chromosome);GO:0006974(cellular response to DNA damage stimulus);GO:0019985(translesion synthesis);GO:0030054(cell junction);GO:0031593(polyubiquitin binding);GO:0036297(interstrand cross-link repair);GO:0043130(ubiquitin binding);GO:0043240(Fanconi anaemia nuclear complex);GO:0046872(metal ion binding);GO:0070530(K63-linked polyubiqu…	NA	NA	NA	Fanconi anemia core complex associated protein 20 [Source:HGNC Symbol;Acc:HGNC:26428]	3.81998	0.354299	2.27105	0.276304	0.188744	0.019852	1.28148	0.108693	1.37646	0.125724	1.31177	0.122516	3.04904	0.289304	0.313114	0.03174	3.06946	0.319938	1.30841	0.131401
746	0	chr1	-	2189569	2194213	ENST00000476803	3	701	MSTRG.128	FAAP20	GO:0005515(protein binding);GO:0005654(nucleoplasm);GO:0005694(chromosome);GO:0006974(cellular response to DNA damage stimulus);GO:0019985(translesion synthesis);GO:0030054(cell junction);GO:0031593(polyubiquitin binding);GO:0036297(interstrand cross-link repair);GO:0043130(ubiquitin binding);GO:0043240(Fanconi anaemia nuclear complex);GO:0046872(metal ion binding);GO:0070530(K63-linked polyubiqu…	NA	NA	NA	Fanconi anemia core complex associated protein 20 [Source:HGNC Symbol;Acc:HGNC:26428]	14.8654	1.37875	16.8036	2.04438	58.0941	6.11045	0.664358	0.056349	32.9161	3.00652	5.72612	0.534806	14.6962	1.39443	14.7962	1.49987	25.1607	2.62257	26.8816	2.69967
747	0	chr1	-	2189580	2194739	ENST00000440825	4	855	MSTRG.128	FAAP20	GO:0005515(protein binding);GO:0005654(nucleoplasm);GO:0005694(chromosome);GO:0006974(cellular response to DNA damage stimulus);GO:0019985(translesion synthesis);GO:0030054(cell junction);GO:0031593(polyubiquitin binding);GO:0036297(interstrand cross-link repair);GO:0043130(ubiquitin binding);GO:0043240(Fanconi anaemia nuclear complex);GO:0046872(metal ion binding);GO:0070530(K63-linked polyubiqu…	NA	NA	NA	Fanconi anemia core complex associated protein 20 [Source:HGNC Symbol;Acc:HGNC:26428]	0	0	0	0	0	0	0	0	0	0	0	0	0	0	0	0	0	0	1.25696	0.126234
748	0	chr1	-	2191901	2194748	ENST00000420515	4	1544	MSTRG.128	FAAP20	GO:0005515(protein binding);GO:0005654(nucleoplasm);GO:0005694(chromosome);GO:0006974(cellular response to DNA damage stimulus);GO:0019985(translesion synthesis);GO:0030054(cell junction);GO:0031593(polyubiquitin binding);GO:0036297(interstrand cross-link repair);GO:0043130(ubiquitin binding);GO:0043240(Fanconi anaemia nuclear complex);GO:0046872(metal ion binding);GO:0070530(K63-linked polyubiqu…	NA	NA	NA	Fanconi anemia core complex associated protein 20 [Source:HGNC Symbol;Acc:HGNC:26428]	2.50479	0.232316	0	0	1.21971	0.128292	2.54343	0.215727	3.33993	0.305065	2.82391	0.263746	3.62302	0.343766	5.18318	0.525412	3.52779	0.367712	0.767955	0.077124
749	0	chr1	-	2198063	2203882	ENST00000514625	3	703	MSTRG.128	FAAP20	GO:0005515(protein binding);GO:0005654(nucleoplasm);GO:0005694(chromosome);GO:0006974(cellular response to DNA damage stimulus);GO:0019985(translesion synthesis);GO:0030054(cell junction);GO:0031593(polyubiquitin binding);GO:0036297(interstrand cross-link repair);GO:0043130(ubiquitin binding);GO:0043240(Fanconi anaemia nuclear complex);GO:0046872(metal ion binding);GO:0070530(K63-linked polyubiqu…	NA	NA	NA	Fanconi anemia core complex associated protein 20 [Source:HGNC Symbol;Acc:HGNC:26428]	0	0	2.13543	0.259804	1.27108	0.133694	0	0	0	0	1.77155	0.165459	0	0	1.1534	0.116919	0.961024	0.10017	0	0
750	0	chr1	-	2212171	2212574	ENST00000420964	2	314	MSTRG.128	FAAP20	GO:0005515(protein binding);GO:0005654(nucleoplasm);GO:0005694(chromosome);GO:0006974(cellular response to DNA damage stimulus);GO:0019985(translesion synthesis);GO:0030054(cell junction);GO:0031593(polyubiquitin binding);GO:0036297(interstrand cross-link repair);GO:0043130(ubiquitin binding);GO:0043240(Fanconi anaemia nuclear complex);GO:0046872(metal ion binding);GO:0070530(K63-linked polyubiqu…	NA	NA	NA	Fanconi anemia core complex associated protein 20 [Source:HGNC Symbol;Acc:HGNC:26428]	3.26115	0.302468	6.64338	0.808256	0	0	0.519695	0.044079	1.71019	0.156207	2.22293	0.207617	0	0	0	0	0.259554	0.027054	0.611465	0.061408
751	0	chr1	+	2212523	2220738	ENST00000442483	2	326	MSTRG.130	RP11-181G12.4	NA	NA	NA	NA	NA	0	0	1.49006	0.181286	1.20205	0.126433	0	0	0	0	0.208589	0.019482	0.527607	0.050061	0.403667	0.040919	0	0	0	0
753	0	chr1	+	2228695	2310119	ENST00000378536	7	5613	MSTRG.123	SKI	GO:0000122(negative regulation of transcription from RNA polymerase II promoter);GO:0001843(neural tube closure);GO:0002089(lens morphogenesis in camera-type eye);GO:0003682(chromatin binding);GO:0003714(transcription corepressor activity);GO:0005515(protein binding);GO:0005634(nucleus);GO:0005654(nucleoplasm);GO:0005667(transcription factor complex);GO:0005737(cytoplasm);GO:0005813(centrosome);G…	NA	NA	NA	SKI proto-oncogene [Source:HGNC Symbol;Acc:HGNC:10896]	108.957	10.1056	108.446	13.1939	65.3593	6.87461	45.9202	3.89484	71.0379	6.48851	39.6052	3.69903	117.17	11.1175	48.4159	4.90785	105.449	10.9912	51.5034	5.17239
754	0	chr1	+	2232479	2303038	ENST00000508416	2	252	MSTRG.123	SKI	GO:0000122(negative regulation of transcription from RNA polymerase II promoter);GO:0001843(neural tube closure);GO:0002089(lens morphogenesis in camera-type eye);GO:0003682(chromatin binding);GO:0003714(transcription corepressor activity);GO:0005515(protein binding);GO:0005634(nucleus);GO:0005654(nucleoplasm);GO:0005667(transcription factor complex);GO:0005737(cytoplasm);GO:0005813(centrosome);G…	NA	NA	NA	SKI proto-oncogene [Source:HGNC Symbol;Acc:HGNC:10896]	18.1288	1.68142	33.7617	4.10756	19.2891	2.02887	14.6729	1.24452	22.9712	2.09816	17.1757	1.60417	15.4264	1.46372	15.174	1.53816	47.8792	4.99058	19.8729	1.9958
755	o	chr1	+	2245882	2263896	MSTRG.123.3	2	17789	MSTRG.123	SKI	NA	NA	NA	NA	NA	37.8631	3.51176	66.2969	8.0659	0	0	25.5884	2.17035	50.44	4.60712	5.08985	0.475381	43.1595	4.09513	31.0297	3.14543	78.0687	8.13733	38.5344	3.86994
756	o	chr1	+	2246970	2263870	MSTRG.123.4	2	16753	MSTRG.123	SKI	NA	NA	NA	NA	NA	0	0	0.023489	0.002858	2.11813	0.222789	0	0	0	0	0	0	0	0	0	0	0	0	0	0
758	j	chr1	+	2289604	2310592	MSTRG.123.6	6	18425	MSTRG.123	SKI	NA	NA	NA	NA	NA	13.0318	1.20869	70.0306	8.52016	40.9473	4.30691	29.7372	2.52224	48.2283	4.40511	40.1878	3.75345	15.8981	1.50847	35.2153	3.56972	48.9079	5.09781	38.0044	3.81672
759	0	chr1	+	2303646	2304368	ENST00000507179	2	539	MSTRG.123	SKI	GO:0000122(negative regulation of transcription from RNA polymerase II promoter);GO:0001843(neural tube closure);GO:0002089(lens morphogenesis in camera-type eye);GO:0003682(chromatin binding);GO:0003714(transcription corepressor activity);GO:0005515(protein binding);GO:0005634(nucleus);GO:0005654(nucleoplasm);GO:0005667(transcription factor complex);GO:0005737(cytoplasm);GO:0005813(centrosome);G…	NA	NA	NA	SKI proto-oncogene [Source:HGNC Symbol;Acc:HGNC:10896]	11.3083	1.04883	17.921	2.18033	7.17195	0.754359	2.7545	0.233631	5.19771	0.474752	4.34226	0.405557	3.19559	0.30321	4.35735	0.441698	6.86278	0.715328	5.22373	0.52461
760	0	chr1	-	2321253	2391707	ENST00000378531	14	1798	MSTRG.131	MORN1	NA	NA	NA	NA	MORN repeat containing 1 [Source:HGNC Symbol;Acc:HGNC:25852]	3.82356	0.354631	5.12769	0.623852	0.629935	0.066258	1.07446	0.091133	7.48962	0.684092	4.01186	0.374698	0	0	0.926078	0.093875	0.788894	0.082229	1.34147	0.134722
761	0	chr1	-	2326201	2326693	ENST00000607720	1	493	MSTRG.132	RP4-713A8.1	NA	NA	NA	NA	NA	0	0	0	0	0	0	1.22515	0.103915	0	0	0	0	0	0	0	0	0.612576	0.063851	0	0
762	0	chr1	-	2332126	2391687	ENST00000606372	12	1960	MSTRG.131	MORN1	NA	NA	NA	NA	MORN repeat containing 1 [Source:HGNC Symbol;Acc:HGNC:25852]	5.31303	0.492777	0.762256	0.092739	1.34985	0.141979	5.77014	0.48941	0.138192	0.012622	4.61864	0.431371	1.35537	0.128603	1.76119	0.178529	0	0	3.13473	0.314816
763	0	chr1	-	2350414	2352820	ENST00000602865	1	2407	MSTRG.133	RP4-740C4.5	NA	NA	NA	NA	NA	1.03224	0.095739	0	0	0	0	0	0	0	0	0	0	0	0	0	0	0	0	0	0
765	0	chr1	-	2355175	2391707	ENST00000378529	11	1500	MSTRG.131	MORN1	NA	NA	NA	NA	MORN repeat containing 1 [Source:HGNC Symbol;Acc:HGNC:25852]	0.947551	0.087884	1.39267	0.169437	8.84705	0.930549	13.8363	1.17356	0.128361	0.011724	0.805684	0.075249	6.53274	0.61985	9.97099	1.01074	11.0762	1.1545	9.24795	0.928755
766	0	chr1	-	2358638	2375878	ENST00000607342	4	566	MSTRG.131	MORN1	NA	NA	NA	NA	MORN repeat containing 1 [Source:HGNC Symbol;Acc:HGNC:25852]	0	0	1.6291	0.198201	0	0	0	0	0	0	0	0	0	0	0	0	3.30361	0.344344	0	0
767	0	chr1	-	2363061	2363628	ENST00000607858	1	568	MSTRG.134	RP4-740C4.7	NA	NA	NA	NA	NA	0	0	3.09859	0.376985	0	0	0	0	2.65845	0.242819	0	0	0	0	0	0	0	0	0	0
768	i	chr1	-	2366601	2366952	MSTRG.135.1	1	352	MSTRG.135	MORN1	NA	NA	NA	NA	NA	0	0	0	0	0	0	7.84787	0.665638	0	0	0	0	0	0	0	0	0	0	0	0
769	i	chr1	-	2367496	2370668	MSTRG.136.1	1	3173	MSTRG.136	MORN1	NA	NA	NA	NA	NA	10.3658	0.961419	6.75197	0.821467	9.1768	0.965233	6.3441	0.538092	7.50079	0.685112	18.8695	1.76237	0	0	6.13076	0.621467	0	0	0	0
770	0	chr1	-	2371165	2387529	ENST00000469374	5	1907	MSTRG.131	MORN1	NA	NA	NA	NA	MORN repeat containing 1 [Source:HGNC Symbol;Acc:HGNC:25852]	6.47374	0.600432	1.28226	0.156004	7.17315	0.754485	9.62626	0.816477	4.16226	0.380175	9.41282	0.879135	5.61962	0.53321	4.34428	0.440373	5.02334	0.523597	5.95195	0.597744
771	0	chr1	-	2371676	2385121	ENST00000419785	4	582	MSTRG.131	MORN1	NA	NA	NA	NA	MORN repeat containing 1 [Source:HGNC Symbol;Acc:HGNC:25852]	0	0	2.30247	0.280126	0	0	4.53427	0.384586	0.136381	0.012457	5.47885	0.511712	0	0	0.977752	0.099113	5.12204	0.533885	2.45728	0.24678
772	0	chr1	-	2374853	2388337	ENST00000449373	5	4764	MSTRG.131	MORN1	NA	NA	NA	NA	MORN repeat containing 1 [Source:HGNC Symbol;Acc:HGNC:25852]	1.84725	0.17133	1.1568	0.14074	7.27296	0.764984	5.95433	0.505032	0	0	11.6823	1.0911	5.53625	0.5253	8.23445	0.834714	0.555656	0.057918	8.18053	0.821555
773	0	chr1	-	2378055	2391671	ENST00000378525	7	1648	MSTRG.131	MORN1	NA	NA	NA	NA	MORN repeat containing 1 [Source:HGNC Symbol;Acc:HGNC:25852]	0.698685	0.064802	0	0	0	0	0	0	2.79831	0.255594	0.529473	0.049452	0	0	0	0	0.341344	0.035579	0	0
774	0	chr1	-	2385372	2388509	ENST00000607031	1	3138	MSTRG.131	MORN1	NA	NA	NA	NA	MORN repeat containing 1 [Source:HGNC Symbol;Acc:HGNC:25852]	0.739102	0.068551	1.01712	0.123746	2.995	0.31502	4.11565	0.34908	3.03195	0.276934	3.6502	0.34092	2.24546	0.213057	3.25283	0.329735	0.992428	0.103444	1.89308	0.190119
775	0	chr1	-	2387056	2388316	ENST00000475812	2	552	MSTRG.131	MORN1	NA	NA	NA	NA	MORN repeat containing 1 [Source:HGNC Symbol;Acc:HGNC:25852]	0	0	0.366673	0.044611	0.12906	0.013575	3.36009	0.284995	0.348088	0.031794	2.46073	0.229826	2.33671	0.221715	1.32786	0.134604	1.14618	0.11947	0.311803	0.031314
776	0	chr1	-	2388004	2389996	ENST00000494279	2	406	MSTRG.131	MORN1	NA	NA	NA	NA	MORN repeat containing 1 [Source:HGNC Symbol;Acc:HGNC:25852]	0.376795	0.034947	0	0	0	0	0	0	0	0	0.102715	0.009593	0.179602	0.017041	0	0	0	0	0.142907	0.014352
777	0	chr1	+	2391775	2405442	ENST00000378513	6	3000	MSTRG.137	RER1	GO:0003674(molecular_function);GO:0005793(endoplasmic reticulum-Golgi intermediate compartment);GO:0005794(Golgi apparatus);GO:0006890(retrograde vesicle-mediated transport, Golgi to ER);GO:0007528(neuromuscular junction development);GO:0009986(cell surface);GO:0016021(integral component of membrane);GO:0030173(integral component of Golgi membrane);GO:0033130(acetylcholine receptor binding);GO:00…	NA	NA	NA	retention in endoplasmic reticulum sorting receptor 1 [Source:HGNC Symbol;Acc:HGNC:30309]	0.095541	0.008861	0	0	1.21319	0.127606	1.20012	0.101792	0.503987	0.046034	1.62726	0.151983	0.177465	0.016839	2.95336	0.299378	0.609629	0.063543	0.571856	0.05743
778	0	chr1	+	2391828	2402325	ENST00000378518	5	522	MSTRG.137	RER1	GO:0003674(molecular_function);GO:0005793(endoplasmic reticulum-Golgi intermediate compartment);GO:0005794(Golgi apparatus);GO:0006890(retrograde vesicle-mediated transport, Golgi to ER);GO:0007528(neuromuscular junction development);GO:0009986(cell surface);GO:0016021(integral component of membrane);GO:0030173(integral component of Golgi membrane);GO:0033130(acetylcholine receptor binding);GO:00…	NA	NA	NA	retention in endoplasmic reticulum sorting receptor 1 [Source:HGNC Symbol;Acc:HGNC:30309]	0.330716	0.030674	0	0	0	0	1.93306	0.163957	0.939615	0.085823	2.40022	0.224175	0.203513	0.01931	1.88702	0.191285	1.03489	0.107869	1.31289	0.131852
779	0	chr1	+	2391833	2403749	ENST00000630837	7	1349	MSTRG.137	RER1	GO:0003674(molecular_function);GO:0005793(endoplasmic reticulum-Golgi intermediate compartment);GO:0005794(Golgi apparatus);GO:0006890(retrograde vesicle-mediated transport, Golgi to ER);GO:0007528(neuromuscular junction development);GO:0009986(cell surface);GO:0016021(integral component of membrane);GO:0030173(integral component of Golgi membrane);GO:0033130(acetylcholine receptor binding);GO:00…	NA	NA	NA	retention in endoplasmic reticulum sorting receptor 1 [Source:HGNC Symbol;Acc:HGNC:30309]	29.2725	2.71499	28.8465	3.50956	50.503	5.312	78.7295	6.67765	57.8029	5.27964	85.5385	7.9891	45.7565	4.34154	67.3717	6.82937	50.4355	5.25704	70.1113	7.04115
780	0	chr1	+	2391833	2405444	ENST00000605895	7	3044	MSTRG.137	RER1	GO:0003674(molecular_function);GO:0005793(endoplasmic reticulum-Golgi intermediate compartment);GO:0005794(Golgi apparatus);GO:0006890(retrograde vesicle-mediated transport, Golgi to ER);GO:0007528(neuromuscular junction development);GO:0009986(cell surface);GO:0016021(integral component of membrane);GO:0030173(integral component of Golgi membrane);GO:0033130(acetylcholine receptor binding);GO:00…	NA	NA	NA	retention in endoplasmic reticulum sorting receptor 1 [Source:HGNC Symbol;Acc:HGNC:30309]	23.6924	2.19745	20.6381	2.51091	36.7786	3.86845	57.7666	4.89963	43.9597	4.01522	69.3661	6.47864	35.8275	3.39945	54.0326	5.47721	39.5628	4.12374	53.0459	5.3273
781	0	chr1	+	2391843	2403064	ENST00000306256	8	695	MSTRG.137	RER1	GO:0003674(molecular_function);GO:0005793(endoplasmic reticulum-Golgi intermediate compartment);GO:0005794(Golgi apparatus);GO:0006890(retrograde vesicle-mediated transport, Golgi to ER);GO:0007528(neuromuscular junction development);GO:0009986(cell surface);GO:0016021(integral component of membrane);GO:0030173(integral component of Golgi membrane);GO:0033130(acetylcholine receptor binding);GO:00…	NA	NA	NA	retention in endoplasmic reticulum sorting receptor 1 [Source:HGNC Symbol;Acc:HGNC:30309]	1.19535	0.110868	0.87317	0.106233	0.479624	0.050448	2.32136	0.196893	0.449988	0.041101	1.30393	0.121784	1.01127	0.095953	1.05818	0.107266	0.566958	0.059096	0.897922	0.090177
782	0	chr1	+	2391857	2396367	ENST00000493207	2	686	MSTRG.137	RER1	GO:0003674(molecular_function);GO:0005793(endoplasmic reticulum-Golgi intermediate compartment);GO:0005794(Golgi apparatus);GO:0006890(retrograde vesicle-mediated transport, Golgi to ER);GO:0007528(neuromuscular junction development);GO:0009986(cell surface);GO:0016021(integral component of membrane);GO:0030173(integral component of Golgi membrane);GO:0033130(acetylcholine receptor binding);GO:00…	NA	NA	NA	retention in endoplasmic reticulum sorting receptor 1 [Source:HGNC Symbol;Acc:HGNC:30309]	8.36523	0.775865	16.8505	2.05009	13.1489	1.38302	36.4533	3.09188	12.54	1.14539	21.6131	2.01862	13.0453	1.23778	19.6669	1.99361	15.5828	1.62424	19.1707	1.92528
783	0	chr1	+	2391890	2403751	ENST00000378512	7	1404	MSTRG.137	RER1	GO:0003674(molecular_function);GO:0005793(endoplasmic reticulum-Golgi intermediate compartment);GO:0005794(Golgi apparatus);GO:0006890(retrograde vesicle-mediated transport, Golgi to ER);GO:0007528(neuromuscular junction development);GO:0009986(cell surface);GO:0016021(integral component of membrane);GO:0030173(integral component of Golgi membrane);GO:0033130(acetylcholine receptor binding);GO:00…	NA	NA	NA	retention in endoplasmic reticulum sorting receptor 1 [Source:HGNC Symbol;Acc:HGNC:30309]	2.64127	0.244975	0.640601	0.077938	4.33695	0.456169	1.57738	0.133789	1.95227	0.178318	4.32427	0.403877	2.83785	0.269266	2.74137	0.277888	3.48387	0.363133	7.31008	0.734138
784	j	chr1	+	2392206	2404441	MSTRG.137.8	7	3065	MSTRG.137	RER1	NA	NA	NA	NA	NA	18.3863	1.70531	9.23128	1.12311	21.1911	2.22892	31.7893	2.6963	13.3447	1.21889	17.2558	1.61166	22.4502	2.13015	8.13053	0.82418	37.6748	3.92695	8.84497	0.888285
785	j	chr1	+	2392206	2404441	MSTRG.137.9	7	4438	MSTRG.137	RER1	NA	NA	NA	NA	NA	1.37996	0.12799	5.58649	0.679671	5.77939	0.607887	7.61589	0.645962	8.3382	0.761601	15.4869	1.44644	6.3172	0.599399	4.53103	0.459303	18.8282	1.96252	18.7194	1.87996
786	0	chr1	+	2393174	2402316	ENST00000443438	6	540	MSTRG.137	RER1	GO:0003674(molecular_function);GO:0005793(endoplasmic reticulum-Golgi intermediate compartment);GO:0005794(Golgi apparatus);GO:0006890(retrograde vesicle-mediated transport, Golgi to ER);GO:0007528(neuromuscular junction development);GO:0009986(cell surface);GO:0016021(integral component of membrane);GO:0030173(integral component of Golgi membrane);GO:0033130(acetylcholine receptor binding);GO:00…	NA	NA	NA	retention in endoplasmic reticulum sorting receptor 1 [Source:HGNC Symbol;Acc:HGNC:30309]	7.87824	0.730698	0	0	3.20846	0.337472	4.14054	0.351191	1.73561	0.158529	6.8735	0.641969	11.9888	1.13754	4.41939	0.447987	3.7589	0.391801	2.3826	0.23928
787	0	chr1	+	2394005	2403216	ENST00000488353	6	2469	MSTRG.137	RER1	GO:0003674(molecular_function);GO:0005793(endoplasmic reticulum-Golgi intermediate compartment);GO:0005794(Golgi apparatus);GO:0006890(retrograde vesicle-mediated transport, Golgi to ER);GO:0007528(neuromuscular junction development);GO:0009986(cell surface);GO:0016021(integral component of membrane);GO:0030173(integral component of Golgi membrane);GO:0033130(acetylcholine receptor binding);GO:00…	NA	NA	NA	retention in endoplasmic reticulum sorting receptor 1 [Source:HGNC Symbol;Acc:HGNC:30309]	28.0031	2.59726	28.366	3.45111	30.6943	3.22849	58.8381	4.99051	38.8259	3.54631	48.5925	4.53843	35.5795	3.37591	51.4992	5.2204	41.7908	4.35598	61.6214	6.18852
788	0	chr1	+	2401951	2403227	ENST00000462129	2	585	MSTRG.137	RER1	GO:0003674(molecular_function);GO:0005793(endoplasmic reticulum-Golgi intermediate compartment);GO:0005794(Golgi apparatus);GO:0006890(retrograde vesicle-mediated transport, Golgi to ER);GO:0007528(neuromuscular junction development);GO:0009986(cell surface);GO:0016021(integral component of membrane);GO:0030173(integral component of Golgi membrane);GO:0033130(acetylcholine receptor binding);GO:00…	NA	NA	NA	retention in endoplasmic reticulum sorting receptor 1 [Source:HGNC Symbol;Acc:HGNC:30309]	7.59124	0.704079	9.44361	1.14894	3.52855	0.37114	17.9067	1.5188	8.59548	0.7851	9.63979	0.900334	10.6546	1.01095	15.8175	1.6034	7.06386	0.736286	11.339	1.13876
789	j	chr1	-	2403964	2412514	MSTRG.138.1	6	4590	MSTRG.138	PEX10	NA	NA	NA	NA	NA	28.3829	2.63248	5.50012	0.669163	10.7163	1.12716	20.9782	1.77932	15.292	1.39675	7.31337	0.683051	14.0983	1.33769	13.4907	1.36753	10.127	1.05557	19.2845	1.93671
790	0	chr1	-	2403964	2412530	ENST00000288774	6	2871	MSTRG.138	PEX10	GO:0005515(protein binding);GO:0005622(intracellular);GO:0005777(peroxisome);GO:0005778(peroxisomal membrane);GO:0005779(integral component of peroxisomal membrane);GO:0007031(peroxisome organization);GO:0008022(protein C-terminus binding);GO:0008270(zinc ion binding);GO:0016558(protein import into peroxisome matrix)	04146(Peroxisome)	NA	NA	peroxisomal biogenesis factor 10 [Source:HGNC Symbol;Acc:HGNC:8851]	7.70723	0.714837	5.37958	0.654498	4.41595	0.464478	5.62415	0.477027	17.7671	1.62282	0	0	20.3245	1.92847	0	0	2.34399	0.244321	0	0
791	j	chr1	-	2403985	2413840	MSTRG.138.3	6	2894	MSTRG.138	PEX10	NA	NA	NA	NA	NA	1.67742	0.155579	0.361588	0.043992	3.06883	0.322785	0.052177	0.004426	10.5239	0.96124	0.701482	0.065517	4.88265	0.463283	0.306942	0.031114	39.5125	4.1185	0	0
792	0	chr1	-	2404819	2412571	ENST00000447513	6	1997	MSTRG.138	PEX10	GO:0005515(protein binding);GO:0005622(intracellular);GO:0005777(peroxisome);GO:0005778(peroxisomal membrane);GO:0005779(integral component of peroxisomal membrane);GO:0007031(peroxisome organization);GO:0008022(protein C-terminus binding);GO:0008270(zinc ion binding);GO:0016558(protein import into peroxisome matrix)	04146(Peroxisome)	NA	NA	peroxisomal biogenesis factor 10 [Source:HGNC Symbol;Acc:HGNC:8851]	8.45053	0.783777	18.5971	2.26259	22.4693	2.36336	31.7929	2.6966	17.8354	1.62906	30.7518	2.87215	13.3217	1.26401	41.2181	4.17822	16.8266	1.75388	37.8054	3.79673
793	0	chr1	-	2404838	2412540	ENST00000507596	6	1941	MSTRG.138	PEX10	GO:0005515(protein binding);GO:0005622(intracellular);GO:0005777(peroxisome);GO:0005778(peroxisomal membrane);GO:0005779(integral component of peroxisomal membrane);GO:0007031(peroxisome organization);GO:0008022(protein C-terminus binding);GO:0008270(zinc ion binding);GO:0016558(protein import into peroxisome matrix)	04146(Peroxisome)	NA	NA	peroxisomal biogenesis factor 10 [Source:HGNC Symbol;Acc:HGNC:8851]	1.9138	0.177502	0	0	0	0	3.74786	0.317884	2.77194	0.253186	3.77497	0.352573	1.86377	0.176841	1.8924	0.19183	0.834433	0.086975	1.41122	0.141726
794	0	chr1	-	2406518	2412535	ENST00000510434	5	907	MSTRG.138	PEX10	GO:0005515(protein binding);GO:0005622(intracellular);GO:0005777(peroxisome);GO:0005778(peroxisomal membrane);GO:0005779(integral component of peroxisomal membrane);GO:0007031(peroxisome organization);GO:0008022(protein C-terminus binding);GO:0008270(zinc ion binding);GO:0016558(protein import into peroxisome matrix)	04146(Peroxisome)	NA	NA	peroxisomal biogenesis factor 10 [Source:HGNC Symbol;Acc:HGNC:8851]	1.65319	0.153331	0	0	6.608	0.695042	0	0	3.77109	0.344446	2.18237	0.203828	2.08496	0.197829	1.77376	0.179803	6.01596	0.627061	3.59178	0.360716
795	0	chr1	-	2408530	2413797	ENST00000508384	3	611	MSTRG.138	PEX10	GO:0005515(protein binding);GO:0005622(intracellular);GO:0005777(peroxisome);GO:0005778(peroxisomal membrane);GO:0005779(integral component of peroxisomal membrane);GO:0007031(peroxisome organization);GO:0008022(protein C-terminus binding);GO:0008270(zinc ion binding);GO:0016558(protein import into peroxisome matrix)	04146(Peroxisome)	NA	NA	peroxisomal biogenesis factor 10 [Source:HGNC Symbol;Acc:HGNC:8851]	0.352967	0.032737	0.059636	0.007256	0.58632	0.06167	0	0	0	0	0.471621	0.044048	0	0	0	0	0.214159	0.022322	0	0
796	0	chr1	-	2408583	2410004	ENST00000515760	2	603	MSTRG.138	PEX10	GO:0005515(protein binding);GO:0005622(intracellular);GO:0005777(peroxisome);GO:0005778(peroxisomal membrane);GO:0005779(integral component of peroxisomal membrane);GO:0007031(peroxisome organization);GO:0008022(protein C-terminus binding);GO:0008270(zinc ion binding);GO:0016558(protein import into peroxisome matrix)	04146(Peroxisome)	NA	NA	peroxisomal biogenesis factor 10 [Source:HGNC Symbol;Acc:HGNC:8851]	5.22599	0.484705	1.66198	0.202202	5.57443	0.586329	4.81466	0.408368	4.92547	0.449886	2.17154	0.202816	3.38274	0.320967	5.43013	0.550444	3.75481	0.391375	3.16044	0.317398
797	0	chr1	-	2408604	2410836	ENST00000502666	3	653	MSTRG.138	PEX10	GO:0005515(protein binding);GO:0005622(intracellular);GO:0005777(peroxisome);GO:0005778(peroxisomal membrane);GO:0005779(integral component of peroxisomal membrane);GO:0007031(peroxisome organization);GO:0008022(protein C-terminus binding);GO:0008270(zinc ion binding);GO:0016558(protein import into peroxisome matrix)	04146(Peroxisome)	NA	NA	peroxisomal biogenesis factor 10 [Source:HGNC Symbol;Acc:HGNC:8851]	0.918083	0.085151	0	0	3.11572	0.327717	1.07402	0.091096	5.40126	0.493344	1.26448	0.118099	1.02934	0.097668	0.716619	0.072643	1.56812	0.16345	2.88479	0.289715
798	0	chr1	-	2408755	2412514	ENST00000514502	4	548	MSTRG.138	PEX10	GO:0005515(protein binding);GO:0005622(intracellular);GO:0005777(peroxisome);GO:0005778(peroxisomal membrane);GO:0005779(integral component of peroxisomal membrane);GO:0007031(peroxisome organization);GO:0008022(protein C-terminus binding);GO:0008270(zinc ion binding);GO:0016558(protein import into peroxisome matrix)	04146(Peroxisome)	NA	NA	peroxisomal biogenesis factor 10 [Source:HGNC Symbol;Acc:HGNC:8851]	0.524488	0.048646	0	0	0.108786	0.011442	0.790923	0.067084	0	0	0	0	0	0	0	0	0	0	0	0
799	0	chr1	+	2425980	2479804	ENST00000609981	4	568	MSTRG.139	PLCH2	GO:0003674(molecular_function);GO:0004435(phosphatidylinositol phospholipase C activity);GO:0004629(phospholipase C activity);GO:0004871(signal transducer activity);GO:0005509(calcium ion binding);GO:0005515(protein binding);GO:0005575(cellular_component);GO:0005622(intracellular);GO:0005737(cytoplasm);GO:0005886(plasma membrane);GO:0006629(lipid metabolic process);GO:0007165(signal transduction)…	NA	K01116;K05857;K05858;K05859;K05860;K05861;K19006	3.1.4.11	phospholipase C, eta 2 [Source:HGNC Symbol;Acc:HGNC:29037]	1.47271	0.136592	3.99981	0.486631	6.18799	0.650864	6.91756	0.586731	1.06805	0.097554	3.67226	0.34298	0.512787	0.048655	5.16226	0.523291	5.38791	0.561597	11.2476	1.12958
800	0	chr1	+	2467459	2505526	ENST00000449969	22	5450	MSTRG.139	PLCH2	GO:0003674(molecular_function);GO:0004435(phosphatidylinositol phospholipase C activity);GO:0004629(phospholipase C activity);GO:0004871(signal transducer activity);GO:0005509(calcium ion binding);GO:0005515(protein binding);GO:0005575(cellular_component);GO:0005622(intracellular);GO:0005737(cytoplasm);GO:0005886(plasma membrane);GO:0006629(lipid metabolic process);GO:0007165(signal transduction)…	NA	K01116;K05857;K05858;K05859;K05860;K05861;K19006	3.1.4.11	phospholipase C, eta 2 [Source:HGNC Symbol;Acc:HGNC:29037]	0	0	0	0	0	0	0	0	0.026829	0.002451	0	0	0.39929	0.037886	0.823816	0.083509	0	0	0	0
801	0	chr1	+	2476315	2505525	ENST00000378486	22	4837	MSTRG.139	PLCH2	GO:0003674(molecular_function);GO:0004435(phosphatidylinositol phospholipase C activity);GO:0004629(phospholipase C activity);GO:0004871(signal transducer activity);GO:0005509(calcium ion binding);GO:0005515(protein binding);GO:0005575(cellular_component);GO:0005622(intracellular);GO:0005737(cytoplasm);GO:0005886(plasma membrane);GO:0006629(lipid metabolic process);GO:0007165(signal transduction)…	NA	K01116;K05857;K05858;K05859;K05860;K05861;K19006	3.1.4.11	phospholipase C, eta 2 [Source:HGNC Symbol;Acc:HGNC:29037]	3.42174	0.317362	3.23365	0.393417	6.31006	0.663704	8.36045	0.709114	1.38933	0.1269	3.10683	0.290171	1.00967	0.095801	5.22315	0.529463	0.871412	0.09083	7.7946	0.782798
802	0	chr1	+	2476315	2505525	ENST00000419816	22	4837	MSTRG.139	PLCH2	GO:0003674(molecular_function);GO:0004435(phosphatidylinositol phospholipase C activity);GO:0004629(phospholipase C activity);GO:0004871(signal transducer activity);GO:0005509(calcium ion binding);GO:0005515(protein binding);GO:0005575(cellular_component);GO:0005622(intracellular);GO:0005737(cytoplasm);GO:0005886(plasma membrane);GO:0006629(lipid metabolic process);GO:0007165(signal transduction)…	NA	K01116;K05857;K05858;K05859;K05860;K05861;K19006	3.1.4.11	phospholipase C, eta 2 [Source:HGNC Symbol;Acc:HGNC:29037]	1.06058	0.098368	1.22454	0.148981	0.653348	0.06872	0.413197	0.035046	0	0	0.200983	0.018771	0.726433	0.068927	0.561524	0.056921	0.490633	0.05114	2.16729	0.217657
803	0	chr1	+	2479090	2505530	ENST00000343889	19	6453	MSTRG.139	PLCH2	GO:0003674(molecular_function);GO:0004435(phosphatidylinositol phospholipase C activity);GO:0004629(phospholipase C activity);GO:0004871(signal transducer activity);GO:0005509(calcium ion binding);GO:0005515(protein binding);GO:0005575(cellular_component);GO:0005622(intracellular);GO:0005737(cytoplasm);GO:0005886(plasma membrane);GO:0006629(lipid metabolic process);GO:0007165(signal transduction)…	NA	NA	NA	phospholipase C, eta 2 [Source:HGNC Symbol;Acc:HGNC:29037]	0.185805	0.017233	0	0	0.0468	0.004923	0.242715	0.020587	0.312853	0.028576	0.0936	0.008742	0	0	2.02801	0.205577	1.78929	0.186502	0	0
804	0	chr1	+	2479888	2505276	ENST00000278878	19	3781	MSTRG.139	PLCH2	GO:0003674(molecular_function);GO:0004435(phosphatidylinositol phospholipase C activity);GO:0004629(phospholipase C activity);GO:0004871(signal transducer activity);GO:0005509(calcium ion binding);GO:0005515(protein binding);GO:0005575(cellular_component);GO:0005622(intracellular);GO:0005737(cytoplasm);GO:0005886(plasma membrane);GO:0006629(lipid metabolic process);GO:0007165(signal transduction)…	NA	K01116;K05857;K05858;K05859;K05860;K05861;K19006	3.1.4.11	phospholipase C, eta 2 [Source:HGNC Symbol;Acc:HGNC:29037]	0	0	0.559009	0.068011	0	0	1.03786	0.088029	0.180495	0.016486	1.18769	0.110928	0	0	0	0	0.181029	0.018869	1.06052	0.106506
805	0	chr1	-	2492300	2493258	ENST00000424657	2	455	MSTRG.140	RP3-395M20.2	NA	NA	NA	NA	NA	0.663736	0.061561	0.26002	0.031635	0	0	2.09159	0.177404	0	0	0.901099	0.084161	0.331868	0.031489	0.663736	0.067282	0	0	0	0
806	0	chr1	-	2493437	2494479	ENST00000442305	2	514	MSTRG.141	RP3-395M20.3	NA	NA	NA	NA	NA	0.560842	0.052017	0.293774	0.035742	0.587549	0.061799	3.52529	0.299007	0.293774	0.026833	1.95136	0.182253	0	0	0.293774	0.029779	0	0	0.587549	0.059006
807	0	chr1	+	2497782	2505528	ENST00000473964	4	6986	MSTRG.139	PLCH2	GO:0003674(molecular_function);GO:0004435(phosphatidylinositol phospholipase C activity);GO:0004629(phospholipase C activity);GO:0004871(signal transducer activity);GO:0005509(calcium ion binding);GO:0005515(protein binding);GO:0005575(cellular_component);GO:0005622(intracellular);GO:0005737(cytoplasm);GO:0005886(plasma membrane);GO:0006629(lipid metabolic process);GO:0007165(signal transduction)…	NA	NA	NA	phospholipase C, eta 2 [Source:HGNC Symbol;Acc:HGNC:29037]	1.37747	0.127758	1.31072	0.159466	0.53333	0.056097	1.03459	0.087752	0	0	0.723802	0.067601	0.708524	0.067227	1.00256	0.101628	0.721743	0.075229	1.8666	0.187459
808	0	chr1	+	2498647	2505528	ENST00000462379	6	2341	MSTRG.139	PLCH2	GO:0003674(molecular_function);GO:0004435(phosphatidylinositol phospholipase C activity);GO:0004629(phospholipase C activity);GO:0004871(signal transducer activity);GO:0005509(calcium ion binding);GO:0005515(protein binding);GO:0005575(cellular_component);GO:0005622(intracellular);GO:0005737(cytoplasm);GO:0005886(plasma membrane);GO:0006629(lipid metabolic process);GO:0007165(signal transduction)…	NA	NA	NA	phospholipase C, eta 2 [Source:HGNC Symbol;Acc:HGNC:29037]	0	0	0	0	1.40343	0.147615	0	0	0	0	0	0	0	0	0	0	0	0	0	0
809	0	chr1	-	2508533	2526628	ENST00000378466	19	2677	MSTRG.142	PANK4	GO:0004594(pantothenate kinase activity);GO:0005524(ATP binding);GO:0005737(cytoplasm);GO:0015937(coenzyme A biosynthetic process);GO:0016310(phosphorylation)	00770(Pantothenate and CoA biosynthesis);01100(Metabolic pathways)	K00867;K00896;K03525;K09680	2.7.1.33	pantothenate kinase 4 [Source:HGNC Symbol;Acc:HGNC:19366]	25.2756	2.34429	37.8334	4.60294	32.2302	3.39003	58.7134	4.97993	37.4941	3.42466	40.0671	3.74218	32.3429	3.06881	56.9466	5.77259	47.1807	4.91779	54.6445	5.48785
810	0	chr1	-	2508537	2526596	ENST00000435556	19	2524	MSTRG.142	PANK4	GO:0004594(pantothenate kinase activity);GO:0005524(ATP binding);GO:0005737(cytoplasm);GO:0015937(coenzyme A biosynthetic process);GO:0016310(phosphorylation)	00770(Pantothenate and CoA biosynthesis);01100(Metabolic pathways)	K00867;K00896;K03525;K09680	2.7.1.33	pantothenate kinase 4 [Source:HGNC Symbol;Acc:HGNC:19366]	3.51132	0.325671	0	0	0	0	2.38142	0.201987	0.322636	0.029469	0	0	0.425379	0.040362	0.440229	0.044625	0.887672	0.092525	1.57346	0.15802
811	0	chr1	-	2508795	2520901	ENST00000505228	16	1913	MSTRG.142	PANK4	GO:0004594(pantothenate kinase activity);GO:0005524(ATP binding);GO:0005737(cytoplasm);GO:0015937(coenzyme A biosynthetic process);GO:0016310(phosphorylation)	00770(Pantothenate and CoA biosynthesis);01100(Metabolic pathways)	K00867;K00896;K03525;K09680	2.7.1.33	pantothenate kinase 4 [Source:HGNC Symbol;Acc:HGNC:19366]	1.00092	0.092834	2.65624	0.323167	0	0	0.55941	0.047448	3.85181	0.35182	2.87764	0.268765	4.95647	0.470288	1.35671	0.137527	4.46905	0.465822	6.68909	0.671773
812	0	chr1	-	2509793	2514403	ENST00000502512	8	706	MSTRG.142	PANK4	GO:0004594(pantothenate kinase activity);GO:0005524(ATP binding);GO:0005737(cytoplasm);GO:0015937(coenzyme A biosynthetic process);GO:0016310(phosphorylation)	00770(Pantothenate and CoA biosynthesis);01100(Metabolic pathways)	NA	NA	pantothenate kinase 4 [Source:HGNC Symbol;Acc:HGNC:19366]	6.8102	0.631639	1.45491	0.177009	8.88959	0.935024	9.04692	0.767338	2.9681	0.271102	3.62453	0.338522	4.74031	0.449778	6.12822	0.621208	1.47219	0.153451	7.37519	0.740677
813	0	chr1	-	2510293	2513013	ENST00000471361	4	722	MSTRG.142	PANK4	GO:0004594(pantothenate kinase activity);GO:0005524(ATP binding);GO:0005737(cytoplasm);GO:0015937(coenzyme A biosynthetic process);GO:0016310(phosphorylation)	00770(Pantothenate and CoA biosynthesis);01100(Metabolic pathways)	NA	NA	pantothenate kinase 4 [Source:HGNC Symbol;Acc:HGNC:19366]	2.52368	0.234068	3.67485	0.447095	4.25195	0.447228	12.8887	1.09319	4.45158	0.406601	3.69479	0.345084	4.49014	0.42604	6.55118	0.664083	9.52469	0.992786	6.01044	0.603618
814	0	chr1	-	2512406	2514085	ENST00000487804	2	718	MSTRG.142	PANK4	GO:0004594(pantothenate kinase activity);GO:0005524(ATP binding);GO:0005737(cytoplasm);GO:0015937(coenzyme A biosynthetic process);GO:0016310(phosphorylation)	00770(Pantothenate and CoA biosynthesis);01100(Metabolic pathways)	NA	NA	pantothenate kinase 4 [Source:HGNC Symbol;Acc:HGNC:19366]	0.790509	0.073319	4.92778	0.59953	3.68033	0.387104	10.6983	0.907404	7.31874	0.668484	3.24242	0.302835	3.74241	0.355093	7.09379	0.719087	5.1245	0.534142	7.02802	0.705811
815	0	chr1	-	2514413	2515937	ENST00000515423	2	430	MSTRG.142	PANK4	GO:0004594(pantothenate kinase activity);GO:0005524(ATP binding);GO:0005737(cytoplasm);GO:0015937(coenzyme A biosynthetic process);GO:0016310(phosphorylation)	00770(Pantothenate and CoA biosynthesis);01100(Metabolic pathways)	NA	NA	pantothenate kinase 4 [Source:HGNC Symbol;Acc:HGNC:19366]	10.4611	0.970251	13.6087	1.65568	19.3124	2.03132	16.937	1.43656	21.9459	2.00451	13.3346	1.24543	13.1177	1.24466	19.9004	2.01728	20.0641	2.09133	16.5492	1.662
816	0	chr1	-	2514433	2519295	ENST00000468002	6	670	MSTRG.142	PANK4	GO:0004594(pantothenate kinase activity);GO:0005524(ATP binding);GO:0005737(cytoplasm);GO:0015937(coenzyme A biosynthetic process);GO:0016310(phosphorylation)	00770(Pantothenate and CoA biosynthesis);01100(Metabolic pathways)	K00867;K00896;K03525;K09680	2.7.1.33	pantothenate kinase 4 [Source:HGNC Symbol;Acc:HGNC:19366]	0.839502	0.077863	2.87391	0.34965	3.21863	0.338541	3.61245	0.3064	2.24931	0.205449	2.74477	0.256355	5.49265	0.521163	3.6446	0.369448	3.52085	0.366988	2.65215	0.266351
817	0	chr1	-	2519204	2526575	ENST00000486396	6	879	MSTRG.142	PANK4	GO:0004594(pantothenate kinase activity);GO:0005524(ATP binding);GO:0005737(cytoplasm);GO:0015937(coenzyme A biosynthetic process);GO:0016310(phosphorylation)	00770(Pantothenate and CoA biosynthesis);01100(Metabolic pathways)	NA	NA	pantothenate kinase 4 [Source:HGNC Symbol;Acc:HGNC:19366]	0	0	0	0	0.589171	0.06197	1.18476	0.100488	1.03636	0.09466	0	0	0	0	0.810338	0.082143	0	0	1.05022	0.105472
818	0	chr1	-	2520840	2526596	ENST00000502770	3	1041	MSTRG.142	PANK4	GO:0004594(pantothenate kinase activity);GO:0005524(ATP binding);GO:0005737(cytoplasm);GO:0015937(coenzyme A biosynthetic process);GO:0016310(phosphorylation)	00770(Pantothenate and CoA biosynthesis);01100(Metabolic pathways)	NA	NA	pantothenate kinase 4 [Source:HGNC Symbol;Acc:HGNC:19366]	2.58954	0.240177	5.03015	0.611985	8.77335	0.922797	6.86231	0.582045	4.22625	0.38602	6.46545	0.603858	4.69264	0.445254	10.1782	1.03175	6.47896	0.675321	6.25803	0.628482
819	0	chr1	-	2521261	2526187	ENST00000491212	3	725	MSTRG.142	PANK4	GO:0004594(pantothenate kinase activity);GO:0005524(ATP binding);GO:0005737(cytoplasm);GO:0015937(coenzyme A biosynthetic process);GO:0016310(phosphorylation)	00770(Pantothenate and CoA biosynthesis);01100(Metabolic pathways)	NA	NA	pantothenate kinase 4 [Source:HGNC Symbol;Acc:HGNC:19366]	3.10498	0.287983	6.39712	0.778295	3.58972	0.377574	10.3745	0.879938	3.68922	0.336969	8.69524	0.812115	4.32101	0.409993	6.51027	0.659936	7.75156	0.807968	9.24613	0.928573
820	0	chr1	-	2521367	2526597	ENST00000514922	2	568	MSTRG.142	PANK4	GO:0004594(pantothenate kinase activity);GO:0005524(ATP binding);GO:0005737(cytoplasm);GO:0015937(coenzyme A biosynthetic process);GO:0016310(phosphorylation)	00770(Pantothenate and CoA biosynthesis);01100(Metabolic pathways)	NA	NA	pantothenate kinase 4 [Source:HGNC Symbol;Acc:HGNC:19366]	1.6246	0.15068	2.73841	0.333165	5.11095	0.537579	8.34488	0.707793	2.55445	0.23332	7.79652	0.728177	3.54785	0.336633	1.94421	0.197081	11.1461	1.16179	12.8825	1.29377
821	0	chr1	-	2528745	2530245	ENST00000378453	3	1306	MSTRG.143	HES5	GO:0000122(negative regulation of transcription from RNA polymerase II promoter);GO:0001078(RNA polymerase II core promoter proximal region sequence-specific DNA binding transcription factor activity involved in negative regulation of transcription);GO:0003677(DNA binding);GO:0003682(chromatin binding);GO:0003690(double-stranded DNA binding);GO:0005515(protein binding);GO:0005575(cellular_compone…	04330(Notch signaling pathway)	NA	NA	hes family bHLH transcription factor 5 [Source:HGNC Symbol;Acc:HGNC:19764]	1.12404	0.104254	1.32925	0.161721	2.68092	0.281984	10.6769	0.905587	3.90276	0.356473	19.0405	1.77834	0.45023	0.042719	2.99464	0.303562	5.2397	0.546149	15.3518	1.54176
822	0	chr1	+	2546465	2547460	ENST00000606645	1	996	MSTRG.144	RP3-395M20.12	NA	NA	NA	NA	NA	0	0	0	0	3.63855	0.38271	0	0	0	0	0	0	0	0	0	0	0	0	0	0
823	0	chr1	-	2549920	2552106	ENST00000449660	3	1629	MSTRG.145	RP3-395M20.8	NA	NA	NA	NA	NA	2.09502	0.194311	0.178992	0.021777	0	0	14.6893	1.24591	1.40112	0.127977	4.54537	0.424527	0	0	3.75491	0.38063	8.11901	0.846268	6.8473	0.687662
824	0	chr1	-	2549920	2554245	ENST00000443892	2	500	MSTRG.145	RP3-395M20.8	NA	NA	NA	NA	NA	0	0	0	0	0.396845	0.041741	1.16898	0.09915	1.56855	0.143269	0	0	0	0	1.7005	0.172377	1.53733	0.16024	0.019817	0.00199
825	0	chr1	-	2549920	2557011	ENST00000416860	6	3522	MSTRG.145	RP3-395M20.8	NA	NA	NA	NA	NA	1.94844	0.180716	2.42435	0.294955	3.53555	0.371876	15.4505	1.31048	0.13326	0.012172	6.40205	0.597936	12.1809	1.15577	10.2506	1.03909	6.02382	0.62788	18.114	1.81916
826	0	chr1	-	2550074	2551598	ENST00000448624	2	808	MSTRG.145	RP3-395M20.8	NA	NA	NA	NA	NA	1.16133	0.107712	0.234087	0.02848	4.95097	0.520753	23.1791	1.966	2.4252	0.221515	8.61485	0.804607	3.92653	0.372564	13.9483	1.41391	5.43231	0.566225	0	0
827	0	chr1	-	2550283	2554150	ENST00000432521	2	3608	MSTRG.145	RP3-395M20.8	NA	NA	NA	NA	NA	8.74044	0.810666	5.88639	0.716158	8.43281	0.886979	28.3015	2.40046	13.1158	1.19798	13.3407	1.24599	12.4103	1.17753	23.6808	2.40049	14.6204	1.52393	21.2999	2.13911
828	j	chr1	+	2552903	2563829	MSTRG.146.1	9	1520	MSTRG.146	TNFRSF14	NA	NA	NA	NA	NA	0	0	35.7454	4.34891	0	0	0	0	0	0	0	0	0	0	0	0	0	0	0	0
829	0	chr1	-	2554241	2557031	ENST00000452793	4	569	MSTRG.145	RP3-395M20.8	NA	NA	NA	NA	NA	5.53359	0.513234	0	0	6.61278	0.695545	9.76893	0.828577	1.21921	0.111361	9.41511	0.87935	0	0	0	0	4.76051	0.496202	7.22476	0.72557
830	j	chr1	-	2554241	2558141	MSTRG.145.6	5	676	MSTRG.145	RP3-395M20.8	NA	NA	NA	NA	NA	0	0	0.631948	0.076885	0	0	0	0	1.16706	0.106598	0	0	0.87918	0.08342	6.4953	0.658419	0	0	0	0
831	o	chr1	-	2554822	2558141	MSTRG.145.8	2	2317	MSTRG.145	RP3-395M20.8	NA	NA	NA	NA	NA	22.7283	2.10803	1.90925	0.232285	16.4921	1.73467	27.2964	2.31522	13.795	1.26001	27.2676	2.54673	8.15549	0.773822	24.5944	2.4931	23.0864	2.40637	21.2168	2.13076
832	0	chr1	+	2555639	2560714	ENST00000426449	6	660	MSTRG.146	TNFRSF14	GO:0001618(virus receptor activity);GO:0002741(positive regulation of cytokine secretion involved in immune response);GO:0005031(tumor necrosis factor-activated receptor activity);GO:0005515(protein binding);GO:0005886(plasma membrane);GO:0005887(integral component of plasma membrane);GO:0006955(immune response);GO:0007166(cell surface receptor signaling pathway);GO:0009897(external side of plasm…	04060(Cytokine-cytokine receptor interaction)	NA	NA	tumor necrosis factor receptor superfamily, member 14 [Source:HGNC Symbol;Acc:HGNC:11912]	0.001693	0.000157	0.002413	0.000294	3.70869	0.390087	0.954921	0.080994	0.708529	0.064716	1.31307	0.122638	0.00084	8e-05	0.95496	0.096803	0.701576	0.073127	1.9514	0.195976
833	j	chr1	+	2555779	2566764	MSTRG.146.3	7	7209	MSTRG.146	TNFRSF14	NA	NA	NA	NA	NA	18.4202	1.70845	1.96092	0.238572	14.5313	1.52842	33.5537	2.84594	6.10244	0.557389	22.4565	2.09739	4.79699	0.455156	22.815	2.31272	14.4606	1.50727	10.3401	1.03843
834	0	chr1	+	2555791	2561815	ENST00000434817	7	834	MSTRG.146	TNFRSF14	GO:0001618(virus receptor activity);GO:0002741(positive regulation of cytokine secretion involved in immune response);GO:0005031(tumor necrosis factor-activated receptor activity);GO:0005515(protein binding);GO:0005886(plasma membrane);GO:0005887(integral component of plasma membrane);GO:0006955(immune response);GO:0007166(cell surface receptor signaling pathway);GO:0009897(external side of plasm…	04060(Cytokine-cytokine receptor interaction)	NA	NA	tumor necrosis factor receptor superfamily, member 14 [Source:HGNC Symbol;Acc:HGNC:11912]	1.72065	0.159588	3.56603	0.433855	13.1819	1.3865	2.13685	0.181243	3.42103	0.312472	3.6039	0.336596	1.1673	0.110758	4.82605	0.489209	5.08909	0.530451	2.42157	0.243194
835	0	chr1	+	2555802	2561815	ENST00000435221	7	1225	MSTRG.146	TNFRSF14	GO:0001618(virus receptor activity);GO:0002741(positive regulation of cytokine secretion involved in immune response);GO:0005031(tumor necrosis factor-activated receptor activity);GO:0005515(protein binding);GO:0005886(plasma membrane);GO:0005887(integral component of plasma membrane);GO:0006955(immune response);GO:0007166(cell surface receptor signaling pathway);GO:0009897(external side of plasm…	04060(Cytokine-cytokine receptor interaction)	NA	NA	tumor necrosis factor receptor superfamily, member 14 [Source:HGNC Symbol;Acc:HGNC:11912]	6.17631	0.572846	8.37979	1.01951	47.5495	5.00135	10.4748	0.88845	19.8073	1.80918	22.2133	2.07467	13.2576	1.25793	32.2721	3.27138	32.9502	3.4345	40.4372	4.06104
836	0	chr1	+	2555980	2561815	ENST00000451778	7	827	MSTRG.146	TNFRSF14	GO:0001618(virus receptor activity);GO:0002741(positive regulation of cytokine secretion involved in immune response);GO:0005031(tumor necrosis factor-activated receptor activity);GO:0005515(protein binding);GO:0005886(plasma membrane);GO:0005887(integral component of plasma membrane);GO:0006955(immune response);GO:0007166(cell surface receptor signaling pathway);GO:0009897(external side of plasm…	04060(Cytokine-cytokine receptor interaction)	NA	NA	tumor necrosis factor receptor superfamily, member 14 [Source:HGNC Symbol;Acc:HGNC:11912]	0	0	4.23546	0.515301	7.26984	0.764655	11.3062	0.958965	1.60276	0.146394	2.27614	0.212586	0	0	2.77137	0.28093	2.00447	0.208932	3.86878	0.388534
837	0	chr1	+	2556222	2561718	ENST00000409119	7	896	MSTRG.146	TNFRSF14	GO:0001618(virus receptor activity);GO:0002741(positive regulation of cytokine secretion involved in immune response);GO:0005031(tumor necrosis factor-activated receptor activity);GO:0005515(protein binding);GO:0005886(plasma membrane);GO:0005887(integral component of plasma membrane);GO:0006955(immune response);GO:0007166(cell surface receptor signaling pathway);GO:0009897(external side of plasm…	04060(Cytokine-cytokine receptor interaction)	NA	NA	tumor necrosis factor receptor superfamily, member 14 [Source:HGNC Symbol;Acc:HGNC:11912]	7.38044	0.684527	5.7311	0.697265	10.3929	1.09315	3.18585	0.270216	1.45899	0.133262	7.40165	0.691297	0.000637	6e-05	2.85283	0.289187	3.99728	0.416648	4.16469	0.418252
838	j	chr1	+	2556366	2563822	MSTRG.146.9	7	2950	MSTRG.146	TNFRSF14	NA	NA	NA	NA	NA	8.051	0.746721	15.9391	1.93921	26.2179	2.75765	26.5645	2.25314	16.0821	1.46892	9.15498	0.855054	8.18911	0.777013	12.7104	1.28844	17.904	1.86619	17.204	1.72776
839	0	chr1	+	2556366	2563829	ENST00000355716	8	1707	MSTRG.146	TNFRSF14	GO:0001618(virus receptor activity);GO:0002741(positive regulation of cytokine secretion involved in immune response);GO:0005031(tumor necrosis factor-activated receptor activity);GO:0005515(protein binding);GO:0005886(plasma membrane);GO:0005887(integral component of plasma membrane);GO:0006955(immune response);GO:0007166(cell surface receptor signaling pathway);GO:0009897(external side of plasm…	04060(Cytokine-cytokine receptor interaction)	NA	NA	tumor necrosis factor receptor superfamily, member 14 [Source:HGNC Symbol;Acc:HGNC:11912]	35.2773	3.27193	29.9864	3.64825	59.9758	6.30837	166.441	14.1172	54.3183	4.96137	159.072	14.857	63.7941	6.05302	157.003	15.9152	88.7498	9.25065	106.493	10.6949
840	j	chr1	+	2556366	2566764	MSTRG.146.8	8	5763	MSTRG.146	TNFRSF14	NA	NA	NA	NA	NA	9.51051	0.882089	7.48742	0.910945	13.9762	1.47004	27.6226	2.34288	7.29895	0.666677	10.1302	0.946138	7.38805	0.701005	13.5871	1.3773	8.55707	0.891928	15.9512	1.60195
841	0	chr1	+	2556386	2563829	ENST00000475523	6	1645	MSTRG.146	TNFRSF14	GO:0001618(virus receptor activity);GO:0002741(positive regulation of cytokine secretion involved in immune response);GO:0005031(tumor necrosis factor-activated receptor activity);GO:0005515(protein binding);GO:0005886(plasma membrane);GO:0005887(integral component of plasma membrane);GO:0006955(immune response);GO:0007166(cell surface receptor signaling pathway);GO:0009897(external side of plasm…	04060(Cytokine-cytokine receptor interaction)	NA	NA	tumor necrosis factor receptor superfamily, member 14 [Source:HGNC Symbol;Acc:HGNC:11912]	0	0	4.06008	0.493963	7.52417	0.791406	3.82136	0.324118	1.20715	0.110259	2.23793	0.209017	0.910228	0.086366	2.69249	0.272933	0.715235	0.074551	1.22138	0.122661
842	0	chr1	+	2556405	2559156	ENST00000442392	4	840	MSTRG.146	TNFRSF14	GO:0001618(virus receptor activity);GO:0002741(positive regulation of cytokine secretion involved in immune response);GO:0005031(tumor necrosis factor-activated receptor activity);GO:0005515(protein binding);GO:0005886(plasma membrane);GO:0005887(integral component of plasma membrane);GO:0006955(immune response);GO:0007166(cell surface receptor signaling pathway);GO:0009897(external side of plasm…	04060(Cytokine-cytokine receptor interaction)	NA	NA	tumor necrosis factor receptor superfamily, member 14 [Source:HGNC Symbol;Acc:HGNC:11912]	1.96698	0.182435	1.01647	0.123667	3.24971	0.341811	4.4629	0.378533	3.55614	0.324813	2.96806	0.27721	1.28571	0.121992	3.65261	0.37026	2.42541	0.252807	3.16425	0.31778
843	0	chr1	+	2556406	2558862	ENST00000482074	3	957	MSTRG.146	TNFRSF14	GO:0001618(virus receptor activity);GO:0002741(positive regulation of cytokine secretion involved in immune response);GO:0005031(tumor necrosis factor-activated receptor activity);GO:0005515(protein binding);GO:0005886(plasma membrane);GO:0005887(integral component of plasma membrane);GO:0006955(immune response);GO:0007166(cell surface receptor signaling pathway);GO:0009897(external side of plasm…	04060(Cytokine-cytokine receptor interaction)	NA	NA	tumor necrosis factor receptor superfamily, member 14 [Source:HGNC Symbol;Acc:HGNC:11912]	5.27708	0.489443	2.56081	0.311557	6.70518	0.705264	11.3512	0.96278	3.88879	0.355197	10.0321	0.93697	3.38265	0.320958	7.10672	0.720398	5.90893	0.615905	7.67596	0.770883
844	0	chr1	+	2556557	2561535	ENST00000496064	5	1480	MSTRG.146	TNFRSF14	GO:0001618(virus receptor activity);GO:0002741(positive regulation of cytokine secretion involved in immune response);GO:0005031(tumor necrosis factor-activated receptor activity);GO:0005515(protein binding);GO:0005886(plasma membrane);GO:0005887(integral component of plasma membrane);GO:0006955(immune response);GO:0007166(cell surface receptor signaling pathway);GO:0009897(external side of plasm…	04060(Cytokine-cytokine receptor interaction)	NA	NA	tumor necrosis factor receptor superfamily, member 14 [Source:HGNC Symbol;Acc:HGNC:11912]	15.9652	1.48075	42.2545	5.14083	65.0386	6.84088	22.2884	1.89045	38.9482	3.55748	31.3677	2.92968	18.441	1.74975	53.6787	5.44133	53.3177	5.55746	81.1557	8.15032
845	0	chr1	+	2556571	2563749	ENST00000463471	5	4255	MSTRG.146	TNFRSF14	GO:0001618(virus receptor activity);GO:0002741(positive regulation of cytokine secretion involved in immune response);GO:0005031(tumor necrosis factor-activated receptor activity);GO:0005515(protein binding);GO:0005886(plasma membrane);GO:0005887(integral component of plasma membrane);GO:0006955(immune response);GO:0007166(cell surface receptor signaling pathway);GO:0009897(external side of plasm…	04060(Cytokine-cytokine receptor interaction)	NA	NA	tumor necrosis factor receptor superfamily, member 14 [Source:HGNC Symbol;Acc:HGNC:11912]	14.5056	1.34538	28.0681	3.41486	28.9902	3.04924	20.1161	1.7062	20.9471	1.91328	19.4673	1.8182	15.6445	1.4844	29.208	2.96077	27.4803	2.86435	50.6035	5.08202
846	0	chr1	+	2557813	2563826	ENST00000466750	6	2603	MSTRG.146	TNFRSF14	GO:0001618(virus receptor activity);GO:0002741(positive regulation of cytokine secretion involved in immune response);GO:0005031(tumor necrosis factor-activated receptor activity);GO:0005515(protein binding);GO:0005886(plasma membrane);GO:0005887(integral component of plasma membrane);GO:0006955(immune response);GO:0007166(cell surface receptor signaling pathway);GO:0009897(external side of plasm…	04060(Cytokine-cytokine receptor interaction)	NA	NA	tumor necrosis factor receptor superfamily, member 14 [Source:HGNC Symbol;Acc:HGNC:11912]	4.22378	0.391751	1.61791	0.196841	11.5118	1.21084	13.376	1.13452	5.51726	0.50394	9.58802	0.895499	5.34987	0.507615	12.5891	1.27614	13.5738	1.41484	20.1951	2.02816
847	0	chr1	+	2559580	2561542	ENST00000471768	3	539	MSTRG.146	TNFRSF14	GO:0001618(virus receptor activity);GO:0002741(positive regulation of cytokine secretion involved in immune response);GO:0005031(tumor necrosis factor-activated receptor activity);GO:0005515(protein binding);GO:0005886(plasma membrane);GO:0005887(integral component of plasma membrane);GO:0006955(immune response);GO:0007166(cell surface receptor signaling pathway);GO:0009897(external side of plasm…	04060(Cytokine-cytokine receptor interaction)	NA	NA	tumor necrosis factor receptor superfamily, member 14 [Source:HGNC Symbol;Acc:HGNC:11912]	0.066907	0.006206	3.63062	0.441713	0.863652	0.090841	0.783775	0.066478	0.391955	0.035801	1.51516	0.141512	0.293163	0.027816	1.39139	0.141043	1.30748	0.136283	0.57832	0.05808
848	0	chr1	+	2560554	2563504	ENST00000463835	4	872	MSTRG.146	TNFRSF14	GO:0001618(virus receptor activity);GO:0002741(positive regulation of cytokine secretion involved in immune response);GO:0005031(tumor necrosis factor-activated receptor activity);GO:0005515(protein binding);GO:0005886(plasma membrane);GO:0005887(integral component of plasma membrane);GO:0006955(immune response);GO:0007166(cell surface receptor signaling pathway);GO:0009897(external side of plasm…	04060(Cytokine-cytokine receptor interaction)	NA	NA	tumor necrosis factor receptor superfamily, member 14 [Source:HGNC Symbol;Acc:HGNC:11912]	3.01336	0.279485	0	0	2.20734	0.232172	2.05178	0.174027	0.697796	0.063736	1.14275	0.106731	0.424938	0.04032	1.40694	0.142619	0.362197	0.037753	0.866124	0.086983
849	0	chr1	+	2560682	2565382	ENST00000482602	4	434	MSTRG.146	TNFRSF14	GO:0001618(virus receptor activity);GO:0002741(positive regulation of cytokine secretion involved in immune response);GO:0005031(tumor necrosis factor-activated receptor activity);GO:0005515(protein binding);GO:0005886(plasma membrane);GO:0005887(integral component of plasma membrane);GO:0006955(immune response);GO:0007166(cell surface receptor signaling pathway);GO:0009897(external side of plasm…	04060(Cytokine-cytokine receptor interaction)	NA	NA	tumor necrosis factor receptor superfamily, member 14 [Source:HGNC Symbol;Acc:HGNC:11912]	0.910038	0.084405	0	0	0	0	0	0	0	0	1.25185	0.11692	0	0	0	0	0	0	0	0
850	0	chr1	+	2561801	2563452	ENST00000480305	3	494	MSTRG.146	TNFRSF14	GO:0001618(virus receptor activity);GO:0002741(positive regulation of cytokine secretion involved in immune response);GO:0005031(tumor necrosis factor-activated receptor activity);GO:0005515(protein binding);GO:0005886(plasma membrane);GO:0005887(integral component of plasma membrane);GO:0006955(immune response);GO:0007166(cell surface receptor signaling pathway);GO:0009897(external side of plasm…	04060(Cytokine-cytokine receptor interaction)	NA	NA	tumor necrosis factor receptor superfamily, member 14 [Source:HGNC Symbol;Acc:HGNC:11912]	4.99226	0.463026	7.45153	0.906579	17.4892	1.83954	12.675	1.07506	1.5944	0.14563	5.25041	0.490376	4.07958	0.387085	6.13872	0.622273	5.81522	0.606137	7.73419	0.776731
851	0	chr1	+	2566410	2569888	ENST00000456687	3	1297	MSTRG.146	RP3-395M20.7	NA	NA	NA	NA	NA	13.7538	1.27565	2.75524	0.335212	3.99089	0.419769	8.41321	0.713589	2.51079	0.229332	8.25216	0.770733	2.2744	0.215803	4.717	0.478155	4.58243	0.47764	7.47789	0.750991
852	j	chr1	+	2576878	2584599	MSTRG.147.1	4	1711	MSTRG.147	RP3-395M20.9	NA	NA	NA	NA	NA	5.98744	0.555328	4.89521	0.595568	4.83861	0.508934	17.1907	1.45808	6.30652	0.576029	15.0105	1.40195	9.66501	0.917052	14.2268	1.44215	5.2388	0.546055	25.9244	2.60354
853	0	chr1	+	2581560	2584533	ENST00000424215	3	626	MSTRG.147	RP3-395M20.9	NA	NA	NA	NA	NA	1.08361	0.100504	0	0	0	0	0.615893	0.052239	0.418257	0.038203	0.519422	0.048513	0.291451	0.027654	0.313652	0.031794	0	0	0.369305	0.037089
854	0	chr1	+	2586491	2589632	ENST00000493183	7	840	MSTRG.148	FAM213B	GO:0001516(prostaglandin biosynthetic process);GO:0005737(cytoplasm);GO:0005783(endoplasmic reticulum);GO:0005829(cytosol);GO:0016616(oxidoreductase activity, acting on the CH-OH group of donors, NAD or NADP as acceptor);GO:0019369(arachidonic acid metabolic process);GO:0019371(cyclooxygenase pathway);GO:0043209(myelin sheath);GO:0044281(small molecule metabolic process);GO:0047017(prostaglandin-…	NA	NA	NA	family with sequence similarity 213, member B [Source:HGNC Symbol;Acc:HGNC:28390]	0.477841	0.044319	0.259831	0.031612	1.60544	0.168863	2.48485	0.210759	0	0	0	0	2.32261	0.220377	2.98638	0.302725	5.29885	0.552315	1.092	0.109667
855	0	chr1	+	2586540	2589658	ENST00000474659	7	785	MSTRG.148	FAM213B	GO:0001516(prostaglandin biosynthetic process);GO:0005737(cytoplasm);GO:0005783(endoplasmic reticulum);GO:0005829(cytosol);GO:0016616(oxidoreductase activity, acting on the CH-OH group of donors, NAD or NADP as acceptor);GO:0019369(arachidonic acid metabolic process);GO:0019371(cyclooxygenase pathway);GO:0043209(myelin sheath);GO:0044281(small molecule metabolic process);GO:0047017(prostaglandin-…	NA	NA	NA	family with sequence similarity 213, member B [Source:HGNC Symbol;Acc:HGNC:28390]	0.530186	0.049174	0.596445	0.072566	1.43608	0.15105	2.77305	0.235203	0	0	0	0	0.99655	0.094556	3.33794	0.338362	5.13073	0.53479	0.929674	0.093365
856	0	chr1	+	2586750	2591467	ENST00000378425	6	2665	MSTRG.148	FAM213B	GO:0001516(prostaglandin biosynthetic process);GO:0005737(cytoplasm);GO:0005783(endoplasmic reticulum);GO:0005829(cytosol);GO:0016616(oxidoreductase activity, acting on the CH-OH group of donors, NAD or NADP as acceptor);GO:0019369(arachidonic acid metabolic process);GO:0019371(cyclooxygenase pathway);GO:0043209(myelin sheath);GO:0044281(small molecule metabolic process);GO:0047017(prostaglandin-…	NA	NA	NA	family with sequence similarity 213, member B [Source:HGNC Symbol;Acc:HGNC:28390]	0	0	0	0	0.460367	0.048422	0	0	1.32253	0.120798	2.04234	0.19075	1.09479	0.103878	1.91132	0.193748	5.21905	0.543996	2.69065	0.270217
857	0	chr1	+	2586750	2591467	ENST00000444521	7	2827	MSTRG.148	FAM213B	GO:0001516(prostaglandin biosynthetic process);GO:0005737(cytoplasm);GO:0005783(endoplasmic reticulum);GO:0005829(cytosol);GO:0016616(oxidoreductase activity, acting on the CH-OH group of donors, NAD or NADP as acceptor);GO:0019369(arachidonic acid metabolic process);GO:0019371(cyclooxygenase pathway);GO:0043209(myelin sheath);GO:0044281(small molecule metabolic process);GO:0047017(prostaglandin-…	NA	NA	NA	family with sequence similarity 213, member B [Source:HGNC Symbol;Acc:HGNC:28390]	3.6192	0.335677	0.137882	0.016775	1.92003	0.201952	8.28463	0.702683	3.91969	0.35802	1.15484	0.10786	0.714014	0.067748	1.7884	0.181287	4.31066	0.449313	8.01243	0.804674
858	0	chr1	+	2586775	2591468	ENST00000419916	7	2749	MSTRG.148	FAM213B	GO:0001516(prostaglandin biosynthetic process);GO:0005737(cytoplasm);GO:0005783(endoplasmic reticulum);GO:0005829(cytosol);GO:0016616(oxidoreductase activity, acting on the CH-OH group of donors, NAD or NADP as acceptor);GO:0019369(arachidonic acid metabolic process);GO:0019371(cyclooxygenase pathway);GO:0043209(myelin sheath);GO:0044281(small molecule metabolic process);GO:0047017(prostaglandin-…	NA	NA	NA	family with sequence similarity 213, member B [Source:HGNC Symbol;Acc:HGNC:28390]	40.3762	3.74485	18.6599	2.27023	79.999	8.41445	55.2242	4.68398	40.1312	3.66554	13.2372	1.23632	12.3156	1.16855	68.1009	6.90329	71.999	7.50466	8.19568	0.823078
859	0	chr1	+	2586780	2591467	ENST00000378424	7	2765	MSTRG.148	FAM213B	GO:0001516(prostaglandin biosynthetic process);GO:0005737(cytoplasm);GO:0005783(endoplasmic reticulum);GO:0005829(cytosol);GO:0016616(oxidoreductase activity, acting on the CH-OH group of donors, NAD or NADP as acceptor);GO:0019369(arachidonic acid metabolic process);GO:0019371(cyclooxygenase pathway);GO:0043209(myelin sheath);GO:0044281(small molecule metabolic process);GO:0047017(prostaglandin-…	NA	NA	NA	family with sequence similarity 213, member B [Source:HGNC Symbol;Acc:HGNC:28390]	9.32921	0.865274	6.95154	0.845748	1.98987	0.209299	6.71214	0.569308	5.5603	0.507871	1.06059	0.099056	0.854064	0.081037	8.26578	0.83789	9.54239	0.994631	9.2189	0.925838
860	0	chr1	+	2586796	2589947	ENST00000537325	6	1096	MSTRG.148	FAM213B	GO:0001516(prostaglandin biosynthetic process);GO:0005737(cytoplasm);GO:0005783(endoplasmic reticulum);GO:0005829(cytosol);GO:0016616(oxidoreductase activity, acting on the CH-OH group of donors, NAD or NADP as acceptor);GO:0019369(arachidonic acid metabolic process);GO:0019371(cyclooxygenase pathway);GO:0043209(myelin sheath);GO:0044281(small molecule metabolic process);GO:0047017(prostaglandin-…	NA	NA	NA	family with sequence similarity 213, member B [Source:HGNC Symbol;Acc:HGNC:28390]	2.93891	0.272581	0	0	4.43514	0.466496	0	0	0	0	1.67444	0.156389	1.64864	0.156429	1.24647	0.126353	0	0	0.518342	0.052056
861	0	chr1	+	2586798	2591463	ENST00000378427	7	2689	MSTRG.148	FAM213B	GO:0001516(prostaglandin biosynthetic process);GO:0005737(cytoplasm);GO:0005783(endoplasmic reticulum);GO:0005829(cytosol);GO:0016616(oxidoreductase activity, acting on the CH-OH group of donors, NAD or NADP as acceptor);GO:0019369(arachidonic acid metabolic process);GO:0019371(cyclooxygenase pathway);GO:0043209(myelin sheath);GO:0044281(small molecule metabolic process);GO:0047017(prostaglandin-…	NA	NA	NA	family with sequence similarity 213, member B [Source:HGNC Symbol;Acc:HGNC:28390]	13.0538	1.21073	0.816016	0.099279	12.7451	1.34055	10.1457	0.860535	20.1097	1.83679	11.9053	1.11192	14.7814	1.40251	13.0121	1.31902	30.7266	3.20273	12.6601	1.27143
862	j	chr1	+	2586806	2591468	MSTRG.148.9	5	3110	MSTRG.148	FAM213B	NA	NA	NA	NA	NA	5.67866	0.526689	0	0	10.6026	1.11521	2.18112	0.184997	8.09823	0.739682	0.867459	0.081019	0.458198	0.043475	2.12789	0.215701	38.7349	4.03745	1.05689	0.106142
863	0	chr1	+	2586817	2589805	ENST00000464043	7	946	MSTRG.148	FAM213B	GO:0001516(prostaglandin biosynthetic process);GO:0005737(cytoplasm);GO:0005783(endoplasmic reticulum);GO:0005829(cytosol);GO:0016616(oxidoreductase activity, acting on the CH-OH group of donors, NAD or NADP as acceptor);GO:0019369(arachidonic acid metabolic process);GO:0019371(cyclooxygenase pathway);GO:0043209(myelin sheath);GO:0044281(small molecule metabolic process);GO:0047017(prostaglandin-…	NA	NA	NA	family with sequence similarity 213, member B [Source:HGNC Symbol;Acc:HGNC:28390]	0	0	0.989467	0.120382	3.49604	0.36772	0.689394	0.058473	2.55126	0.233028	0.635893	0.059391	1.44378	0.136991	3.10507	0.314756	1.26577	0.131935	2.14099	0.215015
864	j	chr1	+	2586828	2590821	MSTRG.148.11	6	2345	MSTRG.148	FAM213B	NA	NA	NA	NA	NA	0.452508	0.04197	0	0	1.81791	0.191211	5.0114	0.425055	1.51678	0.138541	2.6746	0.249801	3.78976	0.359587	4.60547	0.466849	4.04867	0.422004	89.9193	9.03043
865	0	chr1	+	2586833	2588977	ENST00000465233	6	589	MSTRG.148	FAM213B	GO:0001516(prostaglandin biosynthetic process);GO:0005737(cytoplasm);GO:0005783(endoplasmic reticulum);GO:0005829(cytosol);GO:0016616(oxidoreductase activity, acting on the CH-OH group of donors, NAD or NADP as acceptor);GO:0019369(arachidonic acid metabolic process);GO:0019371(cyclooxygenase pathway);GO:0043209(myelin sheath);GO:0044281(small molecule metabolic process);GO:0047017(prostaglandin-…	NA	NA	NA	family with sequence similarity 213, member B [Source:HGNC Symbol;Acc:HGNC:28390]	2.06815	0.191818	0	0	5.05889	0.532103	0.387975	0.032907	0.472856	0.04319	7.61263	0.711002	0.829181	0.078676	1.63238	0.165472	6.00607	0.62603	6.8972	0.692674
866	0	chr1	+	2586877	2588992	ENST00000498083	5	464	MSTRG.148	FAM213B	GO:0001516(prostaglandin biosynthetic process);GO:0005737(cytoplasm);GO:0005783(endoplasmic reticulum);GO:0005829(cytosol);GO:0016616(oxidoreductase activity, acting on the CH-OH group of donors, NAD or NADP as acceptor);GO:0019369(arachidonic acid metabolic process);GO:0019371(cyclooxygenase pathway);GO:0043209(myelin sheath);GO:0044281(small molecule metabolic process);GO:0047017(prostaglandin-…	NA	NA	NA	family with sequence similarity 213, member B [Source:HGNC Symbol;Acc:HGNC:28390]	0	0	0.749351	0.091169	0	0	0	0	0	0	0	0	1.28146	0.12159	0	0	0	0	0	0
867	0	chr1	+	2587042	2589513	ENST00000481683	6	689	MSTRG.148	FAM213B	GO:0001516(prostaglandin biosynthetic process);GO:0005737(cytoplasm);GO:0005783(endoplasmic reticulum);GO:0005829(cytosol);GO:0016616(oxidoreductase activity, acting on the CH-OH group of donors, NAD or NADP as acceptor);GO:0019369(arachidonic acid metabolic process);GO:0019371(cyclooxygenase pathway);GO:0043209(myelin sheath);GO:0044281(small molecule metabolic process);GO:0047017(prostaglandin-…	NA	NA	NA	family with sequence similarity 213, member B [Source:HGNC Symbol;Acc:HGNC:28390]	1.51005	0.140056	0.006582	0.000801	2.3242	0.244464	0.491481	0.041686	1.07621	0.098299	1.90661	0.178073	2.06069	0.195526	1.61376	0.163585	5.78111	0.602582	0.029534	0.002966
868	0	chr1	+	2587078	2591469	ENST00000484099	6	2577	MSTRG.148	FAM213B	GO:0001516(prostaglandin biosynthetic process);GO:0005737(cytoplasm);GO:0005783(endoplasmic reticulum);GO:0005829(cytosol);GO:0016616(oxidoreductase activity, acting on the CH-OH group of donors, NAD or NADP as acceptor);GO:0019369(arachidonic acid metabolic process);GO:0019371(cyclooxygenase pathway);GO:0043209(myelin sheath);GO:0044281(small molecule metabolic process);GO:0047017(prostaglandin-…	NA	NA	NA	family with sequence similarity 213, member B [Source:HGNC Symbol;Acc:HGNC:28390]	4.19972	0.38952	0.004387	0.000534	2.24911	0.236565	1.79167	0.151965	2.65169	0.242201	0.673925	0.062943	4.34739	0.412496	1.97198	0.199897	14.1269	1.47249	0.026174	0.002629
869	0	chr1	+	2587085	2588745	ENST00000477045	3	619	MSTRG.148	FAM213B	GO:0001516(prostaglandin biosynthetic process);GO:0005737(cytoplasm);GO:0005783(endoplasmic reticulum);GO:0005829(cytosol);GO:0016616(oxidoreductase activity, acting on the CH-OH group of donors, NAD or NADP as acceptor);GO:0019369(arachidonic acid metabolic process);GO:0019371(cyclooxygenase pathway);GO:0043209(myelin sheath);GO:0044281(small molecule metabolic process);GO:0047017(prostaglandin-…	NA	NA	NA	family with sequence similarity 213, member B [Source:HGNC Symbol;Acc:HGNC:28390]	1.06442	0.098723	0	0	1.9276	0.202749	0.8172	0.069313	0.523518	0.047817	1.15725	0.108084	0.546788	0.051881	1.30717	0.132506	2.61247	0.272305	0.688415	0.069136
870	0	chr1	+	2588594	2591468	ENST00000476686	2	2506	MSTRG.148	FAM213B	GO:0001516(prostaglandin biosynthetic process);GO:0005737(cytoplasm);GO:0005783(endoplasmic reticulum);GO:0005829(cytosol);GO:0016616(oxidoreductase activity, acting on the CH-OH group of donors, NAD or NADP as acceptor);GO:0019369(arachidonic acid metabolic process);GO:0019371(cyclooxygenase pathway);GO:0043209(myelin sheath);GO:0044281(small molecule metabolic process);GO:0047017(prostaglandin-…	NA	NA	NA	family with sequence similarity 213, member B [Source:HGNC Symbol;Acc:HGNC:28390]	3.55423	0.32965	1.46986	0.178828	10.7697	1.13278	2.47143	0.209621	9.34742	0.853781	0	0	1.2823	0.121669	10.57	1.07146	4.03226	0.420294	0.737858	0.074102
871	0	chr1	-	2590639	2592678	ENST00000471840	3	552	MSTRG.149	MMEL1	GO:0004222(metalloendopeptidase activity);GO:0005615(extracellular space);GO:0005783(endoplasmic reticulum);GO:0005794(Golgi apparatus);GO:0006508(proteolysis);GO:0008270(zinc ion binding);GO:0016020(membrane);GO:0016021(integral component of membrane)	NA	NA	NA	membrane metallo-endopeptidase-like 1 [Source:HGNC Symbol;Acc:HGNC:14668]	0	0	0	0	48.5203	5.10346	0	0	0	0	9.35092	0.873354	53.6069	5.08642	0	0	0	0	75.2411	7.55633
872	j	chr1	-	2590639	2594388	MSTRG.149.1	6	1060	MSTRG.149	MMEL1	NA	NA	NA	NA	NA	4.82957	0.447937	11.2418	1.36772	37.7817	3.97395	61.7249	5.23536	52.7288	4.81618	51.8069	4.83865	17.4377	1.65456	63.565	6.44349	88.5643	9.23132	12.0844	1.21362
873	0	chr1	-	2590643	2632990	ENST00000378412	24	2849	MSTRG.149	MMEL1	GO:0004222(metalloendopeptidase activity);GO:0005615(extracellular space);GO:0005783(endoplasmic reticulum);GO:0005794(Golgi apparatus);GO:0006508(proteolysis);GO:0008270(zinc ion binding);GO:0016020(membrane);GO:0016021(integral component of membrane)	NA	NA	NA	membrane metallo-endopeptidase-like 1 [Source:HGNC Symbol;Acc:HGNC:14668]	35.2761	3.27182	0.512359	0.062335	0.710349	0.074716	0.911216	0.077287	0.095465	0.00872	0.325026	0.030357	2.18357	0.207185	0.323578	0.032801	1.37971	0.143811	0.406839	0.040858
874	0	chr1	-	2590926	2629494	ENST00000502556	19	1943	MSTRG.149	MMEL1	GO:0004222(metalloendopeptidase activity);GO:0005615(extracellular space);GO:0005783(endoplasmic reticulum);GO:0005794(Golgi apparatus);GO:0006508(proteolysis);GO:0008270(zinc ion binding);GO:0016020(membrane);GO:0016021(integral component of membrane)	NA	NA	NA	membrane metallo-endopeptidase-like 1 [Source:HGNC Symbol;Acc:HGNC:14668]	1.93687	0.179643	0	0	0	0	0	0	0	0	0	0	0	0	0	0	0	0	0	0
875	0	chr1	-	2590926	2629494	ENST00000504800	23	2443	MSTRG.149	MMEL1	GO:0004222(metalloendopeptidase activity);GO:0005615(extracellular space);GO:0005783(endoplasmic reticulum);GO:0005794(Golgi apparatus);GO:0006508(proteolysis);GO:0008270(zinc ion binding);GO:0016020(membrane);GO:0016021(integral component of membrane)	NA	NA	NA	membrane metallo-endopeptidase-like 1 [Source:HGNC Symbol;Acc:HGNC:14668]	0	0	0	0	0	0	0	0	0.466209	0.042583	0	0	0	0	0	0	0	0	0	0
876	0	chr1	-	2591694	2592868	ENST00000491941	2	482	MSTRG.149	MMEL1	GO:0004222(metalloendopeptidase activity);GO:0005615(extracellular space);GO:0005783(endoplasmic reticulum);GO:0005794(Golgi apparatus);GO:0006508(proteolysis);GO:0008270(zinc ion binding);GO:0016020(membrane);GO:0016021(integral component of membrane)	NA	NA	NA	membrane metallo-endopeptidase-like 1 [Source:HGNC Symbol;Acc:HGNC:14668]	0	0	0	0	0	0	1.64639	0.139643	1.3621	0.124412	3.12718	0.292072	0	0	3.02592	0.306733	0	0	0	0
877	0	chr1	-	2591694	2592879	ENST00000464195	2	559	MSTRG.149	MMEL1	GO:0004222(metalloendopeptidase activity);GO:0005615(extracellular space);GO:0005783(endoplasmic reticulum);GO:0005794(Golgi apparatus);GO:0006508(proteolysis);GO:0008270(zinc ion binding);GO:0016020(membrane);GO:0016021(integral component of membrane)	NA	NA	NA	membrane metallo-endopeptidase-like 1 [Source:HGNC Symbol;Acc:HGNC:14668]	1.06005	0.098318	0.195548	0.023791	0.822022	0.086462	0.56687	0.048081	0.516823	0.047206	0	0	0.126827	0.012034	1.98844	0.201565	0.601827	0.06273	3.21437	0.322813
878	0	chr1	-	2592655	2594073	ENST00000469962	3	460	MSTRG.149	MMEL1	GO:0004222(metalloendopeptidase activity);GO:0005615(extracellular space);GO:0005783(endoplasmic reticulum);GO:0005794(Golgi apparatus);GO:0006508(proteolysis);GO:0008270(zinc ion binding);GO:0016020(membrane);GO:0016021(integral component of membrane)	NA	NA	NA	membrane metallo-endopeptidase-like 1 [Source:HGNC Symbol;Acc:HGNC:14668]	1.63254	0.151416	3.77797	0.459641	0	0	0	0	0.156009	0.01425	0	0	0	0	0	0	0.454212	0.047344	0	0
879	0	chr1	-	2606281	2611401	ENST00000509374	5	546	MSTRG.149	MMEL1	GO:0004222(metalloendopeptidase activity);GO:0005615(extracellular space);GO:0005783(endoplasmic reticulum);GO:0005794(Golgi apparatus);GO:0006508(proteolysis);GO:0008270(zinc ion binding);GO:0016020(membrane);GO:0016021(integral component of membrane)	NA	NA	NA	membrane metallo-endopeptidase-like 1 [Source:HGNC Symbol;Acc:HGNC:14668]	2.10552	0.195285	0	0	0	0	0	0	0	0	0	0	0	0	0	0	0	0	0	0
880	0	chr1	-	2629758	2632979	ENST00000511099	2	554	MSTRG.149	MMEL1	GO:0004222(metalloendopeptidase activity);GO:0005615(extracellular space);GO:0005783(endoplasmic reticulum);GO:0005794(Golgi apparatus);GO:0006508(proteolysis);GO:0008270(zinc ion binding);GO:0016020(membrane);GO:0016021(integral component of membrane)	NA	NA	NA	membrane metallo-endopeptidase-like 1 [Source:HGNC Symbol;Acc:HGNC:14668]	7.36407	0.683009	0	0	0.545126	0.057337	0	0	0	0	0	0	0	0	0	0	0.659223	0.068713	0	0
881	0	chr1	+	2632568	2636620	ENST00000427302	2	373	MSTRG.150	RP13-436F16.1	NA	NA	NA	NA	NA	0.227882	0.021136	0	0	0	0	0	0	0	0	0	0	0	0	0.404826	0.041037	0	0	0	0
882	0	chr1	-	2635976	2639712	ENST00000579787	1	3737	MSTRG.151	TTC34	GO:0005515(protein binding)	NA	NA	NA	tetratricopeptide repeat domain 34 [Source:HGNC Symbol;Acc:HGNC:34297]	0	0	0	0	0	0	0	0	0	0	0	0	0	0	0	0	1.48	0.154265	0	0
883	0	chr1	-	2635976	2801721	ENST00000401094	9	2222	MSTRG.151	TTC34	GO:0005515(protein binding)	NA	NA	NA	tetratricopeptide repeat domain 34 [Source:HGNC Symbol;Acc:HGNC:34297]	1.66023	0.153985	1.63459	0.198869	1.37529	0.144655	3.34171	0.283436	1.54433	0.141057	2.28408	0.213328	1.43831	0.136472	2.60836	0.264405	1.49195	0.15551	2.42775	0.243814
888	0	chr1	-	3059615	3062531	ENST00000606861	1	2917	MSTRG.152	LINC00982	NA	NA	NA	NA	NA	0	0	2.27318	0.276562	0.179032	0.018831	0.51211	0.043436	0.104902	0.009582	0.457022	0.042685	0	0	0.119643	0.012128	0	0	0.02314	0.002324
890	0	chr1	-	3059617	3061751	ENST00000413472	4	561	MSTRG.152	LINC00982	NA	NA	NA	NA	NA	0	0	5.44302	0.662216	0	0	0	0	0	0	0	0	0	0	0	0	0	0	0	0
891	0	chr1	-	3059617	3062032	ENST00000453118	3	1697	MSTRG.152	LINC00982	NA	NA	NA	NA	NA	0	0	0.688481	0.083763	0.322391	0.03391	0	0	0.136712	0.012487	0.467708	0.043683	0	0	0	0	0	0	0	0
892	0	chr1	-	3059617	3068437	ENST00000445317	7	4247	MSTRG.152	LINC00982	NA	NA	NA	NA	NA	1.89839	0.176074	6.67999	0.81271	2.65436	0.279191	0.810046	0.068706	2.02013	0.184516	2.5543	0.238566	1.59926	0.151743	3.28725	0.333224	0.275394	0.028705	1.14557	0.115048
895	0	chr1	-	3064072	3067769	ENST00000321336	2	664	MSTRG.152	LINC00982	NA	NA	NA	NA	NA	0	0	16.7081	2.03276	5.40165	0.568156	1.20953	0.102589	0	0	3.37718	0.315421	0	0	0	0	0	0	0.157582	0.015826
896	0	chr1	+	3069168	3434342	ENST00000511072	16	4282	MSTRG.153	PRDM16	GO:0000122(negative regulation of transcription from RNA polymerase II promoter);GO:0003676(nucleic acid binding);GO:0003713(transcription coactivator activity);GO:0005515(protein binding);GO:0005634(nucleus);GO:0005829(cytosol);GO:0006325(chromatin organization);GO:0006351(transcription, DNA-templated);GO:0006355(regulation of transcription, DNA-templated);GO:0017053(transcriptional repressor co…	NA	NA	NA	PR domain containing 16 [Source:HGNC Symbol;Acc:HGNC:14000]	0	0	8.63888	1.05103	7.424	0.78087	0	0	0	0	0	0	5.07157	0.481209	0	0	0	0	1.77016	0.177774
897	0	chr1	+	3069183	3186591	ENST00000607632	2	581	MSTRG.153	PRDM16	GO:0000122(negative regulation of transcription from RNA polymerase II promoter);GO:0003676(nucleic acid binding);GO:0003713(transcription coactivator activity);GO:0005515(protein binding);GO:0005634(nucleus);GO:0005829(cytosol);GO:0006325(chromatin organization);GO:0006351(transcription, DNA-templated);GO:0006355(regulation of transcription, DNA-templated);GO:0017053(transcriptional repressor co…	NA	NA	NA	PR domain containing 16 [Source:HGNC Symbol;Acc:HGNC:14000]	0.43194	0.040062	0	0	9.76702	1.02731	0	0	12.0242	1.09827	1.97508	0.184468	0.564818	0.053592	0.196213	0.01989	0	0	0	0
898	0	chr1	+	3069197	3435421	ENST00000378391	17	5447	MSTRG.153	PRDM16	GO:0000122(negative regulation of transcription from RNA polymerase II promoter);GO:0003676(nucleic acid binding);GO:0003713(transcription coactivator activity);GO:0005515(protein binding);GO:0005634(nucleus);GO:0005829(cytosol);GO:0006325(chromatin organization);GO:0006351(transcription, DNA-templated);GO:0006355(regulation of transcription, DNA-templated);GO:0017053(transcriptional repressor co…	NA	NA	NA	PR domain containing 16 [Source:HGNC Symbol;Acc:HGNC:14000]	0	0	8.11049	0.98675	0	0	0.154936	0.013141	0	0	0	0	1.48931	0.141311	0	0	0	0	0	0
899	0	chr1	+	3069211	3434342	ENST00000514189	16	4236	MSTRG.153	PRDM16	GO:0000122(negative regulation of transcription from RNA polymerase II promoter);GO:0003676(nucleic acid binding);GO:0003713(transcription coactivator activity);GO:0005515(protein binding);GO:0005634(nucleus);GO:0005829(cytosol);GO:0006325(chromatin organization);GO:0006351(transcription, DNA-templated);GO:0006355(regulation of transcription, DNA-templated);GO:0017053(transcriptional repressor co…	NA	NA	NA	PR domain containing 16 [Source:HGNC Symbol;Acc:HGNC:14000]	0	0	0	0	0	0	0.581413	0.049314	0	0	0.963243	0.089965	0	0	1.24099	0.125797	0	0	1.44786	0.145406
900	0	chr1	+	3069211	3438621	ENST00000270722	17	8690	MSTRG.153	PRDM16	GO:0000122(negative regulation of transcription from RNA polymerase II promoter);GO:0003676(nucleic acid binding);GO:0003713(transcription coactivator activity);GO:0005515(protein binding);GO:0005634(nucleus);GO:0005829(cytosol);GO:0006325(chromatin organization);GO:0006351(transcription, DNA-templated);GO:0006355(regulation of transcription, DNA-templated);GO:0017053(transcriptional repressor co…	NA	NA	NA	PR domain containing 16 [Source:HGNC Symbol;Acc:HGNC:14000]	0.544754	0.050525	0	0	0	0	1.67088	0.14172	0.981967	0.089692	4.15676	0.388231	0	0	1.7187	0.174222	0.784917	0.081814	1.01128	0.101561
901	0	chr1	-	3132927	3133709	ENST00000440516	2	469	MSTRG.154	RP1-163G9.2	NA	NA	NA	NA	NA	0	0	1.76895	0.215216	2.25373	0.237052	0.965885	0.081924	3.77652	0.344942	0.604728	0.05648	3.71264	0.352269	0.637527	0.064625	0.643923	0.067118	0	0
902	0	chr1	+	3205988	3208664	ENST00000624175	1	2677	MSTRG.155	RP11-193J6.1	NA	NA	NA	NA	NA	0	0	0	0	0	0	0.649981	0.05513	3.34105	0.305167	0	0	0	0	0.902503	0.091485	0.112813	0.011759	0.712365	0.071542
903	0	chr1	+	3237931	3433925	ENST00000512462	16	3723	MSTRG.153	PRDM16	GO:0000122(negative regulation of transcription from RNA polymerase II promoter);GO:0003676(nucleic acid binding);GO:0003713(transcription coactivator activity);GO:0005515(protein binding);GO:0005634(nucleus);GO:0005829(cytosol);GO:0006325(chromatin organization);GO:0006351(transcription, DNA-templated);GO:0006355(regulation of transcription, DNA-templated);GO:0017053(transcriptional repressor co…	NA	NA	NA	PR domain containing 16 [Source:HGNC Symbol;Acc:HGNC:14000]	0	0	0.762254	0.092738	0.456104	0.047974	0.942706	0.079958	0	0	0	0	0.599244	0.056858	0.524609	0.053179	0	0	0	0
904	0	chr1	+	3244132	3386918	ENST00000463591	3	384	MSTRG.153	PRDM16	GO:0000122(negative regulation of transcription from RNA polymerase II promoter);GO:0003676(nucleic acid binding);GO:0003713(transcription coactivator activity);GO:0005515(protein binding);GO:0005634(nucleus);GO:0005829(cytosol);GO:0006325(chromatin organization);GO:0006351(transcription, DNA-templated);GO:0006355(regulation of transcription, DNA-templated);GO:0017053(transcriptional repressor co…	NA	NA	NA	PR domain containing 16 [Source:HGNC Symbol;Acc:HGNC:14000]	0	0	0.081183	0.009877	1.48873	0.156588	0	0	1.71676	0.156806	0	0	0	0	0.665764	0.067488	0	0	0	0
905	i	chr1	+	3255209	3260755	MSTRG.156.1	1	5547	MSTRG.156	PRDM16	NA	NA	NA	NA	NA	3.03276	0.281285	0	0	14.4988	1.52501	1.50478	0.127632	0	0	2.40761	0.224865	0	0	0	0	0.503876	0.05252	1.94105	0.194936
906	i	chr1	+	3280026	3281474	MSTRG.157.1	1	1449	MSTRG.157	PRDM16	NA	NA	NA	NA	NA	2.32229	0.21539	16.011	1.94796	0	0	1.87578	0.159099	0	0	0	0	0	0	0	0	0.416839	0.043448	1.88199	0.189005
907	i	chr1	+	3287681	3299851	MSTRG.158.1	1	12171	MSTRG.158	PRDM16	NA	NA	NA	NA	NA	0	0	8.89282	1.08193	16.5622	1.74204	0	0	1.91352	0.174779	0	0	5.15627	0.489246	0	0	0.320762	0.033434	0	0
908	i	chr1	+	3300281	3301258	MSTRG.159.1	1	978	MSTRG.159	PRDM16	NA	NA	NA	NA	NA	3.38548	0.314	0	0	24.833	2.61198	0	0	0	0	0	0	0	0	0	0	0	0	3.92382	0.394063
909	0	chr1	-	3306636	3310096	ENST00000607061	1	3461	MSTRG.160	RP11-22L13.1	NA	NA	NA	NA	NA	0	0	12.9506	1.57561	0	0	0	0	0	0	2.97082	0.277468	0	0	0	0	0	0	0	0
910	i	chr1	-	3311462	3323551	MSTRG.161.1	3	2583	MSTRG.161	PRDM16	NA	NA	NA	NA	NA	19.5842	1.81641	1.21216	0.147475	46.5506	4.89628	6.77819	0.57491	20.0045	1.82719	3.53977	0.330606	52.675	4.998	2.39735	0.243015	35.5664	3.70719	3.10238	0.311566
911	i	chr1	+	3331463	3332362	MSTRG.162.1	1	900	MSTRG.162	PRDM16	NA	NA	NA	NA	NA	0	0	14.6178	1.77845	0	0	0	0	0	0	0	0	0	0	0	0	0.167778	0.017488	1.40556	0.141157
912	0	chr1	+	3396491	3434293	ENST00000509860	13	3737	MSTRG.153	PRDM16	GO:0000122(negative regulation of transcription from RNA polymerase II promoter);GO:0003676(nucleic acid binding);GO:0003713(transcription coactivator activity);GO:0005515(protein binding);GO:0005634(nucleus);GO:0005829(cytosol);GO:0006325(chromatin organization);GO:0006351(transcription, DNA-templated);GO:0006355(regulation of transcription, DNA-templated);GO:0017053(transcriptional repressor co…	NA	NA	NA	PR domain containing 16 [Source:HGNC Symbol;Acc:HGNC:14000]	4.67245	0.433365	10.0288	1.22013	8.96152	0.942589	0	0	10.0832	0.920985	0	0	4.67242	0.443336	0	0	0	0	0	0
913	0	chr1	+	3424919	3434095	ENST00000378389	5	1142	MSTRG.153	PRDM16	GO:0000122(negative regulation of transcription from RNA polymerase II promoter);GO:0003676(nucleic acid binding);GO:0003713(transcription coactivator activity);GO:0005515(protein binding);GO:0005634(nucleus);GO:0005829(cytosol);GO:0006325(chromatin organization);GO:0006351(transcription, DNA-templated);GO:0006355(regulation of transcription, DNA-templated);GO:0017053(transcriptional repressor co…	NA	NA	NA	PR domain containing 16 [Source:HGNC Symbol;Acc:HGNC:14000]	0	0	0	0	0.008757	0.000921	0.208975	0.017725	0	0	0.00613	0.000573	0.184961	0.01755	0.189579	0.019217	0	0	0.356257	0.035778
914	0	chr1	+	3425216	3426072	ENST00000606170	2	557	MSTRG.153	PRDM16	GO:0000122(negative regulation of transcription from RNA polymerase II promoter);GO:0003676(nucleic acid binding);GO:0003713(transcription coactivator activity);GO:0005515(protein binding);GO:0005634(nucleus);GO:0005829(cytosol);GO:0006325(chromatin organization);GO:0006351(transcription, DNA-templated);GO:0006355(regulation of transcription, DNA-templated);GO:0017053(transcriptional repressor co…	NA	NA	NA	PR domain containing 16 [Source:HGNC Symbol;Acc:HGNC:14000]	2.3668	0.219518	3.58678	0.43638	1.96753	0.206949	0	0	2.93299	0.267896	0.54219	0.050639	0.271095	0.025722	0.684919	0.069429	0	0	0	0
915	j	chr1	+	3454420	3485690	MSTRG.167.2	15	7661	MSTRG.167	ARHGEF16	NA	NA	NA	NA	NA	6.24405	0.579129	0.492829	0.059959	7.94041	0.835188	10.5494	0.894771	8.32111	0.760039	6.82678	0.637605	6.94406	0.658877	11.4685	1.16254	7.43023	0.774474	17.6272	1.77027
[truncated: 187,128 more rows]
