# Supplementary material for: Comprehensive analysis of long noncoding RNA and mRNA in five colorectal cancer tissues and five normal tissues
Source: Biosci Rep. 2020 Feb 14;40(2):BSR20191139. doi: 10.1042/BSR20191139 (PMC7028436; doi:10.1042/BSR20191139)
Supplement: Supplementary Table S1 and S2 [file BSR-2019-1139_supp.zip › BSR-2019-1139_suppST1.xlsx]

## Sheet: Sheet1
Table S1. mRNA differential expression in five colorectal cancer tissues and five adjacent normal tissues (P < 0.05)
gene_id	gene_name	FPKM.CRC1	FPKM.N1	fc	log2(fc)	pval	FPKM.CRC2	FPKM.N2	fc	log2(fc)	pval	FPKM.CRC3	FPKM.N3	fc	log2(fc)	pval	FPKM.CRC4	FPKM.N4	fc	log2(fc)	pval	FPKM.CRC5	FPKM.N5	fc	log2(fc)	pval	transcript_id	GO	KEGG	KO_ENTRY	EC	Description
MSTRG.23951	XRN2	32.8825	11.013	2.98578	1.57811	0.000126	25.8733	10.4045	2.48673	1.31425	0.017744	24.6525	9.5844	2.57215	1.36297	0.0078424	42.5453	12.0284	3.53708	1.82256	1.0557e-05	19.9606	9.03811	2.20849	1.14306	0.026719	ENST00000377191	GO:0000738(DNA catabolic process, exonucleolytic);GO:0001147(transcription termination site sequence-specific DNA binding);GO:0003676(nucleic acid binding);GO:0004518(nuclease activity);GO:0004527(exonuclease activity);GO:0004534(5'-3' exoribonuclease activity);GO:0005515(protein binding);GO:0005634(nucleus);GO:0005730(nucleolus);GO:0006139(nucleobase-containing compound metabolic process);GO:000…	03008(Ribosome biogenesis in eukaryotes);03018(RNA degradation)	NA	NA	5'-3' exoribonuclease 2 [Source:HGNC Symbol;Acc:HGNC:12836]
MSTRG.32645	HIST1H2AI	97.6402	5.3203	18.3524	4.1979	3.1166e-23	48.7109	23.9789	2.03141	1.02248	0.0087603	79.5101	21.3567	3.72297	1.89645	2.9458e-09	124.609	20.3406	6.12611	2.61497	8.1725e-20	63.2016	14.3358	4.40865	2.14034	4.6976e-09	ENST00000358739	GO:0000786(nucleosome);GO:0003677(DNA binding);GO:0005515(protein binding);GO:0005634(nucleus);GO:0008150(biological_process);GO:0019899(enzyme binding);GO:0046982(protein heterodimerization activity);GO:0070062(extracellular exosome)	05322(Systemic lupus erythematosus)	NA	NA	histone cluster 1, H2ai [Source:HGNC Symbol;Acc:HGNC:4725]
MSTRG.34842	ANLN	97.6402	5.3203	18.3524	4.1979	3.1166e-23	48.7109	23.9789	2.03141	1.02248	0.0087603	79.5101	21.3567	3.72297	1.89645	2.9458e-09	124.609	20.3406	6.12611	2.61497	8.1725e-20	63.2016	14.3358	4.40865	2.14034	4.6976e-09	ENST00000265748;ENST00000396068;ENST00000424865;ENST00000418118;ENST00000460598;ENST00000429082;ENST00000452877;ENST00000495714;ENST00000446635;ENST00000457743;ENST00000491782	GO:0000281(mitotic cytokinesis);GO:0000921(septin ring assembly);GO:0002244(hematopoietic progenitor cell differentiation);GO:0003779(actin binding);GO:0005515(protein binding);GO:0005654(nucleoplasm);GO:0005826(actomyosin contractile ring);GO:0007067(mitotic nuclear division);GO:0007096(regulation of exit from mitosis);GO:0015629(actin cytoskeleton);GO:0043231(intracellular membrane-bounded orga…	NA	NA	NA	anillin, actin binding protein [Source:HGNC Symbol;Acc:HGNC:14082]
MSTRG.2205	TXNIP	17.5837	123.373	0.142524	-2.81072	1.211e-15	22.4591	92.0708	0.243933	-2.03544	6.7418e-12	15.8935	57.4235	0.276777	-1.85321	2.2505e-06	31.3188	94.0836	0.332883	-1.58691	2.0078e-07	27.4658	55.3884	0.495876	-1.01195	0.0058629	ENST00000582401;ENST00000488537;ENST00000486597;ENST00000425134	GO:0000122(negative regulation of transcription from RNA polymerase II promoter);GO:0004857(enzyme inhibitor activity);GO:0005515(protein binding);GO:0005634(nucleus);GO:0005737(cytoplasm);GO:0005758(mitochondrial intermembrane space);GO:0005829(cytosol);GO:0006351(transcription, DNA-templated);GO:0006606(protein import into nucleus);GO:0006979(response to oxidative stress);GO:0007049(cell cycle)…	NA	NA	NA	thioredoxin interacting protein [Source:HGNC Symbol;Acc:HGNC:16952]
MSTRG.24276	MYBL2	28.3732	1.61056	17.617	4.1389	9.5552e-08	21.6636	4.06025	5.33553	2.41563	0.00094851	30.6796	3.14127	9.76662	3.28786	1.4451e-06	44.21	3.16149	13.9839	3.8057	4.9302e-10	34.7041	3.17051	10.9459	3.45232	9.3048e-08	ENST00000396863;ENST00000217026	GO:0000086(G2/M transition of mitotic cell cycle);GO:0000278(mitotic cell cycle);GO:0000978(RNA polymerase II core promoter proximal region sequence-specific DNA binding);GO:0001077(RNA polymerase II core promoter proximal region sequence-specific DNA binding transcription factor activity involved in positive regulation of transcription);GO:0003677(DNA binding);GO:0003682(chromatin binding);GO:00…	NA	NA	NA	v-myb avian myeloblastosis viral oncogene homolog-like 2 [Source:HGNC Symbol;Acc:HGNC:7548]
MSTRG.22948	COL3A1	187.689	441.784	0.424842	-1.235	2.6467e-16	137.035	52.7739	2.59665	1.37665	1.4573e-08	232.909	74.4887	3.12677	1.64467	1.5388e-20	151.483	52.2497	2.8992	1.53566	7.2172e-14	257.041	109.248	2.35283	1.23439	4.7683e-17	ENST00000304636;ENST00000317840;ENST00000470167;ENST00000450867;ENST00000467886;ENST00000487010	GO:0001501(skeletal system development);GO:0001568(blood vessel development);GO:0005178(integrin binding);GO:0005201(extracellular matrix structural constituent);GO:0005515(protein binding);GO:0005576(extracellular region);GO:0005578(proteinaceous extracellular matrix);GO:0005581(collagen trimer);GO:0005586(collagen type III trimer);GO:0005615(extracellular space);GO:0005788(endoplasmic reticulum…	04510(Focal adhesion);04512(ECM-receptor interaction);04974(Protein digestion and absorption);05146(Amoebiasis)	NA	NA	collagen, type III, alpha 1 [Source:HGNC Symbol;Acc:HGNC:2201]
MSTRG.4757	C10orf99	25.6972	0.293277	87.6208	6.4532	6.6273e-08	15.2279	60.8881	0.250096	-1.99945	3.289e-08	19.3206	69.7987	0.276805	-1.85306	1.8465e-07	23.2621	104.882	0.221794	-2.17271	1.0391e-11	5.4889	111.87	0.0490648	-4.34917	3.2876e-21	ENST00000372126	GO:0005125(cytokine activity);GO:0005576(extracellular region);GO:0005615(extracellular space);GO:0050830(defense response to Gram-positive bacterium);GO:0050832(defense response to fungus);GO:0051782(negative regulation of cell division);GO:1902807(negative regulation of cell cycle G1/S phase transition)	NA	NA	NA	chromosome 10 open reading frame 99 [Source:HGNC Symbol;Acc:HGNC:31428]
MSTRG.15559	CPNE7	5.13145	0.123232	41.6406	5.37992	0.01767	6.66147	0.0436167	152.728	7.25482	0.013449	4.29518	0.0832353	51.6028	5.68938	0.041065	8.35197	0.126319	66.118	6.04697	0.0033478	9.85132	0.0618859	159.185	7.31456	0.0012825	ENST00000268720;ENST00000525982;ENST00000319518;ENST00000532500;ENST00000529800;ENST00000568977;ENST00000566398;ENST00000526232;ENST00000564421	GO:0005215(transporter activity);GO:0005515(protein binding);GO:0005634(nucleus);GO:0005737(cytoplasm);GO:0005886(plasma membrane);GO:0006629(lipid metabolic process);GO:0006644(phospholipid metabolic process);GO:0006810(transport);GO:0044281(small molecule metabolic process);GO:0046474(glycerophospholipid biosynthetic process);GO:0070062(extracellular exosome);GO:0071277(cellular response to cal…	NA	NA	NA	copine VII [Source:HGNC Symbol;Acc:HGNC:2320]
MSTRG.15480	SLC7A5	27.6645	2.65536	10.4184	3.38106	6.0163e-07	26.0248	1.72782	15.0623	3.91287	8.9572e-06	14.6258	1.5257	9.5863	3.26097	0.00090935	12.4899	3.43384	3.63729	1.86286	0.015625	56.7055	9.27541	6.11353	2.61201	9.1422e-10	ENST00000565644;ENST00000261622;ENST00000563489	GO:0003333(amino acid transmembrane transport);GO:0005634(nucleus);GO:0005730(nucleolus);GO:0005737(cytoplasm);GO:0005829(cytosol);GO:0005886(plasma membrane);GO:0005887(integral component of plasma membrane);GO:0006520(cellular amino acid metabolic process);GO:0006810(transport);GO:0006811(ion transport);GO:0006865(amino acid transport);GO:0007399(nervous system development);GO:0007596(blood coa…	NA	NA	NA	solute carrier family 7 (amino acid transporter light chain, L system), member 5 [Source:HGNC Symbol;Acc:HGNC:11063]
MSTRG.24401	CSE1L	32.2836	5.78077	5.58465	2.48147	1.6176e-06	23.8544	6.05098	3.94224	1.97901	0.0020912	30.0165	5.35951	5.60061	2.48558	2.3288e-05	37.8445	5.23054	7.2353	2.85505	1.8481e-07	34.3001	3.4319	9.9945	3.32113	1.5998e-07	ENST00000396192;ENST00000262982;ENST00000469700	GO:0005488(binding);GO:0005515(protein binding);GO:0005634(nucleus);GO:0005654(nucleoplasm);GO:0005737(cytoplasm);GO:0006611(protein export from nucleus);GO:0006886(intracellular protein transport);GO:0006915(apoptotic process);GO:0008262(importin-alpha export receptor activity);GO:0008283(cell proliferation);GO:0008536(Ran GTPase binding);GO:0016020(membrane);GO:0070062(extracellular exosome)	NA	NA	NA	CSE1 chromosome segregation 1-like (yeast) [Source:HGNC Symbol;Acc:HGNC:2431]
MSTRG.31915	SPARC	95.9919	275.888	0.347938	-1.5231	4.4645e-15	85.0758	23.2683	3.65629	1.87038	2.1599e-08	146.706	36.6749	4.00017	2.00006	8.7238e-17	103.88	29.5866	3.51104	1.8119	6.838e-12	134.439	45.6366	2.94585	1.55868	1.3725e-12	ENST00000231061;ENST00000520687;ENST00000538026;ENST00000537849;ENST00000521569;ENST00000524277;ENST00000539687;ENST00000521327;ENST00000522348	GO:0001503(ossification);GO:0001937(negative regulation of endothelial cell proliferation);GO:0002576(platelet degranulation);GO:0005509(calcium ion binding);GO:0005515(protein binding);GO:0005518(collagen binding);GO:0005576(extracellular region);GO:0005578(proteinaceous extracellular matrix);GO:0005604(basement membrane);GO:0005615(extracellular space);GO:0005622(intracellular);GO:0005634(nucle…	NA	NA	NA	secreted protein, acidic, cysteine-rich (osteonectin) [Source:HGNC Symbol;Acc:HGNC:11219]
MSTRG.23691	ZNF343	12.691	4.00817	3.16629	1.66279	0.014132	14.3779	4.01512	3.58094	1.84034	0.022841	13.4479	3.47484	3.87008	1.95236	0.013023	16.8246	3.6292	4.63589	2.21285	0.00203	10.8632	3.70283	2.93377	1.55276	0.044523	ENST00000381342;ENST00000438552;ENST00000339610;ENST00000474384;ENST00000461548;ENST00000465019;ENST00000278772;ENST00000617391;ENST00000612935;ENST00000445484;ENST00000381253;ENST00000421216	GO:0003676(nucleic acid binding);GO:0003677(DNA binding);GO:0005515(protein binding);GO:0005622(intracellular);GO:0005634(nucleus);GO:0006351(transcription, DNA-templated);GO:0006355(regulation of transcription, DNA-templated);GO:0046872(metal ion binding)	NA	NA	NA	zinc finger protein 343 [Source:HGNC Symbol;Acc:HGNC:16017]
MSTRG.24543	PSMA7	25.8013	8.45216	3.05263	1.61005	0.00059145	24.7926	9.31922	2.66038	1.41163	0.013968	29.7482	10.471	2.84101	1.50641	0.0017461	30.6912	9.70489	3.16245	1.66104	0.00040349	33.2354	9.3305	3.56202	1.8327	9.951e-05	ENST00000442551;ENST00000370873;ENST00000484488;ENST00000370861;ENST00000486193;ENST00000370858	GO:0000082(G1/S transition of mitotic cell cycle);GO:0000209(protein polyubiquitination);GO:0000278(mitotic cell cycle);GO:0000502(proteasome complex);GO:0002223(stimulatory C-type lectin receptor signaling pathway);GO:0002474(antigen processing and presentation of peptide antigen via MHC class I);GO:0002479(antigen processing and presentation of exogenous peptide antigen via MHC class I, TAP-dep…	03050(Proteasome)	NA	NA	proteasome (prosome, macropain) subunit, alpha type, 7 [Source:HGNC Symbol;Acc:HGNC:9536]
MSTRG.17489	ABCA8	0.528368	8.56598	0.0616821	-4.019	0.014865	0.243122	5.08247	0.0478354	-4.38578	0.029676	0.232975	4.76841	0.0488581	-4.35526	0.045884	0.0444876	4.46629	0.00996076	-6.64953	0.044921	0.533572	6.15851	0.0866397	-3.52883	0.036947	ENST00000269080;ENST00000430352;ENST00000586539;ENST00000588458;ENST00000586292;ENST00000591459;ENST00000589980;ENST00000541225;ENST00000615593;ENST00000590359;ENST00000587206;ENST00000428549;ENST00000585850	GO:0005215(transporter activity);GO:0005524(ATP binding);GO:0005743(mitochondrial inner membrane);GO:0005886(plasma membrane);GO:0006810(transport);GO:0006869(lipid transport);GO:0008152(metabolic process);GO:0016021(integral component of membrane);GO:0016887(ATPase activity);GO:0042626(ATPase activity, coupled to transmembrane movement of substances);GO:0043231(intracellular membrane-bounded org…	02010(ABC transporters)	NA	NA	ATP-binding cassette, sub-family A (ABC1), member 8 [Source:HGNC Symbol;Acc:HGNC:38]
MSTRG.31873	SLC26A2	25.7634	1.36978	18.8084	4.23331	3.2422e-07	4.26372	218.427	0.0195201	-5.6789	6.1529e-50	29.6034	285.862	0.103558	-3.27148	1.1523e-45	3.40627	252.628	0.0134834	-6.21268	6.7753e-51	4.0237	49.43	0.081402	-3.61879	2.4897e-09	ENST00000286298;ENST00000433184	GO:0001503(ossification);GO:0005886(plasma membrane);GO:0005887(integral component of plasma membrane);GO:0005975(carbohydrate metabolic process);GO:0006805(xenobiotic metabolic process);GO:0006811(ion transport);GO:0008271(secondary active sulfate transmembrane transporter activity);GO:0008272(sulfate transport);GO:0015116(sulfate transmembrane transporter activity);GO:0016020(membrane);GO:00160…	NA	NA	NA	solute carrier family 26 (anion exchanger), member 2 [Source:HGNC Symbol;Acc:HGNC:10994]
MSTRG.21359	CCT4	42.3583	12.7349	3.32615	1.73385	4.4431e-06	31.4356	13.2601	2.3707	1.24531	0.012433	34.1307	13.4239	2.54253	1.34626	0.0019268	35.1067	12.167	2.88541	1.52878	0.00032886	41.0385	10.841	3.78548	1.92048	8.8257e-06	ENST00000394440;ENST00000544079;ENST00000461540;ENST00000461370	GO:0002199(zona pellucida receptor complex);GO:0005515(protein binding);GO:0005524(ATP binding);GO:0005654(nucleoplasm);GO:0005737(cytoplasm);GO:0005813(centrosome);GO:0005829(cytosol);GO:0005832(chaperonin-containing T-complex);GO:0005874(microtubule);GO:0006457(protein folding);GO:0007339(binding of sperm to zona pellucida);GO:0042470(melanosome);GO:0044267(cellular protein metabolic process);G…	NA	NA	NA	chaperonin containing TCP1, subunit 4 (delta) [Source:HGNC Symbol;Acc:HGNC:1617]
MSTRG.6419	CD248	8.99715	113.624	0.0791838	-3.65865	7.5715e-18	0	5.99821	-Inf	-Inf	0.011362	0	6.67253	-Inf	-Inf	0.010875	0	6.48541	-Inf	-Inf	0.014093	12.3853	0	Inf	Inf	0.00026949	ENST00000311330	GO:0003674(molecular_function);GO:0005509(calcium ion binding);GO:0005515(protein binding);GO:0005578(proteinaceous extracellular matrix);GO:0005737(cytoplasm);GO:0008150(biological_process);GO:0008284(positive regulation of cell proliferation);GO:0016021(integral component of membrane);GO:0016477(cell migration);GO:0030246(carbohydrate binding);GO:0048535(lymph node development);GO:0050840(extra…	NA	NA	NA	CD248 molecule, endosialin [Source:HGNC Symbol;Acc:HGNC:18219]
MSTRG.15560	DPEP1	10.3066	0.301146	34.2247	5.09696	0.00084199	11.7077	0.0441769	265.019	8.04995	0.00099809	7.23541	0.0981732	73.7004	6.2036	0.0074876	14.0738	0.244289	57.611	5.84827	0.00014687	5.22153	0.116354	44.8763	5.48788	0.021975	ENST00000570029;ENST00000421184;ENST00000565249;ENST00000564281;ENST00000568281;ENST00000393092;ENST00000561484;ENST00000261615;ENST00000564645	GO:0005515(protein binding);GO:0005615(extracellular space);GO:0005634(nucleus);GO:0005886(plasma membrane);GO:0006508(proteolysis);GO:0006691(leukotriene metabolic process);GO:0006749(glutathione metabolic process);GO:0006805(xenobiotic metabolic process);GO:0008235(metalloexopeptidase activity);GO:0008237(metallopeptidase activity);GO:0008239(dipeptidyl-peptidase activity);GO:0008270(zinc ion b…	NA	NA	NA	dipeptidase 1 (renal) [Source:HGNC Symbol;Acc:HGNC:3002]
MSTRG.21652	REG1A	1140.78	1.33639	853.628	9.73746	0	202.202	0.00573333	35267.8	15.1061	4.2735e-43	52.241	0.0820766	636.49	9.314	2.5753e-13	4.35513	0	Inf	Inf	0.030392	6.91007	0.0657233	105.139	6.71615	0.0072703	ENST00000488524;ENST00000233735;ENST00000461579;ENST00000485184	GO:0008083(growth factor activity);GO:0008284(positive regulation of cell proliferation);GO:0030246(carbohydrate binding);GO:0070062(extracellular exosome)	NA	NA	NA	regenerating islet-derived 1 alpha [Source:HGNC Symbol;Acc:HGNC:9951]
MSTRG.2086	HMGCS2	31.1119	0.350894	88.6649	6.47029	2.7818e-09	12.8987	130.131	0.0991209	-3.33467	1.8748e-24	7.51435	111.649	0.0673034	-3.89318	6.1729e-21	20.7767	153.378	0.135461	-2.88405	1.0359e-21	4.07148	71.175	0.0572039	-4.12774	9.9522e-14	ENST00000369406;ENST00000544913;ENST00000472375;ENST00000476640	GO:0001822(kidney development);GO:0001889(liver development);GO:0003824(catalytic activity);GO:0004421(hydroxymethylglutaryl-CoA synthase activity);GO:0005739(mitochondrion);GO:0005743(mitochondrial inner membrane);GO:0005759(mitochondrial matrix);GO:0006695(cholesterol biosynthetic process);GO:0007420(brain development);GO:0007494(midgut development);GO:0007584(response to nutrient);GO:0008152(m…	00072(Synthesis and degradation of ketone bodies);00280(Valine, leucine and isoleucine degradation);00650(Butanoate metabolism);00900(Terpenoid backbone biosynthesis);01100(Metabolic pathways);03320(PPAR signaling pathway)	NA	NA	3-hydroxy-3-methylglutaryl-CoA synthase 2 (mitochondrial) [Source:HGNC Symbol;Acc:HGNC:5008]
MSTRG.35512	COL1A2	108.085	303.704	0.35589	-1.4905	6.7765e-16	73.8329	31.0873	2.37502	1.24794	0.00012406	180.845	42.7459	4.2307	2.0809	3.3121e-21	115.956	27.4944	4.21743	2.07636	4.7741e-15	171.135	42.9559	3.98397	1.99421	1.7976e-20	ENST00000297268;ENST00000620463;ENST00000488298;ENST00000473573;ENST00000497316;ENST00000461525;ENST00000467931;ENST00000481570;ENST00000469732;ENST00000478215;ENST00000488121;ENST00000492110;ENST00000464916	GO:0001501(skeletal system development);GO:0001568(blood vessel development);GO:0005201(extracellular matrix structural constituent);GO:0005515(protein binding);GO:0005576(extracellular region);GO:0005581(collagen trimer);GO:0005584(collagen type I trimer);GO:0005615(extracellular space);GO:0005788(endoplasmic reticulum lumen);GO:0006898(receptor-mediated endocytosis);GO:0007179(transforming grow…	04510(Focal adhesion);04512(ECM-receptor interaction);04974(Protein digestion and absorption);05146(Amoebiasis)	NA	NA	collagen, type I, alpha 2 [Source:HGNC Symbol;Acc:HGNC:2198]
MSTRG.17658	ST6GALNAC1	7.26153	0.292073	24.862	4.63587	0.0057695	5.52559	35.7213	0.154686	-2.69258	8.8041e-07	11.9759	27.5563	0.434599	-1.20224	0.016893	5.02794	21.1123	0.238152	-2.07004	0.0030719	2.60053	27.828	0.0934501	-3.41966	1.156e-05	ENST00000592042;ENST00000359088;ENST00000156626;ENST00000588375;ENST00000590784;ENST00000590878;ENST00000589813;ENST00000590915;ENST00000589992	GO:0000139(Golgi membrane);GO:0001665(alpha-N-acetylgalactosaminide alpha-2,6-sialyltransferase activity);GO:0005794(Golgi apparatus);GO:0006486(protein glycosylation);GO:0006488(dolichol-linked oligosaccharide biosynthetic process);GO:0008373(sialyltransferase activity);GO:0009312(oligosaccharide biosynthetic process);GO:0016021(integral component of membrane);GO:0018279(protein N-linked glycosy…	00512(Mucin type O-Glycan biosynthesis);01100(Metabolic pathways)	NA	NA	ST6 (alpha-N-acetyl-neuraminyl-2,3-beta-galactosyl-1,3)-N-acetylgalactosaminide alpha-2,6-sialyltransferase 1 [Source:HGNC Symbol;Acc:HGNC:23614]
MSTRG.1036	GUCA2A	13.9607	0.408967	34.1366	5.09325	0.00010222	2.90062	230.911	0.0125617	-6.31483	1.0074e-53	19.0536	293.47	0.0649253	-3.94508	1.031e-52	2.78085	197.686	0.014067	-6.15154	3.945e-40	1.96141	413.306	0.00474567	-7.71917	9.8944e-85	ENST00000357001	GO:0005179(hormone activity);GO:0005576(extracellular region);GO:0030250(guanylate cyclase activator activity);GO:0070062(extracellular exosome)	NA	NA	NA	guanylate cyclase activator 2A (guanylin) [Source:HGNC Symbol;Acc:HGNC:4682]
MSTRG.35829	SLC26A3	8.70684	0.113826	76.4924	6.25724	0.0017087	5.12405	250.023	0.0204943	-5.60863	9.4119e-57	21.2513	419.033	0.050715	-4.30144	8.0636e-78	1.22533	310.839	0.00394201	-7.98685	4.5401e-64	4.97028	177.221	0.0280457	-5.15608	8.4136e-35	ENST00000379083;ENST00000340010;ENST00000469651;ENST00000453332	GO:0003700(sequence-specific DNA binding transcription factor activity);GO:0003712(transcription cofactor activity);GO:0005215(transporter activity);GO:0005515(protein binding);GO:0005622(intracellular);GO:0005886(plasma membrane);GO:0005887(integral component of plasma membrane);GO:0006355(regulation of transcription, DNA-templated);GO:0006811(ion transport);GO:0006820(anion transport);GO:000682…	04972(Pancreatic secretion);04978(Mineral absorption)	NA	NA	solute carrier family 26 (anion exchanger), member 3 [Source:HGNC Symbol;Acc:HGNC:3018]
MSTRG.32366	F13A1	2.80564	88.6696	0.0316415	-4.98204	1.5556e-16	4.03248	21.296	0.189354	-2.40084	0.00032012	2.51871	14.7036	0.171299	-2.54541	0.0040081	2.79728	14.758	0.189544	-2.3994	0.0068756	2.18335	24.2852	0.0899046	-3.47546	3.7722e-05	ENST00000264870;ENST00000445223;ENST00000479211;ENST00000414279;ENST00000431222;ENST00000451619	GO:0002576(platelet degranulation);GO:0003810(protein-glutamine gamma-glutamyltransferase activity);GO:0005576(extracellular region);GO:0007596(blood coagulation);GO:0018149(peptide cross-linking);GO:0030168(platelet activation);GO:0031093(platelet alpha granule lumen);GO:0042060(wound healing);GO:0046872(metal ion binding);GO:0072562(blood microparticle)	04610(Complement and coagulation cascades)	NA	NA	coagulation factor XIII, A1 polypeptide [Source:HGNC Symbol;Acc:HGNC:3531]
MSTRG.23258	IGFBP5	74.551	406.513	0.183391	-2.447	2.5906e-41	70.1838	1.26044	55.6821	5.79914	3.2567e-15	88.0382	19.9998	4.40196	2.13815	2.1509e-11	79.8376	22.0035	3.62841	1.85934	1.0186e-09	72.0199	32.5671	2.21143	1.14498	2.5093e-05	ENST00000233813;ENST00000486341;ENST00000449583	GO:0001558(regulation of cell growth);GO:0001649(osteoblast differentiation);GO:0001968(fibronectin binding);GO:0005515(protein binding);GO:0005520(insulin-like growth factor binding);GO:0005576(extracellular region);GO:0005615(extracellular space);GO:0006006(glucose metabolic process);GO:0007165(signal transduction);GO:0007565(female pregnancy);GO:0010906(regulation of glucose metabolic process)…	NA	NA	NA	insulin-like growth factor binding protein 5 [Source:HGNC Symbol;Acc:HGNC:5474]
MSTRG.4560	PPA1	25.1935	5.02959	5.00905	2.32454	3.9028e-05	21.0535	7.33449	2.87048	1.52129	0.016373	25.0111	7.59902	3.29135	1.71868	0.0017436	25.0858	8.56422	2.92915	1.55048	0.0021895	21.0702	7.39738	2.84834	1.51012	0.005986	ENST00000373232;ENST00000610026;ENST00000625364;ENST00000460755	GO:0000287(magnesium ion binding);GO:0004427(inorganic diphosphatase activity);GO:0005737(cytoplasm);GO:0005829(cytosol);GO:0006418(tRNA aminoacylation for protein translation);GO:0006796(phosphate-containing compound metabolic process);GO:0010467(gene expression);GO:0016462(pyrophosphatase activity);GO:0070062(extracellular exosome);GO:0071344(diphosphate metabolic process)	00190(Oxidative phosphorylation)	NA	NA	pyrophosphatase (inorganic) 1 [Source:HGNC Symbol;Acc:HGNC:9226]
MSTRG.39390	HSPA5	82.5886	37.1957	2.22038	1.15081	5.0356e-07	95.2147	29.5638	3.22066	1.68735	3.5298e-08	88.6954	33.0629	2.68263	1.42365	1.992e-07	82.0062	27.5825	2.97313	1.57198	2.2989e-08	159.599	78.7175	2.02749	1.0197	7.5778e-09	ENST00000324460	GO:0001948(glycoprotein binding);GO:0002576(platelet degranulation);GO:0005509(calcium ion binding);GO:0005515(protein binding);GO:0005524(ATP binding);GO:0005634(nucleus);GO:0005739(mitochondrion);GO:0005783(endoplasmic reticulum);GO:0005788(endoplasmic reticulum lumen);GO:0005789(endoplasmic reticulum membrane);GO:0005790(smooth endoplasmic reticulum);GO:0005793(endoplasmic reticulum-Golgi inte…	03060(Protein export);04141(Protein processing in endoplasmic reticulum);04612(Antigen processing and presentation);05020(Prion diseases)	NA	NA	heat shock 70kDa protein 5 (glucose-regulated protein, 78kDa) [Source:HGNC Symbol;Acc:HGNC:5238]
MSTRG.41024	DKC1	20.4875	2.73272	7.49712	2.90634	4.575e-05	11.496	3.12483	3.67891	1.87928	0.038992	9.8758	2.90762	3.39652	1.76406	0.045502	15.5784	2.52993	6.15765	2.62238	0.0012607	9.85734	3.132	3.14729	1.65411	0.046407	ENST00000620277;ENST00000369550;ENST00000475423;ENST00000413910;ENST00000473552;ENST00000452771;ENST00000412124;ENST00000484317;ENST00000426673;ENST00000384221;ENST00000475966;ENST00000481062;ENST00000492372	GO:0000495(box H/ACA snoRNA 3'-end processing);GO:0000723(telomere maintenance);GO:0001522(pseudouridine synthesis);GO:0003720(telomerase activity);GO:0003723(RNA binding);GO:0005515(protein binding);GO:0005634(nucleus);GO:0005654(nucleoplasm);GO:0005697(telomerase holoenzyme complex);GO:0005730(nucleolus);GO:0005737(cytoplasm);GO:0006364(rRNA processing);GO:0006396(RNA processing);GO:0007004(tel…	03008(Ribosome biogenesis in eukaryotes)	NA	NA	dyskeratosis congenita 1, dyskerin [Source:HGNC Symbol;Acc:HGNC:2890]
MSTRG.39501	SET	43.8309	20.1577	2.1744	1.12062	0.00031805	49.339	13.4894	3.6576	1.8709	2.0076e-05	50.7299	20.4919	2.4756	1.30778	0.00021245	74.9805	22.1925	3.37863	1.75644	1.0551e-08	42.7159	16.2936	2.62164	1.39047	0.00020947	ENST00000454747;ENST00000372692;ENST00000409104;ENST00000322030;ENST00000372688;ENST00000372686;ENST00000466009;ENST00000480217;ENST00000480536;ENST00000485056	GO:0000278(mitotic cell cycle);GO:0003677(DNA binding);GO:0004864(protein phosphatase inhibitor activity);GO:0005515(protein binding);GO:0005634(nucleus);GO:0005654(nucleoplasm);GO:0005737(cytoplasm);GO:0005783(endoplasmic reticulum);GO:0005829(cytosol);GO:0006260(DNA replication);GO:0006334(nucleosome assembly);GO:0006337(nucleosome disassembly);GO:0006913(nucleocytoplasmic transport);GO:0008601…	NA	NA	NA	SET nuclear proto-oncogene [Source:HGNC Symbol;Acc:HGNC:10760]
MSTRG.26959	STAB1	8.40959	74.2821	0.113212	-3.14291	5.7582e-11	13.5121	31.6415	0.427035	-1.22757	0.0034827	7.43241	23.8011	0.312271	-1.67913	0.0043734	7.79248	31.0745	0.250768	-1.99558	0.00045094	12.4823	34.6396	0.360347	-1.47254	0.0027641	ENST00000321725;ENST00000481607;ENST00000479355;ENST00000484850;ENST00000461325;ENST00000481626;ENST00000462741;ENST00000462681;ENST00000469989	GO:0005041(low-density lipoprotein receptor activity);GO:0005044(scavenger receptor activity);GO:0005509(calcium ion binding);GO:0005515(protein binding);GO:0005540(hyaluronic acid binding);GO:0005886(plasma membrane);GO:0005887(integral component of plasma membrane);GO:0006898(receptor-mediated endocytosis);GO:0006954(inflammatory response);GO:0007155(cell adhesion);GO:0007267(cell-cell signalin…	NA	NA	NA	stabilin 1 [Source:HGNC Symbol;Acc:HGNC:18628]
MSTRG.21791	FABP1	40.6904	0.403558	100.829	6.65577	9.7367e-12	14.2792	175.967	0.0811468	-3.62332	3.5709e-34	29.378	184.734	0.159029	-2.65264	2.1468e-25	14.5975	199.978	0.0729955	-3.77605	7.2555e-34	19.7746	183.362	0.107845	-3.21298	4.0184e-28	ENST00000295834;ENST00000393750;ENST00000495375;ENST00000472846	GO:0002230(positive regulation of defense response to virus by host);GO:0003682(chromatin binding);GO:0005215(transporter activity);GO:0005324(long-chain fatty acid transporter activity);GO:0005504(fatty acid binding);GO:0005515(protein binding);GO:0005543(phospholipid binding);GO:0005634(nucleus);GO:0005654(nucleoplasm);GO:0005737(cytoplasm);GO:0005782(peroxisomal matrix);GO:0005829(cytosol);GO:…	03320(PPAR signaling pathway);04975(Fat digestion and absorption)	NA	NA	fatty acid binding protein 1, liver [Source:HGNC Symbol;Acc:HGNC:3555]
MSTRG.35229	GTF2IRD1	10.0944	2.00692	5.02979	2.3305	0.0091445	16.7053	2.47372	6.7531	2.75555	0.0018902	8.21821	2.05921	3.99096	1.99673	0.049186	12.3237	2.4748	4.97967	2.31605	0.0068658	16.0434	4.09615	3.9167	1.96964	0.004819	ENST00000265755;ENST00000455841;ENST00000476977;ENST00000489094;ENST00000486086	GO:0003677(DNA binding);GO:0003700(sequence-specific DNA binding transcription factor activity);GO:0003705(RNA polymerase II distal enhancer sequence-specific DNA binding transcription factor activity);GO:0005634(nucleus);GO:0005654(nucleoplasm);GO:0005737(cytoplasm);GO:0006351(transcription, DNA-templated);GO:0006355(regulation of transcription, DNA-templated);GO:0006357(regulation of transcript…	03022(Basal transcription factors)	NA	NA	GTF2I repeat domain containing 1 [Source:HGNC Symbol;Acc:HGNC:4661]
MSTRG.38049	BOP1	13.1195	3.16009	4.15162	2.05368	0.0051985	17.5608	3.59391	4.88628	2.28874	0.0038947	18.6881	2.94511	6.34547	2.66573	0.00055784	15.2056	3.59763	4.22657	2.07949	0.0045385	21.2057	4.2791	4.95564	2.30907	0.00041641	ENST00000569669;ENST00000568812;ENST00000569403;ENST00000569160;ENST00000563210;ENST00000569712	GO:0000448(cleavage in ITS2 between 5.8S rRNA and LSU-rRNA of tricistronic rRNA transcript (SSU-rRNA, 5.8S rRNA, LSU-rRNA));GO:0000463(maturation of LSU-rRNA from tricistronic rRNA transcript (SSU-rRNA, 5.8S rRNA, LSU-rRNA));GO:0005515(protein binding);GO:0005654(nucleoplasm);GO:0005730(nucleolus);GO:0006364(rRNA processing);GO:0008283(cell proliferation);GO:0030529(ribonucleoprotein complex);GO:…	NA	NA	NA	block of proliferation 1 [Source:HGNC Symbol;Acc:HGNC:15519]
MSTRG.2442	S100A9	103.561	17.6571	5.8651	2.55216	3.4042e-18	23.7119	1.28432	18.4627	4.20654	1.5362e-05	22.9906	2.895	7.94146	2.9894	5.7547e-05	22.6674	2.42177	9.35986	3.22649	2.3497e-05	20.6699	2.12274	9.73737	3.28353	5.0726e-05	ENST00000368738	GO:0001816(cytokine production);GO:0002523(leukocyte migration involved in inflammatory response);GO:0002544(chronic inflammatory response);GO:0002793(positive regulation of peptide secretion);GO:0004871(signal transducer activity);GO:0005509(calcium ion binding);GO:0005515(protein binding);GO:0005576(extracellular region);GO:0005615(extracellular space);GO:0005634(nucleus);GO:0005829(cytosol);GO…	NA	NA	NA	S100 calcium binding protein A9 [Source:HGNC Symbol;Acc:HGNC:10499]
MSTRG.9556	RAN	60.0706	13.1498	4.56819	2.19162	6.5603e-10	35.4699	10.3481	3.42767	1.77723	0.00048269	37.787	12.8959	2.93015	1.55097	0.00032046	44.7345	12.3869	3.61143	1.85257	5.0943e-06	39.2679	7.63143	5.14556	2.36333	1.1784e-06	ENST00000543796;ENST00000448750;ENST00000536606;ENST00000537745;ENST00000477395;ENST00000392369;ENST00000535090;ENST00000541679;ENST00000392367;ENST00000539498	GO:0000055(ribosomal large subunit export from nucleus);GO:0000056(ribosomal small subunit export from nucleus);GO:0000060(protein import into nucleus, translocation);GO:0000785(chromatin);GO:0003682(chromatin binding);GO:0003713(transcription coactivator activity);GO:0003924(GTPase activity);GO:0005515(protein binding);GO:0005525(GTP binding);GO:0005622(intracellular);GO:0005634(nucleus);GO:0005…	NA	NA	NA	RAN, member RAS oncogene family [Source:HGNC Symbol;Acc:HGNC:9846]
MSTRG.19911	FBL	63.0988	12.6469	4.98929	2.31883	7.9009e-11	42.25	17.4473	2.42157	1.27595	0.0031055	45.7888	15.1521	3.02194	1.59547	5.4307e-05	56.6633	14.3241	3.95581	1.98397	9.3641e-08	34.1647	12.6501	2.70075	1.43336	0.00071735	ENST00000595545;ENST00000221801;ENST00000593503;ENST00000594443;ENST00000597224;ENST00000601274;ENST00000597634;ENST00000598417;ENST00000599159;ENST00000594309;ENST00000599134;ENST00000626009	GO:0000494(box C/D snoRNA 3'-end processing);GO:0001649(osteoblast differentiation);GO:0001651(dense fibrillar component);GO:0001652(granular component);GO:0003723(RNA binding);GO:0005515(protein binding);GO:0005634(nucleus);GO:0005730(nucleolus);GO:0006364(rRNA processing);GO:0006396(RNA processing);GO:0008033(tRNA processing);GO:0008168(methyltransferase activity);GO:0008649(rRNA methyltransfer…	03008(Ribosome biogenesis in eukaryotes)	NA	NA	fibrillarin [Source:HGNC Symbol;Acc:HGNC:3599]
MSTRG.2775	GPA33	19.4947	0.595531	32.735	5.03276	4.575e-06	10.2858	68.9499	0.149177	-2.7449	5.6208e-12	20.543	68.9819	0.297802	-1.74757	6.1588e-07	11.4116	68.4874	0.166623	-2.58534	1.3421e-09	21.3271	72.889	0.292597	-1.77301	6.3364e-07	ENST00000527955;ENST00000367868;ENST00000534512	GO:0004872(receptor activity);GO:0005515(protein binding);GO:0005887(integral component of plasma membrane);GO:0070062(extracellular exosome)	NA	NA	NA	glycoprotein A33 (transmembrane) [Source:HGNC Symbol;Acc:HGNC:4445]
MSTRG.14593	ZG16	4.39981	0.0714237	61.6016	5.9449	0.026406	0.469982	61.7274	0.00761383	-7.03716	9.5175e-16	8.50544	54.988	0.154678	-2.69266	1.0568e-08	0.0480589	24.7957	0.00193819	-9.01107	1.7047e-06	0.190579	38.5658	0.00494166	-7.66079	2.6293e-09	ENST00000400752	GO:0005515(protein binding);GO:0005578(proteinaceous extracellular matrix);GO:0005796(Golgi lumen);GO:0015031(protein transport);GO:0030246(carbohydrate binding);GO:0031012(extracellular matrix);GO:0042589(zymogen granule membrane);GO:0060205(cytoplasmic membrane-bounded vesicle lumen)	NA	NA	NA	zymogen granule protein 16 [Source:HGNC Symbol;Acc:HGNC:30961]
MSTRG.3344	PIGR	185.478	1.03522	179.167	7.48516	1.8199e-48	394.041	3060.58	0.128747	-2.95739	0	945.686	3595.39	0.263027	-1.92672	0	539.539	2908.06	0.185532	-2.43026	0	728.588	1718.13	0.42406	-1.23766	2.1729e-75	ENST00000356495;ENST00000487208;ENST00000491503	GO:0001580(detection of chemical stimulus involved in sensory perception of bitter taste);GO:0001792(polymeric immunoglobulin receptor activity);GO:0001895(retina homeostasis);GO:0002415(immunoglobulin transcytosis in epithelial cells mediated by polymeric immunoglobulin receptor);GO:0005515(protein binding);GO:0005615(extracellular space);GO:0005886(plasma membrane);GO:0005887(integral component…	04672(Intestinal immune network for IgA production)	NA	NA	polymeric immunoglobulin receptor [Source:HGNC Symbol;Acc:HGNC:8968]
MSTRG.25431	IGLC3	10.2274	67.2037	0.152185	-2.7161	6.5699e-09	69.4812	246.019	0.282421	-1.82408	5.826e-26	66.5159	229.084	0.290356	-1.78411	3.0746e-20	75.6275	161.274	0.468939	-1.09253	5.5793e-07	86.2481	227.041	0.379879	-1.39639	1.9662e-13	ENST00000385099;ENST00000520681;ENST00000390306;ENST00000385095;ENST00000390310;ENST00000621800;ENST00000390312;ENST00000385098;ENST00000390314;ENST00000620395;ENST00000385097;ENST00000612695;ENST00000390319;ENST00000610541;ENST00000613777;ENST00000616131;ENST00000617866;ENST00000617880;ENST00000620665;ENST00000526893;ENST00000532223;ENST00000531372;ENST00000390320;ENST00000390321;ENST00000390322…	NA	NA	NA	NA	immunoglobulin lambda constant 3 (Kern-Oz+ marker) [Source:HGNC Symbol;Acc:HGNC:5857]
MSTRG.33176	MEP1A	21.204	0.442601	47.9077	5.58219	1.2759e-06	12.3095	61.6542	0.199653	-2.32443	1.6853e-09	14.7914	69.4134	0.213091	-2.23046	5.765e-09	14.279	62.3602	0.228977	-2.12673	2.2765e-07	9.80384	35.8314	0.27361	-1.86981	0.00029226	ENST00000230588;ENST00000611727	GO:0004222(metalloendopeptidase activity);GO:0005515(protein binding);GO:0005615(extracellular space);GO:0005887(integral component of plasma membrane);GO:0006508(proteolysis);GO:0007586(digestion);GO:0008237(metallopeptidase activity);GO:0008270(zinc ion binding);GO:0016020(membrane);GO:0017090(meprin A complex);GO:0070062(extracellular exosome)	04974(Protein digestion and absorption)	NA	NA	meprin A, alpha (PABA peptide hydrolase) [Source:HGNC Symbol;Acc:HGNC:7015]
MSTRG.24098	AHCY	27.0075	7.03919	3.83673	1.93988	9.8841e-05	58.6569	9.99277	5.86994	2.55335	2.0975e-08	43.9719	6.90319	6.36979	2.67125	1.1621e-07	28.041	7.89911	3.54989	1.82777	0.00034044	23.6609	7.01687	3.372	1.75361	0.0013826	ENST00000217426;ENST00000480653;ENST00000538132;ENST00000468908;ENST00000606061;ENST00000473516	GO:0000096(sulfur amino acid metabolic process);GO:0001666(response to hypoxia);GO:0002439(chronic inflammatory response to antigenic stimulus);GO:0004013(adenosylhomocysteinase activity);GO:0005515(protein binding);GO:0005634(nucleus);GO:0005737(cytoplasm);GO:0005829(cytosol);GO:0006730(one-carbon metabolic process);GO:0006805(xenobiotic metabolic process);GO:0007584(response to nutrient);GO:001…	00270(Cysteine and methionine metabolism);01100(Metabolic pathways)	NA	NA	adenosylhomocysteinase [Source:HGNC Symbol;Acc:HGNC:343]
MSTRG.24035	TPX2	31.7928	1.32823	23.9362	4.58112	8.1974e-09	13.9507	4.77069	2.92425	1.54807	0.047702	25.3609	3.15373	8.04156	3.00747	2.2832e-05	55.6169	3.73012	14.9102	3.89823	2.164e-12	20.2188	1.88452	10.7289	3.42343	4.812e-05	ENST00000300403;ENST00000340513	GO:0000922(spindle pole);GO:0005515(protein binding);GO:0005524(ATP binding);GO:0005525(GTP binding);GO:0005634(nucleus);GO:0005654(nucleoplasm);GO:0005737(cytoplasm);GO:0005819(spindle);GO:0005874(microtubule);GO:0006915(apoptotic process);GO:0007067(mitotic nuclear division);GO:0008283(cell proliferation);GO:0015630(microtubule cytoskeleton);GO:0019901(protein kinase binding);GO:0032147(activat…	NA	NA	NA	TPX2, microtubule-associated [Source:HGNC Symbol;Acc:HGNC:1249]
MSTRG.5757	SPON1	6.64627	48.3484	0.137466	-2.86285	4.2761e-07	4.29757	20.0023	0.214854	-2.21857	0.00080658	5.76294	21.3645	0.269744	-1.89034	0.0034795	2.54171	13.8971	0.182895	-2.45091	0.0079593	10.5847	23.4124	0.452098	-1.14529	0.045496	ENST00000576479;ENST00000591785	GO:0005515(protein binding);GO:0005578(proteinaceous extracellular matrix);GO:0005615(extracellular space);GO:0005788(endoplasmic reticulum lumen);GO:0006493(protein O-linked glycosylation);GO:0007155(cell adhesion);GO:0031012(extracellular matrix);GO:0036066(protein O-linked fucosylation);GO:0043687(post-translational protein modification);GO:0044267(cellular protein metabolic process)	NA	NA	NA	spondin 1, extracellular matrix protein [Source:HGNC Symbol;Acc:HGNC:11252]
MSTRG.20695	TRIM28	70.9249	23.8302	2.97626	1.5735	1.8873e-08	64.9977	27.2554	2.38476	1.25385	0.00030018	59.5774	23.8734	2.49555	1.31936	5.3634e-05	82.7232	27.1742	3.04419	1.60606	1.2814e-08	55.1531	24.1783	2.2811	1.18973	0.00015199	ENST00000593582;ENST00000594806;ENST00000253024;ENST00000341753;ENST00000597968;ENST00000597618;ENST00000597172;ENST00000601150;ENST00000597995;ENST00000597136;ENST00000595028;ENST00000595974;ENST00000600840;ENST00000598355	GO:0000122(negative regulation of transcription from RNA polymerase II promoter);GO:0000785(chromatin);GO:0001701(in utero embryonic development);GO:0001837(epithelial to mesenchymal transition);GO:0003677(DNA binding);GO:0003700(sequence-specific DNA binding transcription factor activity);GO:0003713(transcription coactivator activity);GO:0003714(transcription corepressor activity);GO:0004672(pro…	NA	NA	NA	tripartite motif containing 28 [Source:HGNC Symbol;Acc:HGNC:16384]
MSTRG.33913	PERP	32.7344	2.13662	15.3206	3.9374	1.4799e-08	32.5113	13.2446	2.45469	1.29554	0.0086209	42.667	15.047	2.83558	1.50364	0.00018086	46.4624	14.0731	3.3015	1.72312	8.5114e-06	29.8547	14.6845	2.03308	1.02367	0.01224	ENST00000421351	GO:0002934(desmosome organization);GO:0005739(mitochondrion);GO:0005794(Golgi apparatus);GO:0005887(integral component of plasma membrane);GO:0007219(Notch signaling pathway);GO:0016021(integral component of membrane);GO:0030057(desmosome);GO:0034113(heterotypic cell-cell adhesion);GO:0045862(positive regulation of proteolysis);GO:0072332(intrinsic apoptotic signaling pathway by p53 class mediato…	NA	NA	NA	PERP, TP53 apoptosis effector [Source:HGNC Symbol;Acc:HGNC:17637]
MSTRG.11636	CHGA	45.0696	0.708235	63.6365	5.99178	1.1493e-12	2.44759	37.4813	0.0653017	-3.93674	8.5958e-09	6.76168	65.0907	0.103881	-3.267	1.3594e-11	0.896064	64.0985	0.0139795	-6.16054	4.3599e-14	7.6071	89.3937	0.0850967	-3.55475	1.5867e-15	ENST00000216492;ENST00000556076;ENST00000334654;ENST00000553866;ENST00000556098;ENST00000556876	GO:0002551(mast cell chemotaxis);GO:0005515(protein binding);GO:0005576(extracellular region);GO:0008217(regulation of blood pressure);GO:0030141(secretory granule);GO:0030658(transport vesicle membrane);GO:0031640(killing of cells of other organism);GO:0032762(mast cell cytokine production);GO:0033604(negative regulation of catecholamine secretion);GO:0042629(mast cell granule);GO:0043303(mast c…	NA	NA	NA	chromogranin A [Source:HGNC Symbol;Acc:HGNC:1929]
MSTRG.7004	MMP1	24.8382	0.917601	27.0687	4.75855	2.9176e-07	35.2532	0.211312	166.83	7.38223	1.2615e-08	132.503	0.879692	150.624	7.23481	6.2334e-31	35.1405	0.509518	68.968	6.10786	1.7054e-09	17.6614	1.12959	15.6353	3.96673	7.3148e-05	ENST00000315274	GO:0004175(endopeptidase activity);GO:0004222(metalloendopeptidase activity);GO:0005509(calcium ion binding);GO:0005576(extracellular region);GO:0005578(proteinaceous extracellular matrix);GO:0006508(proteolysis);GO:0007596(blood coagulation);GO:0008237(metallopeptidase activity);GO:0008270(zinc ion binding);GO:0016032(viral process);GO:0022617(extracellular matrix disassembly);GO:0030198(extrace…	03320(PPAR signaling pathway);05200(Pathways in cancer);05219(Bladder cancer);05323(Rheumatoid arthritis)	NA	NA	matrix metallopeptidase 1 [Source:HGNC Symbol;Acc:HGNC:7155]
MSTRG.35603	MCM7	30.6053	6.40741	4.77655	2.25597	7.8193e-06	32.6583	11.2661	2.89881	1.53546	0.0026043	30.9204	7.70271	4.01422	2.00512	0.00013085	40.5918	9.31765	4.35645	2.12315	2.7364e-06	32.2794	7.48868	4.31042	2.10783	3.3021e-05	ENST00000489841;ENST00000354230;ENST00000621318;ENST00000343023;ENST00000485286;ENST00000303887;ENST00000491245;ENST00000493352;ENST00000463722;ENST00000425308;ENST00000467516;ENST00000465688;ENST00000465738	GO:0000082(G1/S transition of mitotic cell cycle);GO:0000278(mitotic cell cycle);GO:0000785(chromatin);GO:0003677(DNA binding);GO:0003678(DNA helicase activity);GO:0003697(single-stranded DNA binding);GO:0004003(ATP-dependent DNA helicase activity);GO:0005515(protein binding);GO:0005524(ATP binding);GO:0005634(nucleus);GO:0005654(nucleoplasm);GO:0005737(cytoplasm);GO:0005829(cytosol);GO:0006260(D…	03030(DNA replication);04110(Cell cycle)	NA	NA	minichromosome maintenance complex component 7 [Source:HGNC Symbol;Acc:HGNC:6950]
MSTRG.23038	HSPD1	64.3525	10.2969	6.24969	2.64378	3.4401e-12	67.3485	17.3859	3.87375	1.95373	2.9355e-07	69.0255	13.9876	4.93477	2.30298	6.7584e-10	63.0566	14.9494	4.21799	2.07656	7.6652e-09	98.6239	21.503	4.58651	2.1974	1.1672e-13	ENST00000388968;ENST00000345042;ENST00000491249;ENST00000482167;ENST00000430176;ENST00000486181;ENST00000452200;ENST00000440114;ENST00000476746;ENST00000461097;ENST00000426480;ENST00000428204;ENST00000439605;ENST00000418022	GO:0001530(lipopolysaccharide binding);GO:0001666(response to hypoxia);GO:0002020(protease binding);GO:0002039(p53 binding);GO:0002236(detection of misfolded protein);GO:0002368(B cell cytokine production);GO:0002755(MyD88-dependent toll-like receptor signaling pathway);GO:0002842(positive regulation of T cell mediated immune response to tumor cell);GO:0003688(DNA replication origin binding);GO:0…	03018(RNA degradation);04940(Type I diabetes mellitus);05152(Tuberculosis)	NA	NA	heat shock 60kDa protein 1 (chaperonin) [Source:HGNC Symbol;Acc:HGNC:5261]
MSTRG.19877	LGALS4	94.7181	1.16459	81.3314	6.34574	3.8465e-25	57.8334	514.549	0.112396	-3.15333	3.2136e-88	147.93	483.88	0.305717	-1.70973	9.1291e-39	80.0648	458.764	0.174523	-2.51851	4.1593e-54	101.718	356.509	0.285318	-1.80936	5.2462e-29	ENST00000595291;ENST00000307751;ENST00000600070;ENST00000595342;ENST00000597153;ENST00000595278;ENST00000596628;ENST00000597803;ENST00000594209	GO:0005515(protein binding);GO:0005829(cytosol);GO:0005886(plasma membrane);GO:0007155(cell adhesion);GO:0030246(carbohydrate binding)	NA	NA	NA	lectin, galactoside-binding, soluble, 4 [Source:HGNC Symbol;Acc:HGNC:6565]
MSTRG.1163	TSPAN1	18.3204	0.308173	59.4486	5.89357	5.9845e-06	31.1087	141.231	0.220268	-2.18267	1.0526e-18	61.8467	165.223	0.374321	-1.41765	2.9475e-11	10.4889	136.851	0.0766448	-3.70567	1.9782e-23	48.5232	181.682	0.267077	-1.90467	1.4541e-16	ENST00000498443;ENST00000482928;ENST00000475163;ENST00000482143;ENST00000464786;ENST00000472170;ENST00000470318	GO:0005515(protein binding);GO:0005737(cytoplasm);GO:0005765(lysosomal membrane);GO:0005886(plasma membrane);GO:0008283(cell proliferation);GO:0015403(thiamine uptake transmembrane transporter activity);GO:0016020(membrane);GO:0016021(integral component of membrane);GO:0016477(cell migration);GO:0031982(vesicle);GO:0045807(positive regulation of endocytosis);GO:0048471(perinuclear region of cytop…	NA	NA	NA	tetraspanin 1 [Source:HGNC Symbol;Acc:HGNC:20657]
MSTRG.4535	DDX21	23.3888	7.58023	3.0855	1.6255	0.0010062	13.9001	4.7388	2.93325	1.5525	0.047627	19.5917	4.79156	4.08879	2.03167	0.0021561	13.9531	4.97544	2.8044	1.48769	0.0261	13.4536	5.43518	2.47528	1.30759	0.045909	ENST00000354185;ENST00000620315	GO:0001649(osteoblast differentiation);GO:0003676(nucleic acid binding);GO:0003723(RNA binding);GO:0003725(double-stranded RNA binding);GO:0004004(ATP-dependent RNA helicase activity);GO:0004386(helicase activity);GO:0005515(protein binding);GO:0005524(ATP binding);GO:0005634(nucleus);GO:0005654(nucleoplasm);GO:0005730(nucleolus);GO:0006364(rRNA processing);GO:0006366(transcription from RNA polym…	NA	NA	NA	DEAD (Asp-Glu-Ala-Asp) box helicase 21 [Source:HGNC Symbol;Acc:HGNC:2744]
MSTRG.31620	TGFBI	43.7801	18.1592	2.4109	1.26957	0.00010152	36.0993	6.34552	5.68893	2.50816	1.3324e-05	44.5173	6.35074	7.00978	2.80937	4.934e-08	20.5478	6.41964	3.20077	1.67842	0.0035767	21.1827	6.24596	3.39143	1.76189	0.0024074	ENST00000442011;ENST00000504185;ENST00000506699;ENST00000507018;ENST00000515433;ENST00000508767;ENST00000509749;ENST00000604555;ENST00000514554;ENST00000509485;ENST00000514242;ENST00000513497;ENST00000508076;ENST00000503087;ENST00000504411	GO:0001525(angiogenesis);GO:0002062(chondrocyte differentiation);GO:0005178(integrin binding);GO:0005515(protein binding);GO:0005518(collagen binding);GO:0005576(extracellular region);GO:0005578(proteinaceous extracellular matrix);GO:0005604(basement membrane);GO:0005615(extracellular space);GO:0005802(trans-Golgi network);GO:0005886(plasma membrane);GO:0007155(cell adhesion);GO:0007162(negative …	NA	NA	NA	transforming growth factor, beta-induced, 68kDa [Source:HGNC Symbol;Acc:HGNC:11771]
MSTRG.23445	ITM2C	45.682	15.4623	2.95442	1.56287	6.9864e-06	63.3401	304.92	0.207727	-2.26724	5.2587e-40	124.893	369.471	0.338031	-1.56477	1.0926e-26	61.2605	340.296	0.180021	-2.47376	7.8853e-40	36.911	448.043	0.0823827	-3.60151	6.5969e-72	ENST00000457215;ENST00000326427;ENST00000335005;ENST00000326407;ENST00000543957;ENST00000418408;ENST00000492029	GO:0001540(beta-amyloid binding);GO:0005515(protein binding);GO:0005524(ATP binding);GO:0005764(lysosome);GO:0005765(lysosomal membrane);GO:0005794(Golgi apparatus);GO:0005886(plasma membrane);GO:0010977(negative regulation of neuron projection development);GO:0016021(integral component of membrane);GO:0030182(neuron differentiation);GO:0048471(perinuclear region of cytoplasm);GO:0070062(extracel…	NA	NA	NA	integral membrane protein 2C [Source:HGNC Symbol;Acc:HGNC:6175]
MSTRG.33144	HSP90AB1	324.85	87.0713	3.73085	1.8995	9.9781e-41	217.869	77.3004	2.81848	1.49491	2.4719e-14	306.539	92.3201	3.32039	1.73135	3.125e-28	287.726	91.9881	3.12786	1.64518	4.5308e-27	427.405	119.089	3.58897	1.84357	1.2617e-44	ENST00000620073;ENST00000353801;ENST00000371646;ENST00000371554	GO:0001890(placenta development);GO:0002134(UTP binding);GO:0002135(CTP binding);GO:0003725(double-stranded RNA binding);GO:0005515(protein binding);GO:0005524(ATP binding);GO:0005525(GTP binding);GO:0005622(intracellular);GO:0005654(nucleoplasm);GO:0005737(cytoplasm);GO:0005739(mitochondrion);GO:0005829(cytosol);GO:0006457(protein folding);GO:0006950(response to stress);GO:0006986(response to un…	04141(Protein processing in endoplasmic reticulum);04612(Antigen processing and presentation);04621(NOD-like receptor signaling pathway);04914(Progesterone-mediated oocyte maturation);05200(Pathways in cancer);05215(Prostate cancer)	NA	NA	heat shock protein 90kDa alpha (cytosolic), class B member 1 [Source:HGNC Symbol;Acc:HGNC:5258]
MSTRG.30899	ENC1	16.0939	2.57528	6.24938	2.64371	0.00050238	42.0828	4.25409	9.89232	3.30631	9.5038e-08	12.8525	4.49195	2.86123	1.51663	0.038739	14.168	2.85985	4.95413	2.30863	0.0038055	22.0973	3.35362	6.58911	2.72008	9.9423e-05	ENST00000302351;ENST00000618628;ENST00000509284;ENST00000508331;ENST00000509127	GO:0000790(nuclear chromatin);GO:0003779(actin binding);GO:0005515(protein binding);GO:0005634(nucleus);GO:0005654(nucleoplasm);GO:0005730(nucleolus);GO:0005737(cytoplasm);GO:0005856(cytoskeleton);GO:0007275(multicellular organismal development);GO:0007399(nervous system development);GO:0010499(proteasomal ubiquitin-independent protein catabolic process);GO:0010976(positive regulation of neuron p…	NA	NA	NA	ectodermal-neural cortex 1 (with BTB domain) [Source:HGNC Symbol;Acc:HGNC:3345]
MSTRG.7007	MMP12	36.8005	1.49891	24.5514	4.61774	5.2764e-10	38.6464	5.84445	6.6125	2.7252	2.5944e-06	39.7952	4.53952	8.76639	3.13198	7.0281e-08	42.2806	3.8401	11.0103	3.46078	3.3388e-09	10.8637	1.392	7.80436	2.96428	0.0046818	ENST00000571244	GO:0004175(endopeptidase activity);GO:0004222(metalloendopeptidase activity);GO:0005509(calcium ion binding);GO:0005576(extracellular region);GO:0005578(proteinaceous extracellular matrix);GO:0006508(proteolysis);GO:0008237(metallopeptidase activity);GO:0008270(zinc ion binding);GO:0014070(response to organic cyclic compound);GO:0022617(extracellular matrix disassembly);GO:0030198(extracellular m…	NA	NA	NA	matrix metallopeptidase 12 [Source:HGNC Symbol;Acc:HGNC:7158]
MSTRG.32081	NPM1	141.298	25.731	5.49135	2.45716	1.6456e-23	55.9601	27.0458	2.06908	1.04899	0.0040403	56.7726	24.5259	2.3148	1.21089	0.00021107	64.8976	26.1728	2.47958	1.31009	1.0253e-05	89.5451	20.6202	4.3426	2.11856	4.0811e-12	ENST00000517671;ENST00000296930;ENST00000521672;ENST00000351986;ENST00000393820;ENST00000523339;ENST00000523622;ENST00000518587;ENST00000521260;ENST00000521710;ENST00000519955;ENST00000524204	GO:0003676(nucleic acid binding);GO:0003713(transcription coactivator activity);GO:0003723(RNA binding);GO:0004860(protein kinase inhibitor activity);GO:0005515(protein binding);GO:0005634(nucleus);GO:0005654(nucleoplasm);GO:0005730(nucleolus);GO:0005737(cytoplasm);GO:0005813(centrosome);GO:0005829(cytosol);GO:0005925(focal adhesion);GO:0006281(DNA repair);GO:0006334(nucleosome assembly);GO:00068…	NA	NA	NA	nucleophosmin (nucleolar phosphoprotein B23, numatrin) [Source:HGNC Symbol;Acc:HGNC:7910]
MSTRG.17114	COL1A1	201.585	554.812	0.363339	-1.46061	7.5837e-27	130.67	28.2985	4.61754	2.20713	1.2599e-14	350.534	44.1001	7.94861	2.9907	1.117e-55	240.212	27.5035	8.73385	3.12662	3.1996e-42	312.507	75.4601	4.14136	2.0501	4.0639e-37	ENST00000225964;ENST00000510710;ENST00000486572;ENST00000511732;ENST00000494334;ENST00000476387;ENST00000504289;ENST00000463440;ENST00000471344;ENST00000485870;ENST00000495677;ENST00000474644;ENST00000507689	GO:0001501(skeletal system development);GO:0001503(ossification);GO:0001568(blood vessel development);GO:0001649(osteoblast differentiation);GO:0001957(intramembranous ossification);GO:0001958(endochondral ossification);GO:0005201(extracellular matrix structural constituent);GO:0005515(protein binding);GO:0005576(extracellular region);GO:0005578(proteinaceous extracellular matrix);GO:0005581(coll…	04510(Focal adhesion);04512(ECM-receptor interaction);04974(Protein digestion and absorption);05146(Amoebiasis)	NA	NA	collagen, type I, alpha 1 [Source:HGNC Symbol;Acc:HGNC:2197]
MSTRG.21512	CCT7	49.0081	16.1898	3.0271	1.59793	2.4212e-06	42.7677	16.5001	2.59197	1.37405	0.0015775	38.2254	16.1288	2.37001	1.24489	0.0019188	47.0907	15.769	2.98629	1.57835	2.1874e-05	39.4736	18.2956	2.15755	1.10939	0.0022823	ENST00000469844;ENST00000473197;ENST00000492253;ENST00000539919;ENST00000540468;ENST00000258091;ENST00000461290;ENST00000464397;ENST00000399032;ENST00000398422;ENST00000480489;ENST00000409924;ENST00000473786;ENST00000482064;ENST00000626868;ENST00000488856	GO:0002199(zona pellucida receptor complex);GO:0005515(protein binding);GO:0005524(ATP binding);GO:0005737(cytoplasm);GO:0005739(mitochondrion);GO:0005829(cytosol);GO:0005832(chaperonin-containing T-complex);GO:0005874(microtubule);GO:0006457(protein folding);GO:0007339(binding of sperm to zona pellucida);GO:0042802(identical protein binding);GO:0044267(cellular protein metabolic process);GO:0044…	NA	NA	NA	chaperonin containing TCP1, subunit 7 (eta) [Source:HGNC Symbol;Acc:HGNC:1622]
MSTRG.15055	HSD11B2	10.0971	1.56198	6.46433	2.6925	0.0054884	9.35825	53.5685	0.174697	-2.51707	5.2558e-09	7.9465	39.4098	0.201638	-2.31016	7.6386e-06	9.65375	77.2913	0.124901	-3.00115	4.5998e-12	14.4651	88.6065	0.163251	-2.61483	3.4628e-12	ENST00000326152;ENST00000569303;ENST00000566606	GO:0001666(response to hypoxia);GO:0002017(regulation of blood volume by renal aldosterone);GO:0003845(11-beta-hydroxysteroid dehydrogenase [NAD(P)] activity);GO:0005496(steroid binding);GO:0005737(cytoplasm);GO:0005783(endoplasmic reticulum);GO:0006704(glucocorticoid biosynthetic process);GO:0007565(female pregnancy);GO:0008152(metabolic process);GO:0008211(glucocorticoid metabolic process);GO:0…	00140(Steroid hormone biosynthesis);01100(Metabolic pathways);04960(Aldosterone-regulated sodium reabsorption)	NA	NA	hydroxysteroid (11-beta) dehydrogenase 2 [Source:HGNC Symbol;Acc:HGNC:5209]
MSTRG.11978	IGHGP	62.1561	152.923	0.406454	-1.29884	4.347e-07	321.564	1231.32	0.261154	-1.93703	0	164.385	937.691	0.175309	-2.51203	0	199.55	1603.31	0.124461	-3.00623	0	214.378	744.393	0.287991	-1.7959	3.5362e-58	ENST00000390539;ENST00000390543;ENST00000390545;ENST00000390555	NA	NA	NA	NA	NA
MSTRG.37729	EIF3E	31.8551	14.8464	2.14565	1.10141	0.002397	35.1486	16.7547	2.09783	1.0689	0.02051	30.4665	15.2287	2.00059	1.00043	0.018741	29.6041	14.36	2.06156	1.04374	0.01095	40.9538	10.5057	3.89824	1.96282	6.9522e-06	ENST00000523674;ENST00000522352;ENST00000220849;ENST00000519030;ENST00000521614;ENST00000519517;ENST00000519627;ENST00000519413;ENST00000522445;ENST00000523646;ENST00000521440;ENST00000518442;ENST00000518100;ENST00000521297;ENST00000518345;ENST00000522088	GO:0000184(nuclear-transcribed mRNA catabolic process, nonsense-mediated decay);GO:0000785(chromatin);GO:0001731(formation of translation preinitiation complex);GO:0003743(translation initiation factor activity);GO:0005515(protein binding);GO:0005634(nucleus);GO:0005654(nucleoplasm);GO:0005737(cytoplasm);GO:0005829(cytosol);GO:0005852(eukaryotic translation initiation factor 3 complex);GO:0006412…	03013(RNA transport);05160(Hepatitis C)	NA	NA	eukaryotic translation initiation factor 3, subunit E [Source:HGNC Symbol;Acc:HGNC:3277]
MSTRG.35660	SERPINE1	8.17572	76.4766	0.106905	-3.2256	1.7976e-11	6.01292	0.495949	12.1241	3.5998	0.037578	11.2966	1.13435	9.95867	3.31595	0.0033597	12.1344	2.55197	4.75491	2.24942	0.0082192	20.3034	2.87138	7.07095	2.8219	0.00015085	ENST00000223095	GO:0001300(chronological cell aging);GO:0001525(angiogenesis);GO:0002020(protease binding);GO:0002576(platelet degranulation);GO:0004867(serine-type endopeptidase inhibitor activity);GO:0005102(receptor binding);GO:0005515(protein binding);GO:0005576(extracellular region);GO:0005615(extracellular space);GO:0005886(plasma membrane);GO:0006351(transcription, DNA-templated);GO:0006367(transcription …	04115(p53 signaling pathway);04610(Complement and coagulation cascades);05142(Chagas disease (American trypanosomiasis))	NA	NA	serpin peptidase inhibitor, clade E (nexin, plasminogen activator inhibitor type 1), member 1 [Source:HGNC Symbol;Acc:HGNC:8583]
MSTRG.19984	CEACAM7	11.4303	0.0567669	201.356	7.6536	0.00027941	13.4792	119.786	0.112527	-3.15165	8.1993e-22	64.4085	230.48	0.279454	-1.83932	4.0184e-21	2.12385	279.131	0.00760878	-7.03812	4.5347e-57	6.84413	115.289	0.0593651	-4.07424	3.7798e-21	ENST00000006724;ENST00000401731;ENST00000602225;ENST00000599715	GO:0005515(protein binding);GO:0005886(plasma membrane);GO:0016021(integral component of membrane);GO:0031225(anchored component of membrane)	NA	NA	NA	carcinoembryonic antigen-related cell adhesion molecule 7 [Source:HGNC Symbol;Acc:HGNC:1819]
MSTRG.5439	CDHR5	8.16711	2.33521	3.49738	1.80627	0.039314	9.07008	42.3996	0.213919	-2.22486	1.0311e-06	12.1528	36.2794	0.334978	-1.57786	0.00075582	6.02167	46.3976	0.129784	-2.94581	1.0659e-07	9.4329	38.8757	0.242643	-2.0431	6.3654e-05	ENST00000525445;ENST00000348655;ENST00000397566;ENST00000397574;ENST00000533182;ENST00000397570;ENST00000469048;ENST00000531912;ENST00000330243;ENST00000532326;ENST00000525750;ENST00000532788;ENST00000527160;ENST00000532096;ENST00000533190;ENST00000397542;ENST00000531177;ENST00000349570;ENST00000531899;ENST00000532949;ENST00000534311;ENST00000531088;ENST00000529337	GO:0005509(calcium ion binding);GO:0005515(protein binding);GO:0005886(plasma membrane);GO:0005905(coated pit);GO:0007155(cell adhesion);GO:0007156(homophilic cell adhesion via plasma membrane adhesion molecules);GO:0008013(beta-catenin binding);GO:0016020(membrane);GO:0016021(integral component of membrane);GO:0070062(extracellular exosome)	NA	NA	NA	cadherin-related family member 5 [Source:HGNC Symbol;Acc:HGNC:7521]
MSTRG.34746	GARS	29.2397	7.1992	4.06152	2.02202	3.4867e-05	26.3806	7.17379	3.67736	1.87867	0.0017691	26.4139	8.63835	3.05774	1.61247	0.0020219	25.6996	7.96467	3.2267	1.69006	0.0010681	26.6056	9.2273	2.88336	1.52775	0.0018596	ENST00000389266;ENST00000627489;ENST00000454308;ENST00000478124;ENST00000484093;ENST00000470392;ENST00000444666;ENST00000465748;ENST00000485784;ENST00000496643	GO:0000166(nucleotide binding);GO:0004812(aminoacyl-tRNA ligase activity);GO:0004820(glycine-tRNA ligase activity);GO:0005515(protein binding);GO:0005524(ATP binding);GO:0005654(nucleoplasm);GO:0005737(cytoplasm);GO:0005739(mitochondrion);GO:0005759(mitochondrial matrix);GO:0005829(cytosol);GO:0006418(tRNA aminoacylation for protein translation);GO:0006426(glycyl-tRNA aminoacylation);GO:0010467(g…	00970(Aminoacyl-tRNA biosynthesis)	NA	NA	glycyl-tRNA synthetase [Source:HGNC Symbol;Acc:HGNC:4162]
MSTRG.40974	BGN	23.0447	69.9165	0.329603	-1.6012	3.8477e-05	18.3521	2.01492	9.10809	3.18715	0.00051442	30.8052	3.69706	8.33236	3.05872	2.611e-06	25.0144	3.39327	7.37176	2.88201	2.0882e-05	32.3819	6.58804	4.91525	2.29727	1.3599e-05	ENST00000331595;ENST00000472615;ENST00000480756;ENST00000431891;ENST00000492658	GO:0001974(blood vessel remodeling);GO:0005201(extracellular matrix structural constituent);GO:0005515(protein binding);GO:0005539(glycosaminoglycan binding);GO:0005576(extracellular region);GO:0005578(proteinaceous extracellular matrix);GO:0005622(intracellular);GO:0005796(Golgi lumen);GO:0005975(carbohydrate metabolic process);GO:0008150(biological_process);GO:0009986(cell surface);GO:0019800(p…	NA	NA	NA	biglycan [Source:HGNC Symbol;Acc:HGNC:1044]
MSTRG.36364	AOC1	17.7337	0.394356	44.9688	5.49085	9.8159e-06	36.0506	72.9904	0.493909	-1.01768	0.00010231	26.3254	77.7155	0.338741	-1.56175	9.8533e-07	7.80046	60.9944	0.127888	-2.96705	9.7239e-10	20.4473	105.906	0.19307	-2.3728	5.1911e-13	ENST00000493429;ENST00000622116;ENST00000360937;ENST00000416793;ENST00000483043;ENST00000619575;ENST00000480582	GO:0004872(receptor activity);GO:0005261(cation channel activity);GO:0005272(sodium channel activity);GO:0005507(copper ion binding);GO:0005509(calcium ion binding);GO:0005615(extracellular space);GO:0005777(peroxisome);GO:0005886(plasma membrane);GO:0005923(bicellular tight junction);GO:0008131(primary amine oxidase activity);GO:0008144(drug binding);GO:0008201(heparin binding);GO:0008270(zinc i…	00330(Arginine and proline metabolism);00340(Histidine metabolism);00380(Tryptophan metabolism)	NA	NA	amine oxidase, copper containing 1 [Source:HGNC Symbol;Acc:HGNC:80]
MSTRG.11820	HSP90AA1	90.5301	18.4772	4.89955	2.29265	9.3476e-15	42.1314	19.63	2.14627	1.10183	0.0091723	71.4865	19.5602	3.65469	1.86975	2.4199e-08	95.3251	24.6113	3.87322	1.95353	6.6508e-12	193.979	23.1548	8.37747	3.06651	9.0848e-34	ENST00000216281;ENST00000334701;ENST00000554401;ENST00000557089;ENST00000560130;ENST00000553585;ENST00000555662;ENST00000556554;ENST00000558600	GO:0000086(G2/M transition of mitotic cell cycle);GO:0000166(nucleotide binding);GO:0000278(mitotic cell cycle);GO:0005515(protein binding);GO:0005524(ATP binding);GO:0005576(extracellular region);GO:0005622(intracellular);GO:0005634(nucleus);GO:0005654(nucleoplasm);GO:0005737(cytoplasm);GO:0005829(cytosol);GO:0005886(plasma membrane);GO:0006457(protein folding);GO:0006839(mitochondrial transport…	04141(Protein processing in endoplasmic reticulum);04612(Antigen processing and presentation);04621(NOD-like receptor signaling pathway);04914(Progesterone-mediated oocyte maturation);05200(Pathways in cancer);05215(Prostate cancer)	NA	NA	heat shock protein 90kDa alpha (cytosolic), class A member 1 [Source:HGNC Symbol;Acc:HGNC:5253]
MSTRG.31900	GPX3	4.47065	286.818	0.0155871	-6.00351	1.5081e-52	4.21018	12.2126	0.344741	-1.53641	0.03489	2.65717	19.0731	0.139315	-2.84357	0.00054876	3.05987	22.4896	0.136057	-2.87772	0.00025114	1.52409	34.5465	0.044117	-4.50252	1.1937e-07	ENST00000622181;ENST00000388825;ENST00000521722;ENST00000521650;ENST00000519214;ENST00000517973;ENST00000520597;ENST00000520059	GO:0000302(response to reactive oxygen species);GO:0004602(glutathione peroxidase activity);GO:0005515(protein binding);GO:0005576(extracellular region);GO:0005615(extracellular space);GO:0006979(response to oxidative stress);GO:0006982(response to lipid hydroperoxide);GO:0008134(transcription factor binding);GO:0008430(selenium binding);GO:0042744(hydrogen peroxide catabolic process);GO:0051289(…	00480(Glutathione metabolism);00590(Arachidonic acid metabolism)	NA	NA	glutathione peroxidase 3 [Source:HGNC Symbol;Acc:HGNC:4555]
MSTRG.23461	NCL	51.6717	16.3643	3.15759	1.65882	7.6069e-07	41.0567	17.8735	2.29707	1.19979	0.0056321	44.7434	16.3819	2.73127	1.44957	0.00018442	55.8984	17.7557	3.1482	1.65453	1.9057e-06	36.3954	17.5893	2.06918	1.04906	0.0048765	ENST00000322723;ENST00000461347;ENST00000356936;ENST00000466274;ENST00000494618;ENST00000454824;ENST00000417652;ENST00000453992;ENST00000436894;ENST00000484328	GO:0000166(nucleotide binding);GO:0001525(angiogenesis);GO:0001650(fibrillar center);GO:0001651(dense fibrillar component);GO:0003676(nucleic acid binding);GO:0003697(single-stranded DNA binding);GO:0003723(RNA binding);GO:0005102(receptor binding);GO:0005509(calcium ion binding);GO:0005515(protein binding);GO:0005634(nucleus);GO:0005654(nucleoplasm);GO:0005730(nucleolus);GO:0005737(cytoplasm);GO…	NA	NA	NA	nucleolin [Source:HGNC Symbol;Acc:HGNC:7667]
MSTRG.15114	CDH3	12.7678	0.246702	51.7541	5.6936	0.00016568	11.9574	0.0126778	943.178	9.88139	0.00083725	4.68946	0.079801	58.7644	5.87687	0.032189	4.86462	0.0243393	199.867	7.6429	0.0231	21.1317	0.0464536	454.899	8.8294	2.0993e-06	ENST00000565453;ENST00000264012;ENST00000429102;ENST00000542274;ENST00000566808;ENST00000569036;ENST00000567674;ENST00000568292;ENST00000569080	GO:0001895(retina homeostasis);GO:0003674(molecular_function);GO:0005509(calcium ion binding);GO:0005737(cytoplasm);GO:0005886(plasma membrane);GO:0005913(cell-cell adherens junction);GO:0007155(cell adhesion);GO:0007156(homophilic cell adhesion via plasma membrane adhesion molecules);GO:0007601(visual perception);GO:0010628(positive regulation of gene expression);GO:0010838(positive regulation o…	04514(Cell adhesion molecules (CAMs))	NA	NA	cadherin 3, type 1, P-cadherin (placental) [Source:HGNC Symbol;Acc:HGNC:1762]
MSTRG.7006	MMP3	20.5261	0.654297	31.3712	4.97137	2.6716e-06	40.5092	0.0750438	539.807	9.0763	8.2209e-10	196.925	0.508579	387.206	8.59696	1.1467e-45	19.5321	0.112109	174.224	7.4448	5.4298e-06	18.3872	0.521609	35.251	5.13959	2.0326e-05	ENST00000299855;ENST00000434103;ENST00000524478	GO:0004175(endopeptidase activity);GO:0004222(metalloendopeptidase activity);GO:0005509(calcium ion binding);GO:0005515(protein binding);GO:0005576(extracellular region);GO:0005578(proteinaceous extracellular matrix);GO:0005615(extracellular space);GO:0006508(proteolysis);GO:0008237(metallopeptidase activity);GO:0008270(zinc ion binding);GO:0010727(negative regulation of hydrogen peroxide metabol…	05323(Rheumatoid arthritis)	NA	NA	matrix metallopeptidase 3 [Source:HGNC Symbol;Acc:HGNC:7173]
MSTRG.23534	COL6A3	35.8589	83.2348	0.430816	-1.21486	0.00047511	26.4147	9.58058	2.75711	1.46316	0.009068	44.9013	11.7162	3.83243	1.93826	6.2394e-06	38.3708	12.2249	3.13875	1.65019	8.1551e-05	51.1436	21.7097	2.3558	1.23622	0.00017989	ENST00000473258;ENST00000353578;ENST00000295550;ENST00000491769;ENST00000347401;ENST00000472056;ENST00000409809;ENST00000493608;ENST00000468792;ENST00000493475;ENST00000392004;ENST00000392003;ENST00000433762;ENST00000491233	GO:0004867(serine-type endopeptidase inhibitor activity);GO:0005515(protein binding);GO:0005576(extracellular region);GO:0005578(proteinaceous extracellular matrix);GO:0005581(collagen trimer);GO:0005589(collagen type VI trimer);GO:0005615(extracellular space);GO:0005788(endoplasmic reticulum lumen);GO:0007155(cell adhesion);GO:0007411(axon guidance);GO:0007517(muscle organ development);GO:001095…	04510(Focal adhesion);04512(ECM-receptor interaction);04974(Protein digestion and absorption)	NA	NA	collagen, type VI, alpha 3 [Source:HGNC Symbol;Acc:HGNC:2213]
MSTRG.34952	POLD2	19.2785	4.70029	4.10157	2.03618	0.00074399	18.311	6.04533	3.02894	1.59881	0.020134	13.2439	5.01966	2.63841	1.39967	0.047096	22.1464	5.59806	3.95608	1.98407	0.00084564	16.1446	5.15641	3.13097	1.64661	0.011031	ENST00000610533;ENST00000406581;ENST00000489883;ENST00000223361;ENST00000452185;ENST00000436400;ENST00000436844;ENST00000481104;ENST00000433715;ENST00000463464;ENST00000470867;ENST00000464871;ENST00000461116;ENST00000467469;ENST00000456038;ENST00000418438;ENST00000496539;ENST00000481763	GO:0000278(mitotic cell cycle);GO:0000722(telomere maintenance via recombination);GO:0000723(telomere maintenance);GO:0003677(DNA binding);GO:0003887(DNA-directed DNA polymerase activity);GO:0005515(protein binding);GO:0005634(nucleus);GO:0005654(nucleoplasm);GO:0006260(DNA replication);GO:0006271(DNA strand elongation involved in DNA replication);GO:0006281(DNA repair);GO:0006283(transcription-c…	00230(Purine metabolism);00240(Pyrimidine metabolism);01100(Metabolic pathways);03030(DNA replication);03410(Base excision repair);03420(Nucleotide excision repair);03430(Mismatch repair);03440(Homologous recombination)	NA	NA	polymerase (DNA directed), delta 2, accessory subunit [Source:HGNC Symbol;Acc:HGNC:9176]
MSTRG.16722	KRT20	7.23652	0.209016	34.6218	5.11361	0.0051297	14.9744	67.5285	0.221749	-2.173	1.1296e-09	16.4581	85.484	0.192529	-2.37685	2.1602e-11	6.20168	67.9739	0.0912362	-3.45425	6.7953e-12	21.6417	82.155	0.263425	-1.92453	2.2435e-08	ENST00000167588;ENST00000482529	GO:0005198(structural molecule activity);GO:0005200(structural constituent of cytoskeleton);GO:0005515(protein binding);GO:0005737(cytoplasm);GO:0005882(intermediate filament);GO:0006915(apoptotic process);GO:0033554(cellular response to stress);GO:0045109(intermediate filament organization);GO:0050708(regulation of protein secretion)	NA	NA	NA	keratin 20, type I [Source:HGNC Symbol;Acc:HGNC:20412]
MSTRG.23700	NOP56	21.8634	4.34934	5.02682	2.32965	0.00012527	15.3157	3.88864	3.93856	1.97767	0.013725	15.0845	4.03549	3.73796	1.90225	0.0096162	27.7792	4.4305	6.26999	2.64846	1.5221e-05	15.0648	4.70814	3.19974	1.67796	0.012987	ENST00000329276;ENST00000494697;ENST00000470143;ENST00000469588;ENST00000445139;ENST00000460258;ENST00000496775;ENST00000480992;ENST00000484998;ENST00000612233;ENST00000467196;ENST00000616692;ENST00000415272;ENST00000492135;ENST00000466447;ENST00000480447;ENST00000490753;ENST00000471023;ENST00000462630;ENST00000467857	GO:0000154(rRNA modification);GO:0003723(RNA binding);GO:0005515(protein binding);GO:0005654(nucleoplasm);GO:0005730(nucleolus);GO:0005732(small nucleolar ribonucleoprotein complex);GO:0005737(cytoplasm);GO:0006364(rRNA processing);GO:0016020(membrane);GO:0030515(snoRNA binding);GO:0031428(box C/D snoRNP complex);GO:0032040(small-subunit processome);GO:0044822(poly(A) RNA binding);GO:0070761(pre-…	03008(Ribosome biogenesis in eukaryotes)	NA	NA	NOP56 ribonucleoprotein [Source:HGNC Symbol;Acc:HGNC:15911]
MSTRG.6487	GSTP1	125.319	24.6189	5.09036	2.34777	3.0305e-20	181.533	35.9447	5.05035	2.33638	5.7401e-21	66.8903	25.6249	2.61036	1.38425	9.5105e-06	90.5116	42.7697	2.11626	1.08151	5.038e-06	133.093	33.4868	3.97451	1.99078	3.0879e-16	ENST00000398606;ENST00000398603;ENST00000494593;ENST00000489040;ENST00000498765;ENST00000467591;ENST00000495996	GO:0000302(response to reactive oxygen species);GO:0002674(negative regulation of acute inflammatory response);GO:0004364(glutathione transferase activity);GO:0005515(protein binding);GO:0005615(extracellular space);GO:0005622(intracellular);GO:0005634(nucleus);GO:0005737(cytoplasm);GO:0005739(mitochondrion);GO:0005829(cytosol);GO:0005886(plasma membrane);GO:0006469(negative regulation of protein…	00480(Glutathione metabolism);00980(Metabolism of xenobiotics by cytochrome P450);00982(Drug metabolism - cytochrome P450);05200(Pathways in cancer);05215(Prostate cancer)	NA	NA	glutathione S-transferase pi 1 [Source:HGNC Symbol;Acc:HGNC:4638]
MSTRG.11866	CKB	33.7892	10.1334	3.33443	1.73744	4.0662e-05	12.8298	235.12	0.0545672	-4.19582	1.3201e-48	82.3934	168.077	0.490212	-1.02852	2.0845e-07	16.983	104.065	0.163196	-2.61532	5.5623e-14	8.73865	35.559	0.245751	-2.02473	0.00014326	ENST00000348956;ENST00000554989;ENST00000554282;ENST00000553528;ENST00000553610;ENST00000555039;ENST00000555366;ENST00000557569;ENST00000554426;ENST00000553878;ENST00000557287;ENST00000555659;ENST00000554705;ENST00000555770;ENST00000557530;ENST00000553994	GO:0004111(creatine kinase activity);GO:0005515(protein binding);GO:0005524(ATP binding);GO:0005615(extracellular space);GO:0005739(mitochondrion);GO:0005829(cytosol);GO:0006600(creatine metabolic process);GO:0007420(brain development);GO:0016301(kinase activity);GO:0016310(phosphorylation);GO:0016772(transferase activity, transferring phosphorus-containing groups);GO:0021762(substantia nigra dev…	00330(Arginine and proline metabolism);01100(Metabolic pathways)	NA	NA	creatine kinase, brain [Source:HGNC Symbol;Acc:HGNC:1991]
MSTRG.24319	TOMM34	7.79268	1.15804	6.72921	2.75044	0.01387	10.1356	1.39491	7.26616	2.86119	0.013762	8.94577	1.31498	6.80299	2.76617	0.015181	8.28795	2.00144	4.14099	2.04997	0.037621	8.85149	2.25232	3.92995	1.97451	0.036019	ENST00000372813	GO:0005515(protein binding);GO:0005634(nucleus);GO:0005654(nucleoplasm);GO:0005737(cytoplasm);GO:0005739(mitochondrion);GO:0005741(mitochondrial outer membrane);GO:0006626(protein targeting to mitochondrion);GO:0016020(membrane);GO:0016021(integral component of membrane);GO:0031072(heat shock protein binding)	NA	NA	NA	translocase of outer mitochondrial membrane 34 [Source:HGNC Symbol;Acc:HGNC:15746]
MSTRG.24549	RPS21	83.6283	34.2986	2.43825	1.28584	6.1431e-08	136.172	50.2664	2.70901	1.43777	5.0302e-09	143.376	48.8862	2.93284	1.5523	2.3086e-12	118.349	53.9577	2.19336	1.13315	6.9512e-08	138.51	42.3504	3.27057	1.70954	2.5176e-14	ENST00000343986;ENST00000492356;ENST00000370562;ENST00000450116;ENST00000370592	GO:0000184(nuclear-transcribed mRNA catabolic process, nonsense-mediated decay);GO:0000447(endonucleolytic cleavage in ITS1 to separate SSU-rRNA from 5.8S rRNA and LSU-rRNA from tricistronic rRNA transcript (SSU-rRNA, 5.8S rRNA, LSU-rRNA));GO:0000461(endonucleolytic cleavage to generate mature 3'-end of SSU-rRNA from (SSU-rRNA, 5.8S rRNA, LSU-rRNA));GO:0003735(structural constituent of ribosome);…	03010(Ribosome)	NA	NA	ribosomal protein S21 [Source:HGNC Symbol;Acc:HGNC:10409]
MSTRG.16841	ETV4	21.9325	0.337102	65.0618	6.02374	6.9435e-07	12.0039	0.421635	28.47	4.83137	0.0015179	10.0628	0.263693	38.1609	5.25402	0.0019655	10.1042	0.359634	28.0957	4.81228	0.0017285	13.8806	0.389209	35.6637	5.15638	0.00021209	ENST00000319349;ENST00000393664;ENST00000545954;ENST00000545089;ENST00000591713;ENST00000586826;ENST00000590236;ENST00000585508;ENST00000587151;ENST00000586764	GO:0000978(RNA polymerase II core promoter proximal region sequence-specific DNA binding);GO:0000981(sequence-specific DNA binding RNA polymerase II transcription factor activity);GO:0001077(RNA polymerase II core promoter proximal region sequence-specific DNA binding transcription factor activity involved in positive regulation of transcription);GO:0003677(DNA binding);GO:0003700(sequence-specif…	NA	NA	NA	ets variant 4 [Source:HGNC Symbol;Acc:HGNC:3493]
MSTRG.30582	C7	0.193008	78.61	0.00245526	-8.66991	3.3014e-16	0.0608173	6.15409	0.00988243	-6.66092	0.011476	0.41528	6.05974	0.068531	-3.8671	0.029089	0.132718	6.47594	0.020494	-5.60865	0.01756	1.30695	16.2682	0.0803379	-3.63778	0.00061215	ENST00000313164;ENST00000508185;ENST00000489457;ENST00000486779;ENST00000513922;ENST00000494960;ENST00000464864	GO:0005515(protein binding);GO:0005576(extracellular region);GO:0005579(membrane attack complex);GO:0006956(complement activation);GO:0006957(complement activation, alternative pathway);GO:0006958(complement activation, classical pathway);GO:0019835(cytolysis);GO:0030449(regulation of complement activation);GO:0045087(innate immune response);GO:0070062(extracellular exosome)	04610(Complement and coagulation cascades);05020(Prion diseases);05322(Systemic lupus erythematosus)	NA	NA	complement component 7 [Source:HGNC Symbol;Acc:HGNC:1346]
MSTRG.8502	MYO1A	17.8825	0.266253	67.1637	6.06961	7.317e-06	9.29756	20.8626	0.445657	-1.16599	0.02211	7.85616	21.1731	0.371045	-1.43033	0.016601	3.56489	26.3735	0.135169	-2.88716	7.1674e-05	3.23736	20.6827	0.156525	-2.67554	0.00067318	ENST00000357616;ENST00000458521;ENST00000438756;ENST00000615887;ENST00000496757;ENST00000300119;ENST00000442789;ENST00000554234;ENST00000477864;ENST00000487083;ENST00000476795;ENST00000492945;ENST00000471791	GO:0003774(motor activity);GO:0003779(actin binding);GO:0005515(protein binding);GO:0005516(calmodulin binding);GO:0005524(ATP binding);GO:0005737(cytoplasm);GO:0005902(microvillus);GO:0005903(brush border);GO:0007605(sensory perception of sound);GO:0008152(metabolic process);GO:0009925(basal plasma membrane);GO:0015629(actin cytoskeleton);GO:0016323(basolateral plasma membrane);GO:0016324(apical…	NA	NA	NA	myosin IA [Source:HGNC Symbol;Acc:HGNC:7595]
MSTRG.18790	TJP3	8.00124	0.109532	73.0492	6.1908	0.0026613	8.61015	26.4982	0.324934	-1.62178	0.0012978	13.0905	26.7628	0.489128	-1.03172	0.037859	10.6758	26.6001	0.401343	-1.31709	0.017034	8.4792	28.8504	0.293902	-1.76659	0.0017762	ENST00000541714;ENST00000590545;ENST00000539908;ENST00000587912;ENST00000589378;ENST00000587686;ENST00000591493;ENST00000586032;ENST00000587641	GO:0005515(protein binding);GO:0005634(nucleus);GO:0005654(nucleoplasm);GO:0005923(bicellular tight junction);GO:0016324(apical plasma membrane);GO:0030054(cell junction);GO:2000045(regulation of G1/S transition of mitotic cell cycle)	04530(Tight junction)	NA	NA	tight junction protein 3 [Source:HGNC Symbol;Acc:HGNC:11829]
MSTRG.39175	KLF4	6.18783	27.9116	0.221694	-2.17336	0.001071	6.49806	37.918	0.171371	-2.5448	7.9118e-07	17.3381	48.4439	0.357901	-1.48237	0.00019869	4.31601	48.4224	0.0891325	-3.4879	6.1923e-09	11.9799	45.6078	0.262672	-1.92867	3.0166e-05	ENST00000497048;ENST00000493306;ENST00000374672;ENST00000610832;ENST00000411706;ENST00000420475	GO:0000122(negative regulation of transcription from RNA polymerase II promoter);GO:0000785(chromatin);GO:0000790(nuclear chromatin);GO:0000987(core promoter proximal region sequence-specific DNA binding);GO:0001010(sequence-specific DNA binding transcription factor recruiting transcription factor activity);GO:0001047(core promoter binding);GO:0001077(RNA polymerase II core promoter proximal regi…	NA	NA	NA	Kruppel-like factor 4 (gut) [Source:HGNC Symbol;Acc:HGNC:6348]
MSTRG.19715	FXYD3	6.77979	0.246022	27.5576	4.78438	0.0073224	6.1896	50.0582	0.123648	-3.01569	1.0559e-09	15.0105	45.2919	0.331416	-1.59328	0.00015072	10.9262	56.469	0.193491	-2.36966	1.5165e-07	5.89581	34.7136	0.169841	-2.55774	1.6698e-05	ENST00000604404;ENST00000435734;ENST00000604255;ENST00000344013;ENST00000346446;ENST00000604504;ENST00000603449;ENST00000605550;ENST00000605552;ENST00000603524;ENST00000604621;ENST00000605677	GO:0005216(ion channel activity);GO:0005254(chloride channel activity);GO:0005515(protein binding);GO:0005789(endoplasmic reticulum membrane);GO:0005886(plasma membrane);GO:0005887(integral component of plasma membrane);GO:0006811(ion transport);GO:0006821(chloride transport);GO:0016020(membrane);GO:0017080(sodium channel regulator activity);GO:0034220(ion transmembrane transport);GO:0034707(chlo…	NA	NA	NA	FXYD domain containing ion transport regulator 3 [Source:HGNC Symbol;Acc:HGNC:4027]
MSTRG.20035	ETHE1	17.8673	3.53335	5.05676	2.33821	0.00051418	16.4416	61.6823	0.266553	-1.9075	6.1678e-08	20.0599	79.9946	0.250766	-1.99558	4.8812e-09	16.1057	55.5923	0.28971	-1.78732	1.3238e-05	14.6964	40.9821	0.358605	-1.47953	0.0010857	ENST00000292147;ENST00000594342;ENST00000600651;ENST00000598330;ENST00000602138;ENST00000595115	GO:0000096(sulfur amino acid metabolic process);GO:0000098(sulfur amino acid catabolic process);GO:0005506(iron ion binding);GO:0005654(nucleoplasm);GO:0005737(cytoplasm);GO:0005739(mitochondrion);GO:0005759(mitochondrial matrix);GO:0006749(glutathione metabolic process);GO:0034641(cellular nitrogen compound metabolic process);GO:0044281(small molecule metabolic process);GO:0050313(sulfur dioxyge…	NA	NA	NA	ethylmalonic encephalopathy 1 [Source:HGNC Symbol;Acc:HGNC:23287]
MSTRG.11987	IGHA1	67.0489	957.495	0.0700254	-3.83598	0	1074.67	7320.54	0.146802	-2.76806	0	1449.09	8331.96	0.17392	-2.5235	0	265.088	4853.38	0.0546192	-4.19445	0	1546.78	6908.15	0.223906	-2.15903	0	ENST00000390547	GO:0001895(retina homeostasis);GO:0003094(glomerular filtration);GO:0003823(antigen binding);GO:0005576(extracellular region);GO:0005615(extracellular space);GO:0006898(receptor-mediated endocytosis);GO:0006955(immune response);GO:0018298(protein-chromophore linkage);GO:0019731(antibacterial humoral response);GO:0034987(immunoglobulin receptor binding);GO:0060267(positive regulation of respirator…	NA	NA	NA	immunoglobulin heavy constant alpha 1 [Source:HGNC Symbol;Acc:HGNC:5478]
MSTRG.23748	PCNA	65.8879	8.42091	7.82432	2.96796	1.7283e-13	52.8091	20.4779	2.57883	1.36672	0.00047132	66.8296	13.6128	4.90932	2.29552	1.3419e-09	123.169	18.5174	6.65153	2.73369	2.5279e-20	67.4529	8.91312	7.56782	2.91988	2.4618e-12	ENST00000379143;ENST00000379160	GO:0000082(G1/S transition of mitotic cell cycle);GO:0000083(regulation of transcription involved in G1/S transition of mitotic cell cycle);GO:0000278(mitotic cell cycle);GO:0000701(purine-specific mismatch base pair DNA N-glycosylase activity);GO:0000722(telomere maintenance via recombination);GO:0000723(telomere maintenance);GO:0003677(DNA binding);GO:0003682(chromatin binding);GO:0003684(damag…	03030(DNA replication);03410(Base excision repair);03420(Nucleotide excision repair);03430(Mismatch repair);04110(Cell cycle)	NA	NA	proliferating cell nuclear antigen [Source:HGNC Symbol;Acc:HGNC:8729]
MSTRG.37414	CA2	8.78226	0.815999	10.7626	3.42795	0.0047457	8.66449	188.915	0.0458644	-4.44648	2.3278e-40	23.4028	235.992	0.0991678	-3.33398	1.6462e-38	2.68603	184.919	0.0145254	-6.10527	1.349e-37	8.66581	176.192	0.0491839	-4.34567	1.8567e-32	ENST00000285379;ENST00000520996;ENST00000518231;ENST00000522742	GO:0001822(kidney development);GO:0002009(morphogenesis of an epithelium);GO:0004064(arylesterase activity);GO:0004089(carbonate dehydratase activity);GO:0005515(protein binding);GO:0005615(extracellular space);GO:0005737(cytoplasm);GO:0005829(cytosol);GO:0005886(plasma membrane);GO:0005902(microvillus);GO:0006730(one-carbon metabolic process);GO:0008270(zinc ion binding);GO:0009268(response to p…	00910(Nitrogen metabolism);04964(Proximal tubule bicarbonate reclamation);04966(Collecting duct acid secretion);04971(Gastric acid secretion);04972(Pancreatic secretion);04976(Bile secretion)	K01672;K01673;K01674;K18245;K18246	4.2.1.1	carbonic anhydrase II [Source:HGNC Symbol;Acc:HGNC:1373]
MSTRG.30598	SEPP1	18.1123	128.999	0.140406	-2.83232	2.1067e-16	10.3033	85.9799	0.119834	-3.06089	8.8383e-16	41.5912	121.288	0.342913	-1.54408	1.3162e-09	5.42593	89.3545	0.0607236	-4.0416	1.3325e-16	14.1007	77.3843	0.182217	-2.45627	3.1603e-10	ENST00000514985;ENST00000512980;ENST00000511224;ENST00000506577;ENST00000507920;ENST00000509276;ENST00000514218;ENST00000513303;ENST00000514403;ENST00000510965;ENST00000505309;ENST00000510650;ENST00000506078;ENST00000515626;ENST00000508937	GO:0001887(selenium compound metabolic process);GO:0005576(extracellular region);GO:0005615(extracellular space);GO:0006979(response to oxidative stress);GO:0007420(brain development);GO:0007626(locomotory behavior);GO:0008430(selenium binding);GO:0009791(post-embryonic development);GO:0019953(sexual reproduction);GO:0040007(growth);GO:0070062(extracellular exosome)	NA	NA	NA	selenoprotein P, plasma, 1 [Source:HGNC Symbol;Acc:HGNC:10751]
MSTRG.17842	FASN	22.7754	58.8406	0.38707	-1.36933	0.00099419	36.2203	12.6404	2.86544	1.51876	0.0016626	51.6123	10.5694	4.88317	2.28782	1.0494e-07	35.187	14.7266	2.38935	1.25662	0.0015902	37.6474	15.0611	2.49965	1.32173	0.00076846	ENST00000306749;ENST00000584610;ENST00000580382;ENST00000579758;ENST00000578424;ENST00000579410	GO:0001649(osteoblast differentiation);GO:0003824(catalytic activity);GO:0004312(fatty acid synthase activity);GO:0004313([acyl-carrier-protein] S-acetyltransferase activity);GO:0004314([acyl-carrier-protein] S-malonyltransferase activity);GO:0004315(3-oxoacyl-[acyl-carrier-protein] synthase activity);GO:0004316(3-oxoacyl-[acyl-carrier-protein] reductase (NADPH) activity);GO:0004317(3-hydroxypalm…	00061(Fatty acid biosynthesis);01100(Metabolic pathways);04910(Insulin signaling pathway)	NA	NA	fatty acid synthase [Source:HGNC Symbol;Acc:HGNC:3594]
MSTRG.26381	RN7SL4P	2655.19	22.8575	116.163	6.86001	0	3196.56	0	Inf	Inf	0	0	5112.64	-Inf	-Inf	0	0.764522	4772.47	0.000160194	-12.6079	0	5646.71	1633.68	3.45643	1.78928	0	ENST00000584058	NA	NA	NA	NA	NA
MSTRG.10404	COL4A1	14.5413	34.701	0.419045	-1.25482	0.019895	20.596	2.48117	8.30092	3.05327	0.00030095	23.3162	3.31269	7.03846	2.81526	7.8047e-05	13.639	2.97647	4.58226	2.19606	0.005652	19.0947	5.53741	3.44831	1.78589	0.0036749	ENST00000375820;ENST00000467182;ENST00000474391;ENST00000543140;ENST00000615732	GO:0001569(patterning of blood vessels);GO:0005201(extracellular matrix structural constituent);GO:0005515(protein binding);GO:0005576(extracellular region);GO:0005581(collagen trimer);GO:0005587(collagen type IV trimer);GO:0005604(basement membrane);GO:0005788(endoplasmic reticulum lumen);GO:0006898(receptor-mediated endocytosis);GO:0007411(axon guidance);GO:0007420(brain development);GO:0007528…	04510(Focal adhesion);04512(ECM-receptor interaction);04974(Protein digestion and absorption);05146(Amoebiasis);05200(Pathways in cancer);05222(Small cell lung cancer)	NA	NA	collagen, type IV, alpha 1 [Source:HGNC Symbol;Acc:HGNC:2202]
MSTRG.35527	PDK4	2.39834	85.7407	0.027972	-5.15987	3.2034e-16	2.13709	21.3992	0.0998678	-3.32384	3.5816e-05	2.09981	9.23003	0.227497	-2.13608	0.038385	2.19791	25.5941	0.0858757	-3.54161	2.1606e-05	2.72438	10.7518	0.25339	-1.98057	0.039279	ENST00000005178;ENST00000473796;ENST00000468445;ENST00000498190;ENST00000473301	GO:0002230(positive regulation of defense response to virus by host);GO:0004672(protein kinase activity);GO:0004740(pyruvate dehydrogenase (acetyl-transferring) kinase activity);GO:0005524(ATP binding);GO:0005739(mitochondrion);GO:0005743(mitochondrial inner membrane);GO:0005759(mitochondrial matrix);GO:0006006(glucose metabolic process);GO:0006090(pyruvate metabolic process);GO:0006468(protein p…	NA	NA	NA	pyruvate dehydrogenase kinase, isozyme 4 [Source:HGNC Symbol;Acc:HGNC:8812]
MSTRG.1689	CLCA4	5.74217	0.108927	52.7158	5.72016	0.011506	9.48158	101.435	0.093474	-3.41929	1.0318e-19	4.8002	57.158	0.0839811	-3.57379	6.1061e-11	1.95873	131.342	0.0149132	-6.06727	3.7336e-27	2.52932	185.823	0.0136114	-6.19904	4.9313e-38	ENST00000370563;ENST00000496322	GO:0005229(intracellular calcium activated chloride channel activity);GO:0005254(chloride channel activity);GO:0005886(plasma membrane);GO:0005887(integral component of plasma membrane);GO:0006508(proteolysis);GO:0006810(transport);GO:0006821(chloride transport);GO:0008237(metallopeptidase activity);GO:0016324(apical plasma membrane);GO:0034220(ion transmembrane transport);GO:0046872(metal ion bi…	04740(Olfactory transduction);04972(Pancreatic secretion)	NA	NA	chloride channel accessory 4 [Source:HGNC Symbol;Acc:HGNC:2018]
MSTRG.36893	SCARA5	1.1456	36.5669	0.0313289	-4.99636	1.1473e-07	1.91951	10.2371	0.187505	-2.415	0.012348	1.40389	10.5457	0.133125	-2.90914	0.0094386	0.511805	9.60695	0.0532744	-4.23041	0.0060625	1.02108	8.24815	0.123795	-3.01397	0.023204	ENST00000354914;ENST00000524352	GO:0005044(scavenger receptor activity);GO:0005515(protein binding);GO:0005887(integral component of plasma membrane);GO:0006879(cellular iron ion homeostasis);GO:0006897(endocytosis);GO:0006898(receptor-mediated endocytosis);GO:0009986(cell surface);GO:0010468(regulation of gene expression);GO:0016020(membrane);GO:0030193(regulation of blood coagulation);GO:0034605(cellular response to heat);GO:…	NA	NA	NA	scavenger receptor class A, member 5 [Source:HGNC Symbol;Acc:HGNC:28701]
MSTRG.6607	FOLR2	1.15636	65.2179	0.0177307	-5.81761	4.3042e-13	1.91872	9.29443	0.206438	-2.27622	0.020644	1.9127	9.59768	0.199288	-2.32708	0.026609	1.86007	9.49431	0.195915	-2.3517	0.032077	2.49929	11.5448	0.216486	-2.20766	0.022268	ENST00000449475;ENST00000298223;ENST00000619261;ENST00000454954;ENST00000541003;ENST00000536778;ENST00000535625;ENST00000321324;ENST00000538353	GO:0005542(folic acid binding);GO:0005576(extracellular region);GO:0008517(folic acid transporter activity);GO:0015884(folic acid transport);GO:0016020(membrane);GO:0031362(anchored component of external side of plasma membrane)	04144(Endocytosis)	NA	NA	folate receptor 2 (fetal) [Source:HGNC Symbol;Acc:HGNC:3793]
MSTRG.29245	CXCL1	59.6215	1.68703	35.3411	5.14327	8.9342e-16	44.4408	1.32759	33.4748	5.065	7.5844e-10	57.3964	1.22306	46.9285	5.55239	9.5414e-14	46.3681	2.9676	15.6248	3.96576	1.1822e-10	15.4447	3.83626	4.02597	2.00934	0.005158	ENST00000509101;ENST00000395761	GO:0002690(positive regulation of leukocyte chemotaxis);GO:0005102(receptor binding);GO:0005576(extracellular region);GO:0005615(extracellular space);GO:0005622(intracellular);GO:0006935(chemotaxis);GO:0006954(inflammatory response);GO:0006955(immune response);GO:0007165(signal transduction);GO:0007186(G-protein coupled receptor signaling pathway);GO:0007399(nervous system development);GO:0008009…	04060(Cytokine-cytokine receptor interaction);04062(Chemokine signaling pathway);04621(NOD-like receptor signaling pathway);05120(Epithelial cell signaling in Helicobacter pylori infection);05146(Amoebiasis);05323(Rheumatoid arthritis)	NA	NA	chemokine (C-X-C motif) ligand 1 (melanoma growth stimulating activity, alpha) [Source:HGNC Symbol;Acc:HGNC:4602]
MSTRG.11840	AMN	6.6841	0.336767	19.8478	4.31091	0.0090006	6.43547	15.9435	0.403642	-1.30885	0.030214	4.54687	15.2418	0.298315	-1.74509	0.019217	4.40806	22.3419	0.1973	-2.34154	0.0010379	2.58574	17.6193	0.146756	-2.7685	0.0014162	ENST00000299155;ENST00000541086;ENST00000558590;ENST00000559442;ENST00000559789;ENST00000559507	GO:0005102(receptor binding);GO:0005615(extracellular space);GO:0005886(plasma membrane);GO:0006766(vitamin metabolic process);GO:0006767(water-soluble vitamin metabolic process);GO:0006898(receptor-mediated endocytosis);GO:0007275(multicellular organismal development);GO:0007588(excretion);GO:0008104(protein localization);GO:0009235(cobalamin metabolic process);GO:0010008(endosome membrane);GO:0…	NA	NA	NA	amnion associated transmembrane protein [Source:HGNC Symbol;Acc:HGNC:14604]
MSTRG.4999	SCD	76.322	178.433	0.427735	-1.22521	2.4653e-07	100.998	10.7541	9.39156	3.23136	2.5261e-16	121.66	11.2295	10.834	3.43749	1.9111e-22	53.7635	6.537	8.22449	3.03993	1.8701e-10	92.2745	4.38268	21.0544	4.39605	1.601e-20	ENST00000370355	GO:0004768(stearoyl-CoA 9-desaturase activity);GO:0005783(endoplasmic reticulum);GO:0005789(endoplasmic reticulum membrane);GO:0006629(lipid metabolic process);GO:0006633(fatty acid biosynthetic process);GO:0016020(membrane);GO:0016021(integral component of membrane);GO:0055114(oxidation-reduction process)	01040(Biosynthesis of unsaturated fatty acids);03320(PPAR signaling pathway)	NA	NA	stearoyl-CoA desaturase (delta-9-desaturase) [Source:HGNC Symbol;Acc:HGNC:10571]
MSTRG.24555	ADRM1	31.2725	13.0503	2.39629	1.2608	0.0010713	30.7219	12.6746	2.42389	1.27732	0.01161	33.7268	13.6985	2.46209	1.29988	0.0026409	44.6582	13.0872	3.41237	1.77077	9.1259e-06	39.2389	13.9478	2.81326	1.49224	0.00019754	ENST00000491935;ENST00000253003;ENST00000620230;ENST00000462554;ENST00000465805	GO:0000502(proteasome complex);GO:0002020(protease binding);GO:0005515(protein binding);GO:0005634(nucleus);GO:0005654(nucleoplasm);GO:0005737(cytoplasm);GO:0005886(plasma membrane);GO:0005887(integral component of plasma membrane);GO:0006368(transcription elongation from RNA polymerase II promoter);GO:0010950(positive regulation of endopeptidase activity);GO:0016020(membrane);GO:0043248(proteaso…	NA	NA	NA	adhesion regulating molecule 1 [Source:HGNC Symbol;Acc:HGNC:15759]
MSTRG.37407	CA1	5.18974	0.208682	24.8691	4.63628	0.019605	0.484755	101.551	0.00477352	-7.71073	4.3513e-25	2.11278	151.598	0.0139367	-6.16497	1.4153e-32	0.131811	134.018	0.000983529	-9.98974	7.5919e-29	1.25467	37.4006	0.0335469	-4.89768	2.1097e-08	ENST00000523953;ENST00000542576;ENST00000431316;ENST00000523022;ENST00000524324;ENST00000517618;ENST00000519991;ENST00000523712;ENST00000518233;ENST00000517429;ENST00000522814;ENST00000520093;ENST00000520692	GO:0004064(arylesterase activity);GO:0004089(carbonate dehydratase activity);GO:0005515(protein binding);GO:0005737(cytoplasm);GO:0005829(cytosol);GO:0006730(one-carbon metabolic process);GO:0008270(zinc ion binding);GO:0015701(bicarbonate transport);GO:0016836(hydro-lyase activity);GO:0044281(small molecule metabolic process);GO:0070062(extracellular exosome)	00910(Nitrogen metabolism)	NA	NA	carbonic anhydrase I [Source:HGNC Symbol;Acc:HGNC:1368]
MSTRG.36849	ADAMDEC1	7.05881	1.0138	6.96274	2.79965	0.018353	16.4488	97.2926	0.169065	-2.56435	2.0497e-15	11.6229	72.854	0.159537	-2.64804	6.452e-11	8.33601	95.9658	0.0868644	-3.52509	2.1624e-16	20.5546	52.3206	0.392859	-1.34792	0.0006062	ENST00000256412;ENST00000522298;ENST00000519953	GO:0004222(metalloendopeptidase activity);GO:0005575(cellular_component);GO:0005576(extracellular region);GO:0006508(proteolysis);GO:0006955(immune response);GO:0007162(negative regulation of cell adhesion);GO:0008270(zinc ion binding)	NA	NA	NA	ADAM-like, decysin 1 [Source:HGNC Symbol;Acc:HGNC:16299]
MSTRG.24314	PI3	112.431	11.8106	9.51946	3.25088	2.8799e-23	177.828	27.2687	6.52134	2.70517	9.2027e-24	149.496	43.9953	3.39799	1.76468	6.9545e-15	28.6455	62.5829	0.457721	-1.12746	0.0013489	36.1661	109.843	0.329252	-1.60274	1.3094e-08	ENST00000243924	GO:0004866(endopeptidase inhibitor activity);GO:0004867(serine-type endopeptidase inhibitor activity);GO:0005576(extracellular region);GO:0005578(proteinaceous extracellular matrix);GO:0007620(copulation);GO:0010951(negative regulation of endopeptidase activity);GO:0030414(peptidase inhibitor activity);GO:0070062(extracellular exosome)	NA	NA	NA	peptidase inhibitor 3, skin-derived [Source:HGNC Symbol;Acc:HGNC:8947]
MSTRG.7916	LDHB	55.1907	23.9973	2.29987	1.20155	2.4546e-05	34.9155	12.8139	2.72481	1.44615	0.0029489	45.8487	10.5732	4.33631	2.11647	1.556e-06	29.9286	13.7587	2.17525	1.12118	0.0071243	29.3689	9.61904	3.05321	1.61033	0.00072289	ENST00000542765;ENST00000396076;ENST00000350669;ENST00000396075;ENST00000470280;ENST00000450584;ENST00000544151	GO:0003824(catalytic activity);GO:0004457(lactate dehydrogenase activity);GO:0004459(L-lactate dehydrogenase activity);GO:0005515(protein binding);GO:0005737(cytoplasm);GO:0005739(mitochondrion);GO:0005829(cytosol);GO:0005975(carbohydrate metabolic process);GO:0006089(lactate metabolic process);GO:0006090(pyruvate metabolic process);GO:0016020(membrane);GO:0016491(oxidoreductase activity);GO:0016…	00010(Glycolysis / Gluconeogenesis);00270(Cysteine and methionine metabolism);00620(Pyruvate metabolism);00640(Propanoate metabolism);01100(Metabolic pathways)	NA	NA	lactate dehydrogenase B [Source:HGNC Symbol;Acc:HGNC:6541]
MSTRG.29486	ADH1C	0.835394	37.2972	0.0223983	-5.48047	5.4464e-08	0.609056	13.2278	0.0460435	-4.44086	0.00043631	2.18625	12.9555	0.168751	-2.56703	0.0066759	0.398798	15.0186	0.0265536	-5.23495	0.00034124	0.831872	14.3575	0.0579401	-4.10929	0.00084389	ENST00000209668;ENST00000503461;ENST00000511656;ENST00000305046;ENST00000625860;ENST00000515694;ENST00000506651;ENST00000632775;ENST00000504498;ENST00000515683;ENST00000510055;ENST00000511397;ENST00000505942	GO:0004022(alcohol dehydrogenase (NAD) activity);GO:0005829(cytosol);GO:0006069(ethanol oxidation);GO:0006805(xenobiotic metabolic process);GO:0008270(zinc ion binding);GO:0016491(oxidoreductase activity);GO:0044281(small molecule metabolic process);GO:0055114(oxidation-reduction process)	00010(Glycolysis / Gluconeogenesis);00071(Fatty acid metabolism);00350(Tyrosine metabolism);00830(Retinol metabolism);00980(Metabolism of xenobiotics by cytochrome P450);00982(Drug metabolism - cytochrome P450);01100(Metabolic pathways)	NA	NA	alcohol dehydrogenase 1C (class I), gamma polypeptide [Source:HGNC Symbol;Acc:HGNC:251]
MSTRG.18651	CFD	3.07081	398.877	0.00769865	-7.02118	2.7546e-74	4.84837	53.608	0.090441	-3.46688	3.2655e-11	4.27662	65.6268	0.0651658	-3.93974	5.1796e-13	2.44391	34.6176	0.0705975	-3.82424	4.0777e-07	10.3897	42.7864	0.242826	-2.04201	2.7437e-05	ENST00000327726;ENST00000592860	GO:0002576(platelet degranulation);GO:0004252(serine-type endopeptidase activity);GO:0005576(extracellular region);GO:0005615(extracellular space);GO:0006508(proteolysis);GO:0006956(complement activation);GO:0006957(complement activation, alternative pathway);GO:0007596(blood coagulation);GO:0008236(serine-type peptidase activity);GO:0030168(platelet activation);GO:0031093(platelet alpha granule …	04610(Complement and coagulation cascades)	NA	NA	complement factor D (adipsin) [Source:HGNC Symbol;Acc:HGNC:2771]
MSTRG.19915	FCGBP	30.7061	6.43261	4.77351	2.25505	7.5852e-06	43.6903	595.522	0.0733646	-3.76877	0	104.406	238.145	0.438414	-1.18963	3.2299e-12	12.8699	404.443	0.0318212	-4.97387	5.6985e-76	21.8473	291.32	0.0749943	-3.73707	1.761e-48	ENST00000616721;ENST00000620799;ENST00000595713	GO:0005515(protein binding)	NA	NA	NA	Fc fragment of IgG binding protein [Source:HGNC Symbol;Acc:HGNC:13572]
