# Supplementary material for: Comprehensive analysis of long noncoding RNA and mRNA in five colorectal cancer tissues and five normal tissues
Source: Biosci Rep. 2020 Feb 14;40(2):BSR20191139. doi: 10.1042/BSR20191139 (PMC7028436; doi:10.1042/BSR20191139)
Supplement: Supplementary Table S1 and S2 [file BSR-2019-1139_supp.zip › BSR-2019-1139_suppST2.xlsx]

## Sheet: Sheet1
Table S2. LncRNA differential expression in five colorectal cancer tissues and five adjacent normal tissues (P < 0.05)
gene_id	gene_name	transcript_id	FPKM.CRC1	FPKM.N1	fc	log2(fc)	pval	FPKM.CRC2	FPKM.N2	fc	log2(fc)	pval	FPKM.CRC3	FPKM.N3	fc	log2(fc)	pval	FPKM.CRC4	FPKM.N4	fc	log2(fc)	pval	FPKM.CRC5	FPKM.N5	fc	log2(fc)	pval
MSTRG.24098	RP4-785G19.5	ENST00000512005	27.0075	7.03919	3.83673	1.93988	9.8841e-05	58.6569	9.99277	5.86994	2.55335	2.0975e-08	43.9719	6.90319	6.36979	2.67125	1.1621e-07	28.041	7.89911	3.54989	1.82777	0.00034044	23.6609	7.01687	3.372	1.75361	0.0013826
MSTRG.20579	CTD-2537I9.12	ENST00000585940	0.000661578	7.84087	8.43755e-05	-13.5328	0.0096648	0.000187496	6.22418	3.01237e-05	-15.0187	0.0099235	7.57921	0.000665463	11389.4	13.4754	0.0052364	0.000169037	12.114	1.39539e-05	-16.129	0.00079349	0.000372077	20.3737	1.82626e-05	-15.7407	1.2976e-05
MSTRG.11978	RP11-731F5.2	ENST00000460164;ENST00000497397	62.1561	152.923	0.406454	-1.29884	4.347e-07	321.564	1231.32	0.261154	-1.93703	0	164.385	937.691	0.175309	-2.51203	0	199.55	1603.31	0.124461	-3.00623	0	214.378	744.393	0.287991	-1.7959	3.5362e-58
MSTRG.17303	.	MSTRG.17303.1	0	14.6381	-Inf	-Inf	0.00040609	14.5446	0	Inf	Inf	0.00022426	0	18.3506	-Inf	-Inf	2.4061e-05	0	18.392	-Inf	-Inf	3.5627e-05	0	19.7535	-Inf	-Inf	1.7568e-05
MSTRG.30320	CTD-2256P15.4	ENST00000606194	17.7394	0	Inf	Inf	5.1803e-06	4.39916	0	Inf	Inf	0.042425	9.50936	0	Inf	Inf	0.0017605	4.07542	0	Inf	Inf	0.036236	8.436	0	Inf	Inf	0.0026421
MSTRG.39692	RP11-229P13.23	ENST00000456356	9.66349	0.558708	17.2961	4.11238	0.001878	23.8795	3.0108	7.93129	2.98756	0.00011547	20.0227	2.55108	7.84872	2.97246	0.00018014	29.8932	3.6433	8.20496	3.0365	2.0462e-06	26.1822	2.8324	9.24385	3.20849	6.0771e-06
